# Supplementary material for: GLP-1R signaling neighborhoods associate with the susceptibility to adverse drug reactions of incretin mimetics
Source: Nat Commun. 2023 Oct 9;14:6243. doi: 10.1038/s41467-023-41893-4 (PMC10562414; doi:10.1038/s41467-023-41893-4)
Supplement: Supplementary file 5 — Supplementary Data 1 [file 41467_2023_41893_MOESM5_ESM.xlsx]

## Sheet: Sheet1
ID	Ligand	Ligand Type	Ligand Function	PDBid	Method	Resolution	State	Degree active(%)	% sequence coverage	Number of Contact Pairs	Point mutations	Signal protein	Reference	PDB Date
1	NNC0640	SMALL MOLECULE	NAM	5VEX	X-ray	3.0	Inactive	0	57	149	14	nan	10.1038/NATURE22378	2017-05-17
2	PF	SMALL MOLECULE	NAM	6KJV	X-ray	2.8	Inactive	0	57	133	13	nan	10.1107/S2052252519013496	2019-11-13
3	Semaglutide	PEPTIDE	AGONIST	7KI0	cryo-EM	2.5	active	100	83	163	0	Gs(αs subunit)	10.1016/J.CELREP.2021.109374	2021-08-04
4	GLP-1	PEPTIDE	AGONIST	6X18	cryo-EM	2.1	active	100	83	171	0	Gs(αs subunit)	10.1101/2020.08.16.252585	2020-09-09
5	Exenatide	PEPTIDE	AGONIST	7LLL	cryo-EM	3.7	active	100	79	78	0	Gs(αs subunit)	10.1038/S41467-021-27760-0	2022-01-12
6	Danuglipron	SMALL MOLECULE	AGONIST	6X1A	cryo-EM	2.5	active	100	84	140	0	Gs(αs subunit)	10.1101/2020.08.16.252585	2020-09-09
