# Supplementary material for: GLP-1R signaling neighborhoods associate with the susceptibility to adverse drug reactions of incretin mimetics
Source: Nat Commun. 2023 Oct 9;14:6243. doi: 10.1038/s41467-023-41893-4 (PMC10562414; doi:10.1038/s41467-023-41893-4)
Supplement: Supplementary file 7 — Supplementary Data 3 [file 41467_2023_41893_MOESM7_ESM.xlsx]

## Sheet: experiment 1
time point [min]	treatment	replicate
0	Vehicle	repA
0	Vehicle	repB
0	Vehicle	repC
5	Vehicle	repA
5	Vehicle	repB
5	Vehicle	repC
5	Sema	repA
5	Sema	repB
5	Sema	repC
5	Danuglipron	repA
5	Danuglipron	repB
5	Danuglipron	repC
15	Vehicle	repA
15	Vehicle	repB
15	Vehicle	repC
15	Sema	repA
15	Sema	repB
15	Sema	repC
15	Danuglipron	repA
15	Danuglipron	repB
15	Danuglipron	repC
30	Vehicle	repA
30	Vehicle	repB
30	Vehicle	repC
30	Sema	repA
30	Sema	repB
30	Sema	repC
30	Danuglipron	repA
30	Danuglipron	repB
30	Danuglipron	repC
60	Vehicle	repA
60	Vehicle	repB
60	Vehicle	repC
60	Sema	repA
60	Sema	repB
60	Sema	repC
60	Danuglipron	repA
60	Danuglipron	repB
60	Danuglipron	repC

## Sheet: experiment 2
condition	treatment	replicate
GLP-1R	Vehicle	repA
GLP-1R	Vehicle	repB
GLP-1R	Vehicle	repC
GLP-1R	Sema	repA
GLP-1R	Sema	repB
GLP-1R	Sema	repC
GLP-1R	Danuglipron	repA
GLP-1R	Danuglipron	repB
GLP-1R	Danuglipron	repC
GLP-1R + Dyngo-4A	Vehicle	repA
GLP-1R + Dyngo-4A	Vehicle	repB
GLP-1R + Dyngo-4A	Vehicle	repC
GLP-1R + Dyngo-4A	Sema	repA
GLP-1R + Dyngo-4A	Sema	repB
GLP-1R + Dyngo-4A	Sema	repC
GLP-1R + Dyngo-4A	Danuglipron	repA
GLP-1R + Dyngo-4A	Danuglipron	repB
GLP-1R + Dyngo-4A	Danuglipron	repC
Untransfected	Vehicle	repA
Untransfected	Vehicle	repB
Untransfected	Vehicle	repC
Untransfected	Sema	repA
Untransfected	Sema	repB
Untransfected	Sema	repC
Untransfected	Danuglipron	repA
Untransfected	Danuglipron	repB
Untransfected	Danuglipron	repC
