# Supplementary material for: GLP-1R signaling neighborhoods associate with the susceptibility to adverse drug reactions of incretin mimetics
Source: Nat Commun. 2023 Oct 9;14:6243. doi: 10.1038/s41467-023-41893-4 (PMC10562414; doi:10.1038/s41467-023-41893-4)
Supplement: Supplementary file 8 — Supplementary Data 4 [file 41467_2023_41893_MOESM8_ESM.xlsx]

## Sheet: info
Column name	Description
Modified.sequence	phosphopeptide sequence
Phospho.site	phospho site position
Protein.Ids	Protein ID
Genes	Gene name
p.value	p-value
log2.foldchange	log2 scaled foldchange relative to time-matched vehicle condition
passed.all.criteria	dummy variable if the phosphosite passed both p-value and log2.foldchange criteria [0,1]
time.point	treatment time
comparison to vehicle	compound used for stimlation

## Sheet: 5min
Modified.sequence	Phospho.site	Protein.Ids	Genes	p.value	log2.foldchange	passed.all.criteria	time.point	comparison to vehicle
(UniMod:1)AAAAAAAGDS(UniMod:21)DSWDADAFSVEDPVRK	S11	O75822	EIF3J	0.0905175	-0.379133	0	5min	Danuglipron
(UniMod:1)AAAAAAGSGTPREEEGPAGEAAAS(UniMod:21)QPQAPTSVPGAR	S25	Q9NR33	POLE4	0.207607	0.582392	0	5min	Danuglipron
(UniMod:1)AAAAAALSGAGTPPAGGGAGGGGAGGGGS(UniMod:21)PPGGWAVAR	S30	Q01167	FOXK2	0.0181801	0.552877	0	5min	Danuglipron
(UniMod:1)AAAAAATAAAAAS(UniMod:21)IRERQTVALK	S14	Q8WVM8	SCFD1	0.889419	0.0461251	0	5min	Danuglipron
(UniMod:1)AAAAAGGAPGPAPGPAGPPPPAAPT(UniMod:21)S(UniMod:21)AARAPPQALRR	T26;S27	Q9BTV7	CABLES2	0.907346	0.0718817	0	5min	Danuglipron
(UniMod:1)AAAANSGSS(UniMod:21)LPLFDC(UniMod:4)PTWAGKPPPGLHLDVVK	S10	Q12972	PPP1R8	0.527023	-0.209021	0	5min	Danuglipron
(UniMod:1)AAAAQLS(UniMod:21)LTQLSSGNPVYEK	S8	P42566	EPS15	0.872931	-0.0597863	0	5min	Danuglipron
(UniMod:1)AAASVT(UniMod:21)PPGS(UniMod:21)LELLQPGFSK	T7;S11	Q12933	TRAF2	0.855937	0.118214	0	5min	Danuglipron
(UniMod:1)AAATGAVAAS(UniMod:21)AAS(UniMod:21)GQAEGK	S11;S14	Q9NWH9	SLTM	0.561407	-0.282962	0	5min	Danuglipron
(UniMod:1)AAATGAVAAS(UniMod:21)AASGQAEGK	S11	Q9NWH9	SLTM	0.429196	0.305427	0	5min	Danuglipron
(UniMod:1)AAAVAAAGAGEPQS(UniMod:21)PDELLPK	S15	Q9NS69	TOMM22	0.738862	0.191429	0	5min	Danuglipron
(UniMod:1)AADVSVTHRPPLS(UniMod:21)PK	S14	Q8IY67	RAVER1	0.805196	0.117669	0	5min	Danuglipron
(UniMod:1)AAGGDHGS(UniMod:21)PDSYR	S9	P30566	ADSL	0.951266	-0.049445	0	5min	Danuglipron
(UniMod:1)AAGGGGS(UniMod:21)C(UniMod:4)DPLAPAGVPC(UniMod:4)AFSPHSQAYFALASTDGHLR	S8	Q15061	WDR43	0.980704	-0.0122077	0	5min	Danuglipron
(UniMod:1)AALGHLAGEAAAAPGPGT(UniMod:21)PC(UniMod:4)ASR	T19	Q9H7E9	C8orf33	0.138114	-0.593763	0	5min	Danuglipron
(UniMod:1)AAS(UniMod:21)DTERDGLAPEK	S4	Q7L4I2	RSRC2	0.973085	0.00847583	0	5min	Danuglipron
(UniMod:1)AASAAAASAAAAS(UniMod:21)AAS(UniMod:21)GSPGPGEGSAGGEKR	S14;S17	Q13263	TRIM28	0.242318	-0.509019	0	5min	Danuglipron
(UniMod:1)AASAAAASAAAAS(UniMod:21)AASGSPGPGEGSAGGEKR	S14	Q13263	TRIM28	0.414829	0.249256	0	5min	Danuglipron
(UniMod:1)AASAAAASAAAASAASGS(UniMod:21)PGPGEGS(UniMod:21)AGGEKR	S19;S26	Q13263	TRIM28	0.176968	-1.1582	0	5min	Danuglipron
(UniMod:1)AASAAAASAAAASAASGS(UniMod:21)PGPGEGSAGGEK	S19	Q13263	TRIM28	0.665723	0.282802	0	5min	Danuglipron
(UniMod:1)AASEVAGVVANAPS(UniMod:21)PPESSSLC(UniMod:4)ASK	S15	Q8ND24	RNF214	0.453512	0.30909	0	5min	Danuglipron
(UniMod:1)ADAFGDELFS(UniMod:21)VFEGDSTTAAGTKK	S11	P42285	MTREX	0.226727	0.463149	0	5min	Danuglipron
(UniMod:1)ADDLDFET(UniMod:21)GDAGAS(UniMod:21)ATFPMQC(UniMod:4)SALR	T9;S15	P63241	EIF5A	0.296662	-0.87524	0	5min	Danuglipron
(UniMod:1)ADDLDFET(UniMod:21)GDAGASATFPM(UniMod:35)QC(UniMod:4)SALR	T9	P63241	EIF5A	0.912262	0.04911	0	5min	Danuglipron
(UniMod:1)ADEAALALQPGGS(UniMod:21)PSAAGADR	S14	Q96EB6	SIRT1	0.590408	0.676492	0	5min	Danuglipron
(UniMod:1)ADEAALALQPGGS(UniMod:21)PSAAGADREAASSPAGEPLR	S14	Q96EB6	SIRT1	0.91456	-0.0252913	0	5min	Danuglipron
(UniMod:1)ADHS(UniMod:21)FSDGVPSDSVEAAK	S5	Q99733	NAP1L4	0.972075	0.029379	0	5min	Danuglipron
(UniMod:1)ADHSFS(UniMod:21)DGVPSDSVEAAK	S7	Q99733	NAP1L4	0.560012	-0.502663	0	5min	Danuglipron
(UniMod:1)ADLSLADALT(UniMod:21)EPSPDIEGEIKR	T11	P27816	MAP4	0.30921	1.6181	0	5min	Danuglipron
(UniMod:1)ADSGLREPQEDS(UniMod:21)QK	S13	Q8NFQ8	TOR1AIP2	0.818379	-0.166606	0	5min	Danuglipron
(UniMod:1)AEPSAATQSHSISSSSFGAEPSAPGGGGS(UniMod:21)PGAC(UniMod:4)PALGTK	S30	O95197	RTN3	0.364375	0.322603	0	5min	Danuglipron
(UniMod:1)AEQEPT(UniMod:21)AEQLAQIAAENEEDEHSVNYKPPAQK	T7	P52565	ARHGDIA	0.868689	0.167134	0	5min	Danuglipron
(UniMod:1)AESGESGGPPGS(UniMod:21)QDS(UniMod:21)AAGAEGAGAPAAAASAEPK	S13;S16	Q9UMX0	UBQLN1	0.587807	0.185401	0	5min	Danuglipron
(UniMod:1)AESSESFTM(UniMod:35)ASS(UniMod:21)PAQR	S13	P49736	MCM2	0.623103	-0.238628	0	5min	Danuglipron
(UniMod:1)AESSESFTMASS(UniMod:21)PAQR	S13	P49736	MCM2	0.580432	0.139314	0	5min	Danuglipron
(UniMod:1)AETLPGS(UniMod:21)GDSGPGTASLGPGVAETGTR	S8	Q14151	SAFB2	0.471126	-0.189092	0	5min	Danuglipron
(UniMod:1)AETLS(UniMod:21)GLGDSGAAGAAALSSASSETGTR	S6	Q15424	SAFB	0.452339	0.462701	0	5min	Danuglipron
(UniMod:1)AETLSGLGDSGAAGAAALSSASS(UniMod:21)ETGTRR	S24	Q15424	SAFB	0.265908	-0.334141	0	5min	Danuglipron
(UniMod:1)AGS(UniMod:21)PELVVLDPPWDK	S4	Q96IY1	NSL1	0.666111	0.153445	0	5min	Danuglipron
(UniMod:1)AHS(UniMod:21)PVAVQVPGMQNNIADPEELFTK	S4	Q9P289	STK26	0.472979	-0.10074	0	5min	Danuglipron
(UniMod:1)AKAY(UniMod:21)DHLFKLLLIGDSGVGK	Y5	P51153	RAB13	0.655779	-0.255689	0	5min	Danuglipron
(UniMod:1)ALVTVSRS(UniMod:21)PPGSGASTPVGPWDQAVQR	S9	Q8TE77	SSH3	0.489781	-0.191344	0	5min	Danuglipron
(UniMod:1)AMVS(UniMod:21)EFLKQAWFIENEEQEYVQTVK	S5	P04083	ANXA1	0.317695	0.177222	0	5min	Danuglipron
(UniMod:1)AQVLHVPAPFPGTPGPAS(UniMod:21)PPAFPAK	S19	Q63ZY3	KANK2	0.312585	0.414515	0	5min	Danuglipron
(UniMod:1)AS(UniMod:21)GADSKGDDLSTAILK	S3	P55072	VCP	0.402396	0.17889	0	5min	Danuglipron
(UniMod:1)AS(UniMod:21)GVAVSDGVIK	S3	P23528	CFL1	0.935068	0.0346678	0	5min	Danuglipron
(UniMod:1)AS(UniMod:21)GVAVSDGVIKVFNDMKVR	S3	P23528	CFL1	0.595923	-0.395746	0	5min	Danuglipron
(UniMod:1)AS(UniMod:21)GVQVADEVC(UniMod:4)R	S3	P60981	DSTN	0.860738	0.139187	0	5min	Danuglipron
(UniMod:1)AS(UniMod:21)GVTVNDEVIK	S3	Q9Y281	CFL2	0.856966	0.139506	0	5min	Danuglipron
(UniMod:1)AS(UniMod:21)LSLAPVNIFK	S3	P78371	CCT2	0.802118	0.2046	0	5min	Danuglipron
(UniMod:1)AS(UniMod:21)PSLERPEK	S3	Q13601	KRR1	0.561707	0.212783	0	5min	Danuglipron
(UniMod:1)ASEAPS(UniMod:21)PPRS(UniMod:21)PPPPTSPEPELAQLR	S7;S11	Q8N302	AGGF1	0.333054	0.304	0	5min	Danuglipron
(UniMod:1)ASEDNRVPS(UniMod:21)PPPTGDDGGGGGR	S10	P50851	LRBA	0.819199	0.0430209	0	5min	Danuglipron
(UniMod:1)ASGEHS(UniMod:21)PGSGAAR	S7	Q9H4A4	RNPEP	0.11838	0.807823	0	5min	Danuglipron
(UniMod:1)ASGVAVS(UniMod:21)DGVIKVFNDMKVR	S8	P23528	CFL1	0.400491	-0.187207	0	5min	Danuglipron
(UniMod:1)ASLEVSRS(UniMod:21)PR	S9	O60762	DPM1	0.983574	-0.0127472	0	5min	Danuglipron
(UniMod:1)ASLEVSRS(UniMod:21)PRR	S9	O60762	DPM1	0.116884	-2.00476	0	5min	Danuglipron
(UniMod:1)ASSTVPVS(UniMod:21)AAGSANETPEIPDNVGDWLR	S9	Q96B49	TOMM6	0.100054	-0.484094	0	5min	Danuglipron
(UniMod:1)AT(UniMod:21)QVEPLLPGGATLLQAEEHGGLVR	T3	Q6PKG0	LARP1	0.955846	-0.0504064	0	5min	Danuglipron
(UniMod:1)ATAKGIAIGIDLGT(UniMod:21)TYSC(UniMod:4)VGVFQHGK	T15	P34931	HSPA1L	0.313627	0.745867	0	5min	Danuglipron
(UniMod:1)ATVVVEAT(UniMod:21)EPEPSGSIANPAASTSPSLSHR	T9	P46821	MAP1B	0.227963	-0.303278	0	5min	Danuglipron
(UniMod:1)DDDIAALVVDNGSGM(UniMod:35)C(UniMod:4)KAGFAGDDAPRAVFPS(UniMod:21)IVGR	S33	P60709	ACTB	0.497131	0.209182	0	5min	Danuglipron
(UniMod:1)DDDT(UniMod:21)AVLVIDNGSGM(UniMod:35)C(UniMod:4)K	T705	P0CG38	POTEI	0.447412	0.349208	0	5min	Danuglipron
(UniMod:1)DPNC(UniMod:4)S(UniMod:21)C(UniMod:4)AAGDSC(UniMod:4)TC(UniMod:4)AGSC(UniMod:4)K	S6	P02795	MT2A	0.265694	0.428907	0	5min	Danuglipron
(UniMod:1)DPNC(UniMod:4)S(UniMod:21)C(UniMod:4)S(UniMod:21)PVGSC(UniMod:4)AC(UniMod:4)AGSC(UniMod:4)K	S6;S8	P80297	MT1X	0.892033	-0.0406895	0	5min	Danuglipron
(UniMod:1)EDS(UniMod:21)MDMDMSPLRPQNYLFGC(UniMod:4)ELK	S4	P06748	NPM1	0.398415	0.363056	0	5min	Danuglipron
(UniMod:1)EEEIAALVIDNGSGMC(UniMod:4)KAGFAGDDAPRAVFPS(UniMod:21)IVGR	S33	P63261	ACTG1	0.168057	-1.3765	0	5min	Danuglipron
(UniMod:1)MAAGT(UniMod:21)LY(UniMod:21)TYPENWR	T5;Y7	P26641	EEF1G	0.754884	-0.0852771	0	5min	Danuglipron
(UniMod:1)MAT(UniMod:21)AKGIAIGIDLGTTYSC(UniMod:4)VGVFQHGK	T3	P34931	HSPA1L	0.35729	-0.264442	0	5min	Danuglipron
(UniMod:1)MDLAAAAEPGAGS(UniMod:21)QHLEVR	S13	Q14566	MCM6	0.323957	-0.889786	0	5min	Danuglipron
(UniMod:1)MDLAAAAEPGAGS(UniMod:21)QHLEVRDEVAEK	S13	Q14566	MCM6	0.616523	0.322532	0	5min	Danuglipron
(UniMod:1)MDLFGDLPEPERS(UniMod:21)PRPAAGK	S13	Q9H0C8	ILKAP	0.998975	0.000547417	0	5min	Danuglipron
(UniMod:1)MDPNC(UniMod:4)S(UniMod:21)C(UniMod:4)AAGDSC(UniMod:4)TC(UniMod:4)AGSC(UniMod:4)K	S6	P02795	MT2A	0.88389	0.0789589	0	5min	Danuglipron
(UniMod:1)MDRNPS(UniMod:21)PPPPGR	S6	Q96ER3	SAAL1	0.962303	0.0121641	0	5min	Danuglipron
(UniMod:1)MDSAGQDINLNS(UniMod:21)PNK	S12	O43399	TPD52L2	0.778479	-0.101466	0	5min	Danuglipron
(UniMod:1)MEGQS(UniMod:21)VEELLAK	S5	Q15050	RRS1	0.643133	0.207077	0	5min	Danuglipron
(UniMod:1)MERS(UniMod:21)PPQSPGPGK	S4	Q86VQ6	TXNRD3	0.529894	0.149706	0	5min	Danuglipron
(UniMod:1)MGFGDLKS(UniMod:21)PAGLQVLNDYLADK	S8	P24534	EEF1B2	0.00468446	1.69209	1	5min	Danuglipron
(UniMod:1)MHRDS(UniMod:21)C(UniMod:4)PLDC(UniMod:4)K	S5	P84103	SRSF3	0.72731	0.117321	0	5min	Danuglipron
(UniMod:1)MNTAPSRPS(UniMod:21)PTR	S9	Q9HCD5	NCOA5	0.152266	-0.540563	0	5min	Danuglipron
(UniMod:1)MNTAPSRPS(UniMod:21)PTRR	S9	Q9HCD5	NCOA5	0.511869	0.167358	0	5min	Danuglipron
(UniMod:1)MSETAPAAPAAPAPAEKT(UniMod:21)PVK	T18	P10412	H1-4	0.633312	-0.255894	0	5min	Danuglipron
(UniMod:1)MSRFVQDLSKAMS(UniMod:21)QDGASQFQEVIR	S13	Q16851	UGP2	0.446568	0.468614	0	5min	Danuglipron
(UniMod:1)MSSGNAKIGHPAPNFKAT(UniMod:21)AVMPDGQFK	T18	Q06830	PRDX1	0.149431	-0.701756	0	5min	Danuglipron
(UniMod:1)MT(UniMod:21)DAAVS(UniMod:21)FAKDFLAGGVAAAISK	T2;S7	P05141	SLC25A5	0.9973	-0.00410023	0	5min	Danuglipron
(UniMod:1)MTEWET(UniMod:21)AAPAVAETPDIK	T6	P46782	RPS5	0.338524	-0.540695	0	5min	Danuglipron
(UniMod:1)SAIQNLHS(UniMod:21)FDPFADASK	S9	P41567	EIF1	0.57325	0.194874	0	5min	Danuglipron
(UniMod:1)SASAPAAEGEGT(UniMod:21)PTQPASEK	T13	P35659	DEK	0.454765	-0.268418	0	5min	Danuglipron
(UniMod:1)SC(UniMod:4)INLPTVLPGS(UniMod:21)PSK	S13	P04183	TK1	0.0646515	0.471107	0	5min	Danuglipron
(UniMod:1)SDEFSLADALPEHS(UniMod:21)PAK	S15	Q8NDC0	MAPK1IP1L	0.48903	-0.187429	0	5min	Danuglipron
(UniMod:1)SESSSKSS(UniMod:21)QPLASK	S9	P17096	HMGA1	0.0914706	1.25352	0	5min	Danuglipron
(UniMod:1)SETAPAAPAAPAPAEKT(UniMod:21)PVK	T18	P10412	H1-4	0.893987	0.049809	0	5min	Danuglipron
(UniMod:1)SETAPAAPAAPAPAEKT(UniMod:21)PVKK	T18	P10412	H1-4	0.783756	0.163958	0	5min	Danuglipron
(UniMod:1)SETAPLAPT(UniMod:21)IPAPAEK	T10	P16402	H1-3	0.781157	0.0656916	0	5min	Danuglipron
(UniMod:1)SETAPLAPTIPAPAEKT(UniMod:21)PVK	T18	P16402	H1-3	0.739953	-0.133185	0	5min	Danuglipron
(UniMod:1)SGDHLHNDS(UniMod:21)QIEADFR	S10	P11387	TOP1	0.434537	1.24973	0	5min	Danuglipron
(UniMod:1)SKS(UniMod:21)ES(UniMod:21)PKEPEQLR	S4;S6	P09651	HNRNPA1	0.872397	-0.174265	0	5min	Danuglipron
(UniMod:1)SKSES(UniMod:21)PKEPEQLR	S6	P09651	HNRNPA1	0.824222	-0.20191	0	5min	Danuglipron
(UniMod:1)SLQYGAEETPLAGS(UniMod:21)YGAADSFPK	S15	Q9HB90	RRAGC	0.903661	-0.0677497	0	5min	Danuglipron
(UniMod:1)SQGDS(UniMod:21)NPAAIPHAAEDIQGDDRWMSQHNR	S6	P68402	PAFAH1B2	0.547011	-0.433461	0	5min	Danuglipron
(UniMod:1)SS(UniMod:21)PASTPSR	S3	P33991	MCM4	0.157295	-0.830178	0	5min	Danuglipron
(UniMod:1)SS(UniMod:21)PPEGKLETK	S3	P51397	DAP	0.874648	0.0702827	0	5min	Danuglipron
(UniMod:1)SSDASQGVIT(UniMod:21)TPPPPSMPHK	T11	Q9UEY8	ADD3	0.394633	0.210088	0	5min	Danuglipron
(UniMod:1)SSEAET(UniMod:21)QQPPAAPPAAPALSAADTK	T7	P67809	YBX1	0.0397291	-0.832496	1	5min	Danuglipron
(UniMod:1)SSS(UniMod:21)PLSK	S4	P22314	UBA1	0.832	0.0504801	0	5min	Danuglipron
(UniMod:1)SSS(UniMod:21)PVNVK	S4	Q00839	HNRNPU	0.183024	1.57081	0	5min	Danuglipron
(UniMod:1)SSS(UniMod:21)PVNVKK	S4	Q00839	HNRNPU	0.282915	-0.244818	0	5min	Danuglipron
(UniMod:1)STPPLAAS(UniMod:21)GMAPGPFAGPQAQQAAR	S9	Q96HR3	MED30	0.440353	0.248945	0	5min	Danuglipron
(UniMod:1)TDAAVS(UniMod:21)FAKDFLAGGVAAAISKTAVAPIER	S7	P05141	SLC25A5	0.112162	0.587361	0	5min	Danuglipron
(UniMod:1)TEWET(UniMod:21)AAPAVAETPDIK	T6	P46782	RPS5	0.177083	0.969925	0	5min	Danuglipron
(UniMod:26)CAAC(UniMod:4)QNPRKQS(UniMod:21)LPATSIPTPASFK	S1509	P49792	RANBP2	0.133916	1.4738	0	5min	Danuglipron
(UniMod:26)CAEGYALY(UniMod:21)AQALTDQQQFGK	Y482	O94826	TOMM70	0.920697	0.0461059	0	5min	Danuglipron
(UniMod:26)CAIKVEQS(UniMod:21)AERC(UniMod:4)VSTLLDLIQTK	S387	P63010	AP2B1	0.848886	-0.0433315	0	5min	Danuglipron
(UniMod:26)CDIDIRKDLY(UniMod:21)ANNVLS(UniMod:21)GGTTMYPGIADR	Y295;S301	P63267	ACTG2	0.854454	-0.0544821	0	5min	Danuglipron
(UniMod:26)CDIDIRKDLY(UniMod:21)ANNVLSGGTTMYPGIADR	Y295	P63267	ACTG2	0.781264	-0.125179	0	5min	Danuglipron
(UniMod:26)CDSSPDS(UniMod:21)AEDVRK	S138	P02765	AHSG	0.372214	-0.823074	0	5min	Danuglipron
(UniMod:26)CENPC(UniMod:4)HAGS(UniMod:21)C(UniMod:4)QPC(UniMod:4)PR	S331	Q6ZNB6	NFXL1	0.533165	0.18178	0	5min	Danuglipron
(UniMod:26)CGS(UniMod:21)SEDLHDSVR	S633	Q7Z4V5	HDGFL2	0.230815	-0.577529	0	5min	Danuglipron
(UniMod:26)CHS(UniMod:21)LGYNFIHK	S343	Q86X27	RALGPS2	0.82383	0.0805888	0	5min	Danuglipron
(UniMod:26)CLLDRVPEEEKDT(UniMod:21)NVQVLMVLGAGR	T356	O14744	PRMT5	0.940219	0.0285592	0	5min	Danuglipron
(UniMod:26)CLT(UniMod:21)PEKALS(UniMod:21)GYC(UniMod:4)GFMAANLYAR	T879;S885	P53618	COPB1	0.926788	-0.0491785	0	5min	Danuglipron
(UniMod:26)CPFGALS(UniMod:21)IVNLPSNLEK	S71	P61221	ABCE1	0.963844	-0.0198247	0	5min	Danuglipron
(UniMod:26)CPHHERC(UniMod:4)S(UniMod:21)DSDGLAPPQHLIR	S183	P04637	TP53	0.763891	-0.174738	0	5min	Danuglipron
(UniMod:26)CPS(UniMod:21)PPMINLISVGGQHQGVFGLPR	S130	P50897	PPT1	0.717835	-0.211983	0	5min	Danuglipron
(UniMod:26)CQEAQNGS(UniMod:21)ESEVWTHQSK	S161	Q9Y2Z0	SUGT1	0.143975	0.744828	0	5min	Danuglipron
(UniMod:26)CQS(UniMod:21)LTEDLEFRK	S200	P20700	LMNB1	0.271429	0.401413	0	5min	Danuglipron
(UniMod:26)CRS(UniMod:21)PGM(UniMod:35)LEPLGSSR	S2132	Q9UQ35	SRRM2	0.450626	0.51542	0	5min	Danuglipron
(UniMod:26)CRS(UniMod:21)PGMLEPLGSSR	S2132	Q9UQ35	SRRM2	0.729122	0.0642211	0	5min	Danuglipron
(UniMod:26)CS(UniMod:21)QDQGVLASELAQNK	S128	Q9H6F5	CCDC86	0.10866	0.40218	0	5min	Danuglipron
(UniMod:26)CS(UniMod:21)VIRDS(UniMod:21)LLQDGEFSMDLR	S72;S77	P07737	PFN1	0.474774	-0.281964	0	5min	Danuglipron
(UniMod:26)CSGPGLS(UniMod:21)PGMVR	S1459	P21333	FLNA	0.163794	0.34876	0	5min	Danuglipron
(UniMod:26)CVM(UniMod:35)GITAVEILNAC(UniMod:4)DEAVPAAVDS(UniMod:21)LSHPAVNLK	S620	Q9Y4E6	WDR7	0.528215	-0.227802	0	5min	Danuglipron
(UniMod:26)CVS(UniMod:21)MPGDISGLQGGPR	S420	Q8IY17	PNPLA6	0.463483	0.165764	0	5min	Danuglipron
(UniMod:27)EAAT(UniMod:21)VAS(UniMod:21)ATGDSASER	T23;S26	Q92841	DDX17	0.449078	-0.479857	0	5min	Danuglipron
(UniMod:27)EAEKT(UniMod:21)KAQYEQTLAELHR	T202	Q9UKS6	PACSIN3	0.293328	1.01712	0	5min	Danuglipron
(UniMod:27)EAELENSGLALY(UniMod:21)DGKDGT(UniMod:21)DGETEVGEIQQNK	Y336;T342	Q6NZY4	ZCCHC8	0.79766	-0.174999	0	5min	Danuglipron
(UniMod:27)EAESC(UniMod:4)DC(UniMod:4)LQGFQLT(UniMod:21)HS(UniMod:21)LGGGTGSGMGTLLISK	T136;S138	P04350	TUBB4A	0.252518	-2.0907	0	5min	Danuglipron
(UniMod:27)EAESC(UniMod:4)DC(UniMod:4)LQGFQLT(UniMod:21)HSLGGGTGSGMGTLLISK	T136	P04350	TUBB4A	0.795499	-0.0794313	0	5min	Danuglipron
(UniMod:27)EAGDGVFEC(UniMod:4)EY(UniMod:21)YPVVPGK	Y537	Q14315	FLNC	0.315997	-0.24919	0	5min	Danuglipron
(UniMod:27)EAHDAFRS(UniMod:21)S(UniMod:21)LSSAQADFNQLAELDR	S2138;S2139	Q13813	SPTAN1	0.623113	-0.172493	0	5min	Danuglipron
(UniMod:27)EAIDHEKKAY(UniMod:21)S(UniMod:21)FC(UniMod:4)GTVEYMAPEVVNR	Y220;S221	Q15418	RPS6KA1	0.889509	0.142707	0	5min	Danuglipron
(UniMod:27)EAITADPRGIDS(UniMod:21)WINLSR	S103	O95294	RASAL1	0.61753	0.173563	0	5min	Danuglipron
(UniMod:27)EALDLGIT(UniMod:21)GPEGIEISRPEELEAEATHR	T211	Q9BPU6	DPYSL5	0.492961	-0.40446	0	5min	Danuglipron
(UniMod:27)EALGQAGVS(UniMod:21)ETDNSSQDALGLSK	S833	Q13136	PPFIA1	0.955926	0.0171499	0	5min	Danuglipron
(UniMod:27)EAS(UniMod:21)PAPLAQGEPGREDLPTR	S1202	Q9P1Y6	PHRF1	0.160702	-0.531813	0	5min	Danuglipron
(UniMod:27)EASM(UniMod:35)AKY(UniMod:21)YASEIAGQTTSK	Y372	P45954	ACADSB	0.200163	-0.296291	0	5min	Danuglipron
(UniMod:27)EASPAPLAQGEPGREDLPT(UniMod:21)RLPALGEAHVSPEVATADK	T1218	Q9P1Y6	PHRF1	0.461721	0.164418	0	5min	Danuglipron
(UniMod:27)EATGLS(UniMod:21)PQAAQEK	S13	P17029	ZKSCAN1	0.909031	0.0584594	0	5min	Danuglipron
(UniMod:27)EATNTTSEPSAPSQDLLDLSPS(UniMod:21)PR	S323	O75674	TOM1L1	0.877319	-0.0584293	0	5min	Danuglipron
(UniMod:27)EAY(UniMod:21)LVGLFEDTNLC(UniMod:4)AIHAK	Y100	Q5TEC6	H3-7	0.00284333	-0.917739	1	5min	Danuglipron
(UniMod:27)EC(UniMod:4)PEGHVVTYT(UniMod:21)PMAPGNYLIAIK	T2564	Q14315	FLNC	0.554651	0.324227	0	5min	Danuglipron
(UniMod:27)EC(UniMod:4)S(UniMod:21)PTSSLER	S1124	Q9P1Y6	PHRF1	0.80345	0.121445	0	5min	Danuglipron
(UniMod:27)EDANVFAS(UniMod:21)AM(UniMod:35)MHALEVLNSQETGPTLPR	S102	Q8N8S7	ENAH	0.0448205	1.36794	1	5min	Danuglipron
(UniMod:27)EDIAKLLRY(UniMod:21)ES(UniMod:21)SALPSGQLTSLSEYASR	Y470;S472	Q12931	TRAP1	0.614054	-0.179783	0	5min	Danuglipron
(UniMod:27)EDKPPLAPSGGTEGPEQPPPPC(UniMod:4)PSQTGS(UniMod:21)PPVGLIK	S634	Q8WWM7	ATXN2L	0.619989	0.204303	0	5min	Danuglipron
(UniMod:27)EDKS(UniMod:21)PET(UniMod:21)GTAGGSSTASYSAGR	S2475;T2478	Q8NFC6	BOD1L1	0.894948	-0.0329483	0	5min	Danuglipron
(UniMod:27)EDLDQSPLVSSSDS(UniMod:21)PPRPQPAFK	S15	Q9NQC3	RTN4	0.891082	0.0882121	0	5min	Danuglipron
(UniMod:27)EDQFQLS(UniMod:21)LLAAMGNTQR	S692	P53618	COPB1	0.309392	-0.58598	0	5min	Danuglipron
(UniMod:27)EDS(UniMod:21)GTFSLGK	S18	O75569	PRKRA	0.655607	-0.199131	0	5min	Danuglipron
(UniMod:27)EDSAS(UniMod:21)ASLSSAAATGTSTSTPAAPTAR	S6	O76021	RSL1D1	0.144794	0.489565	0	5min	Danuglipron
(UniMod:27)EEASLLSHSPGTSNQS(UniMod:21)QPC(UniMod:4)S(UniMod:21)PKPIR	S26;S30	Q9H4Z3	PCIF1	0.919204	-0.0861667	0	5min	Danuglipron
(UniMod:27)EEASLLSHSPGTSNQSQPC(UniMod:4)S(UniMod:21)PKPIR	S30	Q9H4Z3	PCIF1	0.158967	0.293914	0	5min	Danuglipron
(UniMod:27)EEDVLKFLAAGT(UniMod:21)HLGGT(UniMod:21)NLDFQMEQYIYK	T23;T28	P08865	RPSA	0.357998	-0.334919	0	5min	Danuglipron
(UniMod:27)EEFPDRIMNT(UniMod:21)FSVVPSPK	T166	P04350	TUBB4A	0.865523	-0.0870862	0	5min	Danuglipron
(UniMod:27)EEHGGLIRS(UniMod:21)PR	S79	P26368	U2AF2	0.412391	-0.478876	0	5min	Danuglipron
(UniMod:27)EEILENWNMFVGS(UniMod:21)QATNYGEDLTK	S315	Q15293	RCN1	0.786465	0.211411	0	5min	Danuglipron
(UniMod:27)EELTPGAPQHQLPPVPGS(UniMod:21)PEPY(UniMod:21)PGQQAPGPEPSQPLLELTPR	S160;Y164	Q9H6F5	CCDC86	0.730806	0.107432	0	5min	Danuglipron
(UniMod:27)EEM(UniMod:35)EVRVS(UniMod:21)QLLAVTGK	S169	Q13951	CBFB	0.791154	-0.123018	0	5min	Danuglipron
(UniMod:27)EEQTPQNKITVVGVGAVGM(UniMod:35)AC(UniMod:4)AIS(UniMod:21)ILMKDLADELALVDVIEDK	S38	P00338	LDHA	0.748389	-0.0928691	0	5min	Danuglipron
(UniMod:27)EES(UniMod:21)EQIVLIGSK	S178	P43405	SYK	0.199701	0.658791	0	5min	Danuglipron
(UniMod:27)EEVDLS(UniMod:21)PAPES(UniMod:21)EVEAMRANLQELDQFLGPYPYATLK	S101;S106	Q9Y312	AAR2	0.175012	0.312655	0	5min	Danuglipron
(UniMod:27)EFADS(UniMod:21)LGIPFLETSAK	S142	Q9H0U4	RAB1B	0.416442	0.681769	0	5min	Danuglipron
(UniMod:27)EFEVEKQT(UniMod:21)AEETGLTPLETSR	T574	Q13042	CDC16	0.987565	0.00562425	0	5min	Danuglipron
(UniMod:27)EGAAS(UniMod:21)PAPETPQPTSPETSPK	S376	Q9Y3X0	CCDC9	0.884372	-0.0902892	0	5min	Danuglipron
(UniMod:27)EGAASPAPETPQPTS(UniMod:21)PETSPK	S386	Q9Y3X0	CCDC9	0.000205624	1.78887	1	5min	Danuglipron
(UniMod:27)EGDVLT(UniMod:21)LLESER	T57	P62857	RPS28	0.493136	0.33371	0	5min	Danuglipron
(UniMod:27)EGGQY(UniMod:21)GLVAAC(UniMod:4)AAGGQGHAMIVEAYPK	Y452	P55084	HADHB	0.87713	0.12587	0	5min	Danuglipron
(UniMod:27)EGIC(UniMod:4)GS(UniMod:21)C(UniMod:4)AMNINGGNTLAC(UniMod:4)TR	S100	P21912	SDHB	0.495272	0.350661	0	5min	Danuglipron
(UniMod:27)EGS(UniMod:21)PARSSTPLHSPSPIR	S279	O95817	BAG3	0.980889	-0.00447419	0	5min	Danuglipron
(UniMod:27)EGS(UniMod:21)PIPHDPEFGSK	S445	P85037	FOXK1	0.830506	0.0820465	0	5min	Danuglipron
(UniMod:27)EGS(UniMod:21)QLKQQIQSIQQSIER	S110	P55769	SNU13	0.827802	0.158287	0	5min	Danuglipron
(UniMod:27)EGTDSSQGIPQLVS(UniMod:21)NIS(UniMod:21)AC(UniMod:4)QVIAEAVR	S24;S27	Q99832	CCT7	0.599768	0.110109	0	5min	Danuglipron
(UniMod:27)EGTDSSQGIPQLVS(UniMod:21)NISAC(UniMod:4)QVIAEAVR	S24	Q99832	CCT7	0.380815	0.244709	0	5min	Danuglipron
(UniMod:27)EGTGQQERES(UniMod:21)PRPLQLPGAEGPAISDGEEGGGEPGAGGGAAGAAGAGR	S75	Q6PKG0	LARP1	0.458453	-0.235986	0	5min	Danuglipron
(UniMod:27)EGVHGGLINKKC(UniMod:4)Y(UniMod:21)EM(UniMod:35)ASHLR	Y129	P07737	PFN1	0.369822	-0.392686	0	5min	Danuglipron
(UniMod:27)EGVTPWAS(UniMod:21)FKK	S612	Q02952	AKAP12	0.426499	0.267031	0	5min	Danuglipron
(UniMod:27)EGY(UniMod:21)NNPPISGENLIGLSR	Y194	Q9Y5Q8	GTF3C5	0.837898	-0.0754867	0	5min	Danuglipron
(UniMod:27)EHVNVVFIGHVDAGKS(UniMod:21)T(UniMod:21)IGGQIMYLTGMVDK	S88;T89	P15170	GSPT1	0.951402	0.0244011	0	5min	Danuglipron
(UniMod:27)EIAEAYLGKT(UniMod:21)VT(UniMod:21)NAVVTVPAYFNDSQR	T138;T140	P11142	HSPA8	0.152407	0.387935	0	5min	Danuglipron
(UniMod:27)EIES(UniMod:21)EIDSEEELINK	S758	Q14566	MCM6	0.447994	0.188819	0	5min	Danuglipron
(UniMod:27)EIGWT(UniMod:21)DVGGWTGQGGSILGTK	T464	Q01813	PFKP	0.0140002	-0.919857	1	5min	Danuglipron
(UniMod:27)EIHRKVMS(UniMod:21)QNFTNC(UniMod:4)HTK	S67	Q13283	G3BP1	0.486531	-0.367709	0	5min	Danuglipron
(UniMod:27)EIIQDVT(UniMod:21)LHDLDVANARPQGGQDILSMMGQLMK	T239	Q9Y265	RUVBL1	0.760843	0.161993	0	5min	Danuglipron
(UniMod:27)EILFSVDSSINQS(UniMod:21)IGGVILFHETLYQK	S73	P05062	ALDOB	0.359164	-0.329351	0	5min	Danuglipron
(UniMod:27)EILVGDVGQT(UniMod:21)VDDPYATFVK	T63	P23528	CFL1	0.624735	-0.257005	0	5min	Danuglipron
(UniMod:27)EISEGDEVEVY(UniMod:21)SRANDQEPC(UniMod:4)GWWLAK	Y68	P51114	FXR1	0.29516	0.347874	0	5min	Danuglipron
(UniMod:27)EKGILQELFLNKES(UniMod:21)PHEPDPEPYEPIPPK	S503	Q96QC0	PPP1R10	0.797773	-0.127423	0	5min	Danuglipron
(UniMod:27)EKIAAKNALES(UniMod:21)YAFNMK	S546	P34931	HSPA1L	0.543293	0.440875	0	5min	Danuglipron
(UniMod:27)EKKLT(UniMod:21)PITYPQGLAMAK	T135	P63000	RAC1	0.677292	-0.195072	0	5min	Danuglipron
(UniMod:27)EKLC(UniMod:4)Y(UniMod:21)VALDFENEMATAASSSSLEK	Y219	P63267	ACTG2	0.960931	-0.0415379	0	5min	Danuglipron
(UniMod:27)EKLIPGPLS(UniMod:21)PVAR	S1219	P48634	PRRC2A	0.574868	0.232376	0	5min	Danuglipron
(UniMod:27)EKS(UniMod:21)PVREPVDNLSPEER	S149	Q86U06	RBM23	0.616174	0.227008	0	5min	Danuglipron
(UniMod:27)EKSPVREPVDNLS(UniMod:21)PEER	S159	Q86U06	RBM23	0.962512	0.0306291	0	5min	Danuglipron
(UniMod:27)EKT(UniMod:21)PELPEPSVK	T220	Q8IYB3	SRRM1	0.631079	0.213575	0	5min	Danuglipron
(UniMod:27)EKVLAT(UniMod:21)VTKPVGGDK	T91	Q02878	RPL6	0.0669138	0.430349	0	5min	Danuglipron
(UniMod:27)ELDPS(UniMod:21)LVSANDSPSGMQTR	S2154	Q5UIP0	RIF1	0.597502	0.198042	0	5min	Danuglipron
(UniMod:27)ELEQVC(UniMod:4)NPIIS(UniMod:21)GLYQGAGGPGPGGFGAQGPK	S608	P0DMV8	HSPA1A	0.828853	-0.510251	0	5min	Danuglipron
(UniMod:27)ELFTIEDLQNS(UniMod:21)VTQLQLQSLHAAQR	S636	Q2NKX8	ERCC6L	0.0638579	1.47197	0	5min	Danuglipron
(UniMod:27)ELGAFGLQVPS(UniMod:21)ELGGVGLC(UniMod:4)NTQYAR	S148	P49748	ACADVL	0.209112	0.479532	0	5min	Danuglipron
(UniMod:27)ELKNIPMT(UniMod:21)LELLQSTR	T37	P23193	TCEA1	0.670371	-0.325292	0	5min	Danuglipron
(UniMod:27)ELNY(UniMod:21)FAKALESPERPFLAILGGAK	Y196	P00558	PGK1	0.109929	1.97603	0	5min	Danuglipron
(UniMod:27)ELPGRKY(UniMod:21)S(UniMod:21)PGYNTEVGDK	Y339;S340	O95299	NDUFA10	0.0646349	-0.378864	0	5min	Danuglipron
(UniMod:27)ELPPAAAIGAT(UniMod:21)SLVAAPHSSSSSPSK	T938	Q14C86	GAPVD1	0.522457	-0.23422	0	5min	Danuglipron
(UniMod:27)ELQNAPDAIPES(UniMod:21)GVEPPALDTAWVEATR	S119	Q13098	GPS1	0.418075	0.78027	0	5min	Danuglipron
(UniMod:27)ELS(UniMod:21)DFISYLQR	S474	P30101	PDIA3	0.160665	2.11561	0	5min	Danuglipron
(UniMod:27)ELS(UniMod:21)NS(UniMod:21)PLRENSFGSPLEFR	S1318;S1320	Q9UQ35	SRRM2	0.895363	-0.15051	0	5min	Danuglipron
(UniMod:27)ELS(UniMod:21)PAGSISK	S619	O95453	PARN	0.581969	0.12678	0	5min	Danuglipron
(UniMod:27)ELS(UniMod:21)QNTDESGLNDEAIAK	S190	P35251	RFC1	0.759595	0.240225	0	5min	Danuglipron
(UniMod:27)ELSDQATAS(UniMod:21)PIVAR	S96	Q5JSH3	WDR44	0.124457	-0.50372	0	5min	Danuglipron
(UniMod:27)ELSESVQQQSTPVPLIS(UniMod:21)PK	S547	Q9ULU4	ZMYND8	0.293559	-0.268064	0	5min	Danuglipron
(UniMod:27)ELSGT(UniMod:21)IKEILGTAQSVGC(UniMod:4)NVDGR	T128	P30050	RPL12	0.324546	0.423785	0	5min	Danuglipron
(UniMod:27)ELYQLS(UniMod:21)KEKADFT(UniMod:21)VVAGDEGSSTTGGSSEENK	S832;T839	P49916	LIG3	0.0260664	1.09739	1	5min	Danuglipron
(UniMod:27)EM(UniMod:35)DT(UniMod:21)ARTPLSEAEFEEIMNR	T404	Q16630	CPSF6	0.507514	-0.296909	0	5min	Danuglipron
(UniMod:27)EM(UniMod:35)FPY(UniMod:21)EASTPTGISASC(UniMod:4)R	Y351	P42167	TMPO	0.537921	0.341895	0	5min	Danuglipron
(UniMod:27)EMS(UniMod:21)KNFPT(UniMod:21)ITALEWSPSHNLK	S607;T612	Q9BZH6	WDR11	0.346393	0.588162	0	5min	Danuglipron
(UniMod:27)EMSKT(UniMod:21)FIIGELHPDDRPK	T78	P00167	CYB5A	0.956915	-0.0220192	0	5min	Danuglipron
(UniMod:27)ENAAAPS(UniMod:21)PVRAPAPS(UniMod:21)PAK	S116;S124	O75781	PALM	0.424976	-0.219528	0	5min	Danuglipron
(UniMod:27)ENAGAAEKAIS(UniMod:21)VHSTPEGC(UniMod:4)SSAC(UniMod:4)K	S245	Q9NZI8	IGF2BP1	0.250082	2.76398	0	5min	Danuglipron
(UniMod:27)ENAHT(UniMod:21)KT(UniMod:21)VEEVLGHFGVNESTGLSLEQVK	T6;T8	P16615	ATP2A2	0.768756	0.122832	0	5min	Danuglipron
(UniMod:27)ENAS(UniMod:21)PAPGTTAEEAMSR	S973	P46379	BAG6	0.714307	-0.397458	0	5min	Danuglipron
(UniMod:27)ENC(UniMod:4)MY(UniMod:21)QAC(UniMod:4)PTQDC(UniMod:4)NK	Y478	P27694	RPA1	0.939384	0.0389514	0	5min	Danuglipron
(UniMod:27)ENC(UniMod:4)PAC(UniMod:4)S(UniMod:21)QLPQNIQFSPSAK	S368	Q8TBC4	UBA3	0.902617	-0.0368094	0	5min	Danuglipron
(UniMod:27)ENGVY(UniMod:21)LIDVKFNGT(UniMod:21)HIPGSPFK	Y2400;T2409	P21333	FLNA	0.149664	-0.319915	0	5min	Danuglipron
(UniMod:27)ENIKPNETS(UniMod:21)PSFSK	S772	Q99700	ATXN2	0.86492	-0.0596997	0	5min	Danuglipron
(UniMod:27)ENIQKS(UniMod:21)LAGS(UniMod:21)SGPGASSGTSGDHGELVVR	S60;S64	P29692	EEF1D	0.92785	0.0391991	0	5min	Danuglipron
(UniMod:27)ENS(UniMod:21)REALAEAALESPRPALVR	S269	O14745	SLC9A3R1	0.738965	0.0980348	0	5min	Danuglipron
(UniMod:27)ENSFGS(UniMod:21)PLEFR	S1329	Q9UQ35	SRRM2	0.698097	0.154233	0	5min	Danuglipron
(UniMod:27)ENTGVLHAFPPC(UniMod:4)EFS(UniMod:21)QQFLDSPAK	S929	Q96T37	RBM15	0.74313	-0.128581	0	5min	Danuglipron
(UniMod:27)ENVKS(UniMod:21)AIDLEEMASGLNKR	S58	P61011	SRP54	0.606586	0.202682	0	5min	Danuglipron
(UniMod:27)EPAAAPDSVRKMPQLTASAIVSPHGDES(UniMod:21)PR	S501	Q9Y6J9	TAF6L	0.256834	0.822844	0	5min	Danuglipron
(UniMod:27)EPAAGS(UniMod:21)S(UniMod:21)MEPSADWLATAAAR	S7;S8	P42771	CDKN2A	0.949795	-0.0516049	0	5min	Danuglipron
(UniMod:27)EPAITSQNS(UniMod:21)PEAR	S100	P23193	TCEA1	0.922056	0.0599528	0	5min	Danuglipron
(UniMod:27)EPAPDS(UniMod:21)GLLGLFQGQNSLLH	S191	Q96AB3	ISOC2	0.392142	-0.276502	0	5min	Danuglipron
(UniMod:27)EPDQT(UniMod:21)FSLNRDLTGELEYATK	T126	Q9GZP4	PITHD1	0.782664	0.117724	0	5min	Danuglipron
(UniMod:27)EPELPC(UniMod:4)GLAPAVS(UniMod:21)REPVIC(UniMod:4)TPVSSGFEK	S800	Q8TEQ6	GEMIN5	0.926162	0.0219744	0	5min	Danuglipron
(UniMod:27)EPGSGGPQNLS(UniMod:21)GPGGR	S32	Q9H0W8	SMG9	0.897341	0.0415263	0	5min	Danuglipron
(UniMod:27)EPNS(UniMod:21)ENVDISSGGGVTGWK	S181	P61026	RAB10	0.753433	-0.136457	0	5min	Danuglipron
(UniMod:27)EPS(UniMod:21)LRDS(UniMod:21)NPEEIEIDFETLKPSTLR	S675;S679	P25440	BRD2	0.799114	-0.11297	0	5min	Danuglipron
(UniMod:27)EPSAAAPTGAGGVAPGSGNNSGGPSLLVPLPVNPPS(UniMod:21)SPTPSFSDAK	S506	O75175	CNOT3	0.210756	-0.326006	0	5min	Danuglipron
(UniMod:27)EQENRKGLIAAIC(UniMod:4)AGPT(UniMod:21)ALLAHEIGFGSK	T110	Q99497	PARK7	0.983925	-0.0136903	0	5min	Danuglipron
(UniMod:27)EQLMT(UniMod:21)VLQAGK	T762	Q9BQG0	MYBBP1A	0.691059	-0.204924	0	5min	Danuglipron
(UniMod:27)EQPGS(UniMod:21)PEWIQLDQQIT(UniMod:21)PLLLNYC(UniMod:4)QC(UniMod:4)K	S220;T231	O00170	AIP	0.899864	-0.0533676	0	5min	Danuglipron
(UniMod:27)EQQS(UniMod:21)KKVSQEILELLNTTTAK	S239	Q86U44	METTL3	0.412526	0.502943	0	5min	Danuglipron
(UniMod:27)EQS(UniMod:21)EKAAMYDIISSPSK	S339	Q6KC79	NIPBL	0.213303	0.270052	0	5min	Danuglipron
(UniMod:27)EQS(UniMod:21)IC(UniMod:4)AAEEQPAEDGQGETNK	S488	Q9UGP8	SEC63	0.557103	0.548951	0	5min	Danuglipron
(UniMod:27)EQSEVSVS(UniMod:21)PR	S32	Q7L4I2	RSRC2	0.497659	-0.359911	0	5min	Danuglipron
(UniMod:27)EQVT(UniMod:21)NVGGAVVTGVTAVAQK	T64	P37840	SNCA	0.640844	-0.210412	0	5min	Danuglipron
(UniMod:27)ERDHSPT(UniMod:21)PSVFNSDEER	T494	Q6UN15	FIP1L1	0.140554	1.47363	0	5min	Danuglipron
(UniMod:27)ERFS(UniMod:21)PPRHELS(UniMod:21)PPQK	S67;S74	Q9BXP5	SRRT	0.356724	-0.703961	0	5min	Danuglipron
(UniMod:27)ERFSPPRHELS(UniMod:21)PPQK	S74	Q9BXP5	SRRT	0.213512	0.437858	0	5min	Danuglipron
(UniMod:27)ERGSDAS(UniMod:21)GQLFHGR	S1236	P19174	PLCG1	0.805129	0.0909118	0	5min	Danuglipron
(UniMod:27)ERIQKILAT(UniMod:21)GANVILTTGGIDDMC(UniMod:4)LK	T281	P17987	TCP1	0.927594	-0.0510383	0	5min	Danuglipron
(UniMod:27)ERS(UniMod:21)PS(UniMod:21)PLR	S30;S32	Q9Y2V2	CARHSP1	0.91066	0.0809988	0	5min	Danuglipron
(UniMod:27)ERS(UniMod:21)PS(UniMod:21)PLRGNVVPSPLPTR	S30;S32	Q9Y2V2	CARHSP1	0.225821	-2.82513	0	5min	Danuglipron
(UniMod:27)ERVS(UniMod:21)AKNALESYAFNM(UniMod:35)K	S537	P0DMV8	HSPA1A	0.793127	0.065191	0	5min	Danuglipron
(UniMod:27)ES(UniMod:21)FEGQMTEDNIEVGIC(UniMod:4)NEAGFRR	S198	P25787	PSMA2	0.0939234	0.646198	0	5min	Danuglipron
(UniMod:27)ES(UniMod:21)GVGQTDWSGVEAGEFLK	S1253	Q9C0C2	TNKS1BP1	0.405303	-0.163792	0	5min	Danuglipron
(UniMod:27)ESAAPAAAPT(UniMod:21)AEAPPPSVVTRPEPQALPSPAIR	T45	Q92841	DDX17	0.697114	0.121747	0	5min	Danuglipron
(UniMod:27)ESAAPAAAPTAEAPPPSVVTRPEPQALPS(UniMod:21)PAIR	S64	Q92841	DDX17	0.735823	0.0991895	0	5min	Danuglipron
(UniMod:27)ESDLPS(UniMod:21)AILQTSGVSEFTK	S277	Q99459	CDC5L	0.295764	-0.681831	0	5min	Danuglipron
(UniMod:27)ESEDKPEIEDVGS(UniMod:21)DEEEEK	S263	P07900	HSP90AA1	0.714176	0.277763	0	5min	Danuglipron
(UniMod:27)ESEDKPEIEDVGS(UniMod:21)DEEEEKK	S263	P07900	HSP90AA1	0.463373	0.321939	0	5min	Danuglipron
(UniMod:27)ESGNS(UniMod:21)QELAR	S419	Q86W50	METTL16	0.102913	1.04617	0	5min	Danuglipron
(UniMod:27)ESPRPLQLPGAEGPAIS(UniMod:21)DGEEGGGEPGAGGGAAGAAGAGRR	S90	Q6PKG0	LARP1	0.592261	-0.102488	0	5min	Danuglipron
(UniMod:27)ESQNTAEIIS(UniMod:21)PPS(UniMod:21)PDRPPHSQTSGSC(UniMod:4)YYHVISK	S2118;S2121	Q03164	KMT2A	0.678713	-0.206187	0	5min	Danuglipron
(UniMod:27)ESRS(UniMod:21)PQQSAALPR	S284	Q6IBW4	NCAPH2	0.683473	0.0702033	0	5min	Danuglipron
(UniMod:27)ESSET(UniMod:21)PDQFM(UniMod:35)TADETR	T720	P16070	CD44	0.407675	0.131687	0	5min	Danuglipron
(UniMod:27)ESTLEAIGY(UniMod:21)IC(UniMod:4)QDIDPEQLQDK	Y156	Q14974	KPNB1	0.821418	-0.0871622	0	5min	Danuglipron
(UniMod:27)ET(UniMod:21)AENS(UniMod:21)LKKPVTDC(UniMod:4)VISVPSFFTDAER	T128;S132	Q92598	HSPH1	0.0733973	-1.18355	0	5min	Danuglipron
(UniMod:27)ET(UniMod:21)GKLKGEATVSFDDPPSAK	T330	P35637	FUS	0.99298	0.00235805	0	5min	Danuglipron
(UniMod:27)ET(UniMod:21)NLDS(UniMod:21)LPLVDTHSK	T426;S430	P08670	VIM	0.958209	0.0119073	0	5min	Danuglipron
(UniMod:27)ET(UniMod:21)Y(UniMod:21)HRINEGIGQGDLSELPELHALTAGLK	T351;Y352	Q15067	ACOX1	0.382346	-0.451145	0	5min	Danuglipron
(UniMod:27)ETES(UniMod:21)QLLPDVGAIVTC(UniMod:4)K	S61	Q9Y3B2	EXOSC1	0.62699	-0.161021	0	5min	Danuglipron
(UniMod:27)ETLDT(UniMod:21)M(UniMod:35)LDGLGR	T180	Q9P000	COMMD9	0.203821	-0.647583	0	5min	Danuglipron
(UniMod:27)ETLS(UniMod:21)LTVDAK	S803	Q5H9R7	PPP6R3	0.923387	0.0363035	0	5min	Danuglipron
(UniMod:27)ETNLDS(UniMod:21)LPLVDTHSK	S430	P08670	VIM	0.0554488	0.562592	0	5min	Danuglipron
(UniMod:27)ETNLDS(UniMod:21)LPLVDTHSKR	S430	P08670	VIM	0.033722	-0.627572	0	5min	Danuglipron
(UniMod:27)ETPHS(UniMod:21)PGVEDAPIAK	S490	Q9UHB6	LIMA1	0.987611	0.0119739	0	5min	Danuglipron
(UniMod:27)ETS(UniMod:21)S(UniMod:21)DVALASHILTALR	S232;S233	O00273	DFFA	0.00147175	2.01119	1	5min	Danuglipron
(UniMod:27)EVAAAVRAS(UniMod:21)VAAQQQEEAR	S352	Q86UK7	ZNF598	0.634212	-0.220968	0	5min	Danuglipron
(UniMod:27)EVAAFAQFGS(UniMod:21)DLDAATQQLLSR	S451	P25705	ATP5F1A	0.631224	-0.21372	0	5min	Danuglipron
(UniMod:27)EVDEQMLAIQSKNSS(UniMod:21)YFVEWIPNNVK	S339	Q9BUF5	TUBB6	0.760738	-0.21713	0	5min	Danuglipron
(UniMod:27)EVLEY(UniMod:21)LGNPANYPVSIR	Y85	Q9Y296	TRAPPC4	0.656599	-0.121707	0	5min	Danuglipron
(UniMod:27)EVSSLEGS(UniMod:21)PPPC(UniMod:4)LGQEEAVC(UniMod:4)TK	S1395	Q02952	AKAP12	0.662873	-0.186032	0	5min	Danuglipron
(UniMod:27)EWIKPIM(UniMod:35)FS(UniMod:21)GGIGSMEADHISK	S427	O15067	PFAS	0.643461	0.170409	0	5min	Danuglipron
(UniMod:27)EY(UniMod:21)DRS(UniMod:21)FTDLYIQIIR	Y514;S517	Q8NI60	COQ8A	0.149456	0.949101	0	5min	Danuglipron
(UniMod:27)EY(UniMod:21)FGAFGEIENIELPMDTK	Y252	O14979	HNRNPDL	0.516206	0.480987	0	5min	Danuglipron
(UniMod:27)EY(UniMod:21)FSWEGAFQHVGK	Y416	P26641	EEF1G	0.886398	-0.0700462	0	5min	Danuglipron
(UniMod:27)EY(UniMod:21)REKVET(UniMod:21)ELQGVC(UniMod:4)DTVLGLLDSHLIK	Y84;T90	P31947	SFN	0.957364	-0.025607	0	5min	Danuglipron
(UniMod:27)EYFS(UniMod:21)WEGAFQHVGK	S418	P26641	EEF1G	0.475776	0.502445	0	5min	Danuglipron
(UniMod:27)EYGS(UniMod:21)PLK	S589	P21127	CDK11B	0.550552	0.0977742	0	5min	Danuglipron
(UniMod:27)EYIPGQPPLSQSSDSS(UniMod:21)PTR	S886	P07814	EPRS1	0.888111	-0.211536	0	5min	Danuglipron
(UniMod:28)QAAAAAAAAAAT(UniMod:21)AAWTGTTFTK	T300	Q96KR1	ZFR	0.870247	0.0762539	0	5min	Danuglipron
(UniMod:28)QAAAAATQTIAASQNAAVS(UniMod:21)NKNPAAQQQLVQSC(UniMod:4)K	S944	Q9Y4G6	TLN2	0.786409	-0.129877	0	5min	Danuglipron
(UniMod:28)QAFPNT(UniMod:21)NRWFLTC(UniMod:4)INQPQFR	T187	P26641	EEF1G	0.9531	0.0246678	0	5min	Danuglipron
(UniMod:28)QAHDLS(UniMod:21)PAAESSSTFSFSGR	S221	O95425	SVIL	0.777515	0.178323	0	5min	Danuglipron
(UniMod:28)QAKTPM(UniMod:35)T(UniMod:21)NSSIQFLDNAFR	T278	P15586	GNS	0.172868	0.622576	0	5min	Danuglipron
(UniMod:28)QALLQY(UniMod:21)KKIVS(UniMod:21)WLEYESSFSNEEAQK	Y293;S298	Q02790	FKBP4	0.778285	0.169414	0	5min	Danuglipron
(UniMod:28)QAPELS(UniMod:21)LSSQDLELVTK	S254	O00273	DFFA	0.257459	-0.308652	0	5min	Danuglipron
(UniMod:28)QAQY(UniMod:21)LGMSC(UniMod:4)DGPFKPDHYR	Y416	P23526	AHCY	0.319904	0.297164	0	5min	Danuglipron
(UniMod:28)QAQYLGMS(UniMod:21)C(UniMod:4)DGPFKPDHYRY	S420	P23526	AHCY	0.0854296	0.290744	0	5min	Danuglipron
(UniMod:28)QAS(UniMod:21)TDAGTAGALTPQHVR	S109	P46937	YAP1	0.43325	-0.904748	0	5min	Danuglipron
(UniMod:28)QASRS(UniMod:21)T(UniMod:21)AYEDYYYHPPPR	S428;T429	O43390	HNRNPR	0.367921	0.312119	0	5min	Danuglipron
(UniMod:28)QASTDAGT(UniMod:21)AGALTPQHVR	T114	P46937	YAP1	0.820399	0.0481713	0	5min	Danuglipron
(UniMod:28)QATKDAGT(UniMod:21)IAGLNVLR	T163	P11142	HSPA8	0.919532	0.0392991	0	5min	Danuglipron
(UniMod:28)QATKDAGTIAGLNVLRIINEPT(UniMod:21)AAAIAYGLDK	T177	P11142	HSPA8	0.122639	0.504015	0	5min	Danuglipron
(UniMod:28)QAVEMKNDKS(UniMod:21)EEEQSSSSVK	S233	P07910	HNRNPC	0.0785444	1.14045	0	5min	Danuglipron
(UniMod:28)QDDS(UniMod:21)PPRPIIGPALPPGFIK	S105	Q8IXQ4	GPALPP1	0.489704	0.29233	0	5min	Danuglipron
(UniMod:28)QDKIC(UniMod:4)LMAGGYEVIY(UniMod:21)LT(UniMod:21)EPVVEYC(UniMod:4)IQALPEFDGKR	Y206;T208	Q58FF3	HSP90B2P	0.487241	-0.160705	0	5min	Danuglipron
(UniMod:28)QDNGY(UniMod:21)KVY(UniMod:21)WDNGAQIISPHDK	Y174;Y177	Q96G03	PGM2	0.215078	-0.513224	0	5min	Danuglipron
(UniMod:28)QDRIFPPET(UniMod:21)S(UniMod:21)ASVAATPPPSTASAPAAVNSSASADK	T361;S362	P09874	PARP1	0.581024	-0.328057	0	5min	Danuglipron
(UniMod:28)QDS(UniMod:21)LVINLNR	S650	Q9Y5B9	SUPT16H	0.417096	0.55605	0	5min	Danuglipron
(UniMod:28)QDT(UniMod:21)KY(UniMod:21)DLILDEQAEDSK	T361;Y363	Q8WUA2	PPIL4	0.748108	0.244221	0	5min	Danuglipron
(UniMod:28)QEESES(UniMod:21)PVERPLK	S311	Q96SB4	SRPK1	0.781958	-0.119546	0	5min	Danuglipron
(UniMod:28)QEKALS(UniMod:21)AIADLLTNEHER	S713	O60716	CTNND1	0.410926	0.387159	0	5min	Danuglipron
(UniMod:28)QERLS(UniMod:21)PEVAPPAHR	S35	Q8TAD8	SNIP1	0.439119	-0.727781	0	5min	Danuglipron
(UniMod:28)QESC(UniMod:4)SPHHPQVLAQQGSGSS(UniMod:21)PK	S242	Q8N1G0	ZNF687	0.588836	0.521368	0	5min	Danuglipron
(UniMod:28)QEY(UniMod:21)DES(UniMod:21)GPSIVHR	Y362;S365	P60709	ACTB	0.79453	-0.116004	0	5min	Danuglipron
(UniMod:28)QEY(UniMod:21)DES(UniMod:21)GPSIVHRK	Y362;S365	P60709	ACTB	0.680526	-0.193937	0	5min	Danuglipron
(UniMod:28)QEY(UniMod:21)DESGPSIVHR	Y362	P60709	ACTB	0.249386	-0.548254	0	5min	Danuglipron
(UniMod:28)QFAPIHAEAPEFM(UniMod:35)EMS(UniMod:21)VEQEILVTGIK	S177	P06576	ATP5F1B	0.62757	0.149778	0	5min	Danuglipron
(UniMod:28)QFIAAQGS(UniMod:21)SRSVVNMEWDK	S480	P07814	EPRS1	0.775327	0.16605	0	5min	Danuglipron
(UniMod:28)QFLQAAEAIDDIPFGIT(UniMod:21)SNSDVFSK	T187	P07237	P4HB	0.205786	0.430263	0	5min	Danuglipron
(UniMod:28)QFPNAS(UniMod:21)LIGLTATATNHVLTDAQK	S249	P46063	RECQL	0.320018	-0.346115	0	5min	Danuglipron
(UniMod:28)QGAIYHGLATLLNQPS(UniMod:21)PM(UniMod:35)MQR	S1107	P55196	AFDN	0.0508303	0.277943	0	5min	Danuglipron
(UniMod:28)QGAIYHGLATLLNQPS(UniMod:21)PMMQR	S1107	P55196	AFDN	0.40723	-0.160192	0	5min	Danuglipron
(UniMod:28)QGQNVIGLQMGS(UniMod:21)NKGASQAGMTGYGM(UniMod:35)PR	S180	Q9UI15	TAGLN3	0.504902	0.65359	0	5min	Danuglipron
(UniMod:28)QGS(UniMod:21)DAAVPSTGDQGVDQSPK	S271	O15085	ARHGEF11	0.872526	-0.0813146	0	5min	Danuglipron
(UniMod:28)QGS(UniMod:21)PGSVSK	S184	O00425	IGF2BP3	0.716093	0.161332	0	5min	Danuglipron
(UniMod:28)QGS(UniMod:21)PVAAGAPAK	S181	Q9NZI8	IGF2BP1	0.434714	0.260449	0	5min	Danuglipron
(UniMod:28)QGSGRES(UniMod:21)PSLASR	S339	Q8WWM7	ATXN2L	0.333772	-0.445521	0	5min	Danuglipron
(UniMod:28)QGSGSS(UniMod:21)QPMEVQEGY(UniMod:21)GFGSGDDPYSSAEPHVSGVK	S440;Y449	Q13263	TRIM28	0.810299	-0.142505	0	5min	Danuglipron
(UniMod:28)QGSIT(UniMod:21)S(UniMod:21)PQANEQSVTPQR	T856;S857	Q9UQ35	SRRM2	0.221231	0.341951	0	5min	Danuglipron
(UniMod:28)QGSITS(UniMod:21)PQANEQSVT(UniMod:21)PQRR	S857;T866	Q9UQ35	SRRM2	0.626243	-0.255064	0	5min	Danuglipron
(UniMod:28)QGTAVEVEAES(UniMod:21)LDPTVKPVDVGGDEPEEK	S299	P49321	NASP	0.192205	-0.280939	0	5min	Danuglipron
(UniMod:28)QGVQVQVST(UniMod:21)S(UniMod:21)NISSLEGAR	T1943;S1944	P49327	FASN	0.696293	-0.147937	0	5min	Danuglipron
(UniMod:28)QHLS(UniMod:21)NMEVQVASQSSQR	S909	P12270	TPR	0.952997	-0.06961	0	5min	Danuglipron
(UniMod:28)QHPVPPPAQNQNQVRS(UniMod:21)PGAPGPLTLK	S344	Q15942	ZYX	0.781043	-0.104405	0	5min	Danuglipron
(UniMod:28)QILVGDIGDT(UniMod:21)VEDPYTSFVK	T63	Q9Y281	CFL2	0.267104	-0.339717	0	5min	Danuglipron
(UniMod:28)QINDIQLS(UniMod:21)RDM(UniMod:35)TMFVTASK	S197	Q13347	EIF3I	0.424308	-0.418131	0	5min	Danuglipron
(UniMod:28)QIQAAY(UniMod:21)S(UniMod:21)ILSEVQQAVSQGSSDSQILDLSNR	Y710;S711	P09874	PARP1	0.25331	1.69416	0	5min	Danuglipron
(UniMod:28)QIS(UniMod:21)QDVKLEPDILLR	S168	Q01433	AMPD2	0.351083	0.41983	0	5min	Danuglipron
(UniMod:28)QIWT(UniMod:21)LEQPPDEAGSAAVC(UniMod:4)LR	T47	Q16658	FSCN1	0.171339	-0.540935	0	5min	Danuglipron
(UniMod:28)QKERAMS(UniMod:21)T(UniMod:21)TSISSPQPGK	S269;T270	Q9UJU6	DBNL	0.58046	-0.269531	0	5min	Danuglipron
(UniMod:28)QKGS(UniMod:21)EENLDEAR	S586	P35611	ADD1	0.942383	0.0572028	0	5min	Danuglipron
(UniMod:28)QKS(UniMod:21)PEIHR	S648	Q9NYF8	BCLAF1	0.363007	0.897208	0	5min	Danuglipron
(UniMod:28)QKS(UniMod:21)PEIHRR	S648	Q9NYF8	BCLAF1	0.209203	-1.00421	0	5min	Danuglipron
(UniMod:28)QLAS(UniMod:21)IKIIYPNDLAK	S146	Q9Y6W6	DUSP10	0.892746	0.0495755	0	5min	Danuglipron
(UniMod:28)QLEDGRT(UniMod:21)LS(UniMod:21)DYNIQKESTLHLVLR	T55;S57	P62979	RPS27A	0.812028	0.11082	0	5min	Danuglipron
(UniMod:28)QLESLPAT(UniMod:21)HIRGKC(UniMod:4)SVTLLNETESLK	T120	Q13330	MTA1	0.502297	-0.24684	0	5min	Danuglipron
(UniMod:28)QLLT(UniMod:21)LSSELSQARDENK	T533	P15311	EZR	0.899911	-0.0632309	0	5min	Danuglipron
(UniMod:28)QLS(UniMod:21)LPLTQSK	S564	Q9C0I1	MTMR12	0.97903	0.0103417	0	5min	Danuglipron
(UniMod:28)QLS(UniMod:21)SGVSEIR	S82	P04792	HSPB1	0.416198	0.523969	0	5min	Danuglipron
(UniMod:28)QLT(UniMod:21)QPETHFGR	T291	Q9UJU6	DBNL	0.345671	0.456011	0	5min	Danuglipron
(UniMod:28)QLT(UniMod:21)QPETHFGREPAAAISRPR	T291	Q9UJU6	DBNL	0.526749	-0.173269	0	5min	Danuglipron
(UniMod:28)QMQS(UniMod:21)SFTSSEQELER	S1180	Q86UP2	KTN1	0.0493151	0.337286	0	5min	Danuglipron
(UniMod:28)QNFT(UniMod:21)EPT(UniMod:21)AIQAQGWPVALSGLDMVGVAQTGSGK	T115;T118	P17844	DDX5	0.865555	0.102843	0	5min	Danuglipron
(UniMod:28)QNS(UniMod:21)DPTSENPPLPTR	S640	Q9UKE5	TNIK	0.969467	0.0155718	0	5min	Danuglipron
(UniMod:28)QPALS(UniMod:21)AAC(UniMod:4)LGPEVTTQYGGQYR	S27	P13798	APEH	0.224399	0.244721	0	5min	Danuglipron
(UniMod:28)QPDISC(UniMod:4)ILGTGGKS(UniMod:21)PR	S86	P57740	NUP107	0.30197	0.280423	0	5min	Danuglipron
(UniMod:28)QPEYS(UniMod:21)PESPR	S110	Q9H6F5	CCDC86	0.322071	0.273169	0	5min	Danuglipron
(UniMod:28)QPEYSPES(UniMod:21)PR	S113	Q9H6F5	CCDC86	0.670035	0.259518	0	5min	Danuglipron
(UniMod:28)QPLLLS(UniMod:21)EDEEDTKR	S39	B5ME19	EIF3CL	0.963377	-0.0736896	0	5min	Danuglipron
(UniMod:28)QPPPPAHRGPADS(UniMod:21)LS(UniMod:21)TAAGAAELSAEGAGK	S272;S274	Q7Z5L9	IRF2BP2	0.808534	0.133664	0	5min	Danuglipron
(UniMod:28)QPS(UniMod:21)DASETTGLVQR	S35	O15085	ARHGEF11	0.180636	0.644491	0	5min	Danuglipron
(UniMod:28)QPS(UniMod:21)EEEIIK	S116	Q15121	PEA15	0.977496	-0.0398318	0	5min	Danuglipron
(UniMod:28)QPSS(UniMod:21)PYEDK	S333	Q9UQ35	SRRM2	0.917806	0.0335693	0	5min	Danuglipron
(UniMod:28)QPT(UniMod:21)PPFFGR	T206	Q96PK6	RBM14	0.235498	0.484918	0	5min	Danuglipron
(UniMod:28)QQANT(UniMod:21)IFWSPQGQFVVLAGLR	T613	P55884	EIF3B	0.469399	-0.315926	0	5min	Danuglipron
(UniMod:28)QQDLHLES(UniMod:21)PQRQPEYSPESPR	S102	Q9H6F5	CCDC86	0.790584	-0.201542	0	5min	Danuglipron
(UniMod:28)QQDLHLESPQRQPEY(UniMod:21)SPESPR	Y109	Q9H6F5	CCDC86	0.268942	0.497031	0	5min	Danuglipron
(UniMod:28)QQFEGY(UniMod:21)GLEIPDILNASNLK	Y127	Q96EY4	TMA16	0.959841	-0.0223612	0	5min	Danuglipron
(UniMod:28)QQFYHS(UniMod:21)VQDLSGGSR	S157	P10398	ARAF	0.558293	0.441483	0	5min	Danuglipron
(UniMod:28)QQIATEKQDLEAEVSQLT(UniMod:21)GEVAK	T545	O60610	DIAPH1	0.762652	-0.159921	0	5min	Danuglipron
(UniMod:28)QQLAQY(UniMod:21)QQQQSQASAPSTSR	Y239	Q15007	WTAP	0.479328	-0.374425	0	5min	Danuglipron
(UniMod:28)QQLS(UniMod:21)PS(UniMod:21)PGQEAGILPETEK	S97;S99	Q17RY0	CPEB4	0.684435	-0.276874	0	5min	Danuglipron
(UniMod:28)QQNVDQAVAT(UniMod:21)LQGEGLSVTGTVC(UniMod:4)HVGK	T75	Q9BTZ2	DHRS4	0.923618	-0.0700434	0	5min	Danuglipron
(UniMod:28)QQPKVQTT(UniMod:21)PPPAVQGQKVGS(UniMod:21)LTPPSSPK	T606;S618	Q2M2I8	AAK1	0.707765	-0.171987	0	5min	Danuglipron
(UniMod:28)QQQEKEMKT(UniMod:21)T(UniMod:21)SPLEEEER	T363;T364	Q9UKV3	ACIN1	0.490843	0.222273	0	5min	Danuglipron
(UniMod:28)QQQQFS(UniMod:21)S(UniMod:21)LDDKPQFPGASAEFIDK	S46;S47	P12694	BCKDHA	0.636609	0.0652689	0	5min	Danuglipron
(UniMod:28)QQS(UniMod:21)HFAMMHGGT(UniMod:21)GFAGIDSSSPEVK	S246;T255	Q15365	PCBP1	0.716655	0.094883	0	5min	Danuglipron
(UniMod:28)QQS(UniMod:21)IAGS(UniMod:21)ADSKPIDVSR	S140;S144	Q12904	AIMP1	0.0445314	0.737363	0	5min	Danuglipron
(UniMod:28)QQS(UniMod:21)VESLAEEVK	S2781	Q8WXH0	SYNE2	0.61569	0.17728	0	5min	Danuglipron
(UniMod:28)QQVAFY(UniMod:21)GQTLGQAQAHSQEQ	Y558	Q96I24	FUBP3	0.467882	-0.240162	0	5min	Danuglipron
(UniMod:28)QQVAFYGQTLGQAQAHS(UniMod:21)QEQ	S569	Q96I24	FUBP3	0.816623	-0.0755467	0	5min	Danuglipron
(UniMod:28)QQVAPTDDET(UniMod:21)GKELVLALYDYQEK	T967	Q13813	SPTAN1	0.709046	-0.121744	0	5min	Danuglipron
(UniMod:28)QRHELLLGAGS(UniMod:21)GPGAGQQQATPGALLQAGPPR	S30	Q96DI7	SNRNP40	0.874103	-0.0951393	0	5min	Danuglipron
(UniMod:28)QRS(UniMod:21)LGPSLATDKS	S270	Q9H3N1	TMX1	0.45917	-0.456215	0	5min	Danuglipron
(UniMod:28)QRS(UniMod:21)PIALPVK	S211	Q8TF01	PNISR	0.791104	0.06611	0	5min	Danuglipron
(UniMod:28)QRS(UniMod:21)PLLNQPVPELSHASLIANQSPFR	S353	Q9NPI6	DCP1A	0.297287	0.294413	0	5min	Danuglipron
(UniMod:28)QRS(UniMod:21)PS(UniMod:21)PAPAPAPAAAAGPPTR	S498;S500	Q9H7N4	SCAF1	0.997548	0.00180619	0	5min	Danuglipron
(UniMod:28)QRS(UniMod:21)PS(UniMod:21)PAPAPAPAAAAGPPTRK	S498;S500	Q9H7N4	SCAF1	0.501197	-0.419083	0	5min	Danuglipron
(UniMod:28)QS(UniMod:21)PGPALAR	S101	P85037	FOXK1	0.819599	-0.126708	0	5min	Danuglipron
(UniMod:28)QS(UniMod:21)QTKSSRMETVSNASSSSNPSS(UniMod:21)PGR	S1145;S1166	Q9NTI5	PDS5B	0.184923	0.789648	0	5min	Danuglipron
(UniMod:28)QSFTGHVSDINAVS(UniMod:21)FFPNGYAFATGSDDATC(UniMod:4)R	S233	Q9HAV0	GNB4	0.790717	-0.124306	0	5min	Danuglipron
(UniMod:28)QSHSES(UniMod:21)PSLQSK	S1083	Q9UQ35	SRRM2	0.79798	0.0952318	0	5min	Danuglipron
(UniMod:28)QSHSGS(UniMod:21)IS(UniMod:21)PYPK	S992;S994	Q9UQ35	SRRM2	0.924042	0.0625254	0	5min	Danuglipron
(UniMod:28)QSHSGSIS(UniMod:21)PYPK	S994	Q9UQ35	SRRM2	0.705026	0.0956295	0	5min	Danuglipron
(UniMod:28)QSKPVT(UniMod:21)T(UniMod:21)PEEIAQVATISANGDK	T163;T164	P10809	HSPD1	0.789248	0.189271	0	5min	Danuglipron
(UniMod:28)QSNASS(UniMod:21)DVEVEEK	S106	O75475	PSIP1	0.241495	-0.207213	0	5min	Danuglipron
(UniMod:28)QSPAS(UniMod:21)PPPLGGGAPVR	S1448	Q14160	SCRIB	0.778311	0.0833518	0	5min	Danuglipron
(UniMod:28)QSQQPMKPIS(UniMod:21)PVKDPVS(UniMod:21)PASQK	S1094;S1101	Q12888	TP53BP1	0.814263	-0.134446	0	5min	Danuglipron
(UniMod:28)QSSYSQQPYNNQGQQQNMESSGS(UniMod:21)QGGR	S97	Q92804	TAF15	0.717788	-0.212877	0	5min	Danuglipron
(UniMod:28)QT(UniMod:21)IDNS(UniMod:21)QGAYQEAFDISK	T141;S145	P27348	YWHAQ	0.372377	-0.368659	0	5min	Danuglipron
(UniMod:28)QT(UniMod:21)LPS(UniMod:21)VRSELEC(UniMod:4)VTNITLANVIR	T17;S20	Q9Y6W5	WASF2	0.135063	0.379802	0	5min	Danuglipron
(UniMod:28)QTTVS(UniMod:21)NSQQAYQEAFEISK	S145	P31946	YWHAB	0.72651	0.361704	0	5min	Danuglipron
(UniMod:28)QTTVS(UniMod:21)NSQQAYQEAFEISKK	S145	P31946	YWHAB	0.447652	-0.381806	0	5min	Danuglipron
(UniMod:28)QVASHVGLHSAS(UniMod:21)IPGILALDLC(UniMod:4)PSDTNK	S220	Q9UMS4	PRPF19	0.641847	-0.172927	0	5min	Danuglipron
(UniMod:28)QVDAESWKT(UniMod:21)T(UniMod:21)PYQIAC(UniMod:4)GISQGLADNTVIAK	T100;T101	P26639	TARS1	0.362039	0.417445	0	5min	Danuglipron
(UniMod:28)QVIGT(UniMod:21)GS(UniMod:21)FFPKGEDFYC(UniMod:4)VTC(UniMod:4)HETK	T138;S140	Q13642	FHL1	0.693133	-0.0909726	0	5min	Danuglipron
(UniMod:28)QVQS(UniMod:21)LTC(UniMod:4)EVDALK	S325	P08670	VIM	0.0397262	0.619657	0	5min	Danuglipron
(UniMod:28)QVS(UniMod:21)ASELHTSGILGPETLR	S2718	P58107	EPPK1	0.86355	0.163015	0	5min	Danuglipron
(UniMod:28)QVS(UniMod:21)ASELHTSGILGPETLR	S2718	P58107	EPPK1	0.86355	0.163015	0	5min	Danuglipron
(UniMod:28)QVS(UniMod:21)ASELHTSGILGPETLR	S2718	P58107	EPPK1	0.86355	0.163015	0	5min	Danuglipron
(UniMod:28)QVS(UniMod:21)ASELHTSGILGPETLR	S2718	P58107	EPPK1	0.86355	0.163015	0	5min	Danuglipron
(UniMod:28)QVS(UniMod:21)ASELHTSGILGPETLR	S2718	P58107	EPPK1	0.86355	0.163015	0	5min	Danuglipron
(UniMod:28)QVS(UniMod:21)ASELHTSGILGPETLRDLAQGTKTLQEVTEMDSVK	S2718	P58107	EPPK1	0.57466	-0.393008	0	5min	Danuglipron
(UniMod:28)QVS(UniMod:21)ASELHTSGILGPETLRDLAQGTKTLQEVTEMDSVK	S2718	P58107	EPPK1	0.57466	-0.393008	0	5min	Danuglipron
(UniMod:28)QVS(UniMod:21)ASELHTSGILGPETLRDLAQGTKTLQEVTEMDSVK	S2718	P58107	EPPK1	0.57466	-0.393008	0	5min	Danuglipron
(UniMod:28)QVS(UniMod:21)ASELHTSGILGPETLRDLAQGTKTLQEVTEMDSVK	S2718	P58107	EPPK1	0.57466	-0.393008	0	5min	Danuglipron
(UniMod:28)QVS(UniMod:21)ASELHTSGILGPETLRDLAQGTKTLQEVTEMDSVK	S2718	P58107	EPPK1	0.57466	-0.393008	0	5min	Danuglipron
(UniMod:28)QY(UniMod:21)EILC(UniMod:4)VSQFTLQC(UniMod:4)VLK	Y72	Q8TEA8	DTD1	0.0939588	-0.56289	0	5min	Danuglipron
AAAAAAAAAPAAAAT(UniMod:21)APTTAATTAATAAQ	T122	P37108	SRP14	0.426806	0.940851	0	5min	Danuglipron
AAAAAALSGAGTPPAGGGAGGGGAGGGGS(UniMod:21)PPGGWAVAR	S30	Q01167	FOXK2	0.334002	0.390461	0	5min	Danuglipron
AAAAAATAPPS(UniMod:21)PGPAQPGPR	S161	Q6SPF0	SAMD1	0.671149	0.130147	0	5min	Danuglipron
AAAAAPAS(UniMod:21)EDEDDEDDEDDEDDDDDEEDDS(UniMod:21)EEEAM(UniMod:35)ETTPAK	S184;S206	P19338	NCL	0.291876	-0.607717	0	5min	Danuglipron
AAAAAPAS(UniMod:21)EDEDDEDDEDDEDDDDDEEDDS(UniMod:21)EEEAMETTPAK	S184;S206	P19338	NCL	0.690874	-0.270074	0	5min	Danuglipron
AAAAPGAS(UniMod:21)PSPGGDAAWSEAGPGPRPLAR	S41	P52701	MSH6	0.76996	-0.0812029	0	5min	Danuglipron
AAAAPGASPSPGGDAAWSEAGPGPRPLARS(UniMod:21)AS(UniMod:21)PPK	S63;S65	P52701	MSH6	0.391339	0.326521	0	5min	Danuglipron
AAAAVAAAASSC(UniMod:4)RPLGSGAGPGPTGAAPVS(UniMod:21)APAPGPGPAGK	S35	Q9NRL3	STRN4	0.43901	0.654272	0	5min	Danuglipron
AAAAVGAGHGAGGPGAASS(UniMod:21)SGGAREGARVAALC(UniMod:4)LLWYALSAGGNVVNK	S20	Q96K37	SLC35E1	0.222414	-0.944607	0	5min	Danuglipron
AAALQALQAQAPTS(UniMod:21)PPPPPPPLK	S483	Q8NAF0	ZNF579	0.710835	-0.388494	0	5min	Danuglipron
AAAM(UniMod:35)DVDT(UniMod:21)PSGTNSGAGK	T9	P62877	RBX1	0.197463	-0.346609	0	5min	Danuglipron
AAAMDVDT(UniMod:21)PSGTNSGAGKK	T9	P62877	RBX1	0.103897	0.770396	0	5min	Danuglipron
AAAPGGSAQPAGPGPRLGFST(UniMod:21)ADSGVGMSGLNPGPAVPMKDHDAIK	T22	Q96J87	CELF6	0.484481	0.155458	0	5min	Danuglipron
AAAS(UniMod:21)LKS(UniMod:21)KVLSVAEVAATTATPDGGPR	S100;S103	Q147X3	NAA30	0.965344	0.0119173	0	5min	Danuglipron
AAASSSPERS(UniMod:21)Y(UniMod:21)ELPDGQVITIGNER	S240;Y241	Q562R1	ACTBL2	0.68483	-0.0881951	0	5min	Danuglipron
AAAT(UniMod:21)GAVAASAASGQAEGKK	T5	Q9NWH9	SLTM	0.504014	-0.420872	0	5min	Danuglipron
AAAT(UniMod:21)PES(UniMod:21)QEPQAK	T148;S151	P49006	MARCKSL1	0.629873	-0.0868677	0	5min	Danuglipron
AAAT(UniMod:21)PESQEPQAK	T148	P49006	MARCKSL1	0.323555	0.21101	0	5min	Danuglipron
AAATPES(UniMod:21)QEPQAK	S151	P49006	MARCKSL1	0.570101	0.527481	0	5min	Danuglipron
AAAVAAAGAGEPQS(UniMod:21)PDELLPK	S15	Q9NS69	TOMM22	0.937421	0.0447334	0	5min	Danuglipron
AADPPAENSS(UniMod:21)APEAEQGGAE	S314	P67809	YBX1	0.183563	0.574161	0	5min	Danuglipron
AADRLPNLSS(UniMod:21)PSAEGPPGPPSGPAPR	S462	O60784	TOM1	0.259049	0.235844	0	5min	Danuglipron
AADS(UniMod:21)DDGAVSAPAASDGGVSK	S5	Q96GM8	TOE1	0.634988	0.276781	0	5min	Danuglipron
AADS(UniMod:21)QNSGEGNTGAAESSFSQEVSR	S2034	P12270	TPR	0.629672	0.149881	0	5min	Danuglipron
AAEAAAAPAES(UniMod:21)AAPAAGEEPSKEEGEPK	S132	P80723	BASP1	0.0618	-0.466818	0	5min	Danuglipron
AAESETPGKS(UniMod:21)PEK	S427	O76021	RSL1D1	0.144565	0.694516	0	5min	Danuglipron
AAESLT(UniMod:21)AIPEPAS(UniMod:21)PQLLETPIHASQIQK	T1768;S1775	Q14676	MDC1	0.977003	0.0125882	0	5min	Danuglipron
AAFTTPDHAPLS(UniMod:21)PQSSVASSGSEQTEEQGSSR	S271	Q5PRF9	SAMD4B	0.505906	0.282955	0	5min	Danuglipron
AAGEPGT(UniMod:21)SM(UniMod:35)PPEKKAAVEDSGTTVET(UniMod:21)IK	T15;T34	Q5VTR2	RNF20	0.131282	1.06783	0	5min	Danuglipron
AAGGAPS(UniMod:21)PPPPVR	S678	Q4KMP7	TBC1D10B	0.0253164	0.845665	1	5min	Danuglipron
AAGGAPS(UniMod:21)PPPPVRR	S678	Q4KMP7	TBC1D10B	0.0101077	-0.837967	1	5min	Danuglipron
AAGGS(UniMod:21)DPRAGDVEEDASQLIFPK	S6	O15514	POLR2D	0.994822	0.00379446	0	5min	Danuglipron
AAGS(UniMod:21)PSPLPAPDPAPK	S500	Q9BZE9	ASPSCR1	0.507119	0.0979056	0	5min	Danuglipron
AAGVEAAAEVAAT(UniMod:21)EIKM(UniMod:35)EEESGAPGVPSGNGAPGPK	T14	P52272	HNRNPM	0.589237	0.181978	0	5min	Danuglipron
AALANLC(UniMod:4)IGDVIT(UniMod:21)AIDGENT(UniMod:21)SNM(UniMod:35)THLEAQNR	T51;T58	O00151	PDLIM1	0.732358	-0.102136	0	5min	Danuglipron
AALANLC(UniMod:4)IGDVIT(UniMod:21)AIDGENT(UniMod:21)SNMTHLEAQNR	T51;T58	O00151	PDLIM1	0.653153	-0.266678	0	5min	Danuglipron
AALAPAKES(UniMod:21)PR	S906	Q13428	TCOF1	0.235523	-1.04309	0	5min	Danuglipron
AALPSHVVTMLDNFPT(UniMod:21)NLHPMS(UniMod:21)QLSAAVTALNSESNFAR	T160;S166	O75390	CS	0.347903	-0.408634	0	5min	Danuglipron
AAM(UniMod:35)KGLGT(UniMod:21)DEDT(UniMod:21)LIEILASR	T132;T136	P04083	ANXA1	0.273744	-0.372215	0	5min	Danuglipron
AAMYDIISS(UniMod:21)PSK	S350	Q6KC79	NIPBL	0.832144	0.0462163	0	5min	Danuglipron
AANAAENDFS(UniMod:21)VSQAEM(UniMod:35)SSR	S285	Q8NE71	ABCF1	0.983587	0.0176561	0	5min	Danuglipron
AAPEGS(UniMod:21)GLGEDARLDQETAQWLR	S7	Q96G03	PGM2	0.275185	-0.511496	0	5min	Danuglipron
AAPSTAPAEAT(UniMod:21)PPKPGEAEAPPK	T406	O95817	BAG3	0.996981	0.00051687	0	5min	Danuglipron
AAQALAKLT(UniMod:21)IT(UniMod:21)SNPEMTFPGER	T716;T718	Q9H3U1	UNC45A	0.323896	-0.444648	0	5min	Danuglipron
AAQPPAQPC(UniMod:4)QLC(UniMod:4)GRS(UniMod:21)PLGEAPPGTPPC(UniMod:4)R	S99	Q96B54	ZNF428	0.400883	0.264842	0	5min	Danuglipron
AAS(UniMod:21)DPLLSSVSPAVSK	S548	P19532	TFE3	0.428746	0.370439	0	5min	Danuglipron
AAS(UniMod:21)LNYLNQPSAAPLQVSR	S590	Q9NSK0	KLC4	0.074492	-0.833031	0	5min	Danuglipron
AAS(UniMod:21)PESASSTPESLQAR	S397	Q96BT3	CENPT	0.589054	0.172149	0	5min	Danuglipron
AAS(UniMod:21)PPASASDLIEQQQK	S335	Q5VSL9	STRIP1	0.652781	0.1523	0	5min	Danuglipron
AAS(UniMod:21)PPRPLLSNASATPVGR	S182	Q9NQW6	ANLN	0.558363	0.22487	0	5min	Danuglipron
AAS(UniMod:21)PS(UniMod:21)PQSVR	S738;S740	Q8IYB3	SRRM1	0.76459	-0.185614	0	5min	Danuglipron
AAS(UniMod:21)PS(UniMod:21)PQSVRR	S738;S740	Q8IYB3	SRRM1	0.187733	0.537035	0	5min	Danuglipron
AAS(UniMod:21)PSPQSVR	S738	Q8IYB3	SRRM1	0.204671	0.596959	0	5min	Danuglipron
AAS(UniMod:21)SAAQGAFQGN	S319	O15127	SCAMP2	0.617677	0.109282	0	5min	Danuglipron
AASAAAASAAAAS(UniMod:21)AASGSPGPGEGSAGGEK	S14	Q13263	TRIM28	0.836034	-0.0521458	0	5min	Danuglipron
AASAAGAAGSAGGS(UniMod:21)S(UniMod:21)GAAGAAGGGAGAGTRPGDGGTASAGAAGPGAATK	S41;S42	Q9UKY7	CDV3	0.892124	-0.037298	0	5min	Danuglipron
AASAAT(UniMod:21)AAPTATPAAQESGTIPK	T68	O00116	AGPS	0.0270208	-1.23493	1	5min	Danuglipron
AASPQDLAGGY(UniMod:21)TSSLAC(UniMod:4)HR	Y287	P51948	MNAT1	0.297918	0.762382	0	5min	Danuglipron
AASVPVKGS(UniMod:21)LGQGT(UniMod:21)APVLPGK	S734;T739	Q13428	TCOF1	0.560773	0.264149	0	5min	Danuglipron
AATAARPPAPPPAPQPPS(UniMod:21)PTPSPPRPTLAR	S88	Q96B36	AKT1S1	0.316779	-0.607143	0	5min	Danuglipron
AAVGQES(UniMod:21)PGGLEAGNAK	S1305	Q29RF7	PDS5A	0.974067	0.0167636	0	5min	Danuglipron
AAVT(UniMod:21)EAVRALLANQDSGEVQQDPK	T114	Q9NP81	SARS2	0.958507	-0.00905623	0	5min	Danuglipron
AAY(UniMod:21)DIEVNT(UniMod:21)RRAQADLAYQLQVAK	Y223;T229	O75955	FLOT1	0.0530048	0.484768	0	5min	Danuglipron
AC(UniMod:4)QS(UniMod:21)C(UniMod:4)PSEPNTAALQAALAR	S734	Q8TEX9	IPO4	0.652127	-0.261244	0	5min	Danuglipron
AC(UniMod:4)QSIY(UniMod:21)PLHDVFVR	Y205	P61247	RPS3A	0.73074	0.0961243	0	5min	Danuglipron
ADAASSLTVDVT(UniMod:21)PPTAK	T415	Q9H8Y8	GORASP2	0.705994	0.120727	0	5min	Danuglipron
ADDFPVRDDPS(UniMod:21)DVT(UniMod:21)DEDEGPAEPPPPPK	S596;T599	Q3YEC7	RABL6	0.139289	-0.726461	0	5min	Danuglipron
ADDLDFET(UniMod:21)GDAGASATFPMQC(UniMod:4)SALRK	T9	P63241	EIF5A	0.229631	-1.64521	0	5min	Danuglipron
ADEASELAC(UniMod:4)PT(UniMod:21)PK	T2204	P49327	FASN	0.751657	-0.236117	0	5min	Danuglipron
ADGYEPPVQES(UniMod:21)V	S263	P61247	RPS3A	0.778769	-0.166624	0	5min	Danuglipron
ADHKEAVRT(UniMod:21)IDNADSSTLHAVTFLR	T166	Q8NFH3	NUP43	0.355648	-0.372383	0	5min	Danuglipron
ADHQPLTEAS(UniMod:21)Y(UniMod:21)VNLPTIALC(UniMod:4)NTDSPLR	S138;Y139	P08865	RPSA	0.719159	0.431677	0	5min	Danuglipron
ADKDY(UniMod:21)HFKVDNDENEHQLSLR	Y29	P06748	NPM1	0.164966	-1.0017	0	5min	Danuglipron
ADS(UniMod:21)DGAKPEPVAMAR	S240	Q7Z4V5	HDGFL2	0.783541	-0.110033	0	5min	Danuglipron
ADS(UniMod:21)LLAVVK	S288	Q15424	SAFB	0.422416	0.411783	0	5min	Danuglipron
ADTS(UniMod:21)QEIC(UniMod:4)SPR	S1023	P52948	NUP98	0.441423	0.344328	0	5min	Danuglipron
ADVERY(UniMod:21)IASVQGSTPSPR	Y11	P49792	RANBP2	0.884002	0.0288512	0	5min	Danuglipron
ADVGRLS(UniMod:21)PEVK	S1411	P49815	TSC2	0.15696	0.216833	0	5min	Danuglipron
ADVVPQQADPEFPRAS(UniMod:21)PR	S563	Q5T5Y3	CAMSAP1	0.721218	-0.056727	0	5min	Danuglipron
AEAGAGIMGSVQVQVVAS(UniMod:21)FQGEVLPGAK	S955	Q5H9R4	ARMCX4	0.096251	-1.37562	0	5min	Danuglipron
AEAPLPS(UniMod:21)PK	S5110	Q09666	AHNAK	0.979961	-0.0201515	0	5min	Danuglipron
AEAPSS(UniMod:21)PDVAPAGK	S1360	Q9P1Y6	PHRF1	0.786526	0.0517806	0	5min	Danuglipron
AEAPSSPDVAPAGKEDS(UniMod:21)PSASGR	S1371	Q9P1Y6	PHRF1	0.914381	-0.0984465	0	5min	Danuglipron
AEC(UniMod:4)EILM(UniMod:35)MVGLPAAGKT(UniMod:21)T(UniMod:21)WAIKHAASNPSK	T435;T436	Q9BUJ2	HNRNPUL1	0.217202	0.650613	0	5min	Danuglipron
AEDGATPS(UniMod:21)PSNETPK	S145	P29966	MARCKS	0.938068	0.0496495	0	5min	Danuglipron
AEDGATPSPSNET(UniMod:21)PK	T150	P29966	MARCKS	0.485069	-0.483186	0	5min	Danuglipron
AEDGATPSPSNET(UniMod:21)PKK	T150	P29966	MARCKS	0.16126	0.879339	0	5min	Danuglipron
AEEDEILNRS(UniMod:21)PR	S583	P27824	CANX	0.812715	-0.168861	0	5min	Danuglipron
AEEFKKLNC(UniMod:4)QVIGAS(UniMod:21)VDSHFC(UniMod:4)HLAWVNTPK	S77	Q06830	PRDX1	0.777633	-0.17383	0	5min	Danuglipron
AEEKS(UniMod:21)PISINVK	S352	Q9UK58	CCNL1	0.0221344	-1.45698	1	5min	Danuglipron
AEFTS(UniMod:21)PPSLFK	S259	Q6UN15	FIP1L1	0.130575	0.242679	0	5min	Danuglipron
AEGEPQEES(UniMod:21)PLK	S177	Q9NYF8	BCLAF1	0.797714	-0.304791	0	5min	Danuglipron
AEGPGLNRT(UniMod:21)GVEVGKPTHFTVLTK	T880	Q14315	FLNC	0.715478	0.302558	0	5min	Danuglipron
AEGPGLS(UniMod:21)KAGVENGKPTHFTVYTK	S856	O75369	FLNB	0.468599	-0.380271	0	5min	Danuglipron
AEGPGLSKAGVENGKPT(UniMod:21)HFTVYTK	T866	O75369	FLNB	0.960172	0.0177841	0	5min	Danuglipron
AEGS(UniMod:21)DVANAVLDGADC(UniMod:4)IMLSGETAK	S346	P14618	PKM	0.291066	-0.22436	0	5min	Danuglipron
AEGSDVANAVLDGADC(UniMod:4)IM(UniMod:35)LS(UniMod:21)GETAK	S362	P14618	PKM	0.244796	-0.344879	0	5min	Danuglipron
AEIQVGLQPGQGEQLLAS(UniMod:21)EPSWWTTGK	S422	Q9H993	ARMT1	0.802771	-0.208499	0	5min	Danuglipron
AEITFDDHKNGS(UniMod:21)C(UniMod:4)GVSYIAQEPGNYEVSIK	S2247	O75369	FLNB	0.744844	-0.0588493	0	5min	Danuglipron
AELT(UniMod:21)ALESLIEMGFPR	T5	Q04323	UBXN1	0.709662	0.378405	0	5min	Danuglipron
AEPSEVDMNS(UniMod:21)PK	S71	Q9NR30	DDX21	0.76871	0.157965	0	5min	Danuglipron
AEQS(UniMod:21)LHDLQER	S257	Q13586	STIM1	0.806126	-0.18387	0	5min	Danuglipron
AES(UniMod:21)EEMETSQAGSK	S546	P34932	HSPA4	0.413532	1.12486	0	5min	Danuglipron
AES(UniMod:21)PEEVAC(UniMod:4)R	S1395	Q7Z6Z7	HUWE1	0.834614	0.112269	0	5min	Danuglipron
AES(UniMod:21)PESSAIESTQSTPQK	S1358	Q9NTI5	PDS5B	0.942509	0.0444604	0	5min	Danuglipron
AES(UniMod:21)PSPAPPPGLR	S308	Q9BUA3	SPINDOC	0.598265	0.195353	0	5min	Danuglipron
AET(UniMod:21)PTESVSEPEVATK	T195	P18858	LIG1	0.850963	-0.123433	0	5min	Danuglipron
AET(UniMod:21)S(UniMod:21)DVANAVLDGADC(UniMod:4)IMLSGETAK	T388;S389	P30613	PKLR	0.465724	-0.155079	0	5min	Danuglipron
AETS(UniMod:21)DVANAVLDGADC(UniMod:4)IM(UniMod:35)LSGETAK	S389	P30613	PKLR	0.441118	-0.369389	0	5min	Danuglipron
AETSEGSGSAPAVPEASAS(UniMod:21)PK	S80	P51608	MECP2	0.335479	-0.81531	0	5min	Danuglipron
AEVAAIYEPPQIGT(UniMod:21)QNS(UniMod:21)LELLEDPK	T281;S284	Q8TAT6	NPLOC4	0.837725	-0.0683437	0	5min	Danuglipron
AEVPGAT(UniMod:21)GGDSPHLQPAEPPGEPR	T13	Q9P2K5	MYEF2	0.954069	0.0341306	0	5min	Danuglipron
AFAAGADIKEM(UniMod:35)QNLS(UniMod:21)FQDC(UniMod:4)YSSK	S107	P30084	ECHS1	0.484606	0.228589	0	5min	Danuglipron
AFAAVPT(UniMod:21)S(UniMod:21)HPPEDAPAQPPTPGPAASPEQLSFR	T1329;S1330	Q14160	SCRIB	0.646193	-0.155253	0	5min	Danuglipron
AFAAVPTSHPPEDAPAQPPT(UniMod:21)PGPAASPEQLSFR	T1342	Q14160	SCRIB	0.903445	-0.0542488	0	5min	Danuglipron
AFADALEVIPM(UniMod:35)ALS(UniMod:21)ENSGMNPIQTM(UniMod:35)TEVR	S463	P48643	CCT5	0.11544	-0.556057	0	5min	Danuglipron
AFADALEVIPMALS(UniMod:21)ENSGMNPIQTM(UniMod:35)TEVR	S463	P48643	CCT5	0.738382	0.106912	0	5min	Danuglipron
AFALY(UniMod:21)KAIEEGVNHM(UniMod:35)WTVSAFQQHPR	Y213	P46926	GNPDA1	0.57313	0.267131	0	5min	Danuglipron
AFFAGS(UniMod:21)QRFGAVWTGDNTAEWDHLK	S608	Q14697	GANAB	0.733893	0.159164	0	5min	Danuglipron
AFKEGNY(UniMod:21)KLAYELYTEALGIDPNNIK	Y272	Q99615	DNAJC7	0.381781	-0.156149	0	5min	Danuglipron
AFLADPSAFVAAAPVAAAT(UniMod:21)T(UniMod:21)AAPAAAAAPAK	T285;T286	P05388	RPLP0	0.559189	0.501988	0	5min	Danuglipron
AFLADPSAFVAAAPVAAAT(UniMod:21)TAAPAAAAAPAK	T285	P05388	RPLP0	0.375877	-0.476153	0	5min	Danuglipron
AFLADPSAFVAAAPVAADT(UniMod:21)T(UniMod:21)AAPAAAAAPAK	T285;T286	Q8NHW5	RPLP0P6	0.82574	-0.260121	0	5min	Danuglipron
AFLADPSAFVAAAPVAADT(UniMod:21)TAAPAAAAAPAK	T285	Q8NHW5	RPLP0P6	0.844488	-0.12929	0	5min	Danuglipron
AFLAELEQNS(UniMod:21)PK	S4521	Q9UPN3	MACF1	0.852373	-0.140642	0	5min	Danuglipron
AFQYVETHGEVC(UniMod:4)PANWT(UniMod:21)PDSPTIKPSPAASK	T234	P30048	PRDX3	0.72873	-0.18187	0	5min	Danuglipron
AFS(UniMod:21)SRS(UniMod:21)YTSGPGSR	S21;S24	P05787	KRT8	0.604085	-0.372367	0	5min	Danuglipron
AFT(UniMod:21)ELFQVAC(UniMod:4)AKPPPLGLC(UniMod:4)DYPSSR	T556	Q14166	TTLL12	0.199318	-0.520932	0	5min	Danuglipron
AFY(UniMod:21)PEEISSMVLTK	Y115	P0DMV8	HSPA1A	0.44316	-0.309468	0	5min	Danuglipron
AGAAS(UniMod:21)PLNS(UniMod:21)PLSSAVPSLGK	S2455;S2459	O75962	TRIO	0.506791	-0.256172	0	5min	Danuglipron
AGAAS(UniMod:21)PLNSPLSSAVPSLGK	S2455	O75962	TRIO	0.207988	0.534989	0	5min	Danuglipron
AGAGMITQHSSNAS(UniMod:21)PINR	S1002	Q9NWH9	SLTM	0.529246	0.260806	0	5min	Danuglipron
AGAGS(UniMod:21)AAVSGAGTPVAGPTGR	S6	O95295	SNAPIN	0.154142	-0.295129	0	5min	Danuglipron
AGAHLQGGAKRVIIS(UniMod:21)APS(UniMod:21)ADAPMFVMGVNHEK	S122;S125	P04406	GAPDH	0.718316	-0.25038	0	5min	Danuglipron
AGAHLQGGAKRVIIS(UniMod:21)APSADAPMFVM(UniMod:35)GVNHEK	S122	P04406	GAPDH	0.830284	-0.0555638	0	5min	Danuglipron
AGAIAPC(UniMod:4)EVT(UniMod:21)VPAQNTGLGPEK	T122	P05388	RPLP0	0.925762	0.0324945	0	5min	Danuglipron
AGAS(UniMod:21)ISTLAGLSLK	S196	Q9UJW0	DCTN4	0.37463	0.458687	0	5min	Danuglipron
AGDLLEDS(UniMod:21)PK	S165	P51858	HDGF	0.918317	-0.0875822	0	5min	Danuglipron
AGDLLEDS(UniMod:21)PKR	S165	P51858	HDGF	0.351858	-0.0744825	0	5min	Danuglipron
AGDLLEDS(UniMod:21)PKRPK	S165	P51858	HDGF	0.759316	0.109306	0	5min	Danuglipron
AGDPGEMPQS(UniMod:21)PTGLGQPK	S1397	Q9UIF9	BAZ2A	0.799524	0.0900023	0	5min	Danuglipron
AGDRNS(UniMod:21)EDDGVVM(UniMod:35)TFSSVK	S203	Q9NY61	AATF	0.562822	0.211582	0	5min	Danuglipron
AGDRNS(UniMod:21)EDDGVVMTFSSVK	S203	Q9NY61	AATF	0.072653	2.04361	0	5min	Danuglipron
AGDTLSGT(UniMod:21)C(UniMod:4)LLIANK	T437	Q86X55	CARM1	0.0568835	0.713684	0	5min	Danuglipron
AGDTVS(UniMod:21)YVIC(UniMod:4)QDGSNLTASQR	S1176	P09884	POLA1	0.586978	-0.178956	0	5min	Danuglipron
AGEAPTENPAPPT(UniMod:21)QQSSAE	T366	P16989	YBX3	0.351274	0.542156	0	5min	Danuglipron
AGGAGVPAFY(UniMod:21)T(UniMod:21)PTGYGTLVQEGGSPIK	Y156;T157	P55809	OXCT1	0.0536032	0.865322	0	5min	Danuglipron
AGGGGGLGAGS(UniMod:21)PALSGGQGR	S21	Q6IQ22	RAB12	0.621886	-0.246958	0	5min	Danuglipron
AGGKILT(UniMod:21)FDQLALDSPK	T122	Q07020	RPL18	0.541941	0.207972	0	5min	Danuglipron
AGGPTT(UniMod:21)PLS(UniMod:21)PTR	T20;S23	P20700	LMNB1	0.60678	-0.135596	0	5min	Danuglipron
AGGSAALS(UniMod:21)PSK	S31	Q92522	H1-10	0.460775	0.342905	0	5min	Danuglipron
AGGVGGLRVPAPVT(UniMod:21)M(UniMod:35)DSFFFGC(UniMod:4)ELSGHTR	T33	O75607	NPM3	0.825826	-0.104122	0	5min	Danuglipron
AGKPVIC(UniMod:4)AT(UniMod:21)QMLESMIK	T328	P14618	PKM	0.420251	0.291135	0	5min	Danuglipron
AGLESGAEPGDGDS(UniMod:21)DTTK	S494	O60832	DKC1	0.746051	0.244554	0	5min	Danuglipron
AGLESGAEPGDGDS(UniMod:21)DTTKK	S494	O60832	DKC1	0.953934	-0.0804769	0	5min	Danuglipron
AGLGS(UniMod:21)PERPPK	S58	Q9H6F5	CCDC86	0.466501	0.185845	0	5min	Danuglipron
AGLTHLIT(UniMod:21)MDLHQKEIQGFFNIPVDNLR	T144	O60256	PRPSAP2	0.886792	-0.0482527	0	5min	Danuglipron
AGM(UniMod:35)SSNQSISS(UniMod:21)PVLDAVPR	S1404	Q9UQ35	SRRM2	0.115451	0.467135	0	5min	Danuglipron
AGMSSNQSISSPVLDAVPRT(UniMod:21)PSR	T1413	Q9UQ35	SRRM2	0.37888	0.256414	0	5min	Danuglipron
AGNGLLMT(UniMod:21)PC(UniMod:4)YTANFVAPEVLKR	T570	Q15349	RPS6KA2	0.59745	-0.52798	0	5min	Danuglipron
AGNLT(UniMod:21)NAYVYEVGPGPGGITR	T55	Q8WVM0	TFB1M	0.782377	-0.125054	0	5min	Danuglipron
AGS(UniMod:21)FTGTSDPEAAPAR	S1179	Q9Y4F5	CEP170B	0.341853	-0.380085	0	5min	Danuglipron
AGS(UniMod:21)ISTLDSLDFAR	S180	Q9P260	RELCH	0.689995	0.175271	0	5min	Danuglipron
AGS(UniMod:21)LQLSSMSAGNSSLR	S344	Q53SF7	COBLL1	0.504645	0.242219	0	5min	Danuglipron
AGS(UniMod:21)STPGDAPPAVAEVQGR	S2887	Q7Z6Z7	HUWE1	0.576462	0.200738	0	5min	Danuglipron
AGSALPGFANS(UniMod:21)PAGSTSVVLVPPAHGTLVPDGNK	S957	O15027	SEC16A	0.101353	0.590164	0	5min	Danuglipron
AGSST(UniMod:21)PGDAPPAVAEVQGR	T2889	Q7Z6Z7	HUWE1	0.223457	-0.996958	0	5min	Danuglipron
AGT(UniMod:21)YRQLFHPEQLITGK	T82	Q9NY65	TUBA8	0.387858	0.205915	0	5min	Danuglipron
AGTLSITEFADMLSGNAGGFRS(UniMod:21)R	S4382	Q15149	PLEC	0.702069	-0.470314	0	5min	Danuglipron
AGVAAPAT(UniMod:21)QVAQVTLQSVQR	T638	Q15149	PLEC	0.454404	-0.371865	0	5min	Danuglipron
AGVLAGHDNRVS(UniMod:21)C(UniMod:4)LGVT(UniMod:21)DDGM(UniMod:35)AVATGSWDSFLK	S316;T321	P62873	GNB1	0.691623	0.182785	0	5min	Danuglipron
AGVQSVGEKES(UniMod:21)LEAAK	S179	Q86VM9	ZC3H18	0.478404	0.103835	0	5min	Danuglipron
AGY(UniMod:21)S(UniMod:21)QGATQYTQAQQTR	Y194;S195	Q96KR1	ZFR	0.948258	0.0277925	0	5min	Danuglipron
AHGC(UniMod:4)FPEGRS(UniMod:21)PPGAAASAAAKPPPLSAK	S71	Q7Z5L9	IRF2BP2	0.0343155	0.82712	1	5min	Danuglipron
AHLGS(UniMod:21)SDNVATM(UniMod:35)SNEER	S526	Q9Y6X4	FAM169A	0.704251	0.300607	0	5min	Danuglipron
AHLGS(UniMod:21)SDNVATMSNEER	S526	Q9Y6X4	FAM169A	0.724782	-0.209752	0	5min	Danuglipron
AHLTVGQAAAGGS(UniMod:21)GNLLTER	S329	Q99959	PKP2	0.479441	1.00913	0	5min	Danuglipron
AHS(UniMod:21)PAEGASVESSSPGPK	S62	Q8NFG4	FLCN	0.226845	-1.24877	0	5min	Danuglipron
AHT(UniMod:21)PTPGIYM(UniMod:35)GR	T202	Q13595	TRA2A	0.199768	0.437338	0	5min	Danuglipron
AHT(UniMod:21)PTPGIYMGR	T202	Q13595	TRA2A	0.914715	0.0204434	0	5min	Danuglipron
AHT(UniMod:21)PTPGIYMGRPTHSGGGGGGGGGGGGGGGGR	T202	Q13595	TRA2A	0.956961	0.0197868	0	5min	Danuglipron
AIAMS(UniMod:21)LGQDIPMDQR	S1382	Q7Z6Z7	HUWE1	0.52534	0.31363	0	5min	Danuglipron
AIEMERGNFGGS(UniMod:21)FAGSFGGAGGHAPGVAR	S633	P52272	HNRNPM	0.807989	0.116963	0	5min	Danuglipron
AIEQFQT(UniMod:21)ENGVLLPSLQSALPFLDLHGTPR	T35	Q8WX92	NELFB	0.992072	-0.00288348	0	5min	Danuglipron
AIESMEQQLSELKKT(UniMod:21)LSSVQNEVQEALQR	T1039	P12270	TPR	0.992891	0.00588962	0	5min	Danuglipron
AIGGIILT(UniMod:21)ASHNPGGPNGDFGIK	T115	P36871	PGM1	0.00569218	0.591097	0	5min	Danuglipron
AIGWGKKT(UniMod:21)LDQVLEDVDQC(UniMod:4)C(UniMod:4)QALSQR	T178	O75431	MTX2	0.822543	-0.0618267	0	5min	Danuglipron
AIM(UniMod:35)VKGVDEAT(UniMod:21)IIDILTK	T64	P04083	ANXA1	0.659056	-0.162734	0	5min	Danuglipron
AIPGDQHPES(UniMod:21)PVHTEPMGIQGR	S793	Q14676	MDC1	0.814386	-0.141296	0	5min	Danuglipron
AIS(UniMod:21)SDMFFGR	S432	Q8N6H7	ARFGAP2	0.213282	0.768932	0	5min	Danuglipron
AIT(UniMod:21)GASLADIMAK	T83	P83731	RPL24	0.884498	-0.0131684	0	5min	Danuglipron
AITGAS(UniMod:21)LADIMAK	S86	P83731	RPL24	0.28343	0.285429	0	5min	Danuglipron
AITSLLGGGS(UniMod:21)PK	S2658	Q6KC79	NIPBL	0.538081	0.218517	0	5min	Danuglipron
AIVDALPPPC(UniMod:4)ES(UniMod:21)AC(UniMod:4)T(UniMod:21)VPTDVDK	S272;T275	Q15181	PPA1	0.62543	-0.584974	0	5min	Danuglipron
AIVDALPPPC(UniMod:4)ES(UniMod:21)AC(UniMod:4)TVPTDVDK	S272	Q15181	PPA1	0.330202	-1.17219	0	5min	Danuglipron
AKIS(UniMod:21)KPAPYWEGTAVIDGEFK	S82	Q13162	PRDX4	0.152224	0.491703	0	5min	Danuglipron
AKPPADPAAAAS(UniMod:21)PC(UniMod:4)R	S125	Q9GZT9	EGLN1	0.160942	-0.847378	0	5min	Danuglipron
AKQT(UniMod:21)GRLGS(UniMod:21)SGLGSASSIQAAVR	T3747;S3752	Q7Z6Z7	HUWE1	0.699908	-0.151736	0	5min	Danuglipron
AKS(UniMod:21)ELNRLQQEET(UniMod:21)QLEQSIQAGR	S503;T513	Q9UBC2	EPS15L1	0.934104	-0.0344795	0	5min	Danuglipron
AKS(UniMod:21)ELNRLQQEETQLEQSIQAGR	S503	Q9UBC2	EPS15L1	0.921417	-0.0538909	0	5min	Danuglipron
AKS(UniMod:21)PQPPVEEEDEHFDDTVVC(UniMod:4)LDTYNC(UniMod:4)DLHFK	S271	Q00839	HNRNPU	0.620063	0.494502	0	5min	Danuglipron
AKS(UniMod:21)PTPESSTIASYVTLR	S855	Q9HAU0	PLEKHA5	0.549716	0.116026	0	5min	Danuglipron
AKS(UniMod:21)RSPGSPVGEGTGSPPK	S353	P35611	ADD1	0.595876	-0.266168	0	5min	Danuglipron
AKS(UniMod:21)TQDLSEGISR	S178	P24588	AKAP5	0.0776751	-0.468352	0	5min	Danuglipron
AKSPTPESS(UniMod:21)TIASYVTLR	S861	Q9HAU0	PLEKHA5	0.0210417	1.38565	1	5min	Danuglipron
AKST(UniMod:21)VRDIDPQNDLTFLR	T56	Q8TF09	DYNLRB2	0.105176	-1.50377	0	5min	Danuglipron
AKT(UniMod:21)ALPAQSAATLPARTQETPSAQMEGFLNR	T2178	Q01082	SPTBN1	0.289701	-0.923971	0	5min	Danuglipron
AKT(UniMod:21)QT(UniMod:21)PPVSPAPQPTEER	T399;T401	Q14247	CTTN	0.641483	-0.149	0	5min	Danuglipron
AKTALPAQSAATLPART(UniMod:21)QETPSAQMEGFLNR	T2192	Q01082	SPTBN1	0.0311264	0.951212	1	5min	Danuglipron
AKTQT(UniMod:21)PPVS(UniMod:21)PAPQPTEER	T401;S405	Q14247	CTTN	0.675636	-0.299701	0	5min	Danuglipron
ALAAGADS(UniMod:21)PKTEEARPSPAPGPGTPTGTPTR	S132	Q4KMP7	TBC1D10B	0.936304	-0.0531585	0	5min	Danuglipron
ALAM(UniMod:35)S(UniMod:21)RPPPPRVASVLGTMEMGR	S31	O43488	AKR7A2	0.967924	-0.0312911	0	5min	Danuglipron
ALANVNIGS(UniMod:21)LIC(UniMod:4)NVGAGGPAPAAGAAPAGGPAPS(UniMod:21)TAAAPAEEK	S58;S83	P05386	RPLP1	0.307928	-0.327638	0	5min	Danuglipron
ALANVNIGS(UniMod:21)LIC(UniMod:4)NVGAGGPAPAAGAAPAGGPAPSTAAAPAEEK	S58	P05386	RPLP1	0.571395	0.745261	0	5min	Danuglipron
ALAPT(UniMod:21)WEQLALGLEHSETVK	T226	Q8NBS9	TXNDC5	0.612858	-0.187481	0	5min	Danuglipron
ALDM(UniMod:35)LDAEKS(UniMod:21)AILGLPQPLLELNDSPVFK	S811	Q9HAV4	XPO5	0.558385	0.35427	0	5min	Danuglipron
ALDSNS(UniMod:21)LENDDLSAPGREPGHFNPESR	S768	Q32MZ4	LRRFIP1	0.917936	-0.0542051	0	5min	Danuglipron
ALELPLAAS(UniMod:21)S(UniMod:21)IPRPRTPSPESHR	S631;S632	Q66K74	MAP1S	0.429145	-0.601483	0	5min	Danuglipron
ALES(UniMod:21)PERPFLAILGGAK	S203	P00558	PGK1	0.547765	0.648236	0	5min	Danuglipron
ALGILKRQFPNAS(UniMod:21)LIGLTATATNHVLTDAQK	S249	P46063	RECQL	0.177796	-0.474916	0	5min	Danuglipron
ALIVGHC(UniMod:4)M(UniMod:35)PGPRMT(UniMod:21)PRFDS(UniMod:21)NNVVLIEDNGNPVGTR	T97;S102	Q6P1L8	MRPL14	0.955981	-0.0164591	0	5min	Danuglipron
ALLDS(UniMod:21)S(UniMod:21)ENC(UniMod:4)DRLSSSPGLFGAFSVR	S899;S900	Q5VT52	RPRD2	0.673136	0.128165	0	5min	Danuglipron
ALMVEWT(UniMod:21)DEFKNDPQLSLISAMIK	T116	Q92783	STAM	0.453894	-0.345363	0	5min	Danuglipron
ALPNNTSSS(UniMod:21)PQPK	S315	P04637	TP53	0.918327	0.0362742	0	5min	Danuglipron
ALPQT(UniMod:21)PRPR	T1492	Q9UQ35	SRRM2	0.99426	0.00310813	0	5min	Danuglipron
ALPSLNTGS(UniMod:21)SSPR	S325	O14545	TRAFD1	0.477851	-0.475316	0	5min	Danuglipron
ALQQLEKY(UniMod:21)KPYEEALLQAEAPR	Y295	Q15020	SART3	0.436572	-0.541345	0	5min	Danuglipron
ALQRPSAAAPQAENGPAAAPAVAAPAAT(UniMod:21)EAPKMS(UniMod:21)NADFAK	T946;S952	Q15020	SART3	0.370696	-0.390954	0	5min	Danuglipron
ALQS(UniMod:21)GQC(UniMod:4)AGAALDVFTEEPPR	S251	O43175	PHGDH	0.839588	-0.0621507	0	5min	Danuglipron
ALS(UniMod:21)EIAGMTLPYDTLDQVR	S627	P28331	NDUFS1	0.619886	0.237717	0	5min	Danuglipron
ALS(UniMod:21)GRAS(UniMod:21)PVPAPSSGLHAAVR	S858;S862	Q9P206	KIAA1522	0.179046	-0.816631	0	5min	Danuglipron
ALS(UniMod:21)LGTIPSLTR	S454	Q5SNT2	TMEM201	0.0409899	0.594974	0	5min	Danuglipron
ALS(UniMod:21)PVIPLIPR	S4738	O14686	KMT2D	0.105804	0.393877	0	5min	Danuglipron
ALS(UniMod:21)RQEMQEVQSSR	S189	P22626	HNRNPA2B1	0.809484	0.0923059	0	5min	Danuglipron
ALSTDPAAPNLKSQLAAAARAVT(UniMod:21)DS(UniMod:21)INQLITMC(UniMod:4)TQQAPGQK	T1343;S1345	Q9Y490	TLN1	0.177673	-0.45289	0	5min	Danuglipron
ALTVAELT(UniMod:21)QQMFDAK	T290	Q3ZCM7	TUBB8	0.571195	0.20976	0	5min	Danuglipron
ALVAT(UniMod:21)PGKK	T121	P19338	NCL	0.639598	-0.197584	0	5min	Danuglipron
ALVNRKIT(UniMod:21)VPGNFQGHSGAQC(UniMod:4)ITC(UniMod:4)SYK	T327	Q08945	SSRP1	0.507368	-0.292501	0	5min	Danuglipron
ALY(UniMod:21)RAGVAFFHLQDYDQAR	Y112	Q8N5M4	TTC9C	0.517731	-0.146122	0	5min	Danuglipron
AM(UniMod:35)LDSGIYPPGS(UniMod:21)PGK	S133	O95295	SNAPIN	0.999115	-0.000270296	0	5min	Danuglipron
AM(UniMod:35)QADIS(UniMod:21)QAAQILSSDPSR	S598	P42166	TMPO	0.348888	0.230426	0	5min	Danuglipron
AM(UniMod:35)S(UniMod:21)LNTLNVDAPR	S466	Q6P597	KLC3	0.36837	0.543922	0	5min	Danuglipron
AMASINERPVIFALSNPT(UniMod:21)AQAEC(UniMod:4)TAEEAYTLTEGR	T423	P23368	ME2	0.655857	-0.110447	0	5min	Danuglipron
AMEVDERPTEQYS(UniMod:21)DIGGLDK	S186	P17980	PSMC3	0.945212	0.052119	0	5min	Danuglipron
AMLDSGIYPPGS(UniMod:21)PGK	S133	O95295	SNAPIN	0.334307	0.16108	0	5min	Danuglipron
AMQAAGQIPATALLPT(UniMod:21)M(UniMod:35)T(UniMod:21)PDGLAVTPTPVPVVGSQMTR	T124;T126	P26368	U2AF2	0.523466	-0.484132	0	5min	Danuglipron
AMS(UniMod:21)LNTLNVDAPR	S466	Q6P597	KLC3	0.965734	-0.00722089	0	5min	Danuglipron
AMS(UniMod:21)TTSISSPQPGK	S269	Q9UJU6	DBNL	0.728015	-0.154422	0	5min	Danuglipron
AMTLS(UniMod:21)PQEEVAAGQMASSSR	S317	Q9Y6A5	TACC3	0.274723	-0.260115	0	5min	Danuglipron
ANFDKES(UniMod:21)ERHFIMQVVC(UniMod:4)EATQC(UniMod:4)PDTR	S213	Q14974	KPNB1	0.622331	-0.363856	0	5min	Danuglipron
ANIPIMDT(UniMod:21)GENPEVPFPR	T82	Q93050	ATP6V0A1	0.584959	-0.172638	0	5min	Danuglipron
ANLLFKGS(UniMod:21)VDS(UniMod:21)NWIVGATLEK	S317;S320	O96008	TOMM40	0.718669	0.089511	0	5min	Danuglipron
ANLLFKGSVDS(UniMod:21)NWIVGATLEK	S320	O96008	TOMM40	0.222666	0.23356	0	5min	Danuglipron
ANNS(UniMod:21)PALTGNSQPQHQAAAAAAQQQQQC(UniMod:4)GGGGATK	S5	Q5VTL8	PRPF38B	0.97396	-0.00867727	0	5min	Danuglipron
ANNS(UniMod:21)QEPSPQLASSVASTR	S309	Q96HC4	PDLIM5	0.222965	0.827535	0	5min	Danuglipron
ANS(UniMod:21)DTDLVTSESR	S48	Q9P2P5	HECW2	0.390999	0.352496	0	5min	Danuglipron
ANS(UniMod:21)FVGTAQYVSPELLTEK	S214	Q6A1A2	PDPK2P	0.284047	1.4472	0	5min	Danuglipron
APAAALAS(UniMod:21)APGLGGAAVPSFWPPNAARMASQNSFRIEYDTFGELK	S24	P07954	FH	0.128351	-0.61492	0	5min	Danuglipron
APFAAHGY(UniMod:21)GAFLTLSILDR	Y134	P49721	PSMB2	0.517779	0.283084	0	5min	Danuglipron
APGGVSQGNSVNLKNSKQAC(UniMod:4)LPSGGIPS(UniMod:21)LNNGTFSPPK	S407	Q9NYF0	DACT1	0.908873	0.0599208	0	5min	Danuglipron
APGYPSS(UniMod:21)PVTTASGTTLR	S2519	Q9HCK8	CHD8	0.399223	0.110899	0	5min	Danuglipron
APIQT(UniMod:21)YVLGANNQETVK	T67	Q69YN2	CWF19L1	0.698451	0.259399	0	5min	Danuglipron
APKPDGPGGGPGGS(UniMod:21)HMGGNYGDDR	S462	P35637	FUS	0.190328	0.350559	0	5min	Danuglipron
APLKPYPVS(UniMod:21)PSDK	S1047	P41252	IARS1	0.933109	-0.0190575	0	5min	Danuglipron
APLS(UniMod:21)PSLLIR	S143	O75807	PPP1R15A	0.416332	0.291341	0	5min	Danuglipron
APPGPAGLS(UniMod:21)GGESLLVK	S230	Q9NRL3	STRN4	0.325508	0.269962	0	5min	Danuglipron
APQQQPPPQQPPPPQPPPQQPPPPPS(UniMod:21)Y(UniMod:21)SPARNPPGASTYNK	S716;Y717	Q9BUJ2	HNRNPUL1	0.632493	-0.265674	0	5min	Danuglipron
APQTSSS(UniMod:21)PPPVR	S696	Q8IYB3	SRRM1	0.472673	0.21093	0	5min	Danuglipron
APS(UniMod:21)AS(UniMod:21)PLALHASR	S484;S486	Q8N3F8	MICALL1	0.522265	-0.447024	0	5min	Danuglipron
APS(UniMod:21)DS(UniMod:21)SLGTPSDGRPELR	S296;S298	Q15642	TRIP10	0.314466	-0.504857	0	5min	Danuglipron
APS(UniMod:21)DSSLGTPSDGRPELR	S296	Q15642	TRIP10	0.320073	0.396949	0	5min	Danuglipron
APS(UniMod:21)HVPFLLIGGGTAAFAAAR	S130	O95831	AIFM1	0.549428	-0.358559	0	5min	Danuglipron
APS(UniMod:21)LTDLVK	S1055	O15014	ZNF609	0.0551267	0.79216	0	5min	Danuglipron
APS(UniMod:21)PAPSSVPLGSEK	S2401	O75179	ANKRD17	0.847424	-0.0927801	0	5min	Danuglipron
APS(UniMod:21)PPLSQVFQTR	S564	Q9NRA8	EIF4ENIF1	0.747467	0.128199	0	5min	Danuglipron
APS(UniMod:21)PPPPGSEAAPS(UniMod:21)PSK	S687;S698	Q96GP6	SCARF2	0.873157	-0.108189	0	5min	Danuglipron
APS(UniMod:21)PSGLMSPSR	S1074	Q9P1Y5	CAMSAP3	0.359253	0.219728	0	5min	Danuglipron
APS(UniMod:21)PTAEQPPGGGDSAR	S6	Q15742	NAB2	0.0339591	0.722362	0	5min	Danuglipron
APS(UniMod:21)RQDVYGPQPQVR	S252	O60716	CTNND1	0.730136	-0.186493	0	5min	Danuglipron
APS(UniMod:21)VANVGSHC(UniMod:4)DLSLK	S2152	P21333	FLNA	0.00486114	0.604208	0	5min	Danuglipron
APS(UniMod:21)VATVGSIC(UniMod:4)DLNLK	S2107	O75369	FLNB	0.857075	-0.0390392	0	5min	Danuglipron
APS(UniMod:21)WSFPSNLGTK	S353	Q9BTV6	DPH7	0.494792	0.267935	0	5min	Danuglipron
APSAS(UniMod:21)PLALHASR	S486	Q8N3F8	MICALL1	0.471987	-0.103781	0	5min	Danuglipron
APSFAQKPKVS(UniMod:21)ENDFEDLLSNQGFSSR	S1176	O14976	GAK	0.224371	-0.689928	0	5min	Danuglipron
APVHFVEPLS(UniMod:21)PTGVAGHR	S1080	Q5T5Y3	CAMSAP1	0.557884	0.21611	0	5min	Danuglipron
APVPEPGLDLSLSPRPDS(UniMod:21)PQPR	S52	Q8TAP8	PPP1R35	0.152004	0.446959	0	5min	Danuglipron
APVPGT(UniMod:21)PDSLSSGSSR	T327	Q9UJZ1	STOML2	0.674329	0.112524	0	5min	Danuglipron
APVPSTC(UniMod:4)SSTFPEELS(UniMod:21)PPSHQAK	S169	Q14980	NUMA1	0.782383	0.138571	0	5min	Danuglipron
APVQPQQS(UniMod:21)PAAAPGGTDEK	S16	Q13200	PSMD2	0.714301	0.14321	0	5min	Danuglipron
APVQPQQS(UniMod:21)PAAAPGGTDEKPSGK	S16	Q13200	PSMD2	0.874962	0.0606116	0	5min	Danuglipron
APVSSTESVIQSNTPT(UniMod:21)PPPSQPLNETAEEESR	T899	Q9HC35	EML4	0.425968	-0.398162	0	5min	Danuglipron
AQAAAPAS(UniMod:21)VPAQAPK	S142	P47914	RPL29	0.755659	0.0885689	0	5min	Danuglipron
AQAALQAVNS(UniMod:21)VQS(UniMod:21)GNLALAASAAAVDAGMAMAGQSPVLR	S156;S159	P26599	PTBP1	0.993228	0.00450158	0	5min	Danuglipron
AQAALQAVNSVQS(UniMod:21)GNLALAASAAAVDAGM(UniMod:35)AMAGQSPVLR	S159	P26599	PTBP1	0.688111	-0.15195	0	5min	Danuglipron
AQAALQAVNSVQSGNLALAAS(UniMod:21)AAAVDAGMAMAGQSPVLR	S167	P26599	PTBP1	0.193517	-1.09949	0	5min	Danuglipron
AQC(UniMod:4)ETLS(UniMod:21)PDGLPEEQPQTTK	S3662	Q7Z6Z7	HUWE1	0.496426	0.761089	0	5min	Danuglipron
AQEEGPGEPPPPELALLPPPPPPPPT(UniMod:21)PATPTSSASNLDLGEQR	T98	Q7Z7K6	CENPV	0.230477	0.64118	0	5min	Danuglipron
AQETEAAPS(UniMod:21)QAPADEPEPESAAAQSQENQDTRPK	S146	Q9UNF1	MAGED2	0.875461	0.0673787	0	5min	Danuglipron
AQETEAAPSQAPADEPEPES(UniMod:21)AAAQS(UniMod:21)QENQDTRPK	S157;S162	Q9UNF1	MAGED2	0.761909	-0.126722	0	5min	Danuglipron
AQFAQPEILIGT(UniMod:21)IPGAGGTQR	T169	P30084	ECHS1	0.915637	-0.0404386	0	5min	Danuglipron
AQGEPVAGHES(UniMod:21)PKIPYEK	S799	O94979	SEC31A	0.75541	0.130582	0	5min	Danuglipron
AQGGT(UniMod:21)VLPTEPQSEEQLSK	T120	Q14789	GOLGB1	0.417007	0.258579	0	5min	Danuglipron
AQLEPVAS(UniMod:21)PAK	S1435	Q15149	PLEC	0.350923	0.293261	0	5min	Danuglipron
AQNGRT(UniMod:21)PEDERNLFIQQIK	T162	P18847	ATF3	0.742709	0.189607	0	5min	Danuglipron
AQQELVPPQQQAS(UniMod:21)PPQLPK	S1069	O15027	SEC16A	0.457237	0.191239	0	5min	Danuglipron
AQS(UniMod:21)SPAAPASLSAPEPASQAR	S486	Q8WUI4	HDAC7	0.746062	0.0979347	0	5min	Danuglipron
AQS(UniMod:21)TDSLGTSGSLQSK	S407	Q15276	RABEP1	0.268899	0.320117	0	5min	Danuglipron
AQSLVISPPAPS(UniMod:21)PR	S584	P46013	MKI67	0.588748	0.181741	0	5min	Danuglipron
AQT(UniMod:21)LPTSVVTITSESSPGK	T2328	Q01082	SPTBN1	0.74424	0.093473	0	5min	Danuglipron
AQT(UniMod:21)LPTSVVTITSESSPGKR	T2328	Q01082	SPTBN1	0.993172	-0.00406928	0	5min	Danuglipron
AQT(UniMod:21)PPGPSLSGSK	T1003	Q9UQ35	SRRM2	0.775356	0.0780545	0	5min	Danuglipron
AQT(UniMod:21)PPGPSLSGSKS(UniMod:21)PC(UniMod:4)PQEK	T1003;S1014	Q9UQ35	SRRM2	0.108429	1.94318	0	5min	Danuglipron
AQTPPGPSLSGSKS(UniMod:21)PC(UniMod:4)PQEK	S1014	Q9UQ35	SRRM2	0.125876	-1.22719	0	5min	Danuglipron
AQVAPVS(UniMod:21)ALAPGGNS(UniMod:21)GNPIYDFFLGR	S158;S166	O76062	TM7SF2	0.757791	-0.0871128	0	5min	Danuglipron
AQVMEVKALPGM(UniMod:35)GT(UniMod:21)TIDVILINGR	T871	O60841	EIF5B	0.695791	0.399134	0	5min	Danuglipron
AQVS(UniMod:21)PQS	S901	Q8IYB3	SRRM1	0.83131	-0.149908	0	5min	Danuglipron
AQYEDIANRS(UniMod:21)R	S274	P05787	KRT8	0.411799	-0.201054	0	5min	Danuglipron
ARGS(UniMod:21)NKS(UniMod:21)FLAAANEEILESIR	S544;S547	Q12830	BPTF	0.86987	0.0703577	0	5min	Danuglipron
ARHDS(UniMod:21)PDLAPNVTYSLPR	S271	Q9BRD0	BUD13	0.681173	0.249996	0	5min	Danuglipron
ARIEKAY(UniMod:21)AQQLTEWAR	Y55	Q9UNF0	PACSIN2	0.214478	-0.744752	0	5min	Danuglipron
ARPATDS(UniMod:21)FDDYPPR	S207	P23588	EIF4B	0.142086	0.746598	0	5min	Danuglipron
ARPSQFPEQSSSAQQNGSVSDIS(UniMod:21)PVQAAK	S140	O00139	KIF2A	0.49973	-0.238151	0	5min	Danuglipron
ARS(UniMod:21)PTDDK	S257	Q13523	PRPF4B	0.0725812	2.77092	0	5min	Danuglipron
ARS(UniMod:21)RT(UniMod:21)PPSAPSQSR	S2407;T2409	Q9UQ35	SRRM2	0.284461	0.648706	0	5min	Danuglipron
ARS(UniMod:21)VDALDDLTPPSTAESGSR	S493	Q86X29	LSR	0.707385	-0.425451	0	5min	Danuglipron
ARS(UniMod:21)VS(UniMod:21)PPPK	S314;S316	Q13247	SRSF6	0.196652	0.981332	0	5min	Danuglipron
ARS(UniMod:21)VS(UniMod:21)PPPKR	S314;S316	Q13247	SRSF6	0.549663	-1.21921	0	5min	Danuglipron
ARVGGS(UniMod:21)DEEASGIPSR	S359	Q9NQ55	PPAN	0.769732	0.0924219	0	5min	Danuglipron
AS(UniMod:21)EMAGPPQMPNDFLSFQDIATEAAHPIR	S1059	Q6P2Q9	PRPF8	0.243725	-0.34235	0	5min	Danuglipron
AS(UniMod:21)FETLPNISDLC(UniMod:4)LR	S41	Q9H019	MTFR1L	0.177883	0.344345	0	5min	Danuglipron
AS(UniMod:21)GVAVSDGVIK	S3	P23528	CFL1	0.803911	-0.0939787	0	5min	Danuglipron
AS(UniMod:21)INM(UniMod:35)LRIVEPY(UniMod:21)IAWGYPNLK	S129;Y139	P18124	RPL7	0.998966	-0.000585843	0	5min	Danuglipron
AS(UniMod:21)INM(UniMod:35)LRIVEPYIAWGYPNLK	S129	P18124	RPL7	0.850899	-0.0927162	0	5min	Danuglipron
AS(UniMod:21)LEAAIADAEQR	S330	P05787	KRT8	0.917986	-0.0867745	0	5min	Danuglipron
AS(UniMod:21)LEAAIADAEQRGELAIK	S330	P05787	KRT8	0.0133252	0.731906	0	5min	Danuglipron
AS(UniMod:21)LEEPPDGPSAGQATGPGEGR	S24	Q9BVG9	PTDSS2	0.00927803	1.03457	1	5min	Danuglipron
AS(UniMod:21)LLQNESTNEQLQIHYK	S172	Q9BT78	COPS4	0.55158	-0.502087	0	5min	Danuglipron
AS(UniMod:21)LQETHFDSTQTK	S297	O94888	UBXN7	0.639264	0.2009	0	5min	Danuglipron
AS(UniMod:21)LS(UniMod:21)KLGDVYVNDAFGTAHR	S153;S155	P00558	PGK1	0.814892	-0.0839828	0	5min	Danuglipron
AS(UniMod:21)M(UniMod:35)KGLGT(UniMod:21)DEDSLIEIIC(UniMod:4)SR	S117;T123	P07355	ANXA2	0.18676	-0.644131	0	5min	Danuglipron
AS(UniMod:21)MKGLGT(UniMod:21)DEDSLIEIIC(UniMod:4)SR	S117;T123	P07355	ANXA2	0.736291	0.531486	0	5min	Danuglipron
AS(UniMod:21)PAPGSGHPEGPGAHLDM(UniMod:35)NSLDR	S91	O94826	TOMM70	0.628496	0.489798	0	5min	Danuglipron
AS(UniMod:21)PAPGSGHPEGPGAHLDMNSLDR	S91	O94826	TOMM70	0.817142	-0.173578	0	5min	Danuglipron
AS(UniMod:21)PDQNASTHTPQSSVK	S299	Q14677	CLINT1	0.803059	-0.12618	0	5min	Danuglipron
AS(UniMod:21)PEPPGPESSSR	S672	Q9C0C2	TNKS1BP1	0.831682	-0.125066	0	5min	Danuglipron
AS(UniMod:21)PEPQRENAS(UniMod:21)PAPGTTAEEAMSR	S964;S973	P46379	BAG6	0.82211	-0.106418	0	5min	Danuglipron
AS(UniMod:21)PPAS(UniMod:21)PPIAFPPAFEAAQVEAKPDELK	S4300;S4304	Q8NEZ4	KMT2C	0.429053	0.378387	0	5min	Danuglipron
AS(UniMod:21)PPGDLQNPK	S315	O00273	DFFA	0.667199	0.189144	0	5min	Danuglipron
AS(UniMod:21)PPGDLQNPKR	S315	O00273	DFFA	0.961736	-0.0183986	0	5min	Danuglipron
AS(UniMod:21)PPPQGPLPGPPGALHR	S64	Q96G74	OTUD5	0.990246	-0.00879135	0	5min	Danuglipron
AS(UniMod:21)PS(UniMod:21)PQPSSQPLQIHR	S144;S146	Q9HC35	EML4	0.314594	-0.523073	0	5min	Danuglipron
AS(UniMod:21)PSTAGETPSGVK	S130	Q9UI10	EIF2B4	0.84449	0.112365	0	5min	Danuglipron
AS(UniMod:21)SFADMMGILK	S237	Q9H019	MTFR1L	0.158354	-0.435975	0	5min	Danuglipron
ASAPS(UniMod:21)PNAQVAC(UniMod:4)DHC(UniMod:4)LK	S100	Q14258	TRIM25	0.771004	-0.03462	0	5min	Danuglipron
ASASRPQPAPADGADPPPAEEPEARPDGEGS(UniMod:21)PGK	S122	P11274	BCR	0.501205	-0.796365	0	5min	Danuglipron
ASAVS(UniMod:21)PANLPAVLLQPR	S6	P51610	HCFC1	0.664334	0.193653	0	5min	Danuglipron
ASAVSELS(UniMod:21)PR	S243	Q9Y2W1	THRAP3	0.687488	0.173686	0	5min	Danuglipron
ASGDPGASGMS(UniMod:21)PR	S109	Q8NDT2	RBM15B	0.706698	0.316977	0	5min	Danuglipron
ASGPGLNTTGVPASLPVEFT(UniMod:21)IDAKDAGEGLLAVQIT(UniMod:21)DPEGKPK	T1569;T1585	P21333	FLNA	0.415363	0.305825	0	5min	Danuglipron
ASGQAFELILS(UniMod:21)PR	S25	P16949	STMN1	0.408399	0.124287	0	5min	Danuglipron
ASHS(UniMod:21)AVDITK	S305	Q9NQX3	GPHN	0.358216	0.833942	0	5min	Danuglipron
ASLGS(UniMod:21)LEGEAEAEASSPK	S5752	Q09666	AHNAK	0.933486	-0.0928209	0	5min	Danuglipron
ASLVALPEQT(UniMod:21)ASEEETPPPLLTK	T408	Q9UKV3	ACIN1	0.751594	0.461813	0	5min	Danuglipron
ASNIKAPGEQT(UniMod:21)VPALNLQNAFR	T612	Q9Y5B9	SUPT16H	0.0665049	0.517145	0	5min	Danuglipron
ASPS(UniMod:21)PQPSSQPLQIHR	S146	Q9HC35	EML4	0.932474	-0.0337132	0	5min	Danuglipron
ASPVTTS(UniMod:21)PTAATTQNPVLSK	S42	Q96JN0	LCOR	0.481485	0.528502	0	5min	Danuglipron
ASQEPS(UniMod:21)PKPGTEVIPAAPR	S21	Q96CP2	FLYWCH2	0.865074	0.0355999	0	5min	Danuglipron
ASS(UniMod:21)LEDLVLK	S256	Q15477	SKIV2L	0.417528	-1.28049	0	5min	Danuglipron
ASS(UniMod:21)LNFLNK	S582	Q9H0B6	KLC2	0.344705	0.0685119	0	5min	Danuglipron
ASSLSESS(UniMod:21)PPK	S374	Q9UHB6	LIMA1	0.675655	-0.256498	0	5min	Danuglipron
ASSPS(UniMod:21)PLTIGTPESQR	S525	Q9NPI6	DCP1A	0.701548	0.119708	0	5min	Danuglipron
ASSVGVLS(UniMod:21)PQKK	S497	Q9UGU5	HMGXB4	0.263561	0.695109	0	5min	Danuglipron
ASVSQTS(UniMod:21)PQSASSPR	S647	Q8TDY2	RB1CC1	0.953988	0.0252288	0	5min	Danuglipron
AT(UniMod:21)AAPAGAPPQPQDLEFT(UniMod:21)KLPNGLVIASLENYSPVSR	T25;T41	P22695	UQCRC2	0.764868	-0.120036	0	5min	Danuglipron
AT(UniMod:21)ALQEISQVC(UniMod:4)QLC(UniMod:4)QQSPR	T355	Q9Y6X3	MAU2	0.495656	0.260081	0	5min	Danuglipron
AT(UniMod:21)EGDVELELETETSGPERPPEKPR	T3	Q9NX55	HYPK	0.307204	1.1464	0	5min	Danuglipron
AT(UniMod:21)ENDIYNFFSPLNPVR	T301	P31943	HNRNPH1	0.0100635	-2.91988	1	5min	Danuglipron
AT(UniMod:21)M(UniMod:35)DAGKLVSDEM(UniMod:35)VVELIEK	T67	P54819	AK2	0.346446	0.387505	0	5min	Danuglipron
AT(UniMod:21)QQQHDFTLTQTADGR	T2638	P78527	PRKDC	0.428555	0.132207	0	5min	Danuglipron
AT(UniMod:21)SNVFAM(UniMod:35)FDQSQIQEFK	T19	O14950	MYL12B	0.469478	0.745234	0	5min	Danuglipron
AT(UniMod:21)SNVFAMFDQSQIQEFK	T19	O14950	MYL12B	0.370203	0.364864	0	5min	Danuglipron
ATAGDT(UniMod:21)HLGGEDFDNR	T226	P0DMV8	HSPA1A	0.207319	1.04207	0	5min	Danuglipron
ATAPQTQHVS(UniMod:21)PM(UniMod:35)R	S133	P29692	EEF1D	0.100766	0.806526	0	5min	Danuglipron
ATAPQTQHVS(UniMod:21)PMR	S133	P29692	EEF1D	0.597004	0.192039	0	5min	Danuglipron
ATDGVT(UniMod:21)LTGINQTGDQSLPSK	T325	Q9UNF0	PACSIN2	0.263214	0.52526	0	5min	Danuglipron
ATDGVTLTGINQT(UniMod:21)GDQS(UniMod:21)LPSK	T332;S336	Q9UNF0	PACSIN2	0.181622	-0.552332	0	5min	Danuglipron
ATDIPASAS(UniMod:21)PPPVAGVPFFK	S253	Q8N1G0	ZNF687	0.445701	0.184349	0	5min	Danuglipron
ATENDIY(UniMod:21)NFFSPLNPVR	Y306	P31943	HNRNPH1	0.844354	0.0474506	0	5min	Danuglipron
ATLPS(UniMod:21)PDKLPGFK	S835	P22314	UBA1	0.433267	0.16814	0	5min	Danuglipron
ATNES(UniMod:21)EDEIPQLVPIGKK	S361	O76021	RSL1D1	0.684686	0.191117	0	5min	Danuglipron
ATPLSSTVT(UniMod:21)LS(UniMod:21)MSADVPLVVEYK	T226;S228	P12004	PCNA	0.405692	0.305604	0	5min	Danuglipron
ATQAS(UniMod:21)QEY	S140	P16104	H2AX	0.655028	-0.361716	0	5min	Danuglipron
ATSS(UniMod:21)TQSLAR	S1853	Q14980	NUMA1	0.176842	0.569522	0	5min	Danuglipron
ATSSS(UniMod:21)SGSLSATGR	S421	Q03252	LMNB2	0.199725	0.479601	0	5min	Danuglipron
ATVT(UniMod:21)PS(UniMod:21)PVK	T179;S181	Q9H1E3	NUCKS1	0.45354	-0.750981	0	5min	Danuglipron
ATVTPS(UniMod:21)PVK	S181	Q9H1E3	NUCKS1	0.543349	-0.458157	0	5min	Danuglipron
AVAGVMIT(UniMod:21)ASHNR	T173	Q6PCE3	PGM2L1	0.167561	0.479235	0	5min	Danuglipron
AVANET(UniMod:21)GAFFFLINGPEIM(UniMod:35)SK	T262	P55072	VCP	0.116696	0.566993	0	5min	Danuglipron
AVAS(UniMod:21)PEATVSQTDENK	S498	Q641Q2	WASHC2A	0.780724	-0.183192	0	5min	Danuglipron
AVENPTATEIQDVC(UniMod:4)S(UniMod:21)AVGLNVFLEK	S54	P09132	SRP19	0.926504	0.0596487	0	5min	Danuglipron
AVGNIVTGTDEQT(UniMod:21)QVVLNC(UniMod:4)DVLSHFPNLLSHPK	T319	O00505	KPNA3	0.558619	0.289611	0	5min	Danuglipron
AVHEQLAALSQGPIS(UniMod:21)KPK	S543	P25440	BRD2	0.586569	-0.223328	0	5min	Danuglipron
AVLVDLEPGT(UniMod:21)M(UniMod:35)DS(UniMod:21)VRSGPFGQIFRPDNFVFGQSGAGNNWAK	T72;S75	P04350	TUBB4A	0.824334	-0.113857	0	5min	Danuglipron
AVNEKS(UniMod:21)C(UniMod:4)NC(UniMod:4)LLLKVNQIGS(UniMod:21)VTESLQAC(UniMod:4)K	S336;S349	P06733	ENO1	0.774714	0.0834838	0	5min	Danuglipron
AVNEKS(UniMod:21)C(UniMod:4)NC(UniMod:4)LLLKVNQIGSVTESLQAC(UniMod:4)K	S336	P06733	ENO1	0.553614	0.397409	0	5min	Danuglipron
AVPMAPAPAS(UniMod:21)PGSSNDSSAR	S759	Q66K74	MAP1S	0.811593	-0.0449825	0	5min	Danuglipron
AVPVES(UniMod:21)PVQKV	S427	Q8TB61	SLC35B2	0.471094	0.248533	0	5min	Danuglipron
AVQLMQQVASNGATLPSALS(UniMod:21)ASK	S259	Q9UQB8	BAIAP2	0.923792	0.0417595	0	5min	Danuglipron
AVS(UniMod:21)PPHLDGPPS(UniMod:21)PR	S518;S527	P29590	PML	0.445095	0.316147	0	5min	Danuglipron
AVT(UniMod:21)EQGAELSNEER	T30	P27348	YWHAQ	0.807804	-0.282478	0	5min	Danuglipron
AVT(UniMod:21)PVSQGSNSSSADPK	T315	O00512	BCL9	0.860771	-0.0806601	0	5min	Danuglipron
AVTGYT(UniMod:21)DPYTGQQISLFQAM(UniMod:35)QK	T692	P58107	EPPK1	0.0753323	0.535806	0	5min	Danuglipron
AVTGYT(UniMod:21)DPYTGQQISLFQAM(UniMod:35)QK	T692	P58107	EPPK1	0.0753323	0.535806	0	5min	Danuglipron
AVTGYT(UniMod:21)DPYTGQQISLFQAM(UniMod:35)QK	T692	P58107	EPPK1	0.0753323	0.535806	0	5min	Danuglipron
AVTGYT(UniMod:21)DPYTGQQISLFQAM(UniMod:35)QK	T692	P58107	EPPK1	0.0753323	0.535806	0	5min	Danuglipron
AVTGYT(UniMod:21)DPYTGQQISLFQAM(UniMod:35)QK	T692	P58107	EPPK1	0.0753323	0.535806	0	5min	Danuglipron
AVTGYT(UniMod:21)DPYTGQQISLFQAM(UniMod:35)QK	T692	P58107	EPPK1	0.0753323	0.535806	0	5min	Danuglipron
AVTGYT(UniMod:21)DPYTGQQISLFQAM(UniMod:35)QK	T692	P58107	EPPK1	0.0753323	0.535806	0	5min	Danuglipron
AVTGYT(UniMod:21)DPYTGQQISLFQAM(UniMod:35)QK	T692	P58107	EPPK1	0.0753323	0.535806	0	5min	Danuglipron
AVTIANS(UniMod:21)PSKPSEK	S203	Q8NEF9	SRFBP1	0.866725	-0.0484476	0	5min	Danuglipron
AVTTVTQSTPVPGPSVPPPEELQVS(UniMod:21)PGPR	S1507	P51610	HCFC1	0.630721	0.197141	0	5min	Danuglipron
AVVVS(UniMod:21)PKEENK	S340	O75909	CCNK	0.257521	0.440037	0	5min	Danuglipron
AYHEQLSVAEIT(UniMod:21)NAC(UniMod:4)FEPANQM(UniMod:35)VK	T292	P68366	TUBA4A	0.501257	0.580562	0	5min	Danuglipron
AYHEQLSVAEIT(UniMod:21)NAC(UniMod:4)FEPANQMVK	T292	P68366	TUBA4A	0.930464	-0.0475743	0	5min	Danuglipron
AYT(UniMod:21)PVVVTLWYR	T595	P21127	CDK11B	0.17265	0.67677	0	5min	Danuglipron
C(UniMod:4)ALS(UniMod:21)SPSLAFTPPIK	S258	Q8NFH5	NUP35	0.468879	0.259797	0	5min	Danuglipron
C(UniMod:4)ALSS(UniMod:21)PSLAFTPPIK	S259	Q8NFH5	NUP35	0.813178	0.0860283	0	5min	Danuglipron
C(UniMod:4)APSAGS(UniMod:21)PAAAVGRES(UniMod:21)PGAAATSSSGPQAQQHR	S60;S69	Q7L2J0	MEPCE	0.80032	0.0777516	0	5min	Danuglipron
C(UniMod:4)DILVQEELLAS(UniMod:21)PK	S603	Q96JM3	CHAMP1	0.624544	0.116403	0	5min	Danuglipron
C(UniMod:4)DILVQEELLAS(UniMod:21)PKK	S603	Q96JM3	CHAMP1	0.809312	0.106978	0	5min	Danuglipron
C(UniMod:4)DSSPDS(UniMod:21)AEDVRK	S138	P02765	AHSG	0.302871	1.18371	0	5min	Danuglipron
C(UniMod:4)DVDIRKDLY(UniMod:21)ANT(UniMod:21)VLSGGTTM(UniMod:35)YPGIADR	Y294;T297	P60709	ACTB	0.0602186	0.235131	0	5min	Danuglipron
C(UniMod:4)DVTDNQS(UniMod:21)EVADK	S404	Q8N1F7	NUP93	0.585837	-0.391943	0	5min	Danuglipron
C(UniMod:4)ELSS(UniMod:21)S(UniMod:21)VQTDINLPYLTMDSSGPK	S321;S322	P38646	HSPA9	0.713032	0.137921	0	5min	Danuglipron
C(UniMod:4)FALY(UniMod:21)RQAYTGNNSSQIQAAM(UniMod:35)K	Y446	O94826	TOMM70	0.0246928	2.1664	1	5min	Danuglipron
C(UniMod:4)GEEIAVQFVDM(UniMod:35)VKGKS(UniMod:21)LT(UniMod:21)GVVNAQALTSAFSPHTK	S311;T313	O43175	PHGDH	0.390865	-0.36975	0	5min	Danuglipron
C(UniMod:4)GES(UniMod:21)GHLAKDC(UniMod:4)DLQEDAC(UniMod:4)YNC(UniMod:4)GR	S60	P62633	CNBP	0.23111	-0.853677	0	5min	Danuglipron
C(UniMod:4)GM(UniMod:35)KNFRNIQVDEANLLT(UniMod:21)WQGLIVPDNPPYDK	T34	P68036	UBE2L3	0.642805	-0.180327	0	5min	Danuglipron
C(UniMod:4)GQQLAIEAPVDADLVS(UniMod:21)TVPESATPAALAYAGK	S322	Q06203	PPAT	0.171179	-0.416819	0	5min	Danuglipron
C(UniMod:4)GS(UniMod:21)SEDLHDSVR	S633	Q7Z4V5	HDGFL2	0.139294	0.832032	0	5min	Danuglipron
C(UniMod:4)GSGPVHISGQHLVAVEEDAES(UniMod:21)EDEEEEDVK	S125	P06748	NPM1	0.294178	1.26897	0	5min	Danuglipron
C(UniMod:4)IEALDELAS(UniMod:21)LQVT(UniMod:21)M(UniMod:35)QQAQK	S382;T386	O75475	PSIP1	0.150668	-0.453035	0	5min	Danuglipron
C(UniMod:4)KWKGDNS(UniMod:21)S(UniMod:21)VSSLC(UniMod:4)ISPDGK	S169;S170	Q15061	WDR43	0.928384	0.0332192	0	5min	Danuglipron
C(UniMod:4)LKT(UniMod:21)LPAHS(UniMod:21)DPVSAVHFNR	T166;S171	P61964	WDR5	0.288774	-0.615119	0	5min	Danuglipron
C(UniMod:4)LQILAAGLFLPGS(UniMod:21)VGITDPC(UniMod:4)ESGNFR	S284	Q12905	ILF2	0.138382	-1.18002	0	5min	Danuglipron
C(UniMod:4)LQKM(UniMod:35)GS(UniMod:21)GLNSFYDQR	S588	Q7Z3J3	RGPD4	0.580293	0.343944	0	5min	Danuglipron
C(UniMod:4)NELKS(UniMod:21)PGS(UniMod:21)PPGPELPIETALDDR	S692;S695	Q8TEW0	PARD3	0.411116	0.464228	0	5min	Danuglipron
C(UniMod:4)NELKS(UniMod:21)PGS(UniMod:21)PPGPELPIETALDDRER	S692;S695	Q8TEW0	PARD3	0.120117	-0.534885	0	5min	Danuglipron
C(UniMod:4)PARPPPSGS(UniMod:21)QGLLEEMLAASSSK	S1452	Q9C0C2	TNKS1BP1	0.160863	1.0105	0	5min	Danuglipron
C(UniMod:4)PEAIFQPSFLGIESS(UniMod:21)GIHETTFNSIMK	S273	Q562R1	ACTBL2	0.351082	-1.55342	0	5min	Danuglipron
C(UniMod:4)PEALFQPSFLGMES(UniMod:21)C(UniMod:4)GIHETTFNSIM(UniMod:35)K	S271	P60709	ACTB	0.154251	0.532174	0	5min	Danuglipron
C(UniMod:4)PEALFQPSFLGMES(UniMod:21)C(UniMod:4)GIHETTFNSIMK	S271	P60709	ACTB	0.959865	-0.0256316	0	5min	Danuglipron
C(UniMod:4)QEVIS(UniMod:21)WLDANTLAEK	S579	P0DMV8	HSPA1A	0.349354	-0.542583	0	5min	Danuglipron
C(UniMod:4)QS(UniMod:21)LTEDLEFRK	S200	P20700	LMNB1	0.659189	-0.126938	0	5min	Danuglipron
C(UniMod:4)RS(UniMod:21)PGM(UniMod:35)LEPLGSSR	S2132	Q9UQ35	SRRM2	0.420918	0.631632	0	5min	Danuglipron
C(UniMod:4)RS(UniMod:21)PGMLEPLGSSR	S2132	Q9UQ35	SRRM2	0.922696	-0.0228106	0	5min	Danuglipron
C(UniMod:4)S(UniMod:21)QDQGVLASELAQNK	S128	Q9H6F5	CCDC86	0.416812	0.276542	0	5min	Danuglipron
C(UniMod:4)S(UniMod:21)VIRDS(UniMod:21)LLQDGEFSMDLR	S72;S77	P07737	PFN1	0.665426	0.337084	0	5min	Danuglipron
C(UniMod:4)SGPGLS(UniMod:21)PGM(UniMod:35)VR	S1459	P21333	FLNA	0.369665	0.646612	0	5min	Danuglipron
C(UniMod:4)SGPGLS(UniMod:21)PGMVR	S1459	P21333	FLNA	0.79571	0.0352896	0	5min	Danuglipron
C(UniMod:4)SHALIRGVPES(UniMod:21)LASGEGAGAGLPALDLAK	S22	O95865	DDAH2	0.800447	-0.113051	0	5min	Danuglipron
C(UniMod:4)TNS(UniMod:21)EVTVQPSPYLSYR	S292	O75794	CDC123	0.9577	0.0206253	0	5min	Danuglipron
C(UniMod:4)VTSELLKGIPLAT(UniMod:21)GDTSPEPELLPGAPLPPPK	T38	O75821	EIF3G	0.657218	0.675467	0	5min	Danuglipron
C(UniMod:4)VTSELLKGIPLATGDTS(UniMod:21)PEPELLPGAPLPPPK	S42	O75821	EIF3G	0.0484664	0.246551	0	5min	Danuglipron
C(UniMod:4)YHGKT(UniMod:21)GRVY(UniMod:21)NVTQHAVGIVVNK	T61;Y65	P46778	RPL21	0.387951	0.214043	0	5min	Danuglipron
DAAARLT(UniMod:21)ISSPLEAHK	T153	Q15393	SF3B3	0.193241	-0.935322	0	5min	Danuglipron
DAGAIAGLNVLRIINEPT(UniMod:21)AAAIAYGLDR	T179	P17066	HSPA6	0.784182	0.140409	0	5min	Danuglipron
DAGGPRPES(UniMod:21)PVPAGR	S16	Q9BVG9	PTDSS2	0.793194	0.0717977	0	5min	Danuglipron
DAGGPRPES(UniMod:21)PVPAGRAS(UniMod:21)LEEPPDGPSAGQATGPGEGR	S16;S24	Q9BVG9	PTDSS2	0.638508	-0.140731	0	5min	Danuglipron
DAGIEPGPDT(UniMod:21)YLALLNAYAEK	T269	P42704	LRPPRC	0.589692	-0.213101	0	5min	Danuglipron
DAGT(UniMod:21)IAGLNVM(UniMod:35)RIINEPTAAAIAYGLDK	T189	P11021	HSPA5	0.14054	0.197383	0	5min	Danuglipron
DAGT(UniMod:21)IAGLNVMRIINEPT(UniMod:21)AAAIAYGLDKR	T189;T203	P11021	HSPA5	0.897849	-0.058754	0	5min	Danuglipron
DAGT(UniMod:21)IT(UniMod:21)GLNVLRIINEPTAAAIAYGLDKK	T164;T166	P54652	HSPA2	0.913578	-0.0549404	0	5min	Danuglipron
DAGY(UniMod:21)GGIS(UniMod:21)LAVEGPSKVDIQTEDLEDGTC(UniMod:4)K	Y2032;S2036	O75369	FLNB	0.330229	-0.459903	0	5min	Danuglipron
DAIRLLDS(UniMod:21)VPPTAISHFK	S585	Q9NR30	DDX21	0.584398	-0.495067	0	5min	Danuglipron
DAIS(UniMod:21)GIGT(UniMod:21)DEKC(UniMod:4)LIEILASR	S106;T110	P08133	ANXA6	0.997585	0.00117482	0	5min	Danuglipron
DAKAC(UniMod:4)VVHGS(UniMod:21)DLKDMTSEQLDDILK	S668	P05023	ATP1A1	0.0150033	0.542595	0	5min	Danuglipron
DAPIS(UniMod:21)PASIASSSSTPSSK	S292	Q04727	TLE4	0.825987	-0.0364034	0	5min	Danuglipron
DAPTS(UniMod:21)PASVASSSSTPSSK	S286	Q04726	TLE3	0.692108	0.166757	0	5min	Danuglipron
DAQDVQAS(UniMod:21)QAEADQQQTR	S978	Q9P2E9	RRBP1	0.837671	-0.181641	0	5min	Danuglipron
DAQRLS(UniMod:21)PIPEEVPK	S604	Q96T23	RSF1	0.623136	0.245973	0	5min	Danuglipron
DAS(UniMod:21)PINRWS(UniMod:21)PTR	S431;S437	Q13523	PRPF4B	0.578166	-0.309465	0	5min	Danuglipron
DAS(UniMod:21)VPLIDVTNLPTPR	S226	Q96A65	EXOC4	0.128295	0.395406	0	5min	Danuglipron
DAST(UniMod:21)NPPNRETIGSAQC(UniMod:4)K	T158	Q15154	PCM1	0.187644	-0.264063	0	5min	Danuglipron
DAT(UniMod:21)NVGDEGGFAPNILENK	T205	P06733	ENO1	0.972382	-0.0319541	0	5min	Danuglipron
DATNVGDEGGFAPNILENS(UniMod:21)EALELVK	S221	P09104	ENO2	0.997783	-0.00153851	0	5min	Danuglipron
DC(UniMod:4)EYQQISPGAAPLPAS(UniMod:21)PGAR	S19	Q9NUE0	ZDHHC18	0.680353	0.209742	0	5min	Danuglipron
DC(UniMod:4)GAT(UniMod:21)WVVLGHSER	T90	P60174	TPI1	0.31637	0.523052	0	5min	Danuglipron
DDKPVNC(UniMod:4)HQYDGLVELAT(UniMod:21)IC(UniMod:4)ALC(UniMod:4)NDSALDYNEAK	T415	P16615	ATP2A2	0.384136	0.814223	0	5min	Danuglipron
DDS(UniMod:21)LGSQQTNEQC(UniMod:4)AQK	S228	P23497	SP100	0.285507	-1.23351	0	5min	Danuglipron
DDY(UniMod:21)VKALPGQLKPFETLLSQNQGGK	Y119	P09211	GSTP1	0.392817	-0.831669	0	5min	Danuglipron
DEERHVGDLGNVT(UniMod:21)ADKDGVADVS(UniMod:21)IEDSVISLSGDHC(UniMod:4)IIGR	T89;S99	P00441	SOD1	0.642867	-0.183347	0	5min	Danuglipron
DEES(UniMod:21)GS(UniMod:21)GSNPFQHLEK	S12;S14	Q9UBF2	COPG2	0.342148	0.502239	0	5min	Danuglipron
DELHIVEAEAM(UniMod:35)NY(UniMod:21)EGSPIK	Y67	P06748	NPM1	0.151904	0.678617	0	5min	Danuglipron
DELHIVEAEAMNY(UniMod:21)EGSPIK	Y67	P06748	NPM1	0.237733	-0.662642	0	5min	Danuglipron
DES(UniMod:21)KEPIVEVR	S784	P13591	NCAM1	0.189089	0.479972	0	5min	Danuglipron
DFIIFEAAPQET(UniMod:21)RGIPSK	T293	P60510	PPP4C	0.532032	0.37548	0	5min	Danuglipron
DFQEY(UniMod:21)VEPGEDFPASPQR	Y197	Q9Y6G9	DYNC1LI1	0.551957	0.289405	0	5min	Danuglipron
DFS(UniMod:21)LEQLR	S104	O15173	PGRMC2	0.0373957	0.550908	0	5min	Danuglipron
DFVS(UniMod:21)EAY(UniMod:21)LITLGK	S154;Y157	Q7L576	CYFIP1	0.813608	0.147164	0	5min	Danuglipron
DGAVNGPS(UniMod:21)VVGDQTPIEPQTSIER	S384	P49321	NASP	0.922091	0.0390186	0	5min	Danuglipron
DGDKS(UniMod:21)PMSSLQISNEK	S495	Q9UER7	DAXX	0.327988	-0.153199	0	5min	Danuglipron
DGGPVT(UniMod:21)S(UniMod:21)QESGQKLVSPLC(UniMod:4)LAPYFR	T716;S717	Q9BXW9	FANCD2	0.887969	-0.115114	0	5min	Danuglipron
DGHHHYEGAVVILDAGAQY(UniMod:21)GK	Y37	P49915	GMPS	0.0589129	0.798986	0	5min	Danuglipron
DGIEPGHIPGT(UniMod:21)VNIPFTDFLSQEGLEK	T208	P25325	MPST	0.56246	-0.189669	0	5min	Danuglipron
DGLNQTTIPVS(UniMod:21)PPSTTKPSR	S583	Q71RC2	LARP4	0.434481	0.658192	0	5min	Danuglipron
DGNASGT(UniMod:21)T(UniMod:21)LLEALDC(UniMod:4)ILPPTRPTDK	T226;T227	P68104	EEF1A1	0.793085	-0.590587	0	5min	Danuglipron
DGNASGTT(UniMod:21)LLEALDC(UniMod:4)ILPPTRPTDK	T227	P68104	EEF1A1	0.351542	-0.81073	0	5min	Danuglipron
DGQDAIAQS(UniMod:21)PEK	S289	Q9NWH9	SLTM	0.928763	-0.068008	0	5min	Danuglipron
DGSC(UniMod:4)SVEY(UniMod:21)IPYEAGTYSLNVTYGGHQVPGSPFK	Y1414	P21333	FLNA	0.711766	-0.236176	0	5min	Danuglipron
DGSDEPGT(UniMod:21)AAC(UniMod:4)PNGSFHC(UniMod:4)TNTGYK	T67	P14314	PRKCSH	0.675146	-0.199201	0	5min	Danuglipron
DGSDEPGTAAC(UniMod:4)PNGS(UniMod:21)FHC(UniMod:4)TNTGYK	S74	P14314	PRKCSH	0.258365	-0.54887	0	5min	Danuglipron
DGVLTLANNVT(UniMod:21)PAK	T571	P27816	MAP4	0.500303	0.218564	0	5min	Danuglipron
DHAISLS(UniMod:21)EPR	S801	Q9Y520	PRRC2C	0.851827	0.101475	0	5min	Danuglipron
DHS(UniMod:21)PTPSVFNSDEER	S492	Q6UN15	FIP1L1	0.769928	-0.443356	0	5min	Danuglipron
DHS(UniMod:21)PTPSVFNSDEERYR	S492	Q6UN15	FIP1L1	0.84102	-0.169168	0	5min	Danuglipron
DHTLVQT(UniMod:21)IAR	T211	Q14684	RRP1B	0.569498	0.280577	0	5min	Danuglipron
DIDISS(UniMod:21)PEFK	S177	Q09666	AHNAK	0.124828	-0.800699	0	5min	Danuglipron
DIEKAC(UniMod:4)QS(UniMod:21)IYPLHDVFVRK	S203	P61247	RPS3A	0.98303	0.0108228	0	5min	Danuglipron
DIIIFVGT(UniMod:21)PVQK	T1315	P46013	MKI67	0.77344	-0.147493	0	5min	Danuglipron
DIIRQPS(UniMod:21)EEEIIK	S116	Q15121	PEA15	0.848482	-0.0889441	0	5min	Danuglipron
DIKGS(UniMod:21)YVSIHSSGFR	S37	O00148	DDX39A	0.275635	0.906312	0	5min	Danuglipron
DIPC(UniMod:4)RT(UniMod:21)VT(UniMod:21)PDASVYSDIVGK	T66;T68	Q9ULP9	TBC1D24	0.689392	0.165863	0	5min	Danuglipron
DISGPS(UniMod:21)PSK	S87	Q96GX9	APIP	0.123705	-0.949049	0	5min	Danuglipron
DIT(UniMod:21)RKLS(UniMod:21)VAC(UniMod:4)FYGGTSYQSQINHIR	T235;S239	Q9BQ39	DDX50	0.127678	0.650711	0	5min	Danuglipron
DIT(UniMod:21)S(UniMod:21)DTSGDFR	T169;S170	P04083	ANXA1	0.837434	-0.052258	0	5min	Danuglipron
DITDPLSLNTC(UniMod:4)TDEGHVVLAS(UniMod:21)PLK	S254	Q7L2J0	MEPCE	0.628141	-0.0879604	0	5min	Danuglipron
DKANMQHRY(UniMod:21)VELFLNSTAGASGGAYEHR	Y356	P31943	HNRNPH1	0.7364	-0.0771648	0	5min	Danuglipron
DKAPVQPQQS(UniMod:21)PAAAPGGTDEKPSGK	S16	Q13200	PSMD2	0.344471	-0.255563	0	5min	Danuglipron
DKAPVQPQQSPAAAPGGT(UniMod:21)DEKPSGK	T24	Q13200	PSMD2	0.141304	0.459575	0	5min	Danuglipron
DKAS(UniMod:21)QEGGDVLGAR	S186	Q5SW96	LDLRAP1	0.541363	-0.135224	0	5min	Danuglipron
DKDDQEWES(UniMod:21)PS(UniMod:21)PPKPTVFISGVIAR	S49;S51	P51397	DAP	0.777377	0.0506355	0	5min	Danuglipron
DKDQPPS(UniMod:21)PS(UniMod:21)PPPQSEALSSTSR	S59;S61	Q7L1V2	MON1B	0.458558	0.49444	0	5min	Danuglipron
DKDQPPS(UniMod:21)PSPPPQSEALSSTSR	S59	Q7L1V2	MON1B	0.623793	0.112214	0	5min	Danuglipron
DKFS(UniMod:21)PFPVQDRPESSLVFK	S1188	Q9UQ35	SRRM2	0.621826	0.140816	0	5min	Danuglipron
DKS(UniMod:21)PSSLLEDAK	S631	P42684	ABL2	0.809108	-0.0601328	0	5min	Danuglipron
DKS(UniMod:21)PVREPIDNLTPEER	S136	Q14498	RBM39	0.980327	-0.0139652	0	5min	Danuglipron
DKY(UniMod:21)KDTQSVSAIGEEK	Y195	Q9NW13	RBM28	0.468559	0.579415	0	5min	Danuglipron
DKY(UniMod:21)PNLQVIGGNVVTAAQAK	Y294	P12268	IMPDH2	0.777787	-0.21401	0	5min	Danuglipron
DLAAVNLDS(UniMod:21)S(UniMod:21)LADLGLDSLM(UniMod:35)SVEVR	S2147;S2148	P49327	FASN	0.696797	-0.168127	0	5min	Danuglipron
DLAKGSIVLKY(UniMod:21)EPDS(UniMod:21)ANPDALQC(UniMod:4)PIVLC(UniMod:4)GWR	Y661;S665	Q08J23	NSUN2	0.0645605	0.732171	0	5min	Danuglipron
DLDRPESQS(UniMod:21)PK	S167	Q8WUA4	GTF3C2	0.68715	0.123736	0	5min	Danuglipron
DLEHLM(UniMod:35)LLIGELY(UniMod:21)KK	Y450	Q92621	NUP205	0.0340364	1.36477	1	5min	Danuglipron
DLFDYS(UniMod:21)PPLHK	S512	Q9NYF8	BCLAF1	0.912483	-0.0834407	0	5min	Danuglipron
DLKHS(UniMod:21)LPS(UniMod:21)GLGLSETQITSHGFDNTK	S36;S39	P53367	ARFIP1	0.137094	0.979926	0	5min	Danuglipron
DLLGAS(UniMod:21)GLM(UniMod:35)LLLPPK	S1454	O60318	MCM3AP	0.13013	-0.594559	0	5min	Danuglipron
DLLPS(UniMod:21)DMAVALLEAQAGT(UniMod:21)GHIIDPATSAR	S3188;T3201	Q15149	PLEC	0.263393	0.332531	0	5min	Danuglipron
DLLPSGSRDEPPPASQSTSQDC(UniMod:4)SQALKQS(UniMod:21)P	S1906	Q5JRA6	MIA3	0.242306	0.727196	0	5min	Danuglipron
DLMRAS(UniMod:21)Y(UniMod:21)PC(UniMod:4)MSLHGGIDQYDR	S643;Y644	Q7L014	DDX46	0.528593	0.15537	0	5min	Danuglipron
DLNLGEM(UniMod:35)KS(UniMod:21)GVPVLAVSLALEGK	S198	Q53EL6	PDCD4	0.969937	0.0269272	0	5min	Danuglipron
DLNLGEMKS(UniMod:21)GVPVLAVSLALEGK	S198	Q53EL6	PDCD4	0.157223	1.13887	0	5min	Danuglipron
DLS(UniMod:21)PQHMVVR	S67	P49590	HARS2	0.729555	-0.103576	0	5min	Danuglipron
DLSHIGDAVVIS(UniMod:21)C(UniMod:4)AKDGVK	S161	P12004	PCNA	0.722261	-0.151924	0	5min	Danuglipron
DLTHS(UniMod:21)DSESSLHMSDR	S519	Q13586	STIM1	0.667474	0.383816	0	5min	Danuglipron
DLVHT(UniMod:21)EGQLQNEEIVAHDGSATYLR	T96	Q9Y547	HSPB11	0.224829	-0.61488	0	5min	Danuglipron
DLVLPTQALPAS(UniMod:21)PALK	S365	Q15554	TERF2	0.368696	0.176081	0	5min	Danuglipron
DLVQPDKPAS(UniMod:21)PK	S515	Q6PJT7	ZC3H14	0.868692	0.0783848	0	5min	Danuglipron
DLYANNVLS(UniMod:21)GGTTMYPGIADR	S301	P63267	ACTG2	0.904541	0.0530817	0	5min	Danuglipron
DLYANT(UniMod:21)VLSGGTTM(UniMod:35)YPGIADR	T297	P60709	ACTB	0.27268	-0.296619	0	5min	Danuglipron
DLYANT(UniMod:21)VLSGGTTMYPGIADR	T297	P60709	ACTB	0.594973	-0.307408	0	5min	Danuglipron
DLYANTVLS(UniMod:21)GGTTMYPGIADR	S300	P60709	ACTB	0.305448	-0.473229	0	5min	Danuglipron
DLYANTVLSGGSTMYPGIADRM(UniMod:35)QKEIIT(UniMod:21)LAPSTM(UniMod:35)K	T320	Q562R1	ACTBL2	0.922364	-0.0361281	0	5min	Danuglipron
DM(UniMod:35)ES(UniMod:21)PTKLDVTLAK	S280	P27816	MAP4	0.905727	0.0403923	0	5min	Danuglipron
DM(UniMod:35)IT(UniMod:21)RRSLGYAYVNFQQPADAER	T48	P11940	PABPC1	0.560331	-0.292674	0	5min	Danuglipron
DMDEPS(UniMod:21)PVPNVEEVTLPK	S347	Q8TAQ2	SMARCC2	0.906805	-0.0456473	0	5min	Danuglipron
DMQGLS(UniMod:21)LDAASQPSK	S170	Q96EY5	MVB12A	0.701638	0.177154	0	5min	Danuglipron
DMS(UniMod:21)PLSETEM(UniMod:35)ALGK	S507	P27816	MAP4	0.350417	0.180399	0	5min	Danuglipron
DMS(UniMod:21)PLSETEMALGK	S507	P27816	MAP4	0.559392	-0.240079	0	5min	Danuglipron
DNIKAGQQGLS(UniMod:21)VAFDLATHR	S135	P22033	MMUT	0.704489	0.164711	0	5min	Danuglipron
DNNGVIGLLEPM(UniMod:35)KKS(UniMod:21)M(UniMod:35)VPVQVQLDVPVVK	S162	P18754	RCC1	0.152888	0.358923	0	5min	Danuglipron
DNPS(UniMod:21)PEPQLDDIKR	S165	Q96JC9	EAF1	0.685181	-0.204202	0	5min	Danuglipron
DNQTRSVGQYDNRGS(UniMod:21)FGELALMYNTPR	S205	P13861	PRKAR2A	0.906273	-0.0431032	0	5min	Danuglipron
DNS(UniMod:21)PPPAFKPEPPK	S986	Q9UDY2	TJP2	0.390772	0.177804	0	5min	Danuglipron
DNTFFRES(UniMod:21)PVGR	S133	Q8NEY8	PPHLN1	0.78881	0.0857771	0	5min	Danuglipron
DNTRPGANS(UniMod:21)PEMWSEAIK	S481	Q92499	DDX1	0.945721	0.050409	0	5min	Danuglipron
DPAQPM(UniMod:35)S(UniMod:21)PGEATQSGARPADR	S11	Q9BQG0	MYBBP1A	0.743953	0.242639	0	5min	Danuglipron
DPAQPMS(UniMod:21)PGEATQSGAR	S11	Q9BQG0	MYBBP1A	0.949707	0.0225932	0	5min	Danuglipron
DPAQPMS(UniMod:21)PGEATQSGARPADR	S11	Q9BQG0	MYBBP1A	0.748383	0.121907	0	5min	Danuglipron
DPGEARPDIT(UniMod:21)HQSLLMLMDSPLNR	T88	Q92979	EMG1	0.601358	-0.201454	0	5min	Danuglipron
DPGMVRS(UniMod:21)PQNQYPAELMR	S121	P33993	MCM7	0.501638	0.449357	0	5min	Danuglipron
DPILRRS(UniMod:21)GMY(UniMod:21)TVAMAYC(UniMod:4)GSGNNK	S581;Y584	Q99460	PSMD1	0.545468	-0.294201	0	5min	Danuglipron
DPNS(UniMod:21)GLPKFVLINWTGEGVNDVR	S74	Q9UJU6	DBNL	0.658943	-0.155715	0	5min	Danuglipron
DPSAS(UniMod:21)PGDAGEQAIR	S290	P18206	VCL	0.100999	0.354981	0	5min	Danuglipron
DQLQTFS(UniMod:21)EEHPVLLTEAPLNPR	S103	P61163	ACTR1A	0.648908	0.148287	0	5min	Danuglipron
DQPPS(UniMod:21)PSPPPQSEALSSTSR	S59	Q7L1V2	MON1B	0.846526	-0.0607944	0	5min	Danuglipron
DQPPSPS(UniMod:21)PPPQSEALSSTSR	S61	Q7L1V2	MON1B	0.2494	0.309106	0	5min	Danuglipron
DQQNLPYGVTPAS(UniMod:21)PSGHSQGR	S619	Q7KZI7	MARK2	0.215011	0.454217	0	5min	Danuglipron
DQS(UniMod:21)PPPS(UniMod:21)PPPSYHPPPPPTK	S669;S673	Q9P206	KIAA1522	0.663975	0.369079	0	5min	Danuglipron
DQT(UniMod:21)KAQAAAPASVPAQAPK	T133	P47914	RPL29	0.792854	-0.0933122	0	5min	Danuglipron
DQVAIHEAMEQQT(UniMod:21)IS(UniMod:21)ITK	T481;S483	Q14566	MCM6	0.836688	-0.109041	0	5min	Danuglipron
DQY(UniMod:21)M(UniMod:35)RT(UniMod:21)GEGFLC(UniMod:4)VFAINNTK	Y71;T74	P01116	KRAS	0.15719	0.732521	0	5min	Danuglipron
DRLPLAVVGS(UniMod:21)NT(UniMod:21)IIEVNGK	S251;T253	Q16181	SEPTIN7	0.185067	-0.468473	0	5min	Danuglipron
DRS(UniMod:21)SPPPGYIPDELHQVAR	S163	Q9Y2U5	MAP3K2	0.578729	-0.181106	0	5min	Danuglipron
DRT(UniMod:21)PPLLYR	T568	Q96T37	RBM15	0.700861	0.165194	0	5min	Danuglipron
DS(UniMod:21)VKVM(UniMod:35)T(UniMod:21)VNYNTHGELGEGAR	S26;T31	P82663	MRPS25	0.844876	-0.0979607	0	5min	Danuglipron
DSAAPSPIPGADNLS(UniMod:21)ADPVVSPPTSIPFK	S320	Q5T1M5	FKBP15	0.712679	-0.125993	0	5min	Danuglipron
DSALAEAPEGLS(UniMod:21)PAPPAR	S856	Q9H9J4	USP42	0.8046	0.0665934	0	5min	Danuglipron
DSEQVT(UniMod:21)VSLQNLGIHAGAYHANLEPEDK	T331	P46063	RECQL	0.352944	0.335062	0	5min	Danuglipron
DSGRGDS(UniMod:21)VSDSGSDALR	S76	Q53EL6	PDCD4	0.641755	-0.689697	0	5min	Danuglipron
DSGS(UniMod:21)ISLQETR	S779	Q9H2G2	SLK	0.269349	-0.863586	0	5min	Danuglipron
DSISAVSSEKVS(UniMod:21)PSK	S1252	P46821	MAP1B	0.525141	0.193983	0	5min	Danuglipron
DSLDPS(UniMod:21)FT(UniMod:21)HAMQLLTAEIEK	S117;T119	Q07666	KHDRBS1	0.164022	2.08245	0	5min	Danuglipron
DSLPVC(UniMod:4)PVDAS(UniMod:21)GC(UniMod:4)FTTEVTDFAGQYVK	S355	P41252	IARS1	0.433483	0.408228	0	5min	Danuglipron
DSLS(UniMod:21)PVLHPSDLILTR	S314	Q9HCN4	GPN1	0.568007	-0.640171	0	5min	Danuglipron
DSLVQS(UniMod:21)C(UniMod:4)PGSLSLC(UniMod:4)AGVK	S1028	Q9UQ35	SRRM2	0.680636	0.231212	0	5min	Danuglipron
DSRPLS(UniMod:21)PILHIVK	S1224	O95487	SEC24B	0.356639	0.333705	0	5min	Danuglipron
DSSFTEVPRS(UniMod:21)PK	S245	O95425	SVIL	0.959088	-0.014144	0	5min	Danuglipron
DSSGQHVDVS(UniMod:21)PTSQR	S559	Q99798	ACO2	0.0851068	-1.02441	0	5min	Danuglipron
DSSTS(UniMod:21)PGDYVLSVSENSR	S43	P46108	CRK	0.579282	-0.240266	0	5min	Danuglipron
DSTQTPAVT(UniMod:21)PQSQPATTDSTVTVQK	T398	P23786	CPT2	0.138613	0.698346	0	5min	Danuglipron
DSY(UniMod:21)VGDEAQSK	Y53	P60709	ACTB	0.788721	-0.0710452	0	5min	Danuglipron
DTGKT(UniMod:21)PVEPEVAIHR	T9	P60866	RPS20	0.148228	0.704907	0	5min	Danuglipron
DTIIDVVGAPLT(UniMod:21)PNSR	T445	Q9NPF5	DMAP1	0.0579983	1.01169	0	5min	Danuglipron
DTSATSQS(UniMod:21)VNGS(UniMod:21)PQAEQPSLESTSK	S58;S62	Q86WB0	ZC3HC1	0.977279	0.00761492	0	5min	Danuglipron
DTTQSKPVS(UniMod:21)S(UniMod:21)PFPTKPLEGQAEGDSGEC(UniMod:4)K	S314;S315	Q9UKX7	NUP50	0.164621	-1.19704	0	5min	Danuglipron
DTVERFVLNLAT(UniMod:21)AQVEY(UniMod:21)SEDQQAM(UniMod:35)LK	T1623;Y1628	Q12756	KIF1A	0.834959	-0.0657511	0	5min	Danuglipron
DVATSPIS(UniMod:21)PTENNTTPPDALTR	S223	Q13153	PAK1	0.795805	-0.222741	0	5min	Danuglipron
DVIS(UniMod:21)NTSDVIGTC(UniMod:4)EAADVAQK	S543	Q9H2G2	SLK	0.963293	0.0444827	0	5min	Danuglipron
DVKGS(UniMod:21)YVSIHSSGFR	S38	Q13838	DDX39B	0.69751	0.31813	0	5min	Danuglipron
DVTNFTVGGFAPM(UniMod:35)S(UniMod:21)PR	S666	O00267	SUPT5H	0.691486	0.151895	0	5min	Danuglipron
DVTNFTVGGFAPMS(UniMod:21)PR	S666	O00267	SUPT5H	0.940456	0.0222224	0	5min	Danuglipron
DVY(UniMod:21)KKFDLGQDVIDFTGHALALYR	Y172	P50395	GDI2	0.175813	-2.01327	0	5min	Danuglipron
DVYLS(UniMod:21)PRDDGYSTK	S208	P38159	RBMX	0.400241	-0.450994	0	5min	Danuglipron
DWEDDS(UniMod:21)DEDMSNFDR	S113	Q15185	PTGES3	0.0961768	-0.661492	0	5min	Danuglipron
DY(UniMod:21)AS(UniMod:21)EAIKGAVVGIDLGTTNSC(UniMod:4)VAVM(UniMod:35)EGK	Y46;S48	P38646	HSPA9	0.123213	0.202974	0	5min	Danuglipron
DY(UniMod:21)GVLLEGSGLALR	Y172	P30048	PRDX3	0.728308	-0.0772574	0	5min	Danuglipron
DY(UniMod:21)GVY(UniMod:21)LEDSGHTLR	Y188;Y191	Q13162	PRDX4	0.13639	-0.426099	0	5min	Danuglipron
DY(UniMod:21)LIDGS(UniMod:21)RGILSGTSDLLLTFDEAEVR	Y107;S112	P18206	VCL	0.666453	0.326816	0	5min	Danuglipron
DYDDMS(UniMod:21)PR	S284	P61978	HNRNPK	0.827926	0.180453	0	5min	Danuglipron
DYEIESQNPLAS(UniMod:21)PTNTLLGSAK	S629	Q7Z417	NUFIP2	0.765631	0.144692	0	5min	Danuglipron
DYEPPS(UniMod:21)PSPAPGAPPPPPQR	S1696	P55196	AFDN	0.644062	-0.206134	0	5min	Danuglipron
EAALILGVS(UniMod:21)PTANK	S70	Q96DA6	DNAJC19	0.931836	-0.0513275	0	5min	Danuglipron
EAALPPVS(UniMod:21)PLK	S1231	Q04637	EIF4G1	0.139191	0.17046	0	5min	Danuglipron
EAALQAQKAQDS(UniMod:21)YQTPQNPGIVPR	S2236	Q96Q15	SMG1	0.222696	-0.559319	0	5min	Danuglipron
EAAT(UniMod:21)LEVERPLPMEVEK	T184	P51858	HDGF	0.769728	-0.150683	0	5min	Danuglipron
EAFAIVS(UniMod:21)VPLSEVR	S433	Q14571	ITPR2	0.0159964	-2.88641	1	5min	Danuglipron
EAGGNY(UniMod:21)TPALTEQEVYAQVAR	Y349	Q96ST3	SIN3A	0.799799	0.0780964	0	5min	Danuglipron
EAGLS(UniMod:21)QSHDDLSNATATPSVR	S660	O14523	C2CD2L	0.461952	0.198834	0	5min	Danuglipron
EAPAEGEAAEPGS(UniMod:21)PT(UniMod:21)AAEGEAASAASSTSSPK	S118;T120	P29966	MARCKS	0.476868	0.432399	0	5min	Danuglipron
EAS(UniMod:21)PAPLAQGEPGR	S1202	Q9P1Y6	PHRF1	0.761414	0.142029	0	5min	Danuglipron
EAS(UniMod:21)PAPLAQGEPGREDLPTR	S1202	Q9P1Y6	PHRF1	0.24304	1.22018	0	5min	Danuglipron
EAS(UniMod:21)RRALMGSPQLVAAVVR	S175	P14923	JUP	0.697796	0.152307	0	5min	Danuglipron
EASM(UniMod:35)AKY(UniMod:21)YASEIAGQTTSK	Y372	P45954	ACADSB	0.370819	0.284258	0	5min	Danuglipron
EASPAPLAQGEPGREDLPT(UniMod:21)RLPALGEAHVSPEVATADK	T1218	Q9P1Y6	PHRF1	0.482284	0.257579	0	5min	Danuglipron
EASRPPEEPSAPS(UniMod:21)PTLPAQFK	S363	Q9H3P2	NELFA	0.549275	-0.218266	0	5min	Danuglipron
EAT(UniMod:21)KAAREALLSSAVDHGSDEVK	T134	P78371	CCT2	0.486209	0.222714	0	5min	Danuglipron
EC(UniMod:4)INAAPDS(UniMod:21)PSK	S117	Q7Z569	BRAP	0.934418	-0.0257945	0	5min	Danuglipron
EC(UniMod:4)LKY(UniMod:21)RLVGS(UniMod:21)QEELASWGHEYVR	Y142;S147	Q13200	PSMD2	0.691745	-0.185718	0	5min	Danuglipron
EC(UniMod:4)S(UniMod:21)PTSSLER	S1124	Q9P1Y6	PHRF1	0.478776	0.173769	0	5min	Danuglipron
EDAEAPGIRDHES(UniMod:21)L	S239	P51858	HDGF	0.231046	0.354059	0	5min	Danuglipron
EDDVGIERGNIETTSEDGQVFS(UniMod:21)PKK	S993	Q5T200	ZC3H13	0.125186	1.07796	0	5min	Danuglipron
EDEIS(UniMod:21)PPPPNPVVK	S83	P10644	PRKAR1A	0.871702	-0.14936	0	5min	Danuglipron
EDEYRFT(UniMod:21)KLLQIAGISPHGNALGASMQQQVNQQIPQEK	T238	O76031	CLPX	0.55154	0.224951	0	5min	Danuglipron
EDILENEDEQNS(UniMod:21)PPKK	S1283	Q9NTI5	PDS5B	0.730469	-0.220894	0	5min	Danuglipron
EDLIS(UniMod:21)AFGTDDQTEIC(UniMod:4)K	S73	Q9Y3A5	SBDS	0.0381007	-0.843617	1	5min	Danuglipron
EDLQT(UniMod:21)NS(UniMod:21)FPVLLTQGLESNDFEMLNK	T459;S461	Q15061	WDR43	0.018966	2.45096	1	5min	Danuglipron
EDLSPAFDHS(UniMod:21)PNK	S304	P17706	PTPN2	0.946049	0.0202319	0	5min	Danuglipron
EDS(UniMod:21)GTFSLGK	S18	O75569	PRKRA	0.593418	0.403663	0	5min	Danuglipron
EDSM(UniMod:35)DM(UniMod:35)DMS(UniMod:21)PLRPQNYLFGC(UniMod:4)ELK	S10	P06748	NPM1	0.621788	-0.255174	0	5min	Danuglipron
EDVSASGPS(UniMod:21)PEATQLAK	S2159	Q96T58	SPEN	0.201019	0.61299	0	5min	Danuglipron
EEAPAS(UniMod:21)PLRPLYPQIS(UniMod:21)PLK	S213;S223	P85037	FOXK1	0.792943	-0.0971233	0	5min	Danuglipron
EEAPAS(UniMod:21)PLRPLYPQISPLK	S213	P85037	FOXK1	0.407647	0.335139	0	5min	Danuglipron
EEASLLSHSPGTSNQSQPC(UniMod:4)S(UniMod:21)PKPIR	S30	Q9H4Z3	PCIF1	0.00183195	1.01719	1	5min	Danuglipron
EEDVLKFLAAGT(UniMod:21)HLGGT(UniMod:21)NLDFQM(UniMod:35)EQYIYK	T23;T28	P08865	RPSA	0.503335	-0.149008	0	5min	Danuglipron
EEETEAAIGAPPTATEGPET(UniMod:21)KPVLM(UniMod:35)ALAEGPGAEGPR	T574	Q13263	TRIM28	0.67578	0.28914	0	5min	Danuglipron
EEHGGLIRS(UniMod:21)PR	S79	P26368	U2AF2	0.100759	-0.662752	0	5min	Danuglipron
EEILENWNMFVGS(UniMod:21)QATNYGEDLTK	S315	Q15293	RCN1	0.611524	-0.052325	0	5min	Danuglipron
EEIVDKY(UniMod:21)DLFVGSQATDFGEALVR	Y294	O43852	CALU	0.931265	-0.0257965	0	5min	Danuglipron
EEIVDKYDLFVGSQAT(UniMod:21)DFGEALVR	T303	O43852	CALU	0.994366	0.00263447	0	5min	Danuglipron
EEKESEDKPEIEDVGS(UniMod:21)DEEEEK	S263	P07900	HSP90AA1	0.35677	-0.884905	0	5min	Danuglipron
EELMSS(UniMod:21)DLEETAGSTSIPK	S520	O00567	NOP56	0.856481	-0.0582696	0	5min	Danuglipron
EELQANGS(UniMod:21)APAADKEEPAAAGS(UniMod:21)GAASPSAAEKGEPAAAAAPEAGASPVEK	S63;S77	P29966	MARCKS	0.35156	-0.664393	0	5min	Danuglipron
EEMEVRVS(UniMod:21)QLLAVTGK	S169	Q13951	CBFB	0.908162	0.047475	0	5min	Danuglipron
EEPAAAGSGAAS(UniMod:21)PSAAEK	S81	P29966	MARCKS	0.274538	0.756313	0	5min	Danuglipron
EEPLS(UniMod:21)EEEPC(UniMod:4)TSTAIASPEK	S502	Q9Y2X3	NOP58	0.487783	0.303226	0	5min	Danuglipron
EEPSQNDIS(UniMod:21)PK	S89	Q9NR30	DDX21	0.0841703	0.391979	0	5min	Danuglipron
EEPVSS(UniMod:21)GPEEAVGK	S570	O00567	NOP56	0.381594	0.309247	0	5min	Danuglipron
EEVDLS(UniMod:21)PAPES(UniMod:21)EVEAM(UniMod:35)RANLQELDQFLGPYPYATLK	S101;S106	Q9Y312	AAR2	0.382212	0.196806	0	5min	Danuglipron
EFDELNPS(UniMod:21)AQR	S663	P16615	ATP2A2	0.511719	-0.105983	0	5min	Danuglipron
EFQDAGEQVVS(UniMod:21)SPADVAEK	S87	P31937	HIBADH	0.202563	-0.382776	0	5min	Danuglipron
EFQT(UniMod:21)VPFYIFSESYGGK	T158	Q9HB40	SCPEP1	0.147158	0.62299	0	5min	Danuglipron
EFS(UniMod:21)PFGSITSAK	S315	Q13310	PABPC4	0.732597	0.0973289	0	5min	Danuglipron
EFS(UniMod:21)PFGTITSAK	S315	P11940	PABPC1	0.517402	0.179619	0	5min	Danuglipron
EGDVLRRS(UniMod:21)EEHS(UniMod:21)PPR	S250;S254	Q8IXT5	RBM12B	0.470877	-0.419546	0	5min	Danuglipron
EGGLLT(UniMod:21)LAGAKAALDGTPGMIGYGM(UniMod:35)AKGAVHQLC(UniMod:4)QSLAGK	T133	P09417	QDPR	0.604694	-0.113118	0	5min	Danuglipron
EGGQY(UniMod:21)GLVAAC(UniMod:4)AAGGQGHAMIVEAYPK	Y452	P55084	HADHB	0.145046	-0.739614	0	5min	Danuglipron
EGIC(UniMod:4)GS(UniMod:21)C(UniMod:4)AM(UniMod:35)NINGGNTLAC(UniMod:4)TR	S100	P21912	SDHB	0.4547	0.306498	0	5min	Danuglipron
EGLM(UniMod:35)RPMWAPFS(UniMod:21)SSSSQLPLGQER	S47	O75127	PTCD1	0.746876	-0.130576	0	5min	Danuglipron
EGLRPGDTTST(UniMod:21)FC(UniMod:4)GTPNYIAPEILR	T412	P41743	PRKCI	0.707021	0.141871	0	5min	Danuglipron
EGNASGVS(UniMod:21)LLEALDTILPPTRPTDK	S227	Q05639	EEF1A2	0.306331	-0.802197	0	5min	Danuglipron
EGNASGVSLLEALDT(UniMod:21)ILPPTRPTDK	T234	Q05639	EEF1A2	0.898053	0.0814781	0	5min	Danuglipron
EGPY(UniMod:21)DVVVLPGGNLGAQNLSESAAVK	Y67	Q99497	PARK7	0.699949	0.0417244	0	5min	Danuglipron
EGRPSGEAFVELES(UniMod:21)EDEVK	S63	P31943	HNRNPH1	0.603132	0.289204	0	5min	Danuglipron
EGS(UniMod:21)IETLSNSSGSTSGSIPR	S886	Q9H6U6	BCAS3	0.398799	0.166631	0	5min	Danuglipron
EGS(UniMod:21)PAPLEPEPGAAQPK	S398	Q01167	FOXK2	0.485659	0.124119	0	5min	Danuglipron
EGS(UniMod:21)QGELT(UniMod:21)PANSQSR	S474;T479	Q13098	GPS1	0.580086	0.112445	0	5min	Danuglipron
EGS(UniMod:21)QGELTPANSQSR	S474	Q13098	GPS1	0.75314	0.100446	0	5min	Danuglipron
EGSTQQLQTTS(UniMod:21)PK	S616	Q5T8P6	RBM26	0.699061	-0.263059	0	5min	Danuglipron
EGTLTQVPLAPPPPGAPPS(UniMod:21)PAPAR	S1147	P48634	PRRC2A	0.627406	-0.498453	0	5min	Danuglipron
EGVILT(UniMod:21)NESAASTGQPDNDVTEGQR	T718	Q08J23	NSUN2	0.643339	-0.175648	0	5min	Danuglipron
EHALLAYT(UniMod:21)LGVKQLIVGVNKM(UniMod:35)DSTEPPYSQK	T142	P68104	EEF1A1	0.944942	0.039811	0	5min	Danuglipron
EHYPVSSPSSPS(UniMod:21)PPAQPGGVSR	S2047	O75179	ANKRD17	0.220885	0.682075	0	5min	Danuglipron
EIAEAYLGKT(UniMod:21)VT(UniMod:21)NAVVTVPAYFNDSQR	T138;T140	P11142	HSPA8	0.926254	0.0180543	0	5min	Danuglipron
EIAIVHS(UniMod:21)DAEK	S347	Q9H307	PNN	0.94048	-0.0801321	0	5min	Danuglipron
EIFDS(UniMod:21)RGNPT(UniMod:21)VEVDLFTSK	S14;T19	P06733	ENO1	0.408262	0.813394	0	5min	Danuglipron
EIHRKVMS(UniMod:21)QNFTNC(UniMod:4)HTK	S67	Q13283	G3BP1	0.722738	-0.139049	0	5min	Danuglipron
EILVGDVGQT(UniMod:21)VDDPYATFVK	T63	P23528	CFL1	0.192911	-0.341368	0	5min	Danuglipron
EIPSATQS(UniMod:21)PISK	S1163	Q9BQG0	MYBBP1A	0.553015	-0.297039	0	5min	Danuglipron
EIS(UniMod:21)PGSGPGEIR	S715	O43491	EPB41L2	0.98344	-0.00972028	0	5min	Danuglipron
EIVHIQAGQC(UniMod:4)GNQIGAKFWEVIS(UniMod:21)DEHGIDPT(UniMod:21)GSYHGDSDLQLER	S25;T33	Q13885	TUBB2A	0.32748	0.339264	0	5min	Danuglipron
EIVLT(UniMod:21)QIGQC(UniMod:4)GNQIGAK	T7	Q3ZCM7	TUBB8	0.387553	-0.418244	0	5min	Danuglipron
EKDVLIKDT(UniMod:21)T(UniMod:21)ALSFFHMLNGAALR	T784;T785	P42704	LRPPRC	0.994929	-0.00239725	0	5min	Danuglipron
EKEEFAVPENS(UniMod:21)SVQQFK	S56	Q9UMX0	UBQLN1	0.898598	0.0666386	0	5min	Danuglipron
EKELRAS(UniMod:21)T(UniMod:21)NAMLISAGLPPLK	S64;T65	O43143	DHX15	0.119961	-0.737317	0	5min	Danuglipron
EKELRAST(UniMod:21)NAM(UniMod:35)LISAGLPPLK	T65	O43143	DHX15	0.91925	-0.121621	0	5min	Danuglipron
EKGDY(UniMod:21)ILIVKWGDESVPGSPFK	Y2704	Q14315	FLNC	0.392064	-0.223658	0	5min	Danuglipron
EKGS(UniMod:21)FSDTGLGDGK	S377	Q9Y2W1	THRAP3	0.0797905	0.433192	0	5min	Danuglipron
EKIAAKNALES(UniMod:21)YAFNMK	S546	P34931	HSPA1L	0.568652	-0.258648	0	5min	Danuglipron
EKLC(UniMod:4)Y(UniMod:21)VALDFEQEMATAASSSSLEK	Y218	P60709	ACTB	0.184054	0.104684	0	5min	Danuglipron
EKMLAAKS(UniMod:21)ADGS(UniMod:21)APAGEGEGVTLQR	S31;S35	Q01650	SLC7A5	0.114811	0.523618	0	5min	Danuglipron
EKPYFPIPEEY(UniMod:21)T(UniMod:21)FIQNVPLEDR	Y473;T474	Q00839	HNRNPU	0.00912904	1.52059	1	5min	Danuglipron
EKS(UniMod:21)PVREPVDNLSPEER	S149	Q86U06	RBM23	0.537046	0.27845	0	5min	Danuglipron
EKT(UniMod:21)PELPEPSVK	T220	Q8IYB3	SRRM1	0.716904	0.110057	0	5min	Danuglipron
EKVLAT(UniMod:21)VTKPVGGDK	T91	Q02878	RPL6	0.627316	0.337686	0	5min	Danuglipron
ELAQNAS(UniMod:21)SDTPMDPVTFIQTLPSDLRR	S3051	Q7Z6Z7	HUWE1	0.994121	-0.00269372	0	5min	Danuglipron
ELASPVS(UniMod:21)PELR	S181	Q5T4S7	UBR4	0.35384	0.611554	0	5min	Danuglipron
ELDPS(UniMod:21)LVSANDSPSGMQTR	S2154	Q5UIP0	RIF1	0.451484	0.475566	0	5min	Danuglipron
ELEELS(UniMod:21)LEAQGIK	S66	O60841	EIF5B	0.630122	0.231158	0	5min	Danuglipron
ELEFLS(UniMod:21)MANVELSSLAR	S48	Q9BTT0	ANP32E	0.370518	-0.417139	0	5min	Danuglipron
ELLM(UniMod:35)GIFEM(UniMod:35)GWEKPS(UniMod:21)PIQEESIPIALSGR	S120	P26196	DDX6	0.0995552	-1.07156	0	5min	Danuglipron
ELLMGIFEMGWEKPS(UniMod:21)PIQEESIPIALSGR	S120	P26196	DDX6	0.230947	-0.618962	0	5min	Danuglipron
ELLS(UniMod:21)PLSEPDDRYPLIVK	S703	Q9UHB7	AFF4	0.251138	0.430581	0	5min	Danuglipron
ELLVSQHTVQLVGGLS(UniMod:21)PLSSPSDTK	S478	Q9UKV3	ACIN1	0.593002	0.293939	0	5min	Danuglipron
ELPGRKY(UniMod:21)S(UniMod:21)PGYNTEVGDK	Y339;S340	O95299	NDUFA10	0.983847	-0.00739265	0	5min	Danuglipron
ELS(UniMod:21)NS(UniMod:21)PLRENSFGSPLEFR	S1318;S1320	Q9UQ35	SRRM2	0.84035	-0.205612	0	5min	Danuglipron
ELS(UniMod:21)PAALEK	S138	O75683	SURF6	0.974834	0.00943537	0	5min	Danuglipron
ELS(UniMod:21)PAGSISK	S619	O95453	PARN	0.589477	0.158277	0	5min	Danuglipron
ELSFGRGST(UniMod:21)APVGGGAFPTIVEREPWDGR	T395	Q15084	PDIA6	0.220403	0.579655	0	5min	Danuglipron
ELSNS(UniMod:21)PLR	S1320	Q9UQ35	SRRM2	0.211521	0.417635	0	5min	Danuglipron
ELSNS(UniMod:21)PLRENSFGSPLEFR	S1320	Q9UQ35	SRRM2	0.819894	0.13438	0	5min	Danuglipron
ELT(UniMod:21)TEIDNNIEQISSYK	T348	P13645	KRT10	0.354726	0.442481	0	5min	Danuglipron
ELTNQQEAS(UniMod:21)VERQQQPPPETFDFK	S541	Q14203	DCTN1	0.512208	-0.220111	0	5min	Danuglipron
ELVGPPLAET(UniMod:21)VFTPK	T1393	P49792	RANBP2	0.436823	0.720322	0	5min	Danuglipron
ELYQLS(UniMod:21)KEKADFTVVAGDEGSSTTGGSSEENK	S832	P49916	LIG3	0.792203	-0.56928	0	5min	Danuglipron
EM(UniMod:35)AHGS(UniMod:21)QEAEAPGAVAGAAEVPREPPILPR	S146	Q8IVD9	NUDCD3	0.230096	0.595565	0	5min	Danuglipron
EM(UniMod:35)DT(UniMod:21)ART(UniMod:21)PLSEAEFEEIMNR	T404;T407	Q16630	CPSF6	0.136061	-0.860857	0	5min	Danuglipron
EM(UniMod:35)LKQY(UniMod:21)Y(UniMod:21)IGDIHPSDLKPESGSK	Y94;Y95	O43169	CYB5B	0.629585	-0.450852	0	5min	Danuglipron
EMAHGS(UniMod:21)QEAEAPGAVAGAAEVPR	S146	Q8IVD9	NUDCD3	0.332852	0.600091	0	5min	Danuglipron
EMAHGS(UniMod:21)QEAEAPGAVAGAAEVPREPPILPR	S146	Q8IVD9	NUDCD3	0.135046	0.803634	0	5min	Danuglipron
EMIKS(UniMod:21)GMNVARLNFS(UniMod:21)HGTHEYHAETIK	S67;S77	P14618	PKM	0.577892	-0.47579	0	5min	Danuglipron
EMKKGIAFPT(UniMod:21)SISVNNC(UniMod:4)VC(UniMod:4)HFSPLK	T78	Q9UQ80	PA2G4	0.520766	0.405002	0	5min	Danuglipron
EMS(UniMod:21)C(UniMod:4)IAEDVIIVTSSLTK	S96	Q9Y678	COPG1	0.168485	1.22958	0	5min	Danuglipron
EMSKT(UniMod:21)FIIGELHPDDRPK	T78	P00167	CYB5A	0.67449	0.194573	0	5min	Danuglipron
ENAAAPS(UniMod:21)PVRAPAPS(UniMod:21)PAK	S116;S124	O75781	PALM	0.636555	0.10921	0	5min	Danuglipron
ENAAAPS(UniMod:21)PVRAPAPSPAK	S116	O75781	PALM	0.611152	0.262202	0	5min	Danuglipron
ENDTVTIS(UniMod:21)PK	S1522	Q9UGU0	TCF20	0.279579	-0.388046	0	5min	Danuglipron
ENFQNWLKDGT(UniMod:21)VLC(UniMod:4)ELINALYPEGQAPVKK	T60	P37802	TAGLN2	0.434931	-0.24199	0	5min	Danuglipron
ENGVY(UniMod:21)LIDVKFNGT(UniMod:21)HIPGSPFK	Y2400;T2409	P21333	FLNA	0.352751	-0.548519	0	5min	Danuglipron
ENIAS(UniMod:21)VLENYHT(UniMod:21)ESK	S242;T249	Q6NVY1	HIBCH	0.248238	-0.810716	0	5min	Danuglipron
ENILHVSENVIFT(UniMod:21)DVNS(UniMod:21)ILR	T49;S53	P07814	EPRS1	0.235331	-0.384395	0	5min	Danuglipron
ENIQKSLAGS(UniMod:21)SGPGASSGTSGDHGELVVR	S64	P29692	EEF1D	0.0580831	1.24672	0	5min	Danuglipron
ENPDIVNQS(UniMod:21)QQAQAR	S353	O95376	ARIH2	0.920507	-0.052399	0	5min	Danuglipron
ENPEKRY(UniMod:21)NVLGAETVLNQM(UniMod:35)R	Y481	Q1KMD3	HNRNPUL2	0.673083	0.127492	0	5min	Danuglipron
ENS(UniMod:21)FGSPLEFR	S1326	Q9UQ35	SRRM2	0.925382	-0.0805216	0	5min	Danuglipron
ENS(UniMod:21)REALAEAALESPR	S269	O14745	SLC9A3R1	0.45422	0.683098	0	5min	Danuglipron
ENS(UniMod:21)REALAEAALESPRPALVR	S269	O14745	SLC9A3R1	0.578201	0.132966	0	5min	Danuglipron
ENSFGS(UniMod:21)PLEFR	S1329	Q9UQ35	SRRM2	0.394272	0.172355	0	5min	Danuglipron
ENVELS(UniMod:21)PTTGHC(UniMod:4)NSGR	S2802	P21359	NF1	0.439688	0.389853	0	5min	Danuglipron
ENVIM(UniMod:35)S(UniMod:21)QILPC(UniMod:4)IK	S324	P30153	PPP2R1A	0.00157037	2.73187	1	5min	Danuglipron
EPELPC(UniMod:4)GLAPAVS(UniMod:21)REPVIC(UniMod:4)TPVSSGFEK	S800	Q8TEQ6	GEMIN5	0.676147	-0.126775	0	5min	Danuglipron
EPES(UniMod:21)PPASAPIPLFGADTIGQR	S28	Q96AY4	TTC28	0.414468	-0.720124	0	5min	Danuglipron
EPGRPTPTYHLVPNT(UniMod:21)S(UniMod:21)QSQVEEDVSSPPQR	T19;S20	Q92536	SLC7A6	0.0355877	0.733188	0	5min	Danuglipron
EPGSGS(UniMod:21)GGGVY(UniMod:21)WVDSQQK	S95;Y100	Q9NQT5	EXOSC3	0.625408	-0.276858	0	5min	Danuglipron
EPM(UniMod:35)AKT(UniMod:21)DEGVAAPVSGGAAR	T1078	Q6BDS2	UHRF1BP1	0.778444	0.110157	0	5min	Danuglipron
EPS(UniMod:21)LKNS(UniMod:21)NPDEIEIDFETLKPSTLR	S643;S647	O60885	BRD4	0.938299	-0.0274584	0	5min	Danuglipron
EPSS(UniMod:21)PPPAPTSSTFGLQDGNLR	S43	Q9BRQ6	CHCHD6	0.187739	0.398394	0	5min	Danuglipron
EQENRKGLIAAIC(UniMod:4)AGPT(UniMod:21)ALLAHEIGFGSK	T110	Q99497	PARK7	0.767485	-0.273491	0	5min	Danuglipron
EQFS(UniMod:21)RAPVS(UniMod:21)ALPLAPNHLGGGAVVLGAESHASK	S212;S217	Q13190	STX5	0.402204	-0.733856	0	5min	Danuglipron
EQLAIAEFARS(UniMod:21)LLVIPNT(UniMod:21)LAVNAAQDSTDLVAK	S444;T451	P17987	TCP1	0.292261	0.578131	0	5min	Danuglipron
EQLMT(UniMod:21)VLQAGK	T762	Q9BQG0	MYBBP1A	0.0242667	0.88302	1	5min	Danuglipron
EQNS(UniMod:21)LSLLEAR	S465	Q8TF01	PNISR	0.463651	0.278567	0	5min	Danuglipron
EQPGS(UniMod:21)PEWIQLDQQIT(UniMod:21)PLLLNYC(UniMod:4)QC(UniMod:4)K	S220;T231	O00170	AIP	0.299404	0.393109	0	5min	Danuglipron
EQSEVSVS(UniMod:21)PR	S32	Q7L4I2	RSRC2	0.944849	-0.0311109	0	5min	Danuglipron
EQTFSGGTS(UniMod:21)QDTK	S211	Q9Y2W1	THRAP3	0.190836	0.463773	0	5min	Danuglipron
EQVEKS(UniMod:21)AY(UniMod:21)EFSETESM(UniMod:35)LK	S231;Y233	P09960	LTA4H	0.449965	0.27675	0	5min	Danuglipron
ERESSANNSVS(UniMod:21)PSESLR	S203	Q04726	TLE3	0.538982	0.23446	0	5min	Danuglipron
ERFDPTQFQDC(UniMod:4)IIQGLT(UniMod:21)ETGTDLEAVAK	T41	Q7L1Q6	BZW1	0.61588	-0.191533	0	5min	Danuglipron
ERFS(UniMod:21)PPRHELS(UniMod:21)PPQK	S67;S74	Q9BXP5	SRRT	0.950969	-0.0294736	0	5min	Danuglipron
ERFS(UniMod:21)PPRHELSPPQK	S67	Q9BXP5	SRRT	0.203162	-0.236809	0	5min	Danuglipron
ERGALTVGITNTVGSSISRET(UniMod:21)DC(UniMod:4)GVHINAGPEIGVASTK	T476	Q06210	GFPT1	0.718468	0.26904	0	5min	Danuglipron
ERIQKILAT(UniMod:21)GANVILTTGGIDDMC(UniMod:4)LK	T281	P17987	TCP1	0.801668	-0.141312	0	5min	Danuglipron
ERPIS(UniMod:21)LGIFPLPAGDGLLTPDAQK	S203	O60271	SPAG9	0.928734	-0.111776	0	5min	Danuglipron
ERPISLGIFPLPAGDGLLT(UniMod:21)PDAQK	T217	O60271	SPAG9	0.598284	-0.224604	0	5min	Danuglipron
ERS(UniMod:21)PALKS(UniMod:21)PLQSVVVR	S248;S253	Q9Y2W1	THRAP3	0.96007	0.0305569	0	5min	Danuglipron
ERS(UniMod:21)PS(UniMod:21)PLR	S30;S32	Q9Y2V2	CARHSP1	0.724589	0.23504	0	5min	Danuglipron
ERS(UniMod:21)PS(UniMod:21)PLRGNVVPSPLPTR	S30;S32	Q9Y2V2	CARHSP1	0.782884	0.663184	0	5min	Danuglipron
ERS(UniMod:21)PS(UniMod:21)PPTIQSK	S826;S828	Q14687	GSE1	0.723952	-0.18226	0	5min	Danuglipron
ES(UniMod:21)FIKAIGVGLGFELQRLEFDLSPLNLDIGQVYK	S182	Q9NRN7	AASDHPPT	0.216529	-0.401125	0	5min	Danuglipron
ES(UniMod:21)WLLPGSNDLLLEVGPR	S77	O15067	PFAS	0.649444	0.254623	0	5min	Danuglipron
ESAAPAAAPT(UniMod:21)AEAPPPSVVTRPEPQALPSPAIR	T45	Q92841	DDX17	0.97623	-0.00815059	0	5min	Danuglipron
ESAAPAAAPTAEAPPPSVVTRPEPQALPS(UniMod:21)PAIR	S64	Q92841	DDX17	0.356387	-0.296621	0	5min	Danuglipron
ESDQTLAALLS(UniMod:21)PK	S1697	P18583	SON	0.857288	0.0722814	0	5min	Danuglipron
ESEDKPEIEDVGS(UniMod:21)DEEEEK	S263	P07900	HSP90AA1	0.926665	0.0353401	0	5min	Danuglipron
ESEDKPEIEDVGS(UniMod:21)DEEEEKK	S263	P07900	HSP90AA1	0.959783	0.0923658	0	5min	Danuglipron
ESGNS(UniMod:21)QELAR	S419	Q86W50	METTL16	0.0307592	0.550374	0	5min	Danuglipron
ESGVVAVS(UniMod:21)PEK	S2120	Q96T58	SPEN	0.889974	-0.0709294	0	5min	Danuglipron
ESLFHSEHGALAQVGS(UniMod:21)PGAGR	S178	Q8TF44	C2CD4C	0.0792584	-0.472416	0	5min	Danuglipron
ESM(UniMod:35)ATGS(UniMod:21)IPITVR	S759	P49736	MCM2	0.0114895	0.652394	0	5min	Danuglipron
ESPRPLQLPGAEGPAIS(UniMod:21)DGEEGGGEPGAGGGAAGAAGAGR	S90	Q6PKG0	LARP1	0.313559	0.327566	0	5min	Danuglipron
ESPRPLQLPGAEGPAIS(UniMod:21)DGEEGGGEPGAGGGAAGAAGAGRR	S90	Q6PKG0	LARP1	0.738293	0.188724	0	5min	Danuglipron
ESRS(UniMod:21)PQQSAALPR	S284	Q6IBW4	NCAPH2	0.521864	-0.374767	0	5min	Danuglipron
ESS(UniMod:21)PLYSPTFSDSTSAVK	S1793	P46821	MAP1B	0.246428	-0.732925	0	5min	Danuglipron
ESSANNSVS(UniMod:21)PSESLR	S203	Q04726	TLE3	0.83504	0.121252	0	5min	Danuglipron
ESSPIPS(UniMod:21)PTSDRK	S2169	Q01082	SPTBN1	0.189106	0.320095	0	5min	Danuglipron
EST(UniMod:21)QLSPADLTEGKPTDPSK	T453	Q08J23	NSUN2	0.615075	-0.256762	0	5min	Danuglipron
ESVPEFPLS(UniMod:21)PPK	S38	P16949	STMN1	0.530093	0.271479	0	5min	Danuglipron
ESVSTASDQPS(UniMod:21)HSLER	S971	Q8TEW0	PARD3	0.56735	-0.448438	0	5min	Danuglipron
ET(UniMod:21)QRS(UniMod:21)RGFGFITFTNPEHASVAMR	T43;S46	P98179	RBM3	0.0426887	-0.670973	0	5min	Danuglipron
ETAEAFLGHPVT(UniMod:21)NAVITVPAYFNDSQR	T142	P34931	HSPA1L	0.521404	-0.200538	0	5min	Danuglipron
ETAPEEPGS(UniMod:21)PAK	S592	P35612	ADD2	0.578883	0.295356	0	5min	Danuglipron
ETNLDS(UniMod:21)LPLVDTHSK	S430	P08670	VIM	0.310304	0.468863	0	5min	Danuglipron
ETPAATEAPSST(UniMod:21)PK	T196	P80723	BASP1	0.865671	-0.0646773	0	5min	Danuglipron
ETPHS(UniMod:21)PGVEDAPIAK	S490	Q9UHB6	LIMA1	0.726696	0.234152	0	5min	Danuglipron
ETVQTTQS(UniMod:21)PTPVEK	S617	Q9UPN6	SCAF8	0.770989	0.15847	0	5min	Danuglipron
EVAAAVRAS(UniMod:21)VAAQQQEEAR	S352	Q86UK7	ZNF598	0.527554	0.314437	0	5min	Danuglipron
EVAAFAQFGS(UniMod:21)DLDAATQQLLSR	S451	P25705	ATP5F1A	0.929661	0.028683	0	5min	Danuglipron
EVDEQM(UniMod:35)LNVQNKNS(UniMod:21)S(UniMod:21)YFVEWIPNNVK	S338;S339	P68371	TUBB4B	0.901207	-0.0703838	0	5min	Danuglipron
EVDGLLTSEPM(UniMod:35)GS(UniMod:21)PVSSK	S594	Q8WWM7	ATXN2L	0.0774853	0.704178	0	5min	Danuglipron
EVS(UniMod:21)DSEAGGGPQGER	S370	Q9BW71	HIRIP3	0.938604	0.0354048	0	5min	Danuglipron
EVT(UniMod:21)NASAAGNKAPGKGNM(UniMod:35)MSNFFGK	T219	Q15054	POLD3	0.960415	-0.0215327	0	5min	Danuglipron
EWS(UniMod:21)LESSPAQNWTPPQPR	S125	Q8N6T3	ARFGAP1	0.804391	-0.116519	0	5min	Danuglipron
EWVEKLT(UniMod:21)EVSISSDAFFPFRDNVDR	T532	P31939	ATIC	0.800958	0.11325	0	5min	Danuglipron
FAIQT(UniMod:21)DPNSNDGLVTVVKPIDFETNR	T435	P19022	CDH2	0.938262	0.0322024	0	5min	Danuglipron
FAQSAPGS(UniMod:21)PLSSQPVLITVQR	S428	Q01167	FOXK2	0.366099	0.256745	0	5min	Danuglipron
FAS(UniMod:21)WALESDNNTALLLSK	S350	Q13263	TRIM28	0.834873	0.0528342	0	5min	Danuglipron
FDGALNVDLT(UniMod:21)EFQTNLVPYPR	T253	P68366	TUBA4A	0.485508	-0.707192	0	5min	Danuglipron
FDKY(UniMod:21)LDPSFFQHR	Y211	Q9HD45	TM9SF3	0.917681	-0.053938	0	5min	Danuglipron
FDS(UniMod:21)KS(UniMod:21)LEAYLNQHLSGFGAER	S22;S24	Q709F0	ACAD11	0.593181	0.160369	0	5min	Danuglipron
FEDAKLAAAIS(UniMod:21)EVVS(UniMod:21)QTPASTTQAGAPPR	S540;S544	P20810	CAST	0.682284	-0.0777835	0	5min	Danuglipron
FEDENFILKHT(UniMod:21)GPGILSMANAGPNTNGSQFFIC(UniMod:4)TAK	T93	P62937	PPIA	0.934095	-0.040754	0	5min	Danuglipron
FEEESKEPVADEEEEDS(UniMod:21)DDDVEPITEFR	S102	P54105	CLNS1A	0.143115	0.319289	0	5min	Danuglipron
FEFT(UniMod:21)PGRDTAEGVSQELISAGLVDGR	T455	O95747	OXSR1	0.256566	-0.430533	0	5min	Danuglipron
FET(UniMod:21)S(UniMod:21)KYYVTIIDAPGHR	T82;S83	P68104	EEF1A1	0.987677	-0.0077419	0	5min	Danuglipron
FET(UniMod:21)TKYYITIIDAPGHR	T82	Q05639	EEF1A2	0.43764	0.252639	0	5min	Danuglipron
FFEHFIEGGRT(UniMod:21)VKEFC(UniMod:4)QQEVEPMC(UniMod:4)K	T199	Q96FW1	OTUB1	0.915666	0.0396311	0	5min	Danuglipron
FGGS(UniMod:21)GSQVDSAR	S361	Q13200	PSMD2	0.174263	0.608931	0	5min	Danuglipron
FGIVT(UniMod:21)SSAGTGTTEDTEAKK	T185	P82979	SARNP	0.551546	-0.444371	0	5min	Danuglipron
FGLGS(UniMod:21)VAGAVGATAVYPIDLVK	S336	Q9UJS0	SLC25A13	0.962427	0.0198684	0	5min	Danuglipron
FGLLDQDLS(UniMod:21)NIGPAYDNQK	S262	Q9UBL3	ASH2L	0.438452	0.185049	0	5min	Danuglipron
FGQAATMEGIGAIGGT(UniMod:21)PPAFNR	T450	Q15233	NONO	0.721939	-0.167999	0	5min	Danuglipron
FGT(UniMod:21)FGGLGSK	T5824	Q09666	AHNAK	0.529632	-0.217134	0	5min	Danuglipron
FHS(UniMod:21)PSTTWS(UniMod:21)PNK	S796;S802	Q99590	SCAF11	0.620701	0.45135	0	5min	Danuglipron
FHS(UniMod:21)PSTTWSPNK	S796	Q99590	SCAF11	0.59578	0.0852787	0	5min	Danuglipron
FIRGVVDS(UniMod:21)EDIPLNLSR	S393	Q12931	TRAP1	0.736541	-0.145769	0	5min	Danuglipron
FISGILAALS(UniMod:21)AMIS(UniMod:21)LEIPQVNIM(UniMod:35)TK	S160;S164	Q9UHW5	GPN3	0.604591	-0.218741	0	5min	Danuglipron
FLAAGTHLGGTNLDFQMEQY(UniMod:21)IYK	Y37	P08865	RPSA	0.337649	0.544316	0	5min	Danuglipron
FLEGT(UniMod:21)S(UniMod:21)C(UniMod:4)IAGVFVDATK	T4069;S4070	Q15149	PLEC	0.943468	0.0207595	0	5min	Danuglipron
FLERAAVENLPT(UniMod:21)FLVELSR	T35	Q14974	KPNB1	0.992607	0.00268028	0	5min	Danuglipron
FLKFGMT(UniMod:21)PS(UniMod:21)KGVLFYGPPGC(UniMod:4)GK	T509;S511	P55072	VCP	0.126196	0.503562	0	5min	Danuglipron
FLKS(UniMod:21)GDAAIVDM(UniMod:35)VPGKPM(UniMod:35)C(UniMod:4)VESFSDYPPLGR	S396	P68104	EEF1A1	0.901645	0.0652113	0	5min	Danuglipron
FLKS(UniMod:21)GDAAIVDM(UniMod:35)VPGKPMC(UniMod:4)VES(UniMod:21)FSDYPPLGR	S396;S414	P68104	EEF1A1	0.079669	-0.901672	0	5min	Danuglipron
FLKS(UniMod:21)GDAAIVDM(UniMod:35)VPGKPMC(UniMod:4)VESFSDYPPLGR	S396	P68104	EEF1A1	0.721973	0.106496	0	5min	Danuglipron
FLKS(UniMod:21)GDAAIVDMVPGKPMC(UniMod:4)VES(UniMod:21)FSDYPPLGR	S396;S414	P68104	EEF1A1	0.461384	-0.322946	0	5min	Danuglipron
FLKS(UniMod:21)GDAAIVDMVPGKPMC(UniMod:4)VESFSDYPPLGR	S396	P68104	EEF1A1	0.884526	0.0599467	0	5min	Danuglipron
FLLDRRNS(UniMod:21)PM(UniMod:35)AQT(UniMod:21)PPC(UniMod:4)HLPNIPGVTSPGTLIEDSK	S65;T70	Q13542	EIF4EBP2	0.465055	0.412418	0	5min	Danuglipron
FLMEC(UniMod:4)RNS(UniMod:21)PVTK	S65	Q13541	EIF4EBP1	0.239992	-0.252916	0	5min	Danuglipron
FLREPVVTPQDLEGPGRAES(UniMod:21)K	S472	Q66K74	MAP1S	0.53738	0.284931	0	5min	Danuglipron
FLSHS(UniMod:21)TDSLNK	S1929	Q12802	AKAP13	0.974632	-0.0163669	0	5min	Danuglipron
FLTPC(UniMod:4)Y(UniMod:21)HPNVDTQGNIC(UniMod:4)LDILK	Y103	O00762	UBE2C	0.848505	-0.191331	0	5min	Danuglipron
FLY(UniMod:21)GC(UniMod:4)QAPTIC(UniMod:4)FVYQDPQGR	Y171	Q16531	DDB1	0.336532	-0.723762	0	5min	Danuglipron
FMC(UniMod:4)EVQVEGY(UniMod:21)NYTGMGNSTNK	Y43	Q08211	DHX9	0.697703	-0.255487	0	5min	Danuglipron
FMEQSRS(UniMod:21)PSVS(UniMod:21)PSK	S494;S498	Q96JG6	VPS50	0.227466	0.486721	0	5min	Danuglipron
FPAGGKM(UniMod:35)S(UniMod:21)QY(UniMod:21)LESMQIGDTIEFR	S128;Y130	P00387	CYB5R3	0.0229573	0.859129	1	5min	Danuglipron
FPRY(UniMod:21)AEIVHLTLPDGTK	Y68	P21281	ATP6V1B2	0.695513	-0.183545	0	5min	Danuglipron
FPS(UniMod:21)PHPS(UniMod:21)PAK	S326;S330	O14681	EI24	0.867689	-0.130359	0	5min	Danuglipron
FQEQEC(UniMod:4)PPS(UniMod:21)PEPTR	S186	P62070	RRAS2	0.831946	-0.192951	0	5min	Danuglipron
FQEQEC(UniMod:4)PPS(UniMod:21)PEPTRK	S186	P62070	RRAS2	0.958815	0.0336006	0	5min	Danuglipron
FQFERLGY(UniMod:21)FSVDPDSHQGK	Y748	P47897	QARS1	0.749839	0.117488	0	5min	Danuglipron
FQSPQIQATIS(UniMod:21)PPLQPK	S200	Q7Z478	DHX29	0.489851	0.273692	0	5min	Danuglipron
FQSQADQDQQASGLQS(UniMod:21)PPSR	S481	Q9P2B4	CTTNBP2NL	0.901709	0.064513	0	5min	Danuglipron
FQSSAVM(UniMod:35)ALQEAS(UniMod:21)EAY(UniMod:21)LVGLFEDTNLC(UniMod:4)AIHAK	S97;Y100	Q71DI3	H3C13	0.150065	-1.0403	0	5min	Danuglipron
FQSSHHPTDIT(UniMod:21)SLDQYVER	T522	P14625	HSP90B1	0.428124	0.324937	0	5min	Danuglipron
FQTLKT(UniMod:21)AWGQQPDLAANEAQLLRK	T253	Q9UNM6	PSMD13	0.607809	-0.286781	0	5min	Danuglipron
FRC(UniMod:4)PEAIFQPS(UniMod:21)FLGIESSGIHETTFNSIM(UniMod:35)K	S266	Q562R1	ACTBL2	0.335224	-1.17893	0	5min	Danuglipron
FREIQQELS(UniMod:21)S(UniMod:21)GRNEGQLNGETNTPIEGNQAGDAAASAR	S25;S26	P18583	SON	0.25998	-0.588361	0	5min	Danuglipron
FRRS(UniMod:21)ET(UniMod:21)PPHWR	S356;T358	Q13427	PPIG	0.513669	-0.482101	0	5min	Danuglipron
FS(UniMod:21)LFGLGGEPGGGAAGPAAAADGGTVDLR	S37	Q9NX62	BPNT2	0.336105	-0.310441	0	5min	Danuglipron
FS(UniMod:21)MPGFK	S886	Q09666	AHNAK	0.503332	-0.324689	0	5min	Danuglipron
FS(UniMod:21)MPGFK	S886	Q09666	AHNAK	0.503332	-0.324689	0	5min	Danuglipron
FS(UniMod:21)MPGFK	S886	Q09666	AHNAK	0.503332	-0.324689	0	5min	Danuglipron
FS(UniMod:21)MPGFK	S886	Q09666	AHNAK	0.503332	-0.324689	0	5min	Danuglipron
FS(UniMod:21)MPGFK	S886	Q09666	AHNAK	0.503332	-0.324689	0	5min	Danuglipron
FS(UniMod:21)MPGFK	S886	Q09666	AHNAK	0.503332	-0.324689	0	5min	Danuglipron
FS(UniMod:21)MPGFK	S886	Q09666	AHNAK	0.503332	-0.324689	0	5min	Danuglipron
FS(UniMod:21)MPGFK	S886	Q09666	AHNAK	0.503332	-0.324689	0	5min	Danuglipron
FS(UniMod:21)MPGFK	S886	Q09666	AHNAK	0.503332	-0.324689	0	5min	Danuglipron
FS(UniMod:21)MPGFK	S886	Q09666	AHNAK	0.503332	-0.324689	0	5min	Danuglipron
FS(UniMod:21)MPGFK	S886	Q09666	AHNAK	0.503332	-0.324689	0	5min	Danuglipron
FS(UniMod:21)MPGFK	S886	Q09666	AHNAK	0.503332	-0.324689	0	5min	Danuglipron
FS(UniMod:21)MPGFK	S886	Q09666	AHNAK	0.503332	-0.324689	0	5min	Danuglipron
FS(UniMod:21)MPGFK	S886	Q09666	AHNAK	0.503332	-0.324689	0	5min	Danuglipron
FS(UniMod:21)MPGFK	S886	Q09666	AHNAK	0.503332	-0.324689	0	5min	Danuglipron
FS(UniMod:21)MPGFK	S886	Q09666	AHNAK	0.503332	-0.324689	0	5min	Danuglipron
FS(UniMod:21)MPGFK	S886	Q09666	AHNAK	0.503332	-0.324689	0	5min	Danuglipron
FS(UniMod:21)MPGFK	S886	Q09666	AHNAK	0.503332	-0.324689	0	5min	Danuglipron
FSDIY(UniMod:21)ALC(UniMod:4)VAYPEPLGER	Y43	Q13617	CUL2	0.202854	0.735904	0	5min	Danuglipron
FSFRS(UniMod:21)QEDLNEPIKR	S1196	Q7Z460	CLASP1	0.781484	0.0906169	0	5min	Danuglipron
FSMPGFKAEGPEVDVNLPKADIDVS(UniMod:21)GPSVDTDAPDLDIEGPEGK	S1744	Q09666	AHNAK	0.894331	-0.063845	0	5min	Danuglipron
FSPVT(UniMod:21)PKFTPVASKFSPGAPGGSGSQPNQK	T270	Q15942	ZYX	0.656347	0.269753	0	5min	Danuglipron
FSWAQGT(UniMod:21)DT(UniMod:21)ILADEMGLGK	T745;T747	Q14839	CHD4	0.216104	0.425227	0	5min	Danuglipron
FT(UniMod:21)EFKAFYGDTLVTGFAR	T345	Q9HCC0	MCCC2	0.189368	-0.398948	0	5min	Danuglipron
FT(UniMod:21)FPDPPPLS(UniMod:21)PPVLGLHGVTFGYQGQK	T613;S621	Q8NE71	ABCF1	0.627042	0.21391	0	5min	Danuglipron
FT(UniMod:21)FPDPPPLSPPVLGLHGVTFGYQGQK	T613	Q8NE71	ABCF1	0.886447	-0.0502727	0	5min	Danuglipron
FT(UniMod:21)MELAKKGFIGPGIDVPAPDM(UniMod:35)STGER	T206	P00367	GLUD1	0.0863282	-0.700961	0	5min	Danuglipron
FTHSEKFTFHLEPQAQAT(UniMod:21)QVSDVPATSR	T310	O60826	CCDC22	0.757381	0.0500199	0	5min	Danuglipron
FTIT(UniMod:21)PPTAQVVGVLK	T182	P52907	CAPZA1	0.173308	-0.515306	0	5min	Danuglipron
FVDGLM(UniMod:35)IHS(UniMod:21)GDPVNYYVDTAVR	S160	P23396	RPS3	0.742098	-0.126497	0	5min	Danuglipron
FVERTLRLAGT(UniMod:21)QPLEVLEAVQR	T682	P22314	UBA1	0.977789	0.0123257	0	5min	Danuglipron
FVNC(UniMod:4)VRFS(UniMod:21)PDGNRFAT(UniMod:21)ASADGQIYIYDGK	S198;T206	O75083	WDR1	0.316586	0.24032	0	5min	Danuglipron
GAAAAATGQPGTAPAGT(UniMod:21)PGAPPLAGM(UniMod:35)AIVK	T541	Q13263	TRIM28	0.881638	0.0376305	0	5min	Danuglipron
GAAAAATGQPGTAPAGT(UniMod:21)PGAPPLAGMAIVK	T541	Q13263	TRIM28	0.71489	0.0774014	0	5min	Danuglipron
GAALDVHES(UniMod:21)EPFSFAQGPLK	S300	P56545	CTBP2	0.579041	-0.84234	0	5min	Danuglipron
GADNDGS(UniMod:21)GSESGYTTPK	S212	Q7Z417	NUFIP2	0.818108	-0.240404	0	5min	Danuglipron
GAGAGHPGAGGAQPPDS(UniMod:21)PAGVR	S87	Q13884	SNTB1	0.745457	-0.144399	0	5min	Danuglipron
GAGQQQS(UniMod:21)QEM(UniMod:35)MEVDR	S12	Q15435	PPP1R7	0.218705	0.967919	0	5min	Danuglipron
GAGQQQS(UniMod:21)QEMM(UniMod:35)EVDR	S12	Q15435	PPP1R7	0.137482	0.714084	0	5min	Danuglipron
GAGQQQS(UniMod:21)QEMMEVDR	S12	Q15435	PPP1R7	0.607073	-0.357554	0	5min	Danuglipron
GAHAPQELPQAKGS(UniMod:21)DDELFLGGSNQDSVQGLGR	S197	Q96JB3	HIC2	0.0886895	-0.118574	0	5min	Danuglipron
GAILSEEELAAMS(UniMod:21)PT(UniMod:21)AAAVAK	S379;T381	P12270	TPR	0.302027	-0.389554	0	5min	Danuglipron
GAKLT(UniMod:21)PEEEEILNK	T130	P62241	RPS8	0.857904	0.313133	0	5min	Danuglipron
GALHTVS(UniMod:21)HEDIR	S763	Q13136	PPFIA1	0.747184	-0.102108	0	5min	Danuglipron
GAPGKDGEVGPSGPVGPPGLAGERGEQGPPGPT(UniMod:21)GFQGLPGPPGPPGEGGK	T674	P05997	COL5A2	0.463631	0.131372	0	5min	Danuglipron
GAPPGS(UniMod:21)PEPPALLAAPLAAGAC(UniMod:4)PGGR	S263	Q9Y4B5	MTCL1	0.236589	0.213187	0	5min	Danuglipron
GAPS(UniMod:21)SPATGVLPS(UniMod:21)PQGK	S1708;S1717	Q5SRE5	NUP188	0.13681	-0.834682	0	5min	Danuglipron
GAPSPGVLGPHAS(UniMod:21)EPQLAPPAC(UniMod:4)TPAAPAVPGPPGPR	S267	O96013	PAK4	0.555975	-0.14014	0	5min	Danuglipron
GAPSPGVLGPHASEPQLAPPAC(UniMod:4)T(UniMod:21)PAAPAVPGPPGPR	T277	O96013	PAK4	0.469063	-0.330139	0	5min	Danuglipron
GAPSPGVLGPHASEPQLAPPAC(UniMod:4)TPAAPAVPGPPGPRS(UniMod:21)PQREPQR	S291	O96013	PAK4	0.708251	-0.0900449	0	5min	Danuglipron
GAPSS(UniMod:21)PATGVLPSPQGK	S1709	Q5SRE5	NUP188	0.345049	-1.2697	0	5min	Danuglipron
GAQASSGS(UniMod:21)PALPR	S620	P42684	ABL2	0.135986	-0.303438	0	5min	Danuglipron
GAQVNAVNQNGC(UniMod:4)T(UniMod:21)PLHYAASK	T108	O75832	PSMD10	0.751383	-0.161439	0	5min	Danuglipron
GAVEALAAALAHIS(UniMod:21)GATSVDQR	S619	Q9NR30	DDX21	0.754408	-0.177471	0	5min	Danuglipron
GDGAELIWDKDDPS(UniMod:21)AMDFVTSAANLR	S350	Q9UBT2	UBA2	0.716211	-0.234242	0	5min	Danuglipron
GDGGGAGGGGGGGGS(UniMod:21)GGGGS(UniMod:21)GGGGGGGSSRPPAPQENTTSEAGLPQGEAR	S239;S244	Q9UKM9	RALY	0.493147	0.142745	0	5min	Danuglipron
GDPGLPGAAGQAGMPGQAGPVGPKGDNGS(UniMod:21)VGEPGPK	S92	P35247	SFTPD	0.394915	0.206424	0	5min	Danuglipron
GDQC(UniMod:4)C(UniMod:4)YSHS(UniMod:21)PPTPR	S625	Q9NXH9	TRMT1	0.467873	0.799794	0	5min	Danuglipron
GDRS(UniMod:21)PEPGQTWTR	S93	Q09666	AHNAK	0.744622	0.0515173	0	5min	Danuglipron
GDS(UniMod:21)LKEPTSIAESSR	S380	Q9C0B5	ZDHHC5	0.594269	0.233182	0	5min	Danuglipron
GDT(UniMod:21)NIKPILQVINIRPITTGNSPPR	T19	P27694	RPA1	0.0680289	-1.51447	0	5min	Danuglipron
GDTPASATAPTEAAQIIS(UniMod:21)AAGDT(UniMod:21)LSVPAPAVQPEESLK	S150;T155	Q16891	IMMT	0.236744	0.405887	0	5min	Danuglipron
GDVTAEEAAGAS(UniMod:21)PAK	S22	P49006	MARCKSL1	0.865782	-0.119506	0	5min	Danuglipron
GDVVIVLT(UniMod:21)GWRPGS(UniMod:21)GFTNTMR	T513;S519	P14618	PKM	0.143146	-0.866526	0	5min	Danuglipron
GDY(UniMod:21)HRY(UniMod:21)LAEFATGNDR	Y128;Y131	P62258	YWHAE	0.844734	-0.107195	0	5min	Danuglipron
GEAAAERPGEAAVAS(UniMod:21)S(UniMod:21)PSK	S26;S27	P29966	MARCKS	0.344602	0.322275	0	5min	Danuglipron
GEAAAERPGEAAVASS(UniMod:21)PSK	S27	P29966	MARCKS	0.75342	-0.0843593	0	5min	Danuglipron
GEAAAERPGEAAVASSPS(UniMod:21)K	S29	P29966	MARCKS	0.0583692	0.551598	0	5min	Danuglipron
GEALSALDS(UniMod:21)K	S168	O75396	SEC22B	0.892709	-0.082884	0	5min	Danuglipron
GEENLMDAQVKAIADT(UniMod:21)GANVVVTGGK	T286	P50990	CCT8	0.647181	-0.148064	0	5min	Danuglipron
GEFSAS(UniMod:21)PM(UniMod:35)LK	S1124	Q9UQ35	SRRM2	0.53858	0.336842	0	5min	Danuglipron
GEFSAS(UniMod:21)PMLK	S1124	Q9UQ35	SRRM2	0.712843	0.158552	0	5min	Danuglipron
GEGDAPFSEPGTTSTQRPSS(UniMod:21)PETATK	S323	Q9UQ35	SRRM2	0.57235	0.507999	0	5min	Danuglipron
GEGDIHENVDTDLPGSLGQSEEKPVPAAPVPS(UniMod:21)PVAPAPVPSR	S131	Q9UK76	JPT1	0.239249	0.446771	0	5min	Danuglipron
GEGESPPVNGTDEAAGAT(UniMod:21)GDAIEPAPPSQGAEAK	T61	P49006	MARCKSL1	0.106083	0.534346	0	5min	Danuglipron
GEGPEVDVNLPKADVDVS(UniMod:21)GPKVDVEVPDVSLEGPEGK	S2275	Q09666	AHNAK	0.520377	0.348472	0	5min	Danuglipron
GEPAAAAAPEAGAS(UniMod:21)PVEK	S101	P29966	MARCKS	0.905809	0.0650763	0	5min	Danuglipron
GEPNVSY(UniMod:21)IC(UniMod:4)SR	Y279	P49840	GSK3A	0.795088	0.0934507	0	5min	Danuglipron
GEQVSQNGLPAEQGS(UniMod:21)PR	S2138	Q01082	SPTBN1	0.744225	0.111777	0	5min	Danuglipron
GESAPTLSTSPSPSSPSPTSPS(UniMod:21)PTLGR	S332	Q9H330	TMEM245	0.799604	0.0405219	0	5min	Danuglipron
GESDPAYQQY(UniMod:21)QDAANNLREDY(UniMod:21)KFHHTFSTEIAK	Y323;Y334	P13667	PDIA4	0.980137	0.00591035	0	5min	Danuglipron
GET(UniMod:21)KAFY(UniMod:21)PEEISSMVLTK	T111;Y115	P0DMV8	HSPA1A	0.692346	0.0880741	0	5min	Danuglipron
GET(UniMod:21)KAFYPEEISSM(UniMod:35)VLTK	T111	P0DMV8	HSPA1A	0.101355	0.253316	0	5min	Danuglipron
GFDY(UniMod:21)KT(UniMod:21)C(UniMod:4)NVLVALEQQSPDIAQGVHLDR	Y101;T103	P31153	MAT2A	0.697361	-0.156868	0	5min	Danuglipron
GFFDPNT(UniMod:21)HENLTYVQLLR	T2391	P58107	EPPK1	0.194898	2.04621	0	5min	Danuglipron
GFFDPNT(UniMod:21)HENLTYVQLLR	T2391	P58107	EPPK1	0.194898	2.04621	0	5min	Danuglipron
GFFDPNT(UniMod:21)HENLTYVQLLR	T2391	P58107	EPPK1	0.194898	2.04621	0	5min	Danuglipron
GFFDPNT(UniMod:21)HENLTYVQLLR	T2391	P58107	EPPK1	0.194898	2.04621	0	5min	Danuglipron
GFFDPNT(UniMod:21)HENLTYVQLLR	T2391	P58107	EPPK1	0.194898	2.04621	0	5min	Danuglipron
GFGFGQGAGALVHS(UniMod:21)E	S192	P21291	CSRP1	0.395531	0.349379	0	5min	Danuglipron
GFGS(UniMod:21)VEELC(UniMod:4)TNSSLGMEK	S820	Q2NKX8	ERCC6L	0.765253	-0.180043	0	5min	Danuglipron
GFQQILAGEY(UniMod:21)DHLPEQAFYMVGPIEEAVAK	Y499	P06576	ATP5F1B	0.93489	-0.0442953	0	5min	Danuglipron
GFS(UniMod:21)DSGGGPPAK	S66	Q9H307	PNN	0.86232	0.0515661	0	5min	Danuglipron
GFSVVADT(UniMod:21)PELQR	T104	Q14847	LASP1	0.147738	-0.872418	0	5min	Danuglipron
GGADVS(UniMod:21)GGVSAPDISLGEGHLSVK	S5573	Q09666	AHNAK	0.650362	0.117871	0	5min	Danuglipron
GGAS(UniMod:21)EEALSAVAPR	S1191	O15056	SYNJ2	0.863658	0.0903621	0	5min	Danuglipron
GGDSIGET(UniMod:21)PTPGASK	T326	O75533	SF3B1	0.542491	0.425554	0	5min	Danuglipron
GGDVS(UniMod:21)PSPYSSSSWR	S383	Q14004	CDK13	0.623452	-0.195639	0	5min	Danuglipron
GGET(UniMod:21)PGSEQWK	T226	O60271	SPAG9	0.380502	-0.587959	0	5min	Danuglipron
GGFAQGGHS(UniMod:21)QGHVVPGGGLEGGGVASQDR	S912	Q14151	SAFB2	0.729972	0.174735	0	5min	Danuglipron
GGGGPGGGGPGGGS(UniMod:21)AGGPSQPPGGGGPGIRK	S54	Q92945	KHSRP	0.40019	0.441971	0	5min	Danuglipron
GGGGSFGYSY(UniMod:21)GGGSGGGFSASSLGGGFGGGSR	Y73	P35527	KRT9	0.235817	-0.545146	0	5min	Danuglipron
GGGRGNKHQGGWT(UniMod:21)DGGSGGGGGYQDGGYR	T384	Q8NCA5	FAM98A	0.380516	0.474202	0	5min	Danuglipron
GGGT(UniMod:21)PDANSLAPPGK	T302	Q9BRQ0	PYGO2	0.839847	0.0678109	0	5min	Danuglipron
GGIM(UniMod:35)LPEKS(UniMod:21)QGKVLQAT(UniMod:21)VVAVGSGSK	S37;T45	P61604	HSPE1	0.97144	0.018364	0	5min	Danuglipron
GGIM(UniMod:35)LPEKS(UniMod:21)QGKVLQATVVAVGSGSK	S37	P61604	HSPE1	0.883189	-0.089245	0	5min	Danuglipron
GGIVGM(UniMod:35)TLPIARDLAPIGIRVM(UniMod:35)T(UniMod:21)IAPGLFGTPLLTSLPEK	T195	Q99714	HSD17B10	0.707231	-0.391984	0	5min	Danuglipron
GGKPGLTIQAPQLEVS(UniMod:21)VPSANIEGLEGK	S357	Q09666	AHNAK	0.859399	-0.0717438	0	5min	Danuglipron
GGLS(UniMod:21)PANDTGAK	S47	P30419	NMT1	0.937359	-0.045075	0	5min	Danuglipron
GGMQIFVKT(UniMod:21)LT(UniMod:21)GKTITLEVEPSDTIENVK	T83;T85	P0CG47	UBB	0.324523	-1.37036	0	5min	Danuglipron
GGMQIFVKT(UniMod:21)LT(UniMod:21)GKTITLEVEPSDTIENVK	T83;T85	P0CG47	UBB	0.324523	-1.37036	0	5min	Danuglipron
GGNFGGRS(UniMod:21)S(UniMod:21)GPYGGGGQYFAK	S337;S338	P09651	HNRNPA1	0.681372	-0.168929	0	5min	Danuglipron
GGPGSAVSPYPT(UniMod:21)FNPSSDVAALHK	T41	P04083	ANXA1	0.270118	0.363885	0	5min	Danuglipron
GGQIGLQAPGLS(UniMod:21)VSGPQGHLESGSGK	S5641	Q09666	AHNAK	0.395437	0.19683	0	5min	Danuglipron
GGRS(UniMod:21)PDEVTLTSIVPTR	S319	Q9UKS6	PACSIN3	0.442116	0.303597	0	5min	Danuglipron
GGS(UniMod:21)ISVQVNSIK	S686	Q14978	NOLC1	0.930865	-0.0214936	0	5min	Danuglipron
GGS(UniMod:21)LESDGC(UniMod:4)PK	S423	P51608	MECP2	0.460511	0.337995	0	5min	Danuglipron
GGS(UniMod:21)PIIQEPEEPSEHREESSPR	S3823	Q01484	ANK2	0.582043	0.432305	0	5min	Danuglipron
GGS(UniMod:21)PPWAANSQPQPPR	S305	Q15746	MYLK	0.836645	0.0300331	0	5min	Danuglipron
GGS(UniMod:21)PQM(UniMod:35)DDIK	S544	Q13144	EIF2B5	0.171836	1.03004	0	5min	Danuglipron
GGS(UniMod:21)PQMDDIK	S544	Q13144	EIF2B5	0.91011	0.0392337	0	5min	Danuglipron
GGS(UniMod:21)VY(UniMod:21)PDIC(UniMod:4)TISLVAVSDVNK	S357;Y359	O60678	PRMT3	0.277252	-0.382244	0	5min	Danuglipron
GGS(UniMod:21)WIQEINVAEK	S4026	P78527	PRKDC	0.540845	0.233271	0	5min	Danuglipron
GGSISVQVNSIKFDS(UniMod:21)E	S698	Q14978	NOLC1	0.906168	-0.044686	0	5min	Danuglipron
GGTPAGS(UniMod:21)ARGS(UniMod:21)PTRPNPPVR	S518;S522	Q14195	DPYSL3	0.632617	0.201494	0	5min	Danuglipron
GGVTGS(UniMod:21)PEAS(UniMod:21)ISGSK	S5731;S5735	Q09666	AHNAK	0.901158	-0.0296463	0	5min	Danuglipron
GGVTGS(UniMod:21)PEASISGSK	S5731	Q09666	AHNAK	0.521255	0.283333	0	5min	Danuglipron
GGVTGSPEASISGS(UniMod:21)K	S5739	Q09666	AHNAK	0.461408	-0.245563	0	5min	Danuglipron
GHLSRPEAQSLS(UniMod:21)PYTTSANR	S435	O94776	MTA2	0.158308	-0.564141	0	5min	Danuglipron
GHTDTEGRPPS(UniMod:21)PPPTSTPEK	S363	Q00613	HSF1	0.327969	0.269492	0	5min	Danuglipron
GHTESC(UniMod:4)SC(UniMod:4)PLQQS(UniMod:21)PR	S86	O76074	PDE5A	0.0222999	2.80886	1	5min	Danuglipron
GHVDILAPT(UniMod:21)VQELAALEK	T711	Q92499	DDX1	0.754117	0.341646	0	5min	Danuglipron
GHY(UniMod:21)T(UniMod:21)EGAELVDSVLDVVR	Y106;T107	P68371	TUBB4B	0.283136	-1.0913	0	5min	Danuglipron
GHY(UniMod:21)T(UniMod:21)EGAELVDSVLDVVRK	Y106;T107	P68371	TUBB4B	0.237246	0.507599	0	5min	Danuglipron
GHY(UniMod:21)TEGAELVDSVLDVVR	Y106	P68371	TUBB4B	0.482926	-0.277373	0	5min	Danuglipron
GHYEVTGS(UniMod:21)DDETGK	S5841	Q09666	AHNAK	0.994041	-0.00303899	0	5min	Danuglipron
GHYTEGAELM(UniMod:35)ES(UniMod:21)VM(UniMod:35)DVVR	S115	Q3ZCM7	TUBB8	0.69763	-0.111517	0	5min	Danuglipron
GHYTEGAELMES(UniMod:21)VM(UniMod:35)DVVRK	S115	Q3ZCM7	TUBB8	0.0313938	-1.08881	1	5min	Danuglipron
GHYTEGAELVDS(UniMod:21)VLDVVR	S115	P68371	TUBB4B	0.982947	-0.0122801	0	5min	Danuglipron
GIDVQQVS(UniMod:21)LVINYDLPTNR	S342	P60842	EIF4A1	0.171581	0.290656	0	5min	Danuglipron
GIFDS(UniMod:21)RKNVLGHMQQGGSPTPFDR	S654	P08237	PFKM	0.929033	-0.0627924	0	5min	Danuglipron
GILADEDS(UniMod:21)S(UniMod:21)RPVWLKAINC(UniMod:4)ATSGVVGLVNC(UniMod:4)LR	S1437;S1438	P49327	FASN	0.654283	-0.207572	0	5min	Danuglipron
GILKNKT(UniMod:21)S(UniMod:21)TTSSMVASAEQPR	T19;S20	P41236	PPP1R2	0.75664	0.186447	0	5min	Danuglipron
GIPLATGDTS(UniMod:21)PEPELLPGAPLPPPK	S42	O75821	EIF3G	0.368927	0.501532	0	5min	Danuglipron
GIS(UniMod:21)HASSSIVSLAR	S100	Q6GQQ9	OTUD7B	0.242825	0.135679	0	5min	Danuglipron
GIS(UniMod:21)PIVFDR	S308	Q96MU7	YTHDC1	0.419455	0.356603	0	5min	Danuglipron
GIS(UniMod:21)QTNLITTVTPEK	S460	Q9Y2J2	EPB41L3	0.603014	0.193022	0	5min	Danuglipron
GISQDRS(UniMod:21)PLVK	S616	Q5T5U3	ARHGAP21	0.589775	0.41353	0	5min	Danuglipron
GISQTNLITTVT(UniMod:21)PEK	T469	Q9Y2J2	EPB41L3	0.663868	0.237221	0	5min	Danuglipron
GIVDQS(UniMod:21)QQAYQEAFEISKK	S145	P63104	YWHAZ	0.532864	-0.205073	0	5min	Danuglipron
GKAS(UniMod:21)PFEEDQNR	S136	Q8TB72	PUM2	0.842852	0.0751818	0	5min	Danuglipron
GKHIKAT(UniMod:21)DAM(UniMod:35)AHVAGFTVAHDVSAR	T176	Q96GK7	FAHD2A	0.614955	-0.148641	0	5min	Danuglipron
GKHIKAT(UniMod:21)DAMAHVAGFTVAHDVSAR	T176	Q96GK7	FAHD2A	0.118462	-0.502227	0	5min	Danuglipron
GKLEAIIT(UniMod:21)PPPAK	T129	O75367	MACROH2A1	0.736978	0.0509193	0	5min	Danuglipron
GKLS(UniMod:21)AEENPDDSEVPSSSGINSTK	S43	Q9Y5Q9	GTF3C3	0.660663	0.400877	0	5min	Danuglipron
GKPPPLLPS(UniMod:21)VLGPAGGDREALGLGPPAAQLTPPPAPVGLR	S441	Q8IY67	RAVER1	0.713034	-0.0779089	0	5min	Danuglipron
GLAAEDS(UniMod:21)GGDSK	S205	P41227	NAA10	0.410421	0.328022	0	5min	Danuglipron
GLAGPPAS(UniMod:21)PGK	S545	Q9P206	KIAA1522	0.964327	0.0206711	0	5min	Danuglipron
GLAKGWAPT(UniMod:21)FLGYSMQGLC(UniMod:4)K	T126	Q00325	SLC25A3	0.758622	-0.310495	0	5min	Danuglipron
GLDPARVNVPVIGGHAGKT(UniMod:21)IIPLISQC(UniMod:4)TPK	T204	P40926	MDH2	0.958043	-0.0187384	0	5min	Danuglipron
GLEGKS(UniMod:21)PDTGPDWLK	S4849	O14686	KMT2D	0.598361	-0.105735	0	5min	Danuglipron
GLFRAAVPS(UniMod:21)GASTGIYEALELR	S37	P06733	ENO1	0.78843	-0.154346	0	5min	Danuglipron
GLGAGAGAGEES(UniMod:21)PATSLPR	S90	O15173	PGRMC2	0.877907	0.0701837	0	5min	Danuglipron
GLGPPS(UniMod:21)PPAPPR	S95	Q13425	SNTB2	0.408063	0.204813	0	5min	Danuglipron
GLGS(UniMod:21)SPDLELLLR	S335	Q9NQQ7	SLC35C2	0.841234	0.130789	0	5min	Danuglipron
GLGTDEDS(UniMod:21)LIEIIC(UniMod:4)SR	S127	P07355	ANXA2	0.68798	-0.423964	0	5min	Danuglipron
GLGTDEDSLIEIIC(UniMod:4)SRT(UniMod:21)NQELQEINRVY(UniMod:21)K	T136;Y147	P07355	ANXA2	0.125718	-0.399672	0	5min	Danuglipron
GLIAAIC(UniMod:4)AGPT(UniMod:21)ALLAHEIGFGSK	T110	Q99497	PARK7	0.11044	-0.283446	0	5min	Danuglipron
GLKM(UniMod:35)AS(UniMod:21)T(UniMod:21)FIGNSTAIQELFK	S365;T366	Q9BUF5	TUBB6	0.909752	-0.0240688	0	5min	Danuglipron
GLLS(UniMod:21)QGSPLSWEETKR	S5	P48506	GCLC	0.252583	-0.428835	0	5min	Danuglipron
GLLSS(UniMod:21)LDHTSIR	S104	P08574	CYC1	0.364297	0.765651	0	5min	Danuglipron
GLPYKAT(UniMod:21)ENDIY(UniMod:21)NFFSPLNPVR	T301;Y306	P52597	HNRNPF	0.0434145	1.15874	1	5min	Danuglipron
GLPYRAT(UniMod:21)ENDIY(UniMod:21)NFFSPLNPMR	T301;Y306	P55795	HNRNPH2	0.931539	0.0196351	0	5min	Danuglipron
GLQT(UniMod:21)S(UniMod:21)QDARFYALSASFEPFSNK	T68;S69	P27797	CALR	0.533774	-0.191599	0	5min	Danuglipron
GLQVDLQS(UniMod:21)DGAAAEDIVASEQSLGQK	S131	P33991	MCM4	0.393234	0.325432	0	5min	Danuglipron
GLRC(UniMod:4)QVS(UniMod:21)AS(UniMod:21)ELHTSGILGPETLR	S3249;S3251	P58107	EPPK1	0.130296	-1.43514	0	5min	Danuglipron
GLRRQVS(UniMod:21)AS(UniMod:21)ELHTSGILGPETLR	S2718;S2720	P58107	EPPK1	0.948174	0.0197466	0	5min	Danuglipron
GLRRQVS(UniMod:21)AS(UniMod:21)ELHTSGILGPETLR	S2718;S2720	P58107	EPPK1	0.948174	0.0197466	0	5min	Danuglipron
GLRRQVS(UniMod:21)AS(UniMod:21)ELHTSGILGPETLR	S2718;S2720	P58107	EPPK1	0.948174	0.0197466	0	5min	Danuglipron
GLRRQVS(UniMod:21)AS(UniMod:21)ELHTSGILGPETLR	S2718;S2720	P58107	EPPK1	0.948174	0.0197466	0	5min	Danuglipron
GLS(UniMod:21)QEGTGPPTSAGEGHSR	S217	Q63HN8	RNF213	0.870471	-0.0750417	0	5min	Danuglipron
GLVEPVDVVDNADGT(UniMod:21)QTVNYVPSR	T1506	P21333	FLNA	0.761158	-0.0855515	0	5min	Danuglipron
GLY(UniMod:21)GIKDDVFLS(UniMod:21)VPC(UniMod:4)ILGQNGISDLVK	Y281;S290	P00338	LDHA	0.00727545	1.78136	1	5min	Danuglipron
GLYDGPVC(UniMod:4)EVSVT(UniMod:21)PK	T509	Q16555	DPYSL2	0.183046	0.447705	0	5min	Danuglipron
GNAS(UniMod:21)PGAATHDSLSDYGPQDSRPTPMR	S966	Q9UGU0	TCF20	0.983025	-0.00795692	0	5min	Danuglipron
GNDPLTSS(UniMod:21)PGR	S27	P49736	MCM2	0.872959	0.0680397	0	5min	Danuglipron
GNFT(UniMod:21)LPEVAEC(UniMod:4)FDEITYVELQK	T641	Q00839	HNRNPU	0.360805	-0.627872	0	5min	Danuglipron
GNIETTSEDGQVFS(UniMod:21)PK	S993	Q5T200	ZC3H13	0.109165	0.653522	0	5min	Danuglipron
GNIETTSEDGQVFS(UniMod:21)PKK	S993	Q5T200	ZC3H13	0.776093	-0.165766	0	5min	Danuglipron
GNPTTVPNSGVGPYTTDSARLQAVANS(UniMod:21)QGEVLPGAK	S756	Q5H9R4	ARMCX4	0.771899	0.0968815	0	5min	Danuglipron
GNRTDGS(UniMod:21)IS(UniMod:21)GDRQPVTVADYISR	S601;S603	P51116	FXR2	0.909787	0.0753585	0	5min	Danuglipron
GNS(UniMod:21)DGYIIPINK	S1430	O95490	ADGRL2	0.68069	0.214577	0	5min	Danuglipron
GNS(UniMod:21)PNSEPPTPK	S380	P48634	PRRC2A	0.670975	0.13967	0	5min	Danuglipron
GNS(UniMod:21)RPGT(UniMod:21)PSAEGGSTSSTLR	S385;T389	P35269	GTF2F1	0.592304	-0.32857	0	5min	Danuglipron
GNVVPS(UniMod:21)PLPTR	S41	Q9Y2V2	CARHSP1	0.706753	0.160676	0	5min	Danuglipron
GNVVPS(UniMod:21)PLPTRR	S41	Q9Y2V2	CARHSP1	0.875911	0.042012	0	5min	Danuglipron
GPAAIQKNY(UniMod:21)S(UniMod:21)PYYNTIDDLK	Y201;S202	P35527	KRT9	0.116399	0.480297	0	5min	Danuglipron
GPADLPPM(UniMod:35)PVT(UniMod:21)KPLQMVPRGS(UniMod:21)QLYPAQQTDVYYQDPR	T571;S581	Q5TC82	RC3H1	0.804324	-0.107784	0	5min	Danuglipron
GPAEGEEAEPADRS(UniMod:21)QESSTLEGGPSAR	S647	Q9BZL4	PPP1R12C	0.0864252	1.1472	0	5min	Danuglipron
GPAGEAGAS(UniMod:21)PPVR	S110	Q13425	SNTB2	0.347279	0.254505	0	5min	Danuglipron
GPAGEAGAS(UniMod:21)PPVRR	S110	Q13425	SNTB2	0.187014	0.231597	0	5min	Danuglipron
GPAPAPQQC(UniMod:4)S(UniMod:21)EPETK	S492	Q3YEC7	RABL6	0.822298	-0.148468	0	5min	Danuglipron
GPAST(UniMod:21)PTYSPAPTQPAPR	T204	Q6P1N0	CC2D1A	0.72149	-0.471404	0	5min	Danuglipron
GPGGS(UniMod:21)QGSQGPSPQGAR	S57	Q96MG7	NSMCE3	0.227485	0.782475	0	5min	Danuglipron
GPGITGTKGDPTGAGPEAS(UniMod:21)LEPGADSVSM(UniMod:35)QAFSR	S483	P98175	RBM10	0.351246	0.172062	0	5min	Danuglipron
GPGQPSS(UniMod:21)PQRLDR	S195	O95400	CD2BP2	0.219566	0.981123	0	5min	Danuglipron
GPGQVPTATSALS(UniMod:21)LELQEVEPLGLPQAS(UniMod:21)PSR	S708;S723	Q6P2E9	EDC4	0.386804	-0.266185	0	5min	Danuglipron
GPGQVPTATSALS(UniMod:21)LELQEVEPLGLPQASPSR	S708	Q6P2E9	EDC4	0.480261	-0.219482	0	5min	Danuglipron
GPGQVPTATSALSLELQEVEPLGLPQAS(UniMod:21)PSR	S723	Q6P2E9	EDC4	0.926949	-0.0505962	0	5min	Danuglipron
GPGS(UniMod:21)PPRT(UniMod:21)PPAPGPPSFEEQLR	S552;T556	Q6ZTN6	ANKRD13D	0.948251	0.0450834	0	5min	Danuglipron
GPGVDLPSVNLSMPKVS(UniMod:21)GPDLDLNLK	S5298	Q09666	AHNAK	0.84834	0.051644	0	5min	Danuglipron
GPKPEPPGS(UniMod:21)GS(UniMod:21)PAPPR	S738;S740	Q9UKJ3	GPATCH8	0.483	0.308766	0	5min	Danuglipron
GPKPEPPGSGS(UniMod:21)PAPPR	S740	Q9UKJ3	GPATCH8	0.330298	-0.432288	0	5min	Danuglipron
GPPASS(UniMod:21)PAPAPK	S259	Q15942	ZYX	0.156344	-0.593109	0	5min	Danuglipron
GPPQS(UniMod:21)PVFEGVYNNSR	S111	Q8WWM7	ATXN2L	0.732679	0.0857572	0	5min	Danuglipron
GPPQSPVFEGVY(UniMod:21)NNS(UniMod:21)RM(UniMod:35)LHFLTAVVGSTC(UniMod:4)DVK	Y118;S121	Q8WWM7	ATXN2L	0.459433	0.628791	0	5min	Danuglipron
GPPS(UniMod:21)PPAPVM(UniMod:35)HS(UniMod:21)PSR	S224;S232	Q13573	SNW1	0.648422	0.28677	0	5min	Danuglipron
GPPS(UniMod:21)PPAPVMHS(UniMod:21)PSR	S224;S232	Q13573	SNW1	0.441931	-0.232572	0	5min	Danuglipron
GPPS(UniMod:21)PPAPVMHS(UniMod:21)PSRK	S224;S232	Q13573	SNW1	0.763348	-0.0896925	0	5min	Danuglipron
GPPS(UniMod:21)PPAPVMHSPSR	S224	Q13573	SNW1	0.854216	-0.0441293	0	5min	Danuglipron
GPPS(UniMod:21)PPAPVMHSPSRK	S224	Q13573	SNW1	0.586669	0.0826362	0	5min	Danuglipron
GPQPPTVS(UniMod:21)PIR	S786	P46087	NOP2	0.557186	0.176682	0	5min	Danuglipron
GPRIS(UniMod:21)APNVDFNLEGPK	S5448	Q09666	AHNAK	0.252489	0.122622	0	5min	Danuglipron
GPRT(UniMod:21)PS(UniMod:21)PPPPIPEDIALGK	T263;S265	Q5T200	ZC3H13	0.942901	0.0401233	0	5min	Danuglipron
GPRT(UniMod:21)PS(UniMod:21)PPPPIPEDIALGKK	T263;S265	Q5T200	ZC3H13	0.808805	0.155828	0	5min	Danuglipron
GPS(UniMod:21)GLGFNIVGGTDQQYVSNDSGIYVSR	S21	P57105	SYNJ2BP	0.835477	0.0734854	0	5min	Danuglipron
GPS(UniMod:21)PSPVGSPASVAQSR	S696	O14497	ARID1A	0.668291	-0.0983457	0	5min	Danuglipron
GPS(UniMod:21)WDPFRDWYPHSR	S15	P04792	HSPB1	0.240905	-0.874379	0	5min	Danuglipron
GPSGLGFNIVGGT(UniMod:21)DQQYVSNDSGIYVSR	T31	P57105	SYNJ2BP	0.288405	0.559833	0	5min	Danuglipron
GPSS(UniMod:21)VEDIK	S243	P06748	NPM1	0.795224	0.0845607	0	5min	Danuglipron
GPTSTSIDNIDGT(UniMod:21)PVRDER	T723	Q5VT52	RPRD2	0.328097	0.67067	0	5min	Danuglipron
GPTTGEGALDLSDVHS(UniMod:21)PPKS(UniMod:21)PEGK	S156;S160	O95684	CEP43	0.885427	-0.0605517	0	5min	Danuglipron
GPVPGPRGPIPS(UniMod:21)GM(UniMod:35)QGPSPINMGAVVPQGSR	S480	P33240	CSTF2	0.666749	-0.30392	0	5min	Danuglipron
GPVS(UniMod:21)PSVSFQPLAR	S222	Q7Z434	MAVS	0.661646	0.180935	0	5min	Danuglipron
GPVVLAEDFLDIM(UniMod:35)GQPINPQC(UniMod:4)RIY(UniMod:21)PEEMIQTGISAIDGMNSIAR	Y165	P21281	ATP6V1B2	0.769821	0.111486	0	5min	Danuglipron
GQGVY(UniMod:21)LGM(UniMod:35)PGC(UniMod:4)LPVYDALAGEFIR	Y151	P30040	ERP29	0.184596	-0.498181	0	5min	Danuglipron
GQGVY(UniMod:21)LGMPGC(UniMod:4)LPVYDALAGEFIR	Y151	P30040	ERP29	0.0902788	1.28652	0	5min	Danuglipron
GQPLC(UniMod:4)VLS(UniMod:21)AM(UniMod:35)KMET(UniMod:21)VVTSPMEGTVR	S1141;T1147	P11498	PC	0.629791	0.192207	0	5min	Danuglipron
GQRAS(UniMod:21)LEAAIADAEQR	S330	P05787	KRT8	0.876133	0.135594	0	5min	Danuglipron
GQRAS(UniMod:21)LEAAIADAEQRGELAIK	S330	P05787	KRT8	0.416469	-0.314013	0	5min	Danuglipron
GQTAY(UniMod:21)QRKGLPQLFC(UniMod:4)SSSC(UniMod:4)LTTFSK	Y325	Q14202	ZMYM3	0.543046	-0.409964	0	5min	Danuglipron
GREC(UniMod:4)S(UniMod:21)PTSSLER	S1124	Q9P1Y6	PHRF1	0.557192	0.228491	0	5min	Danuglipron
GRFRAAVPS(UniMod:21)GASTGIYEALELR	S37	P13929	ENO3	0.402613	-1.28624	0	5min	Danuglipron
GRLS(UniMod:21)PVPVPR	S135	Q9UKM9	RALY	0.656693	0.142918	0	5min	Danuglipron
GRLT(UniMod:21)PS(UniMod:21)PDIIVLSDNEASSPR	T120;S122	Q8WXI9	GATAD2B	0.711886	0.27241	0	5min	Danuglipron
GRPPAEKLS(UniMod:21)PNPPNLTK	S1452	P51532	SMARCA4	0.386216	0.207825	0	5min	Danuglipron
GRPPIAT(UniMod:21)FSANPEAKAAAAPFQTSQASASAPR	T1510	Q96L91	EP400	0.505795	0.147637	0	5min	Danuglipron
GRRS(UniMod:21)PILLPK	S582	Q8TD16	BICD2	0.252138	-0.315277	0	5min	Danuglipron
GRS(UniMod:21)FAGNLNTYK	S386	Q01813	PFKP	0.331983	0.111853	0	5min	Danuglipron
GRS(UniMod:21)IDQDYER	S244	Q9UDY2	TJP2	0.844034	-0.124401	0	5min	Danuglipron
GRS(UniMod:21)PDELPSAGGDGGK	S22	O60610	DIAPH1	0.707306	-0.14318	0	5min	Danuglipron
GRWES(UniMod:21)QQDVSQTTVSR	S1410	Q9NQT8	KIF13B	0.0950924	-0.46023	0	5min	Danuglipron
GS(UniMod:21)ALY(UniMod:21)FHIGETEK	S36;Y39	Q9BVK6	TMED9	0.856665	0.0825638	0	5min	Danuglipron
GS(UniMod:21)GIFDESTPVQTR	S69	Q9H910	JPT2	0.725624	0.187524	0	5min	Danuglipron
GS(UniMod:21)GLGARGSSYGVTSTESYK	S897	P98175	RBM10	0.192101	0.447178	0	5min	Danuglipron
GS(UniMod:21)HS(UniMod:21)PQRPQLHSPAQSEGPSSLC(UniMod:4)GK	S169;S171	P10074	ZBTB48	0.900425	0.0572174	0	5min	Danuglipron
GS(UniMod:21)ISSTSEVHSPPNVGLR	S674	Q8WWQ0	PHIP	0.0510715	1.01347	0	5min	Danuglipron
GS(UniMod:21)LQPAPAQPPGDPAAQASVSNGEDAGGGAGR	S53	O14562	UBFD1	0.28901	0.14501	0	5min	Danuglipron
GS(UniMod:21)PDGSLQTGKPSAPK	S481	Q8IZL8	PELP1	0.423808	0.190683	0	5min	Danuglipron
GS(UniMod:21)PEEELPLPAFEK	S300	Q5JTD0	TJAP1	0.878786	-0.119552	0	5min	Danuglipron
GS(UniMod:21)PGSQPEQVTQRPEEGK	S71	Q5U3C3	TMEM164	0.173905	0.405793	0	5min	Danuglipron
GS(UniMod:21)PHYFS(UniMod:21)PFRPY	S211;S216	Q13242	SRSF9	0.101292	-0.985227	0	5min	Danuglipron
GS(UniMod:21)PHYFSPFRPY	S211	Q13242	SRSF9	0.996079	-0.00249222	0	5min	Danuglipron
GS(UniMod:21)PNTASAEATLPR	S742	Q6PJG6	BRAT1	0.623299	0.204162	0	5min	Danuglipron
GS(UniMod:21)PQAGVDLSFATR	S389	Q13884	SNTB1	0.831077	-0.190171	0	5min	Danuglipron
GS(UniMod:21)PSGGSTAEASDTLSIR	S404	Q9P206	KIAA1522	0.0391179	0.276931	0	5min	Danuglipron
GS(UniMod:21)PTRPNPPVR	S522	Q14195	DPYSL3	0.725905	0.127865	0	5min	Danuglipron
GS(UniMod:21)QQY(UniMod:21)RALTVPELTQQM(UniMod:35)FDAK	S278;Y281	Q13509	TUBB3	0.128055	0.437742	0	5min	Danuglipron
GS(UniMod:21)SQPNLSTSHSEQEYGK	S172	O95208	EPN2	0.169812	0.345539	0	5min	Danuglipron
GS(UniMod:21)YVSIHSSGFR	S38	Q13838	DDX39B	0.682187	0.0894559	0	5min	Danuglipron
GSDALS(UniMod:21)ETSSVSHIEDLEK	S718	Q6P996	PDXDC1	0.0703191	1.89879	0	5min	Danuglipron
GSDHSAS(UniMod:21)LEPGELAELVR	S253	Q9NR45	NANS	0.374162	-0.200995	0	5min	Danuglipron
GSEGKPSLTLPAS(UniMod:21)APGPEEALTTVTVAPAPR	S1282	P48634	PRRC2A	0.847306	-0.08894	0	5min	Danuglipron
GSFS(UniMod:21)DTGLGDGK	S379	Q9Y2W1	THRAP3	0.986369	0.0157865	0	5min	Danuglipron
GSGTAS(UniMod:21)DDEFENLR	S1907	Q7Z6Z7	HUWE1	0.553374	0.327425	0	5min	Danuglipron
GSHSPQRPQLHS(UniMod:21)PAQSEGPSSLC(UniMod:4)GK	S179	P10074	ZBTB48	0.577609	-0.599237	0	5min	Danuglipron
GSLGS(UniMod:21)QGAKDEPEEELQK	S1410	Q13428	TCOF1	0.489441	-0.777755	0	5min	Danuglipron
GSPGS(UniMod:21)QPEQVTQRPEEGK	S74	Q5U3C3	TMEM164	0.233817	-0.290523	0	5min	Danuglipron
GSPHY(UniMod:21)FS(UniMod:21)PFRPY	Y214;S216	Q13242	SRSF9	0.917158	-0.132197	0	5min	Danuglipron
GSPLNAAPYGIESMS(UniMod:21)QDTEVR	S365	P18031	PTPN1	0.80482	0.22574	0	5min	Danuglipron
GSQQY(UniMod:21)RALTVPELTQQM(UniMod:35)FDAK	Y281	Q13509	TUBB3	0.383819	-1.30771	0	5min	Danuglipron
GSTFHRVIPS(UniMod:21)FMC(UniMod:4)QAGDFTNHNGTGGK	S101	P30405	PPIF	0.386196	0.711386	0	5min	Danuglipron
GSVAGGAVY(UniMod:21)LVYDQELLGPSDK	Y23	Q5XKP0	MICOS13	0.966612	0.0143356	0	5min	Danuglipron
GT(UniMod:21)EAGQVGEPGIPTGEAGPSC(UniMod:4)SSASDKLPR	T222	O15355	PPM1G	0.851687	0.187065	0	5min	Danuglipron
GT(UniMod:21)FDNAET(UniMod:21)KKEFGPVVIDYGK	T1092;T1098	Q14204	DYNC1H1	0.871136	0.0549411	0	5min	Danuglipron
GT(UniMod:21)KALGSKATEPPSPDAGELSLASR	T713	Q8IYB8	SUPV3L1	0.621474	-0.289388	0	5min	Danuglipron
GT(UniMod:21)LEDQIIS(UniMod:21)ANPLLEAFGNAK	T218;S225	Q9Y623	MYH4	0.95962	0.0144172	0	5min	Danuglipron
GT(UniMod:21)PEQPQC(UniMod:4)GFSNAVVQILR	T61	Q86SX6	GLRX5	0.303702	-0.475668	0	5min	Danuglipron
GT(UniMod:21)PPVDPKLAWVGDVFTATPAEPRPLTSPLR	T782	P48634	PRRC2A	0.749321	-0.244327	0	5min	Danuglipron
GT(UniMod:21)PSQS(UniMod:21)PVVGR	T177;S181	P52594	AGFG1	0.290622	-0.713797	0	5min	Danuglipron
GT(UniMod:21)RALEATTEHIR	T2143	Q9Y490	TLN1	0.512018	0.156119	0	5min	Danuglipron
GTEPSPGGTPQPS(UniMod:21)RPVS(UniMod:21)PAGPPEGVPEEAQPPR	S122;S126	Q8WUZ0	BCL7C	0.219305	0.226203	0	5min	Danuglipron
GTGLQPGEEELPDIAPPLVT(UniMod:21)PDEPK	T623	P45974	USP5	0.936441	-0.0465391	0	5min	Danuglipron
GTITIQDT(UniMod:21)GIGMTQEELVSNLGTIAR	T159	Q12931	TRAP1	0.752348	0.174073	0	5min	Danuglipron
GTLSDEHAGVIS(UniMod:21)VLAQQAAK	S46	O43504	LAMTOR5	0.078796	-1.80564	0	5min	Danuglipron
GTPSQS(UniMod:21)PVVGR	S181	P52594	AGFG1	0.360514	-0.510808	0	5min	Danuglipron
GTRAS(UniMod:21)VKEQDYLC(UniMod:4)HVYVR	S58	O15498	YKT6	0.516707	0.288822	0	5min	Danuglipron
GTVLALT(UniMod:21)ENNFDDTIAEGITFIK	T328	Q8NBS9	TXNDC5	0.180038	-0.39827	0	5min	Danuglipron
GVDEVT(UniMod:21)IVNILTNR	T55	P07355	ANXA2	0.724393	-0.103379	0	5min	Danuglipron
GVEPSPS(UniMod:21)PIKPGDIK	S247	Q92890	UFD1	0.878203	0.0668288	0	5min	Danuglipron
GVGS(UniMod:21)PEPGPTAPYLGR	S621	Q9C0B5	ZDHHC5	0.650347	0.139296	0	5min	Danuglipron
GVGSGPHPPDTQQPS(UniMod:21)PSK	S660	Q68CZ2	TNS3	0.150326	1.04109	0	5min	Danuglipron
GVHIHQAGGS(UniMod:21)PPASSTSSSSLTNDVAK	S877	Q8N122	RPTOR	0.659546	0.182636	0	5min	Danuglipron
GVIINT(UniMod:21)AS(UniMod:21)VAAFEGQVGQAAYSASK	T153;S155	Q99714	HSD17B10	0.930804	-0.0371839	0	5min	Danuglipron
GVIT(UniMod:21)DQNSDGYC(UniMod:4)QTGTMSR	T49	P15924	DSP	0.0684515	1.07901	0	5min	Danuglipron
GVPAGNS(UniMod:21)DTEGGQPGR	S838	Q9UKV3	ACIN1	0.783872	-0.161573	0	5min	Danuglipron
GVQDIVVGEGT(UniMod:21)HFLIPWVQKPIIFDC(UniMod:4)R	T54	P35232	PHB1	0.272091	-0.307489	0	5min	Danuglipron
GVQVPAS(UniMod:21)PDTVPQPSLR	S85	Q92613	JADE3	0.50451	0.216197	0	5min	Danuglipron
GVRLT(UniMod:21)ELLKQGQY(UniMod:21)SPMAIEEQVAVIYAGVR	T468;Y476	P25705	ATP5F1A	0.623153	-0.314693	0	5min	Danuglipron
GVS(UniMod:21)MPNMLEPK	S706	O14639	ABLIM1	0.989608	0.00309342	0	5min	Danuglipron
GVVDS(UniMod:21)EDLPLNISR	S383	P08238	HSP90AB1	0.885959	0.0311444	0	5min	Danuglipron
GVVPLAGT(UniMod:21)DGETTTQGLDGLSER	T119	P09972	ALDOC	0.479908	-0.914832	0	5min	Danuglipron
GWLKS(UniMod:21)NVS(UniMod:21)DAVAQSTR	S195;S198	P60174	TPI1	0.92532	0.0498321	0	5min	Danuglipron
GWLKS(UniMod:21)NVSDAVAQSTR	S195	P60174	TPI1	0.723006	-0.136005	0	5min	Danuglipron
GY(UniMod:21)VAAGTC(UniMod:4)LMQGEEVTC(UniMod:4)R	Y1120	Q10570	CPSF1	0.608988	0.130622	0	5min	Danuglipron
GYIS(UniMod:21)PYFINTSK	S225	P10809	HSPD1	0.966178	-0.0138037	0	5min	Danuglipron
GYSLVS(UniMod:21)GGT(UniMod:21)DNHLVLVDLRPK	S374;T377	P34897	SHMT2	0.320857	-0.758184	0	5min	Danuglipron
GYTS(UniMod:21)DSEVYTDHGRPGK	S1318	Q92538	GBF1	0.640554	0.192182	0	5min	Danuglipron
HAEAT(UniMod:21)LGSGNLR	T35	Q7L9L4	MOB1B	0.373781	-0.553989	0	5min	Danuglipron
HAPS(UniMod:21)PEPAVQGT(UniMod:21)GVAGVPEESGDAAAIPAK	S23;T31	P13051	UNG	0.75038	-0.250199	0	5min	Danuglipron
HAPS(UniMod:21)PEPAVQGTGVAGVPEESGDAAAIPAK	S23	P13051	UNG	0.0186841	0.550974	0	5min	Danuglipron
HAPTYTIPLS(UniMod:21)PVLS(UniMod:21)PTLPAEAPTAQVPPSLPR	S315;S319	Q9NPI6	DCP1A	0.943375	-0.0460456	0	5min	Danuglipron
HAS(UniMod:21)PILPITEFSDIPR	S306	P42167	TMPO	0.65926	-0.133307	0	5min	Danuglipron
HAT(UniMod:21)KT(UniMod:21)AKDALSSVQESQVAQQAR	T40;T42	P02656	APOC3	0.611543	0.264809	0	5min	Danuglipron
HC(UniMod:4)APS(UniMod:21)PDRS(UniMod:21)PELSSSR	S670;S674	Q96T37	RBM15	0.422263	-0.500022	0	5min	Danuglipron
HC(UniMod:4)APS(UniMod:21)PDRSPELSSSR	S670	Q96T37	RBM15	0.406162	-0.338427	0	5min	Danuglipron
HC(UniMod:4)KT(UniMod:21)NIVT(UniMod:21)ASVDAINFHDK	T268;T272	O00154	ACOT7	0.978997	-0.00542661	0	5min	Danuglipron
HDS(UniMod:21)PDLAPNVTYSLPR	S271	Q9BRD0	BUD13	0.764095	-0.216236	0	5min	Danuglipron
HERMKVY(UniMod:21)VPTGFSAFPFELLHTPEK	Y393	P07099	EPHX1	0.726106	0.150873	0	5min	Danuglipron
HERPAGPGT(UniMod:21)PPPDSGPLAK	T667	Q9P2K8	EIF2AK4	0.991824	-0.00375863	0	5min	Danuglipron
HFIMQVVC(UniMod:4)EAT(UniMod:21)QC(UniMod:4)PDTR	T226	Q14974	KPNB1	0.730575	-0.37138	0	5min	Danuglipron
HGAGS(UniMod:21)GC(UniMod:4)LGTMEVK	S11	Q9BYG5	PARD6B	0.478701	0.159573	0	5min	Danuglipron
HGES(UniMod:21)AWNLENR	S14	P18669	PGAM1	0.667924	0.13116	0	5min	Danuglipron
HGEVC(UniMod:4)PAGWKPGS(UniMod:21)DTIKPDVQK	S181	Q06830	PRDX1	0.241979	0.290588	0	5min	Danuglipron
HGEVC(UniMod:4)PAGWKPGS(UniMod:21)ET(UniMod:21)IIPDPAGK	S253;T255	Q13162	PRDX4	0.578002	0.3728	0	5min	Danuglipron
HGEVC(UniMod:4)PAGWKPGSDT(UniMod:21)IKPDVQK	T183	Q06830	PRDX1	0.563398	0.187121	0	5min	Danuglipron
HGGS(UniMod:21)PQPLATTPLSQEPVNPPSEAS(UniMod:21)PTR	S377;S398	Q9UQ35	SRRM2	0.179466	1.72751	0	5min	Danuglipron
HGGS(UniMod:21)PQPLATTPLSQEPVNPPSEASPTR	S377	Q9UQ35	SRRM2	0.746729	0.0705713	0	5min	Danuglipron
HGGSPQPLATTPLS(UniMod:21)QEPVNPPSEAS(UniMod:21)PTR	S387;S398	Q9UQ35	SRRM2	0.976911	-0.0286802	0	5min	Danuglipron
HGGSPQPLATTPLSQEPVNPPSEAS(UniMod:21)PTR	S398	Q9UQ35	SRRM2	0.151428	-1.24721	0	5min	Danuglipron
HGLAHDEMKS(UniMod:21)PREPGYK	S698	Q9Y2W1	THRAP3	0.259776	-0.764023	0	5min	Danuglipron
HGLEVIYM(UniMod:35)IELIDKY(UniMod:21)C(UniMod:4)VQQLK	Y213	Q58FG0	HSP90AA5P	0.416618	-0.475786	0	5min	Danuglipron
HGLEVIYT(UniMod:21)IEPIDEYC(UniMod:4)VQQLK	T229	Q58FG1	HSP90AA4P	0.0717541	-1.1303	0	5min	Danuglipron
HGLLLPAS(UniMod:21)PVR	S76	Q96E09	PABIR1	0.803648	0.0590349	0	5min	Danuglipron
HGLQLGAQS(UniMod:21)PGR	S1057	Q8N1G0	ZNF687	0.989542	0.00356475	0	5min	Danuglipron
HGS(UniMod:21)DPAFAPGPR	S523	Q6ZRV2	FAM83H	0.837139	-0.0403157	0	5min	Danuglipron
HGS(UniMod:21)GAFYSPELLEALTLR	S200	Q96EK9	KTI12	0.0122489	0.683648	0	5min	Danuglipron
HGS(UniMod:21)GPNIILTGDSSPGFSK	S613	Q53ET0	CRTC2	0.510426	0.161465	0	5min	Danuglipron
HGTC(UniMod:4)AAQVDALNS(UniMod:21)QKKY(UniMod:21)FGR	S130;Y134	O00584	RNASET2	0.559122	0.393291	0	5min	Danuglipron
HGTDLWIDNMSSAVPNHS(UniMod:21)PEKK	S146	Q8N6H7	ARFGAP2	0.632802	-0.39083	0	5min	Danuglipron
HIADLAGNS(UniMod:21)EVILPVPAFNVINGGSHAGNK	S141	P06733	ENO1	0.656942	-0.323214	0	5min	Danuglipron
HIADLAGNSEVILPVPAFNVINGGS(UniMod:21)HAGNK	S157	P06733	ENO1	0.651268	-0.232798	0	5min	Danuglipron
HIKEEPLS(UniMod:21)EEEPC(UniMod:4)TSTAIASPEK	S502	Q9Y2X3	NOP58	0.964825	-0.0443328	0	5min	Danuglipron
HIKEEPLS(UniMod:21)EEEPC(UniMod:4)TSTAIASPEKK	S502	Q9Y2X3	NOP58	0.00160682	1.16116	1	5min	Danuglipron
HIM(UniMod:35)DQRS(UniMod:21)LEEGEGPIAVIMTPTR	S439	Q7L014	DDX46	0.417236	-0.881062	0	5min	Danuglipron
HIMGQNVADY(UniMod:21)MRY(UniMod:21)LM(UniMod:35)EEDEDAYKK	Y207;Y210	P46777	RPL5	0.693157	0.257323	0	5min	Danuglipron
HKT(UniMod:21)LPKM(UniMod:35)S(UniMod:21)GGWELELNGTEAK	T101;S106	Q07021	C1QBP	0.872038	0.0510513	0	5min	Danuglipron
HLAEQFAVGEIIT(UniMod:21)DM(UniMod:35)AK	T30	Q99986	VRK1	0.170378	-0.714043	0	5min	Danuglipron
HLEGLSEEAIM(UniMod:35)ELNLPT(UniMod:21)GIPIVYELDK	T212	P18669	PGAM1	0.761975	0.220085	0	5min	Danuglipron
HLEGLSEEAIMELNLPT(UniMod:21)GIPIVYELDK	T212	P18669	PGAM1	0.106322	0.599523	0	5min	Danuglipron
HLEINPDHPIVET(UniMod:21)LR	T637	P08238	HSP90AB1	0.660445	-0.136724	0	5min	Danuglipron
HLEINPDHS(UniMod:21)IIETLR	S641	P07900	HSP90AA1	0.438109	0.246886	0	5min	Danuglipron
HLGNAVKVT(UniMod:21)INDLNENS(UniMod:21)VTLIQENC(UniMod:4)HLNK	T304;S312	Q7Z2T5	TRMT1L	0.990372	-0.00522523	0	5min	Danuglipron
HLIMAVRGQFS(UniMod:21)TDELVAEVEKR	S841	P53675	CLTCL1	0.935727	-0.0489029	0	5min	Danuglipron
HLVMGDIPAAVNAFQEAAS(UniMod:21)LLGKK	S71	P49321	NASP	0.947086	-0.0230064	0	5min	Danuglipron
HM(UniMod:35)DPPPAPVQDRS(UniMod:21)PS(UniMod:21)PR	S2209;S2211	P46821	MAP1B	0.00392278	0.466766	0	5min	Danuglipron
HMDPPPAPVQDRS(UniMod:21)PS(UniMod:21)PR	S2209;S2211	P46821	MAP1B	0.467239	-1.093	0	5min	Danuglipron
HNDDEQY(UniMod:21)AWESSAGGSFTVR	Y155	P08238	HSP90AB1	0.941049	0.036417	0	5min	Danuglipron
HNSAS(UniMod:21)VENVSLR	S1176	Q9Y4H2	IRS2	0.629693	0.199703	0	5min	Danuglipron
HPDS(UniMod:21)S(UniMod:21)VNFAEFSK	S34;S35	P26583	HMGB2	0.893384	0.128851	0	5min	Danuglipron
HQAS(UniMod:21)DS(UniMod:21)ENEELPKPR	S235;S237	Q96ST2	IWS1	0.761052	-0.163731	0	5min	Danuglipron
HQAS(UniMod:21)DS(UniMod:21)ENEELPKPR	S235;S237	Q96ST2	IWS1	0.761052	-0.163731	0	5min	Danuglipron
HQDGLPYIDDS(UniMod:21)PSSSPHLSSK	S459	P11274	BCR	0.107134	-0.141709	0	5min	Danuglipron
HQEVLY(UniMod:21)S(UniMod:21)LLER	Y438;S439	Q9Y6X3	MAU2	0.500259	0.273956	0	5min	Danuglipron
HQGVMVGMGQKDC(UniMod:4)Y(UniMod:21)VGDEAQSK	Y54	Q562R1	ACTBL2	0.8935	-0.0369821	0	5min	Danuglipron
HRAEAPPLEREDS(UniMod:21)GTFSLGK	S18	O75569	PRKRA	0.568149	0.353166	0	5min	Danuglipron
HRHS(UniMod:21)PTGPPGFPR	S89	P98175	RBM10	0.509618	0.231826	0	5min	Danuglipron
HRPS(UniMod:21)PPAT(UniMod:21)PPPK	S402;T406	Q8IYB3	SRRM1	0.752347	0.106342	0	5min	Danuglipron
HRPS(UniMod:21)PPATPPPK	S402	Q8IYB3	SRRM1	0.150253	0.489958	0	5min	Danuglipron
HRS(UniMod:21)SISGSLPSSGSLQAVSSR	S356	Q9BXF6	RAB11FIP5	0.682006	0.115057	0	5min	Danuglipron
HS(UniMod:21)GPNSADSANDGFVR	S100	P52597	HNRNPF	0.237879	-0.957572	0	5min	Danuglipron
HS(UniMod:21)ISGPISTSK	S887	Q69YQ0	SPECC1L	0.928707	-0.0426552	0	5min	Danuglipron
HS(UniMod:21)LEEGLDMVNR	S58	Q7Z309	PABIR2	0.259729	0.171008	0	5min	Danuglipron
HS(UniMod:21)PTSEPTPPGDALPPVSSPHTHR	S463	Q9H6S3	EPS8L2	0.448908	-0.553428	0	5min	Danuglipron
HS(UniMod:21)S(UniMod:21)NPPLESHVGWVMDSR	S823;S824	Q6PKG0	LARP1	0.89875	-0.118083	0	5min	Danuglipron
HSHSHS(UniMod:21)PMSTR	S99	P62995	TRA2B	0.802805	0.248396	0	5min	Danuglipron
HSLPS(UniMod:21)GLGLSETQITSHGFDNTK	S39	P53367	ARFIP1	0.67712	0.0864291	0	5min	Danuglipron
HSQFIGY(UniMod:21)PITLFVEK	Y216	P07900	HSP90AA1	0.685336	0.144961	0	5min	Danuglipron
HSQFIGYPIT(UniMod:21)LFVEK	T219	P07900	HSP90AA1	0.230135	-1.93368	0	5min	Danuglipron
HSS(UniMod:21)ETFSSTPSATR	S1101	P35568	IRS1	0.254418	-0.431141	0	5min	Danuglipron
HSS(UniMod:21)IS(UniMod:21)PSTLTLK	S437;S439	Q14004	CDK13	0.907317	-0.0752962	0	5min	Danuglipron
HSS(UniMod:21)IS(UniMod:21)PVRLPLNSSLGAELSR	S383;S385	Q9NYV4	CDK12	0.921731	-0.0483529	0	5min	Danuglipron
HSS(UniMod:21)NPPLESHVGWVM(UniMod:35)DSR	S824	Q6PKG0	LARP1	0.154283	0.462841	0	5min	Danuglipron
HSS(UniMod:21)NPPLESHVGWVMDSR	S824	Q6PKG0	LARP1	0.538882	-0.351159	0	5min	Danuglipron
HTGPGILSM(UniMod:35)ANAGPNTNGS(UniMod:21)QFFIC(UniMod:4)T(UniMod:21)AKTEWLDGK	S110;T116	P62937	PPIA	0.89671	-0.0689494	0	5min	Danuglipron
HTGPGILSMANAGPNT(UniMod:21)NGSQFFIC(UniMod:4)TAK	T107	P62937	PPIA	0.182985	-2.67493	0	5min	Danuglipron
HTGPNS(UniMod:21)PDTANDGFVR	S104	P31943	HNRNPH1	0.767922	0.163164	0	5min	Danuglipron
HVGDLGNVT(UniMod:21)ADKDGVADVS(UniMod:21)IEDSVISLSGDHC(UniMod:4)IIGR	T89;S99	P00441	SOD1	0.339197	0.299417	0	5min	Danuglipron
HVTLPSS(UniMod:21)PR	S2719	Q5T4S7	UBR4	0.872175	-0.0501851	0	5min	Danuglipron
HVTVIGGGLMGAGIAQVAAAT(UniMod:21)GHTVVLVDQTEDILAK	T49	Q16836	HADH	0.178205	-0.437544	0	5min	Danuglipron
HVVLGAIENKVES(UniMod:21)K	S182	P41227	NAA10	0.881257	0.0769849	0	5min	Danuglipron
HY(UniMod:21)S(UniMod:21)RLEIC(UniMod:4)NLTPDTLTSDTYKK	Y335;S336	P17655	CAPN2	0.473254	-0.270561	0	5min	Danuglipron
HYVSILLQS(UniMod:21)DKKLT(UniMod:21)QEQVSDSQVLIR	S40;T45	Q9P0I2	EMC3	0.54008	-0.349845	0	5min	Danuglipron
IAC(UniMod:4)KS(UniMod:21)PPPESVDTPTSTK	S1131	P46013	MKI67	0.865637	0.0862028	0	5min	Danuglipron
IAC(UniMod:4)RS(UniMod:21)PQPDPVGT(UniMod:21)PTIFKPQSK	S2223;T2231	P46013	MKI67	0.933807	0.04197	0	5min	Danuglipron
IAC(UniMod:4)RS(UniMod:21)PQPDPVGTPTIFKPQSK	S2223	P46013	MKI67	0.48303	0.388348	0	5min	Danuglipron
IAEVAKLFADAGLVC(UniMod:4)IT(UniMod:21)S(UniMod:21)FISPYTQDR	T129;S130	O43252	PAPSS1	0.962002	-0.0365219	0	5min	Danuglipron
IAGPGLGS(UniMod:21)GVRARVLQSFTVDSSK	S1433	O75369	FLNB	0.842663	-0.107683	0	5min	Danuglipron
IANEVIGEM(UniMod:35)NLKPEEVFLAQGT(UniMod:21)LRPDLIESASLVASGK	T368	P49915	GMPS	0.255374	0.106384	0	5min	Danuglipron
IAPPET(UniMod:21)PDS(UniMod:21)KVRM(UniMod:35)VIITGPPEAQFK	T446;S449	Q9NZI8	IGF2BP1	0.881811	-0.069985	0	5min	Danuglipron
IASAPEPRVT(UniMod:21)LEGPSATAPASSPGLAK	T227	Q6P1N0	CC2D1A	0.761044	-0.142437	0	5min	Danuglipron
IC(UniMod:4)AVGIT(UniMod:21)KLLTEC(UniMod:4)PPMMDTEYTK	T847	P55060	CSE1L	0.423411	-0.397995	0	5min	Danuglipron
IC(UniMod:4)DFENAS(UniMod:21)KPQSIQESTGSIIEVLSK	S283	P51659	HSD17B4	0.584879	-0.250945	0	5min	Danuglipron
IC(UniMod:4)TLPSPPS(UniMod:21)PLASLAPVADSSTR	S671	Q9UER7	DAXX	0.130145	-0.216796	0	5min	Danuglipron
IDEPLEGSEDRIITIT(UniMod:21)GT(UniMod:21)QDQIQNAQYLLQNSVK	T438;T440	P61978	HNRNPK	0.772304	-0.196997	0	5min	Danuglipron
IDFTPVS(UniMod:21)PAPS(UniMod:21)PTR	S115;S119	Q7Z309	PABIR2	0.701599	0.253293	0	5min	Danuglipron
IDGGIT(UniMod:21)GNMRQEAIDRFNAPGAQQFC(UniMod:4)FLLSTR	T1101	Q14839	CHD4	0.942401	-0.0259968	0	5min	Danuglipron
IDIIPNT(UniMod:21)QEHT(UniMod:21)LTLVDTGIGMTK	T79;T83	Q58FF8	HSP90AB2P	0.788134	-0.146737	0	5min	Danuglipron
IDIIPNT(UniMod:21)QEHTLTLVDTGIGMTK	T79	Q58FF8	HSP90AB2P	0.0790994	-1.67808	0	5min	Danuglipron
IDIS(UniMod:21)PSTFR	S682	Q9Y2W1	THRAP3	0.699796	0.195706	0	5min	Danuglipron
IDIS(UniMod:21)PSTFRK	S682	Q9Y2W1	THRAP3	0.430616	0.205713	0	5min	Danuglipron
IDIS(UniMod:21)PSTLR	S658	Q9NYF8	BCLAF1	0.674375	0.151782	0	5min	Danuglipron
IDIS(UniMod:21)PSTLRK	S658	Q9NYF8	BCLAF1	0.280578	0.232654	0	5min	Danuglipron
IDKFRFT(UniMod:21)PPLEDSC(UniMod:4)FHYGFNSNYLK	T73	P07099	EPHX1	0.866686	0.0566991	0	5min	Danuglipron
IDPT(UniMod:21)VTMMQVEEKPDVTYSDVGGC(UniMod:4)K	T160	P35998	PSMC2	0.468957	-0.372719	0	5min	Danuglipron
IDSGS(UniMod:21)EVIVGVNK	S483	P22033	MMUT	0.721287	-0.0669502	0	5min	Danuglipron
IDSVAAQPTATSPVVYTRPAISSFSSSGIGFGES(UniMod:21)LK	S655	P49790	NUP153	0.764782	0.0999131	0	5min	Danuglipron
IDT(UniMod:21)PPAC(UniMod:4)TEESIATPSEIK	T1530	O94913	PCF11	0.152469	0.483365	0	5min	Danuglipron
IEDVGS(UniMod:21)DEEDDSGK	S255	P08238	HSP90AB1	0.907102	0.045432	0	5min	Danuglipron
IEDVGS(UniMod:21)DEEDDSGKDK	S255	P08238	HSP90AB1	0.158815	-0.746338	0	5min	Danuglipron
IEESDQGPY(UniMod:21)AIILAPTR	Y470	Q9BUQ8	DDX23	0.362228	-0.0869401	0	5min	Danuglipron
IEEVLSPEGS(UniMod:21)PSK	S677	Q9UEY8	ADD3	0.351097	0.539384	0	5min	Danuglipron
IEGS(UniMod:21)GDQVDT(UniMod:21)LELSGGAR	S347;T353	P50570	DNM2	0.19576	-0.369598	0	5min	Danuglipron
IEGY(UniMod:21)EDQVLITEHGDLGNSR	Y70	P52907	CAPZA1	0.885527	0.100175	0	5min	Danuglipron
IEHAPS(UniMod:21)PSSGGTLK	S525	Q14004	CDK13	0.497544	0.234735	0	5min	Danuglipron
IEPELDGS(UniMod:21)AQVT(UniMod:21)SHDASTNGLINFIK	S532;T536	P06744	GPI	0.458736	-0.37593	0	5min	Danuglipron
IES(UniMod:21)PKLER	S809	Q92598	HSPH1	0.289418	0.16392	0	5min	Danuglipron
IEVQDTSGGTTALRPSASTQALSSSVS(UniMod:21)SSK	S766	Q16531	DDB1	0.574536	-0.327949	0	5min	Danuglipron
IFPM(UniMod:35)GDRLY(UniMod:21)IGLAGLATDVQTVAQR	Y50	P49720	PSMB3	0.804043	-0.100377	0	5min	Danuglipron
IGDSS(UniMod:21)QGDNNLQK	S218	Q05086	UBE3A	0.151707	-0.463381	0	5min	Danuglipron
IGDT(UniMod:21)RLSTMETGTGLIR	T299	P29144	TPP2	0.861241	0.0869234	0	5min	Danuglipron
IGEGT(UniMod:21)Y(UniMod:21)GVVYK	T14;Y15	P06493	CDK1	0.942628	-0.0359231	0	5min	Danuglipron
IGEGT(UniMod:21)YGVVYK	T14	P06493	CDK1	0.795597	0.214713	0	5min	Danuglipron
IGEGTY(UniMod:21)GVVYK	Y15	P06493	CDK1	0.718266	0.211193	0	5min	Danuglipron
IGELGAPEVWGLS(UniMod:21)PK	S149	Q8N5F7	NKAP	0.727974	-0.177424	0	5min	Danuglipron
IGGDAAT(UniMod:21)T(UniMod:21)VNNSTPDFGFGGQK	T94;T95	Q92945	KHSRP	0.746839	0.169594	0	5min	Danuglipron
IGLFGGAGVGKT(UniMod:21)VLIM(UniMod:35)ELINNVAK	T213	P06576	ATP5F1B	0.867432	0.170275	0	5min	Danuglipron
IGPLGLS(UniMod:21)PK	S38	P30050	RPL12	0.318508	0.254899	0	5min	Danuglipron
IGQPT(UniMod:21)LLLYVDAGPETMTQR	T113	P00568	AK1	0.851894	-0.0739159	0	5min	Danuglipron
IHAREIFDS(UniMod:21)RGNPT(UniMod:21)VEVDLFTSK	S14;T19	P06733	ENO1	0.843393	-0.0578448	0	5min	Danuglipron
IHAREIFDS(UniMod:21)RGNPTVEVDLFTSK	S14	P06733	ENO1	0.233502	-1.28553	0	5min	Danuglipron
IHFPLAT(UniMod:21)Y(UniMod:21)APVISAEK	T271;Y272	P68366	TUBA4A	0.990292	0.00500634	0	5min	Danuglipron
IHIDPEIQDGS(UniMod:21)PTTSR	S112	P50479	PDLIM4	0.248577	-0.621153	0	5min	Danuglipron
IHPM(UniMod:35)AYQLQLQAAS(UniMod:21)NFKSPVK	S205	P67870	CSNK2B	0.299712	0.177848	0	5min	Danuglipron
IHPMAYQLQLQAASNFKS(UniMod:21)PVK	S209	P67870	CSNK2B	0.684542	0.0729994	0	5min	Danuglipron
IHRAS(UniMod:21)DPGLPAEEPK	S1859	P27708	CAD	0.752063	0.140911	0	5min	Danuglipron
IHS(UniMod:21)PIIR	S1117	O60885	BRD4	0.43383	-0.72604	0	5min	Danuglipron
IHVSDQELQS(UniMod:21)ANASVDDSRLEELK	S816	P22314	UBA1	0.993363	0.00629263	0	5min	Danuglipron
IIAEGANGPTT(UniMod:21)PEADK	T410	P00367	GLUD1	0.181678	0.680307	0	5min	Danuglipron
IIAQKIY(UniMod:21)GADDIELLPEAQHK	Y834	P11586	MTHFD1	0.61602	-0.584601	0	5min	Danuglipron
IIEVAPQVAT(UniMod:21)QNVNPTPGATS	T381	P49903	SEPHS1	0.980705	-0.00861453	0	5min	Danuglipron
IIIEELSLVAASPT(UniMod:21)LSPR	T304	Q16513	PKN2	0.281763	2.05674	0	5min	Danuglipron
IILDLISES(UniMod:21)PIK	S216	P61978	HNRNPK	0.871247	-0.12465	0	5min	Danuglipron
IINEPT(UniMod:21)AAAIAYGLDR	T177	P0DMV8	HSPA1A	0.521858	0.178561	0	5min	Danuglipron
IINVGGKY(UniMod:21)VKLQIWDTAGQER	Y61	P20338	RAB4A	0.949407	0.0173399	0	5min	Danuglipron
IIS(UniMod:21)NASC(UniMod:4)TTNC(UniMod:4)LAPLAK	S148	P04406	GAPDH	0.63008	0.194417	0	5min	Danuglipron
IISNAS(UniMod:21)C(UniMod:4)TTNC(UniMod:4)LAPLAK	S151	P04406	GAPDH	0.476541	0.275617	0	5min	Danuglipron
IIT(UniMod:21)FTKNNQFQALLQYADPVSAQHAK	T215	P26599	PTBP1	0.613982	-0.844885	0	5min	Danuglipron
IIY(UniMod:21)RDLISHDEMFSDIYK	Y4	P13693	TPT1	0.311371	-0.410508	0	5min	Danuglipron
IIYGGSVT(UniMod:21)GAT(UniMod:21)C(UniMod:4)KELASQPDVDGFLVGGASLKPEFVDIINAK	T214;T217	P60174	TPI1	0.565437	0.266156	0	5min	Danuglipron
IKAEY(UniMod:21)EGDGIPTVFVAVAGR	Y316	P22234	PAICS	0.937465	-0.0982163	0	5min	Danuglipron
IKDPDAS(UniMod:21)KPEDWDER	S214	P27797	CALR	0.168227	-0.888893	0	5min	Danuglipron
IKNENTEGS(UniMod:21)PQEDGVELEGLK	S1247	P11388	TOP2A	0.811559	-0.106044	0	5min	Danuglipron
ILAEADGLS(UniMod:21)T(UniMod:21)NHWLIGTDK	S34;T35	Q9UJ70	NAGK	0.681335	0.168188	0	5min	Danuglipron
ILAT(UniMod:21)PPQEDAPSVDIANIR	T287	P29401	TKT	0.911819	-0.106367	0	5min	Danuglipron
ILEFVGRS(UniMod:21)LPEET(UniMod:21)MDFMVQHTSFK	S214;T219	P0DMM9	SULT1A3	0.574079	-0.181802	0	5min	Danuglipron
ILEKKS(UniMod:21)VEVNFTESLLR	S71	Q9BUL8	PDCD10	0.64575	-0.183118	0	5min	Danuglipron
ILEQQNSSRT(UniMod:21)LEK	T426	Q16181	SEPTIN7	0.135466	-0.887259	0	5min	Danuglipron
ILES(UniMod:21)LKNM(UniMod:35)T(UniMod:21)VEQLLTGSPTSPTVEPEKPTR	S823;T828	Q9C0C9	UBE2O	0.678437	0.162094	0	5min	Danuglipron
ILES(UniMod:21)LKNMT(UniMod:21)VEQLLTGSPTSPTVEPEKPTR	S823;T828	Q9C0C9	UBE2O	0.50116	-0.22796	0	5min	Danuglipron
ILGGVIS(UniMod:21)AIS(UniMod:21)EAAAQYNPEPPPPR	S67;S70	P04632	CAPNS1	0.353395	-0.354742	0	5min	Danuglipron
ILGGVIS(UniMod:21)AISEAAAQYNPEPPPPR	S67	P04632	CAPNS1	0.659025	0.192398	0	5min	Danuglipron
ILGLAPS(UniMod:21)RAAT(UniMod:21)KQAGGFLGPPPPSGK	S218;T222	Q9UM00	TMCO1	0.435054	-0.784507	0	5min	Danuglipron
ILIKLS(UniMod:21)S(UniMod:21)TWEGIQAGK	S144;S145	P37837	TALDO1	0.502627	0.455425	0	5min	Danuglipron
ILIPS(UniMod:21)DIESSK	S463	P30414	NKTR	0.426331	0.456363	0	5min	Danuglipron
ILKS(UniMod:21)KGLAPDLPEDLYHLIK	S77	P62277	RPS13	0.715957	-0.279371	0	5min	Danuglipron
ILKS(UniMod:21)PEIQR	S295	P36578	RPL4	0.309027	0.522851	0	5min	Danuglipron
ILM(UniMod:35)AKS(UniMod:21)VKY(UniMod:21)TVNFLEAK	S352;Y355	Q86X55	CARM1	0.591786	0.25101	0	5min	Danuglipron
ILS(UniMod:21)DVTHSAVFGVPASK	S637	Q2M2I8	AAK1	0.466587	0.196127	0	5min	Danuglipron
ILS(UniMod:21)GDC(UniMod:4)RPLPYILFGPPGTGK	S758	Q9BXT6	MOV10L1	0.803718	-0.0960542	0	5min	Danuglipron
ILSQS(UniMod:21)TDSLNM(UniMod:35)R	S174	Q92974	ARHGEF2	0.305679	0.679634	0	5min	Danuglipron
ILSQS(UniMod:21)TDSLNMR	S174	Q92974	ARHGEF2	0.83267	0.046818	0	5min	Danuglipron
ILTERGY(UniMod:21)SFTTTAER	Y198	P60709	ACTB	0.206593	-1.54618	0	5min	Danuglipron
IMAT(UniMod:21)PEQVGK	T455	P12956	XRCC6	0.638313	0.132951	0	5min	Danuglipron
IMDS(UniMod:21)SQNAYNEDTSALVAR	S152	Q9BRX5	GINS3	0.0359175	0.922705	1	5min	Danuglipron
INISEGNC(UniMod:4)PERIVT(UniMod:21)IT(UniMod:21)GPTDAIFK	T92;T94	P57721	PCBP3	0.957145	0.0370214	0	5min	Danuglipron
INKPRAEDS(UniMod:21)GEYHC(UniMod:4)VYHFVSAPK	S213	Q9Y639	NPTN	0.990317	-0.00861991	0	5min	Danuglipron
INNAHTIGC(UniMod:4)NAVS(UniMod:21)WAPAVVPGSLIDHPSGQK	S157	P55735	SEC13	0.640856	-0.393693	0	5min	Danuglipron
INQANS(UniMod:21)PDLLS(UniMod:21)VSQYYSGELVSYVR	S605;S610	Q12768	WASHC5	0.784264	-0.077444	0	5min	Danuglipron
INVLAAQY(UniMod:21)QS(UniMod:21)LLNSYGEPVDDK	Y315;S317	O00429	DNM1L	0.182498	-0.304113	0	5min	Danuglipron
IPC(UniMod:4)DS(UniMod:21)PQSDPVDTPTSTK	S1253	P46013	MKI67	0.833372	0.0847676	0	5min	Danuglipron
IPC(UniMod:4)DVT(UniMod:21)EAEIISLGLPFGK	T71	O95758	PTBP3	0.18667	0.664423	0	5min	Danuglipron
IPC(UniMod:4)ES(UniMod:21)PPLEVVDTTASTK	S2708	P46013	MKI67	0.92634	0.0361365	0	5min	Danuglipron
IPC(UniMod:4)KS(UniMod:21)S(UniMod:21)PELEDTATSSK	S2827;S2828	P46013	MKI67	0.426007	-0.180612	0	5min	Danuglipron
IPEM(UniMod:35)HLKAPKIS(UniMod:21)M(UniMod:35)PDIDLNLK	S3746	Q09666	AHNAK	0.710231	0.394474	0	5min	Danuglipron
IPGTPGAGGRLS(UniMod:21)PENNQVLTK	S51	Q16514	TAF12	0.320522	0.329863	0	5min	Danuglipron
IPQAALAKPIS(UniMod:21)IPT(UniMod:21)NLVSLFSR	S738;T741	Q86TB9	PATL1	0.523475	-0.227576	0	5min	Danuglipron
IPSEMPS(UniMod:21)PNFGK	S687	Q9H2J7	SLC6A15	0.860787	0.0493152	0	5min	Danuglipron
IPSFFPSPEEPPS(UniMod:21)PSAPSIAK	S2709	Q12802	AKAP13	0.942618	0.0683346	0	5min	Danuglipron
IQAAAS(UniMod:21)TPTNATAASDANTGDR	S389	P49841	GSK3B	0.757603	-0.115768	0	5min	Danuglipron
IQASTM(UniMod:35)AFKQM(UniMod:35)EQIS(UniMod:21)QFLQAAERYGINTTDIFQTVDLWEGK	S94	P37802	TAGLN2	0.633956	0.268721	0	5min	Danuglipron
IQDFLKDS(UniMod:21)QLQFEAISDEEK	S147	P49643	PRIM2	0.596435	0.25956	0	5min	Danuglipron
IQT(UniMod:21)KEPLPTLPLGR	T236	O43464	HTRA2	0.971966	0.0126795	0	5min	Danuglipron
IQVAQEKQVAEQGGDLS(UniMod:21)PAANR	S438	O94804	STK10	0.0442437	-0.681773	0	5min	Danuglipron
IREDLPNLESSEET(UniMod:21)EQINK	T763	Q96QK1	VPS35	0.713732	-0.200761	0	5min	Danuglipron
IRS(UniMod:21)IEALLEAGQAR	S959	Q9P2E9	RRBP1	0.661081	0.165166	0	5min	Danuglipron
IS(UniMod:21)APNVDFNLEGPK	S5448	Q09666	AHNAK	0.39586	0.450027	0	5min	Danuglipron
IS(UniMod:21)ASGPESLLGGPGGASAAPAAGSK	S111	Q9Y2U8	LEMD3	0.293042	-0.380565	0	5min	Danuglipron
IS(UniMod:21)LC(UniMod:4)LKVLS(UniMod:21)EC(UniMod:4)SPLMNDIFNK	S614;S621	P53618	COPB1	0.256928	-0.434829	0	5min	Danuglipron
IS(UniMod:21)MPDFDLHLK	S2580	Q09666	AHNAK	0.0446668	-2.67035	1	5min	Danuglipron
IS(UniMod:21)MPDFDLHLK	S2580	Q09666	AHNAK	0.0446668	-2.67035	1	5min	Danuglipron
IS(UniMod:21)MPDFDLHLK	S2580	Q09666	AHNAK	0.0446668	-2.67035	1	5min	Danuglipron
IS(UniMod:21)MPDFDLHLK	S2580	Q09666	AHNAK	0.0446668	-2.67035	1	5min	Danuglipron
IS(UniMod:21)MPDFDLNLK	S3672	Q09666	AHNAK	0.15269	1.08286	0	5min	Danuglipron
IS(UniMod:21)MPGFKGEGPDVDVNLPK	S2775	Q09666	AHNAK	0.496121	-0.438407	0	5min	Danuglipron
IS(UniMod:21)PIQKPQGLDPVEILQER	S329	P51531	SMARCA2	0.74361	0.172996	0	5min	Danuglipron
IS(UniMod:21)SSSFSR	S34	P05787	KRT8	0.136203	0.249402	0	5min	Danuglipron
ISEGLPT(UniMod:21)PTKMT(UniMod:21)PR	T821;T826	P06400	RB1	0.398444	-0.401657	0	5min	Danuglipron
ISGAS(UniMod:21)EKDIVHSGLAYTM(UniMod:35)ER	S501	P00367	GLUD1	0.892214	-0.048111	0	5min	Danuglipron
ISLPGQMAGT(UniMod:21)PIT(UniMod:21)PLK	T222;T225	Q9H8Y8	GORASP2	0.701673	-0.0912948	0	5min	Danuglipron
ISLPGQMAGT(UniMod:21)PITPLK	T222	Q9H8Y8	GORASP2	0.822619	0.0838923	0	5min	Danuglipron
ISLPLPNFS(UniMod:21)SLNLR	S419	P08670	VIM	0.954977	0.0305855	0	5min	Danuglipron
ISM(UniMod:35)RFQEY(UniMod:21)HIQQNEALAAK	Y70	Q9Y5J7	TIMM9	0.299544	1.27232	0	5min	Danuglipron
ISM(UniMod:35)S(UniMod:21)EVDLNVAAPK	S572	Q09666	AHNAK	0.646842	-0.0856952	0	5min	Danuglipron
ISMQDVDLS(UniMod:21)LGSPK	S508	Q09666	AHNAK	0.685781	0.217101	0	5min	Danuglipron
ISMQDVDLSLGS(UniMod:21)PK	S511	Q09666	AHNAK	0.614996	-0.218214	0	5min	Danuglipron
ISSM(UniMod:35)VVM(UniMod:35)ENVGQQKLY(UniMod:21)EMVSYC(UniMod:4)QNISK	Y441	P46063	RECQL	0.458363	0.236252	0	5min	Danuglipron
ISSM(UniMod:35)VVMENVGQQKLY(UniMod:21)EM(UniMod:35)VSYC(UniMod:4)QNISK	Y441	P46063	RECQL	0.928687	-0.0502893	0	5min	Danuglipron
ISSSS(UniMod:21)FSR	S37	P05787	KRT8	0.663033	-0.179584	0	5min	Danuglipron
ISVS(UniMod:21)RSTSFRGGM(UniMod:35)GSGGLATGIAGGLAGMGGIQNEK	S49	P05783	KRT18	0.342753	-1.07926	0	5min	Danuglipron
ISYIPDEEVSSPS(UniMod:21)PPQR	S164	Q9Y6M1	IGF2BP2	0.807024	0.144475	0	5min	Danuglipron
IT(UniMod:21)VVGVGQVGM(UniMod:35)AC(UniMod:4)AIS(UniMod:21)ILGKSLADELALVDVLEDK	T25;S39	P07195	LDHB	0.329266	-0.295113	0	5min	Danuglipron
ITKPGS(UniMod:21)IDSNNQLFAPGGR	S1077	Q04637	EIF4G1	0.981238	-0.0128312	0	5min	Danuglipron
ITPPAAKPGS(UniMod:21)PQAK	S678	P35658	NUP214	0.203568	0.165417	0	5min	Danuglipron
IVAHAVEVPAVQS(UniMod:21)PR	S75	Q96FF9	CDCA5	0.292526	-0.476898	0	5min	Danuglipron
IVAHAVEVPAVQS(UniMod:21)PRRS(UniMod:21)PR	S75;S79	Q96FF9	CDCA5	0.686111	0.172491	0	5min	Danuglipron
IVDGS(UniMod:21)RFT(UniMod:21)EFKAFYGDTLVTGFAR	S342;T345	Q9HCC0	MCCC2	0.588133	-0.459085	0	5min	Danuglipron
IVENLGILT(UniMod:21)GPQLFSLNK	T654	Q9H6S3	EPS8L2	0.309986	0.977188	0	5min	Danuglipron
IVPQSQVPNPES(UniMod:21)PGK	S447	Q9ULM3	YEATS2	0.761485	0.118268	0	5min	Danuglipron
IVQTYHVNMAGTNPY(UniMod:21)TTITPQEINGK	Y592	P12814	ACTN1	0.813534	-0.121866	0	5min	Danuglipron
IWDPTPSHTPAGAATPGRGDT(UniMod:21)PGHATPGHGGATSSAR	T273	O75533	SF3B1	0.763585	0.188205	0	5min	Danuglipron
IWHHT(UniMod:21)FY(UniMod:21)NELRVAPEEHPVLLTEAPLNPK	T89;Y91	P60709	ACTB	0.768889	0.0697615	0	5min	Danuglipron
IWRRS(UniMod:21)Y(UniMod:21)DVPPPPM(UniMod:35)EPDHPFYSNISK	S118;Y119	P18669	PGAM1	0.74532	0.0842706	0	5min	Danuglipron
IWRRS(UniMod:21)Y(UniMod:21)DVPPPPMEPDHPFYSNISK	S118;Y119	P18669	PGAM1	0.186997	-1.7521	0	5min	Danuglipron
IWS(UniMod:21)VPNASC(UniMod:4)VQVVR	S292	Q9UMS4	PRPF19	0.29902	-0.356738	0	5min	Danuglipron
IWYHTFY(UniMod:21)NELRVAPDEHPILLTEAPLNPK	Y92	Q562R1	ACTBL2	0.75962	-0.143745	0	5min	Danuglipron
IY(UniMod:21)DPQEGAVVVLPADSQQR	Y600	Q9NXF1	TEX10	0.771186	-0.10273	0	5min	Danuglipron
IYC(UniMod:4)VAC(UniMod:4)QELDS(UniMod:21)DVDKDNPALNAQAALSQAR	S78	O60232	ZNRD2	0.0748892	1.04149	0	5min	Danuglipron
IYQNIQDGS(UniMod:21)LDLNAAESGVQHKPSAPQGGR	S180	P61106	RAB14	0.532599	0.210876	0	5min	Danuglipron
IYQY(UniMod:21)IQSR	Y321	Q13627	DYRK1A	0.805442	0.102836	0	5min	Danuglipron
IYVDDGLIS(UniMod:21)LQVKQKGADFLVTEVENGGSLGSK	S182	P14618	PKM	0.932799	-0.0573622	0	5min	Danuglipron
KAC(UniMod:4)NC(UniMod:4)LLLKVNQIGS(UniMod:21)VT(UniMod:21)ESIQAC(UniMod:4)K	S349;T351	P13929	ENO3	0.819815	-0.159823	0	5min	Danuglipron
KAC(UniMod:4)NC(UniMod:4)LLLKVNQIGS(UniMod:21)VTESIQAC(UniMod:4)K	S349	P13929	ENO3	0.936423	0.0400073	0	5min	Danuglipron
KADIGVAM(UniMod:35)GIAGSDVS(UniMod:21)KQAADM(UniMod:35)ILLDDNFASIVTGVEEGR	S742	P05023	ATP1A1	0.0314532	0.190822	0	5min	Danuglipron
KADTTTPTPTAILAPGS(UniMod:21)PAS(UniMod:21)PPGSLEPK	S298;S301	P25440	BRD2	0.646516	-0.251134	0	5min	Danuglipron
KADTTTPTPTAILAPGSPAS(UniMod:21)PPGSLEPK	S301	P25440	BRD2	0.0283	0.569903	0	5min	Danuglipron
KAEDS(UniMod:21)DS(UniMod:21)EPEPEDNVR	S499;S501	Q9H0D6	XRN2	0.0899946	-0.662871	0	5min	Danuglipron
KAEGEPQEES(UniMod:21)PLK	S177	Q9NYF8	BCLAF1	0.68762	-0.260579	0	5min	Danuglipron
KAEPSEVDMNS(UniMod:21)PK	S71	Q9NR30	DDX21	0.706021	-0.193453	0	5min	Danuglipron
KAM(UniMod:35)KGLGT(UniMod:21)DEESILTLLTSR	T33	P08758	ANXA5	0.39794	1.04932	0	5min	Danuglipron
KAMKGLGT(UniMod:21)DEES(UniMod:21)ILTLLTSR	T33;S37	P08758	ANXA5	0.986091	0.0049745	0	5min	Danuglipron
KANEKT(UniMod:21)ESSSAQQVAVSR	T761	P25440	BRD2	0.0260751	1.81052	1	5min	Danuglipron
KAPAGQEEPGT(UniMod:21)PPSSPLSAEQLDR	T60	P13051	UNG	0.838949	0.162176	0	5min	Danuglipron
KAS(UniMod:21)GPPVSELITK	S36	P10412	H1-4	0.0858452	0.533962	0	5min	Danuglipron
KAS(UniMod:21)LVALPEQTASEEETPPPLLTK	S400	Q9UKV3	ACIN1	0.460847	0.389361	0	5min	Danuglipron
KAS(UniMod:21)PEPPDSAEGALK	S547	Q9H1B7	IRF2BPL	0.810423	0.0799768	0	5min	Danuglipron
KAS(UniMod:21)SPSPLTIGTPESQR	S522	Q9NPI6	DCP1A	0.439141	0.707936	0	5min	Danuglipron
KAS(UniMod:21)VVDPSTESSPAPQEGSEQPASPASPLSSR	S411	Q66K14	TBC1D9B	0.347108	-0.243734	0	5min	Danuglipron
KASPDGY(UniMod:21)DC(UniMod:4)Y(UniMod:21)FDNVGGEFSNTVIGQM(UniMod:35)K	Y211;Y214	Q14914	PTGR1	0.935017	-0.0361346	0	5min	Danuglipron
KAT(UniMod:21)DAEADVASLNR	T79	P07951	TPM2	0.449059	0.3353	0	5min	Danuglipron
KC(UniMod:4)GVC(UniMod:4)QKT(UniMod:21)VY(UniMod:21)FAEEVQC(UniMod:4)EGNSFHK	T16;Y18	P21291	CSRP1	0.780911	-0.161298	0	5min	Danuglipron
KC(UniMod:4)QKHAPINS(UniMod:21)AQHLDNVDQTGPK	S144	O43159	RRP8	0.877577	-0.0685713	0	5min	Danuglipron
KC(UniMod:4)S(UniMod:21)LPAEEDSVLEK	S636	P27816	MAP4	0.994896	-0.00483438	0	5min	Danuglipron
KDGNASGTTLLEALDC(UniMod:4)ILPPT(UniMod:21)RPTDK	T239	P68104	EEF1A1	0.258064	-0.724243	0	5min	Danuglipron
KDLY(UniMod:21)ANTVLSGGTTMYPGIADR	Y294	P60709	ACTB	0.562888	-0.291545	0	5min	Danuglipron
KDLYANNVLS(UniMod:21)GGTTM(UniMod:35)YPGIADR	S301	P63267	ACTG2	0.332264	0.386428	0	5min	Danuglipron
KDNEESEQPPVPGT(UniMod:21)PTLR	T646	O15439	ABCC4	0.166551	-0.484573	0	5min	Danuglipron
KDS(UniMod:21)LESDSSTAIIPHELIR	S346	Q9UMX1	SUFU	0.741844	-0.0499035	0	5min	Danuglipron
KDS(UniMod:21)SSEVFSDAAK	S924	Q5T5U3	ARHGAP21	0.198352	-0.262335	0	5min	Danuglipron
KDS(UniMod:21)SSVVEWTQAPK	S70	Q8TC07	TBC1D15	0.674544	-0.0820506	0	5min	Danuglipron
KDSVWGS(UniMod:21)GGGQQSVNHLVK	S317	Q53EL6	PDCD4	0.248424	-1.26843	0	5min	Danuglipron
KEDLVFIFWAPES(UniMod:21)APLK	S108	P23528	CFL1	0.800557	0.126953	0	5min	Danuglipron
KEDS(UniMod:21)DEEEDDDS(UniMod:21)EEDEEDDEDEDEDEDEIEPAAMK	S145;S153	P19338	NCL	0.2528	-0.744749	0	5min	Danuglipron
KEDS(UniMod:21)DEEEDDDSEEDEEDDEDEDEDEDEIEPAAM(UniMod:35)K	S145	P19338	NCL	0.53295	-0.566263	0	5min	Danuglipron
KEDS(UniMod:21)DEEEDDDSEEDEEDDEDEDEDEDEIEPAAMK	S145	P19338	NCL	0.0440243	-0.784417	1	5min	Danuglipron
KEEMPAT(UniMod:21)KGGFS(UniMod:21)FGNVEPASLPSASVFVLGR	T1078;S1083	P49790	NUP153	0.70072	0.205882	0	5min	Danuglipron
KEEPQELLQS(UniMod:21)QDFVGEK	S169	O95260	ATE1	0.237766	0.470576	0	5min	Danuglipron
KEFS(UniMod:21)PFGTITSAK	S315	P11940	PABPC1	0.843047	0.0654963	0	5min	Danuglipron
KEKT(UniMod:21)PELPEPSVK	T220	Q8IYB3	SRRM1	0.515185	0.17119	0	5min	Danuglipron
KEPAITSQNS(UniMod:21)PEAR	S100	P23193	TCEA1	0.417286	0.408581	0	5min	Danuglipron
KEPIQPET(UniMod:21)PQPK	T470	P49643	PRIM2	0.0177206	-0.621169	0	5min	Danuglipron
KEPPKEET(UniMod:21)AQLTGPEAGR	T890	P48634	PRRC2A	0.648938	0.166945	0	5min	Danuglipron
KET(UniMod:21)PPPLVPPAAR	T5	Q9BQA1	WDR77	0.793583	0.0830644	0	5min	Danuglipron
KEVS(UniMod:21)PEVVR	S198	Q5T200	ZC3H13	0.231184	0.195666	0	5min	Danuglipron
KFQEQEC(UniMod:4)PPS(UniMod:21)PEPTR	S186	P62070	RRAS2	0.885867	0.124952	0	5min	Danuglipron
KFQEQEC(UniMod:4)PPS(UniMod:21)PEPTRK	S186	P62070	RRAS2	0.814712	0.121128	0	5min	Danuglipron
KFS(UniMod:21)AGGDSDPPLK	S290	O75152	ZC3H11A	0.4929	-0.209951	0	5min	Danuglipron
KFSAGGDS(UniMod:21)DPPLKR	S295	O75152	ZC3H11A	0.763346	-0.113158	0	5min	Danuglipron
KGDRS(UniMod:21)PEPGQTWTR	S93	Q09666	AHNAK	0.670911	0.136032	0	5min	Danuglipron
KGEPVSAEDLGVSGALT(UniMod:21)VLMK	T612	P11586	MTHFD1	0.553475	-0.221778	0	5min	Danuglipron
KGES(UniMod:21)QTDIEITR	S252	P49368	CCT3	0.846366	0.106841	0	5min	Danuglipron
KGES(UniMod:21)QTDIEITREEDFTR	S252	P49368	CCT3	0.989663	0.011164	0	5min	Danuglipron
KGGS(UniMod:21)WIQEINVAEK	S4026	P78527	PRKDC	0.502625	0.173351	0	5min	Danuglipron
KGLT(UniMod:21)PSQIGVILR	T46	P62277	RPS13	0.987811	-0.00475931	0	5min	Danuglipron
KGNAEGS(UniMod:21)S(UniMod:21)DEEGKLVIDEPAK	S132;S133	P51858	HDGF	0.613766	0.568518	0	5min	Danuglipron
KGPRT(UniMod:21)PS(UniMod:21)PPPPIPEDIALGK	T263;S265	Q5T200	ZC3H13	0.862508	0.109138	0	5min	Danuglipron
KGS(UniMod:21)AVDASVQEESPVTK	S44	O95613	PCNT	0.582384	-0.300864	0	5min	Danuglipron
KGS(UniMod:21)DDAPYSPTAR	S899	O75151	PHF2	0.275832	0.377275	0	5min	Danuglipron
KGS(UniMod:21)FSALVGR	S10	Q13619	CUL4A	0.0083486	-0.655607	0	5min	Danuglipron
KGS(UniMod:21)ITEYTAAEEK	S114	Q12982	BNIP2	0.659945	0.256419	0	5min	Danuglipron
KGS(UniMod:21)SGNASEVSVAC(UniMod:4)LTER	S384	Q69YQ0	SPECC1L	0.00145888	1.26664	1	5min	Danuglipron
KGS(UniMod:21)VVNVNPTNTRPQSDTPEIR	S900	O95819	MAP4K4	0.000540936	3.06261	1	5min	Danuglipron
KHGVKLT(UniMod:21)T(UniMod:21)VLTTHHHWDHAGGNEK	T96;T97	Q16775	HAGH	0.797554	-0.127778	0	5min	Danuglipron
KHGY(UniMod:21)EKPTPIQTQAIPAIMSGR	Y392	Q7L014	DDX46	0.352902	-0.388791	0	5min	Danuglipron
KHPDAS(UniMod:21)VNFSEFSK	S35	P09429	HMGB1	0.327527	0.205704	0	5min	Danuglipron
KHS(UniMod:21)PS(UniMod:21)PPPPTPTESR	S328;S330	Q92922	SMARCC1	0.455499	-0.583407	0	5min	Danuglipron
KIDPNM(UniMod:35)KAGAT(UniMod:21)S(UniMod:21)EGVLANFFNSLLSK	T439;S440	Q9Y6G9	DYNC1LI1	0.9502	-0.0267163	0	5min	Danuglipron
KIQRFLS(UniMod:21)QPFQVAEVFTGHMGK	S465	P06576	ATP5F1B	0.165972	0.842739	0	5min	Danuglipron
KIS(UniMod:21)FKSLVASLAEPDFVVTDFAK	S302	P22314	UBA1	0.302454	-0.397311	0	5min	Danuglipron
KIS(UniMod:21)GTTALQEALK	S348	P30622	CLIP1	0.644959	0.593355	0	5min	Danuglipron
KIS(UniMod:21)PPSYAR	S285	Q8N2M8	CLASRP	0.464974	0.129531	0	5min	Danuglipron
KIS(UniMod:21)VVSATK	S825	Q9UKV3	ACIN1	0.13529	-1.31476	0	5min	Danuglipron
KIT(UniMod:21)AFVPNDGC(UniMod:4)LNFIEENDEVLVAGFGR	T82	P62266	RPS23	0.324796	0.394501	0	5min	Danuglipron
KKEEPSQNDIS(UniMod:21)PK	S89	Q9NR30	DDX21	0.353878	0.280638	0	5min	Danuglipron
KKEPAIT(UniMod:21)SQNSPEAR	T96	P23193	TCEA1	0.0332768	1.18361	1	5min	Danuglipron
KKPGDASSLPDAGLS(UniMod:21)PGSQVDSK	S1405	Q13459	MYO9B	0.445268	0.0521307	0	5min	Danuglipron
KKPT(UniMod:21)PVLLPQSK	T537	Q9UGP8	SEC63	0.667352	-0.118048	0	5min	Danuglipron
KKS(UniMod:21)PNELVDDLFK	S114	Q9UNZ2	NSFL1C	0.711422	0.12071	0	5min	Danuglipron
KLASQGDS(UniMod:21)ISSQLGPIHPPPR	S129	Q92945	KHSRP	0.311175	-0.432862	0	5min	Danuglipron
KLDPAQS(UniMod:21)ASRENLLEEQGSIALR	S1029	Q13813	SPTAN1	0.0445996	1.28858	1	5min	Danuglipron
KLDPAQSAS(UniMod:21)RENLLEEQGSIALR	S1031	Q13813	SPTAN1	0.462204	-0.278361	0	5min	Danuglipron
KLFPKVS(UniMod:21)VPSNLSYGEWLHGFEK	S1084	Q86UP2	KTN1	0.439932	-0.418638	0	5min	Danuglipron
KLGAGEGGEASVS(UniMod:21)PEK	S1378	Q13428	TCOF1	0.820121	0.150975	0	5min	Danuglipron
KLGDVS(UniMod:21)PTQIDVSQFGSFK	S1501	P46821	MAP1B	0.107672	0.447013	0	5min	Danuglipron
KLGDVSPT(UniMod:21)QIDVSQFGSFK	T1503	P46821	MAP1B	0.205901	0.539984	0	5min	Danuglipron
KLGVSVS(UniMod:21)PSR	S534	Q86VM9	ZC3H18	0.148052	0.214188	0	5min	Danuglipron
KLLEGEES(UniMod:21)RIS(UniMod:21)LPLPNFSSLNLR	S409;S412	P08670	VIM	0.902466	-0.051711	0	5min	Danuglipron
KLLEGEES(UniMod:21)RLES(UniMod:21)GMQNMSIHTK	S400;S404	P05787	KRT8	0.922936	0.0473304	0	5min	Danuglipron
KLNC(UniMod:4)QVIGAS(UniMod:21)VDS(UniMod:21)HFC(UniMod:4)HLAWVNTPK	S77;S80	Q06830	PRDX1	0.0505492	0.837275	0	5min	Danuglipron
KLNC(UniMod:4)QVIGASVDS(UniMod:21)HFC(UniMod:4)HLAWVNTPK	S80	Q06830	PRDX1	0.587453	0.127257	0	5min	Danuglipron
KLRAS(UniMod:21)IT(UniMod:21)PGTILIILTGR	S143;T145	Q02878	RPL6	0.275532	0.452226	0	5min	Danuglipron
KLS(UniMod:21)DDPC(UniMod:4)PVESK	S617	O60244	MED14	0.728122	0.138401	0	5min	Danuglipron
KLS(UniMod:21)GDQIT(UniMod:21)LPTTVDYSSVPK	S36;T41	O00559	EBAG9	0.218079	-0.805613	0	5min	Danuglipron
KLS(UniMod:21)GDQITLPTTVDYSSVPK	S36	O00559	EBAG9	0.517228	0.48356	0	5min	Danuglipron
KLS(UniMod:21)GLEQPQGALQTR	S361	Q6RFH5	WDR74	0.307024	0.312916	0	5min	Danuglipron
KLS(UniMod:21)LGQYDNDAGGQLPFSK	S776	Q68CZ2	TNS3	0.963187	-0.011899	0	5min	Danuglipron
KLS(UniMod:21)NPDIFSSTGK	S74	Q6P0Q8	MAST2	0.303521	0.437017	0	5min	Danuglipron
KLS(UniMod:21)PQDPSEDVSSVDPLK	S249	Q53T59	HS1BP3	0.567027	-0.277841	0	5min	Danuglipron
KLT(UniMod:21)PFIIQENLNLALNSASAIGC(UniMod:4)HVVNIGAEDLR	T189	P13797	PLS3	0.660812	0.14813	0	5min	Danuglipron
KMS(UniMod:21)QPGS(UniMod:21)PSPK	S1531;S1535	Q14839	CHD4	0.402752	0.570226	0	5min	Danuglipron
KNDNLLKALQLNELT(UniMod:21)M(UniMod:35)DDDT(UniMod:21)AVLVIDNGSGMC(UniMod:4)K	T700;T705	P0CG38	POTEI	0.422893	-0.380659	0	5min	Danuglipron
KNIILEEGKEILVGDVGQT(UniMod:21)VDDPYATFVK	T63	P23528	CFL1	0.933762	-0.027125	0	5min	Danuglipron
KNNRQPY(UniMod:21)AVSELAGHQTSAESWGTGR	Y52	P36578	RPL4	0.801107	-0.151072	0	5min	Danuglipron
KNS(UniMod:21)APQLPLLQSSGPFVEGSIVR	S35	Q8IY18	SMC5	0.00217415	1.70043	1	5min	Danuglipron
KNS(UniMod:21)LISSLEEEVSILNR	S1225	Q14980	NUMA1	0.365215	-0.523275	0	5min	Danuglipron
KNS(UniMod:21)LRVEGDNIYVR	S614	O43491	EPB41L2	0.104874	0.784127	0	5min	Danuglipron
KNS(UniMod:21)TGSGHSAQELPTIR	S372	O94763	URI1	0.0346475	-0.974643	1	5min	Danuglipron
KNSS(UniMod:21)QDDLFPTSDTPR	S481	Q9H6T3	RPAP3	0.940189	-0.0156405	0	5min	Danuglipron
KPAAGLS(UniMod:21)AAPVPTAPAAGAPLMDFGNDFVPPAPR	S64	Q9NQC3	RTN4	0.58044	0.269398	0	5min	Danuglipron
KPALPVS(UniMod:21)PAAR	S82	Q9BWU0	SLC4A1AP	0.462969	0.134289	0	5min	Danuglipron
KPALVS(UniMod:21)IPEDVVQAEAGGMHTVC(UniMod:4)LSK	S64	P18754	RCC1	0.680036	0.152854	0	5min	Danuglipron
KPANDIT(UniMod:21)SQLEINFGDLGR	T352	Q8NC51	SERBP1	0.972166	0.0111775	0	5min	Danuglipron
KPDIDIT(UniMod:21)GPKVDINAPDVEVQGK	T3381	Q09666	AHNAK	0.977852	-0.0129489	0	5min	Danuglipron
KPENEVAQNGGAETSHTEPVS(UniMod:21)PIPK	S656	O95104	SCAF4	0.53584	-0.74624	0	5min	Danuglipron
KPGPPLS(UniMod:21)PEIR	S427	Q96JM3	CHAMP1	0.831366	0.0769132	0	5min	Danuglipron
KPLPDHVSIVEPKDEILPT(UniMod:21)T(UniMod:21)PISEQK	T220;T221	P23396	RPS3	0.602602	0.159603	0	5min	Danuglipron
KPPAPPS(UniMod:21)PVQSQSPSTNWSPAVPVK	S769	Q8IYB3	SRRM1	0.193492	-0.718332	0	5min	Danuglipron
KPPAPPS(UniMod:21)PVQSQSPSTNWSPAVPVKK	S769	Q8IYB3	SRRM1	0.51846	0.199381	0	5min	Danuglipron
KPPVPLDWAEVQS(UniMod:21)QGEET(UniMod:21)NASDQQNEPQLGLK	S289;T294	Q9UBT2	UBA2	0.494836	-0.291621	0	5min	Danuglipron
KPS(UniMod:21)ISITTESLK	S863	Q9UKV3	ACIN1	0.863438	-0.0430811	0	5min	Danuglipron
[truncated: 6,531 more rows]

## Sheet: 15min
Modified.sequence	Phospho.site	Protein.Ids	Genes	p.value	log2.foldchange	passed.all.criteria	time.point	comparison to vehicle
(UniMod:1)AAAAAAAGDS(UniMod:21)DSWDADAFSVEDPVRK	S11	O75822	EIF3J	0.0462694	0.363924	0	15min	Danuglipron
(UniMod:1)AAAAAAGSGTPREEEGPAGEAAAS(UniMod:21)QPQAPTSVPGAR	S25	Q9NR33	POLE4	0.67684	-0.0846402	0	15min	Danuglipron
(UniMod:1)AAAAAALSGAGTPPAGGGAGGGGAGGGGS(UniMod:21)PPGGWAVAR	S30	Q01167	FOXK2	0.51236	0.187779	0	15min	Danuglipron
(UniMod:1)AAAAAATAAAAAS(UniMod:21)IRERQTVALK	S14	Q8WVM8	SCFD1	0.844107	0.0637235	0	15min	Danuglipron
(UniMod:1)AAAAAGGAPGPAPGPAGPPPPAAPT(UniMod:21)S(UniMod:21)AARAPPQALRR	T26;S27	Q9BTV7	CABLES2	0.229086	0.288001	0	15min	Danuglipron
(UniMod:1)AAASVT(UniMod:21)PPGS(UniMod:21)LELLQPGFSK	T7;S11	Q12933	TRAF2	0.272294	0.712008	0	15min	Danuglipron
(UniMod:1)AAATGAVAAS(UniMod:21)AAS(UniMod:21)GQAEGK	S11;S14	Q9NWH9	SLTM	0.122763	-0.432758	0	15min	Danuglipron
(UniMod:1)AAATGAVAAS(UniMod:21)AASGQAEGK	S11	Q9NWH9	SLTM	0.66406	0.0971416	0	15min	Danuglipron
(UniMod:1)AAAVAAAGAGEPQS(UniMod:21)PDELLPK	S15	Q9NS69	TOMM22	0.554107	-0.174342	0	15min	Danuglipron
(UniMod:1)AAAVAAAPGALGS(UniMod:21)LHAGGARLVAAC(UniMod:4)S(UniMod:21)AWLC(UniMod:4)PGLRLPGSLAGR	S14;S27	Q13825	AUH	0.934222	-0.210716	0	15min	Danuglipron
(UniMod:1)AADVSVTHRPPLS(UniMod:21)PK	S14	Q8IY67	RAVER1	0.383571	0.251403	0	15min	Danuglipron
(UniMod:1)AAGGDHGS(UniMod:21)PDSYR	S9	P30566	ADSL	0.441831	0.300421	0	15min	Danuglipron
(UniMod:1)AAGGGGS(UniMod:21)C(UniMod:4)DPLAPAGVPC(UniMod:4)AFSPHSQAYFALASTDGHLR	S8	Q15061	WDR43	0.477839	-0.174833	0	15min	Danuglipron
(UniMod:1)AALGHLAGEAAAAPGPGT(UniMod:21)PC(UniMod:4)ASR	T19	Q9H7E9	C8orf33	0.737773	0.177105	0	15min	Danuglipron
(UniMod:1)AAS(UniMod:21)DTERDGLAPEK	S4	Q7L4I2	RSRC2	0.983154	-0.00662801	0	15min	Danuglipron
(UniMod:1)AASAAAASAAAAS(UniMod:21)AAS(UniMod:21)GSPGPGEGSAGGEKR	S14;S17	Q13263	TRIM28	0.0303976	0.652275	0	15min	Danuglipron
(UniMod:1)AASAAAASAAAASAASGS(UniMod:21)PGPGEGS(UniMod:21)AGGEKR	S19;S26	Q13263	TRIM28	0.765182	-0.187627	0	15min	Danuglipron
(UniMod:1)AASAAAASAAAASAASGS(UniMod:21)PGPGEGSAGGEK	S19	Q13263	TRIM28	0.78103	0.198975	0	15min	Danuglipron
(UniMod:1)AASAAAASAAAASAASGS(UniMod:21)PGPGEGSAGGEKR	S19	Q13263	TRIM28	0.742322	-0.144939	0	15min	Danuglipron
(UniMod:1)AASEVAGVVANAPS(UniMod:21)PPESSSLC(UniMod:4)ASK	S15	Q8ND24	RNF214	0.667815	0.154301	0	15min	Danuglipron
(UniMod:1)AATAS(UniMod:21)AGAGGIDGKPR	S6	Q02978	SLC25A11	0.619237	0.144236	0	15min	Danuglipron
(UniMod:1)ADAFGDELFS(UniMod:21)VFEGDSTTAAGTKK	S11	P42285	MTREX	0.65643	-0.0813813	0	15min	Danuglipron
(UniMod:1)ADDLDFET(UniMod:21)GDAGAS(UniMod:21)ATFPMQC(UniMod:4)SALR	T9;S15	P63241	EIF5A	0.590678	0.381449	0	15min	Danuglipron
(UniMod:1)ADDLDFET(UniMod:21)GDAGASATFPM(UniMod:35)QC(UniMod:4)SALR	T9	P63241	EIF5A	0.810646	-0.11843	0	15min	Danuglipron
(UniMod:1)ADDLDFET(UniMod:21)GDAGASATFPMQC(UniMod:4)SALR	T9	P63241	EIF5A	0.0937412	-0.791776	0	15min	Danuglipron
(UniMod:1)ADDVDQQQT(UniMod:21)TNTVEEPLDLIR	T10	P62310	LSM3	0.737552	0.213419	0	15min	Danuglipron
(UniMod:1)ADEAALALQPGGS(UniMod:21)PSAAGADR	S14	Q96EB6	SIRT1	0.421375	0.877452	0	15min	Danuglipron
(UniMod:1)ADHS(UniMod:21)FSDGVPSDSVEAAK	S5	Q99733	NAP1L4	0.684333	0.247084	0	15min	Danuglipron
(UniMod:1)ADHSFS(UniMod:21)DGVPSDSVEAAK	S7	Q99733	NAP1L4	0.923445	0.0433394	0	15min	Danuglipron
(UniMod:1)ADLSLADALT(UniMod:21)EPSPDIEGEIKR	T11	P27816	MAP4	0.551404	0.587035	0	15min	Danuglipron
(UniMod:1)ADSGLREPQEDS(UniMod:21)QK	S13	Q8NFQ8	TOR1AIP2	0.426101	0.342027	0	15min	Danuglipron
(UniMod:1)AEPSAATQSHSISSSSFGAEPSAPGGGGS(UniMod:21)PGAC(UniMod:4)PALGTK	S30	O95197	RTN3	0.844658	0.217286	0	15min	Danuglipron
(UniMod:1)AEQEPT(UniMod:21)AEQLAQIAAENEEDEHSVNYKPPAQK	T7	P52565	ARHGDIA	0.931551	-0.057806	0	15min	Danuglipron
(UniMod:1)AESGESGGPPGS(UniMod:21)QDS(UniMod:21)AAGAEGAGAPAAAASAEPK	S13;S16	Q9UMX0	UBQLN1	0.796524	-0.152451	0	15min	Danuglipron
(UniMod:1)AESSESFTMASS(UniMod:21)PAQR	S13	P49736	MCM2	0.749446	-0.0940717	0	15min	Danuglipron
(UniMod:1)AETLS(UniMod:21)GLGDSGAAGAAALSSASSETGTR	S6	Q15424	SAFB	0.679498	0.34556	0	15min	Danuglipron
(UniMod:1)AETLSGLGDS(UniMod:21)GAAGAAALSSASSETGTR	S11	Q15424	SAFB	0.712985	-0.262665	0	15min	Danuglipron
(UniMod:1)AGS(UniMod:21)PELVVLDPPWDK	S4	Q96IY1	NSL1	0.762072	-0.135282	0	15min	Danuglipron
(UniMod:1)AHS(UniMod:21)PVAVQVPGMQNNIADPEELFTK	S4	Q9P289	STK26	0.236158	-0.0719752	0	15min	Danuglipron
(UniMod:1)ANNSPALTGNSQPQHQAAAAAAQQQQQC(UniMod:4)GGGGAT(UniMod:21)KPAVSGK	T35	Q5VTL8	PRPF38B	0.473893	0.428192	0	15min	Danuglipron
(UniMod:1)AQVLHVPAPFPGTPGPAS(UniMod:21)PPAFPAK	S19	Q63ZY3	KANK2	0.56209	0.392381	0	15min	Danuglipron
(UniMod:1)AS(UniMod:21)GADSKGDDLSTAILK	S3	P55072	VCP	0.237266	0.308388	0	15min	Danuglipron
(UniMod:1)AS(UniMod:21)GVAVSDGVIK	S3	P23528	CFL1	0.862122	-0.0467294	0	15min	Danuglipron
(UniMod:1)AS(UniMod:21)GVAVSDGVIKVFNDMKVR	S3	P23528	CFL1	0.725149	-0.0823543	0	15min	Danuglipron
(UniMod:1)AS(UniMod:21)GVQVADEVC(UniMod:4)R	S3	P60981	DSTN	0.81759	0.0931902	0	15min	Danuglipron
(UniMod:1)AS(UniMod:21)GVTVNDEVIK	S3	Q9Y281	CFL2	0.882385	0.0660609	0	15min	Danuglipron
(UniMod:1)AS(UniMod:21)LSLAPVNIFK	S3	P78371	CCT2	0.125222	-0.898527	0	15min	Danuglipron
(UniMod:1)AS(UniMod:21)PSLERPEK	S3	Q13601	KRR1	0.760386	0.0506348	0	15min	Danuglipron
(UniMod:1)ASEAPS(UniMod:21)PPRS(UniMod:21)PPPPTSPEPELAQLR	S7;S11	Q8N302	AGGF1	0.869032	0.0584478	0	15min	Danuglipron
(UniMod:1)ASEDNRVPS(UniMod:21)PPPTGDDGGGGGR	S10	P50851	LRBA	0.945282	0.012778	0	15min	Danuglipron
(UniMod:1)ASGEHS(UniMod:21)PGSGAAR	S7	Q9H4A4	RNPEP	0.577377	0.258358	0	15min	Danuglipron
(UniMod:1)ASLEVSRS(UniMod:21)PR	S9	O60762	DPM1	0.245165	-0.498185	0	15min	Danuglipron
(UniMod:1)ASLEVSRS(UniMod:21)PRR	S9	O60762	DPM1	0.982208	-0.0354307	0	15min	Danuglipron
(UniMod:1)ATAKGIAIGIDLGT(UniMod:21)TYSC(UniMod:4)VGVFQHGK	T15	P34931	HSPA1L	0.80998	-0.0871354	0	15min	Danuglipron
(UniMod:1)ATTGT(UniMod:21)PTADRGDAAATDDPAAR	T6	Q86TI2	DPP9	0.34802	0.785887	0	15min	Danuglipron
(UniMod:1)DDDIAALVVDNGSGM(UniMod:35)C(UniMod:4)KAGFAGDDAPRAVFPS(UniMod:21)IVGR	S33	P60709	ACTB	0.207689	-0.551527	0	15min	Danuglipron
(UniMod:1)DDDIAALVVDNGSGMC(UniMod:4)KAGFAGDDAPRAVFPS(UniMod:21)IVGR	S33	P60709	ACTB	0.812112	0.0381479	0	15min	Danuglipron
(UniMod:1)DDDT(UniMod:21)AVLVIDNGSGM(UniMod:35)C(UniMod:4)K	T705	P0CG38	POTEI	0.113265	-0.735742	0	15min	Danuglipron
(UniMod:1)DPNC(UniMod:4)S(UniMod:21)C(UniMod:4)AAGDSC(UniMod:4)TC(UniMod:4)AGSC(UniMod:4)K	S6	P02795	MT2A	0.073793	-0.920504	0	15min	Danuglipron
(UniMod:1)DPNC(UniMod:4)S(UniMod:21)C(UniMod:4)S(UniMod:21)PVGSC(UniMod:4)AC(UniMod:4)AGSC(UniMod:4)K	S6;S8	P80297	MT1X	0.20409	-0.235437	0	15min	Danuglipron
(UniMod:1)EDS(UniMod:21)MDMDMSPLRPQNYLFGC(UniMod:4)ELK	S4	P06748	NPM1	0.278794	-0.526146	0	15min	Danuglipron
(UniMod:1)EEEIAALVIDNGSGMC(UniMod:4)KAGFAGDDAPRAVFPS(UniMod:21)IVGR	S33	P63261	ACTG1	0.486988	-0.329672	0	15min	Danuglipron
(UniMod:1)MAAGT(UniMod:21)LY(UniMod:21)TYPENWR	T5;Y7	P26641	EEF1G	0.0684926	-0.250367	0	15min	Danuglipron
(UniMod:1)MAAMAVGGAGGS(UniMod:21)RVS(UniMod:21)SGRDLNC(UniMod:4)VPEIADTLGAVAK	S12;S15	O14744	PRMT5	0.920718	0.0945062	0	15min	Danuglipron
(UniMod:1)MAT(UniMod:21)AKGIAIGIDLGTTYSC(UniMod:4)VGVFQHGK	T3	P34931	HSPA1L	0.57443	-0.143936	0	15min	Danuglipron
(UniMod:1)MDLAAAAEPGAGS(UniMod:21)QHLEVR	S13	Q14566	MCM6	0.957491	0.0201264	0	15min	Danuglipron
(UniMod:1)MDLAAAAEPGAGS(UniMod:21)QHLEVRDEVAEK	S13	Q14566	MCM6	0.837396	0.117552	0	15min	Danuglipron
(UniMod:1)MDLFGDLPEPERS(UniMod:21)PRPAAGK	S13	Q9H0C8	ILKAP	0.716932	-0.0829525	0	15min	Danuglipron
(UniMod:1)MDRNPS(UniMod:21)PPPPGR	S6	Q96ER3	SAAL1	0.634291	0.084104	0	15min	Danuglipron
(UniMod:1)MDSAGQDINLNS(UniMod:21)PNK	S12	O43399	TPD52L2	0.66782	0.0956152	0	15min	Danuglipron
(UniMod:1)MEDLDQS(UniMod:21)PLVSSSDSPPRPQPAFK	S7	Q9NQC3	RTN4	0.834548	0.0648591	0	15min	Danuglipron
(UniMod:1)MEGQS(UniMod:21)VEELLAK	S5	Q15050	RRS1	0.606754	-0.09753	0	15min	Danuglipron
(UniMod:1)MEKEET(UniMod:21)T(UniMod:21)RELLLPNWQGSGSHGLTIAQR	T6;T7	Q09666	AHNAK	0.601741	-0.112502	0	15min	Danuglipron
(UniMod:1)MELS(UniMod:21)DANLQTLTEYLK	S4	P55060	CSE1L	0.859096	0.0507489	0	15min	Danuglipron
(UniMod:1)MERS(UniMod:21)PPQSPGPGK	S4	Q86VQ6	TXNRD3	0.34121	0.228418	0	15min	Danuglipron
(UniMod:1)METEQPEET(UniMod:21)FPNTETNGEFGK	T9	P61978	HNRNPK	0.328691	-0.293632	0	15min	Danuglipron
(UniMod:1)MGAS(UniMod:21)RLY(UniMod:21)TLVLVLQPQR	S4;Y7	P36639	NUDT1	0.418458	0.616357	0	15min	Danuglipron
(UniMod:1)MGFGDLKS(UniMod:21)PAGLQVLNDYLADK	S8	P24534	EEF1B2	0.788489	0.240114	0	15min	Danuglipron
(UniMod:1)MHRDS(UniMod:21)C(UniMod:4)PLDC(UniMod:4)K	S5	P84103	SRSF3	0.567991	0.195365	0	15min	Danuglipron
(UniMod:1)MNTAPSRPS(UniMod:21)PTR	S9	Q9HCD5	NCOA5	0.500126	-0.360764	0	15min	Danuglipron
(UniMod:1)MNTAPSRPS(UniMod:21)PTRR	S9	Q9HCD5	NCOA5	0.041665	0.789193	1	15min	Danuglipron
(UniMod:1)MSETAPAAPAAPAPAEKT(UniMod:21)PVK	T18	P10412	H1-4	0.529858	0.0779927	0	15min	Danuglipron
(UniMod:1)MTEWET(UniMod:21)AAPAVAETPDIK	T6	P46782	RPS5	0.656608	-0.120793	0	15min	Danuglipron
(UniMod:1)SAIQNLHS(UniMod:21)FDPFADASK	S9	P41567	EIF1	0.637598	-0.166367	0	15min	Danuglipron
(UniMod:1)SAS(UniMod:21)APAAEGEGTPTQPASEK	S4	P35659	DEK	0.761855	-0.103129	0	15min	Danuglipron
(UniMod:1)SASAPAAEGEGT(UniMod:21)PTQPASEK	T13	P35659	DEK	0.0872948	0.777032	0	15min	Danuglipron
(UniMod:1)SC(UniMod:4)INLPTVLPGS(UniMod:21)PSK	S13	P04183	TK1	0.83007	0.0996789	0	15min	Danuglipron
(UniMod:1)SETAPAAPAAPAPAEKT(UniMod:21)PVK	T18	P10412	H1-4	0.739218	0.0744319	0	15min	Danuglipron
(UniMod:1)SETAPAAPAAPAPAEKT(UniMod:21)PVKK	T18	P10412	H1-4	0.474306	-0.475457	0	15min	Danuglipron
(UniMod:1)SETAPLAPT(UniMod:21)IPAPAEK	T10	P16402	H1-3	0.257212	-0.297476	0	15min	Danuglipron
(UniMod:1)SETAPLAPTIPAPAEKT(UniMod:21)PVK	T18	P16402	H1-3	0.0354278	0.316778	0	15min	Danuglipron
(UniMod:1)SGDHLHNDS(UniMod:21)QIEADFR	S10	P11387	TOP1	0.95243	0.0887252	0	15min	Danuglipron
(UniMod:1)SGEDEQQEQT(UniMod:21)IAEDLVVTK	T11	Q9UQ80	PA2G4	0.593693	0.982845	0	15min	Danuglipron
(UniMod:1)SKSES(UniMod:21)PKEPEQLR	S6	P09651	HNRNPA1	0.151526	-0.726798	0	15min	Danuglipron
(UniMod:1)SLQYGAEETPLAGS(UniMod:21)YGAADSFPK	S15	Q9HB90	RRAGC	0.722535	-0.346739	0	15min	Danuglipron
(UniMod:1)SQGDS(UniMod:21)NPAAIPHAAEDIQGDDR	S6	P68402	PAFAH1B2	0.503394	0.883029	0	15min	Danuglipron
(UniMod:1)SQGDS(UniMod:21)NPAAIPHAAEDIQGDDRWMSQHNR	S6	P68402	PAFAH1B2	0.992272	0.00579386	0	15min	Danuglipron
(UniMod:1)SS(UniMod:21)PPEGKLETK	S3	P51397	DAP	0.663758	-0.403081	0	15min	Danuglipron
(UniMod:1)SSEAET(UniMod:21)QQPPAAPPAAPALSAADTK	T7	P67809	YBX1	0.705449	-0.139211	0	15min	Danuglipron
(UniMod:1)SSS(UniMod:21)PLSK	S4	P22314	UBA1	0.00840061	0.195547	0	15min	Danuglipron
(UniMod:1)SSS(UniMod:21)PVNVKK	S4	Q00839	HNRNPU	0.349343	-1.12828	0	15min	Danuglipron
(UniMod:1)STPPLAAS(UniMod:21)GMAPGPFAGPQAQQAAR	S9	Q96HR3	MED30	0.254177	0.757746	0	15min	Danuglipron
(UniMod:1)TANGT(UniMod:21)AEAVQIQFGLINC(UniMod:4)GNK	T6	Q16658	FSCN1	0.025207	-0.717622	0	15min	Danuglipron
(UniMod:1)TDAAVS(UniMod:21)FAKDFLAGGVAAAISKTAVAPIER	S7	P05141	SLC25A5	0.531337	0.455658	0	15min	Danuglipron
(UniMod:1)TEWET(UniMod:21)AAPAVAETPDIK	T6	P46782	RPS5	0.958641	0.0427384	0	15min	Danuglipron
(UniMod:1)VSVINT(UniMod:21)VDTSHEDMIHDAQMDYYGTR	T7	P55735	SEC13	0.646614	-0.435029	0	15min	Danuglipron
(UniMod:26)CAAC(UniMod:4)QNPRKQS(UniMod:21)LPATSIPTPASFK	S1509	P49792	RANBP2	0.0393763	1.20367	1	15min	Danuglipron
(UniMod:26)CAEGYALY(UniMod:21)AQALTDQQQFGK	Y482	O94826	TOMM70	0.478739	-0.175865	0	15min	Danuglipron
(UniMod:26)CAIKVEQS(UniMod:21)AERC(UniMod:4)VSTLLDLIQTK	S387	P63010	AP2B1	0.458366	0.276633	0	15min	Danuglipron
(UniMod:26)CAPS(UniMod:21)AGS(UniMod:21)PAAAVGRESPGAAATSSSGPQAQQHR	S57;S60	Q7L2J0	MEPCE	0.966243	-0.0207032	0	15min	Danuglipron
(UniMod:26)CDIDIRKDLY(UniMod:21)ANNVLS(UniMod:21)GGTTMYPGIADR	Y295;S301	P63267	ACTG2	0.996763	0.00259523	0	15min	Danuglipron
(UniMod:26)CDIDIRKDLY(UniMod:21)ANNVLSGGTTMYPGIADR	Y295	P63267	ACTG2	0.0620545	-0.484812	0	15min	Danuglipron
(UniMod:26)CDSSPDS(UniMod:21)AEDVRK	S138	P02765	AHSG	0.788814	-0.148286	0	15min	Danuglipron
(UniMod:26)CENPC(UniMod:4)HAGS(UniMod:21)C(UniMod:4)QPC(UniMod:4)PR	S331	Q6ZNB6	NFXL1	0.131597	0.904324	0	15min	Danuglipron
(UniMod:26)CGS(UniMod:21)SEDLHDSVR	S633	Q7Z4V5	HDGFL2	0.244407	0.635941	0	15min	Danuglipron
(UniMod:26)CHS(UniMod:21)LGYNFIHK	S343	Q86X27	RALGPS2	0.840653	0.0264489	0	15min	Danuglipron
(UniMod:26)CLAVRVPAPS(UniMod:21)IEDIC(UniMod:4)HVLSTVC(UniMod:4)K	S188	P40938	RFC3	0.0224716	-0.61314	0	15min	Danuglipron
(UniMod:26)CLLDRVPEEEKDT(UniMod:21)NVQVLMVLGAGR	T356	O14744	PRMT5	0.205425	-0.218096	0	15min	Danuglipron
(UniMod:26)CLT(UniMod:21)PEKALS(UniMod:21)GYC(UniMod:4)GFMAANLYAR	T879;S885	P53618	COPB1	0.703444	-0.0800293	0	15min	Danuglipron
(UniMod:26)CPFGALS(UniMod:21)IVNLPSNLEK	S71	P61221	ABCE1	0.286831	-0.220785	0	15min	Danuglipron
(UniMod:26)CPHHERC(UniMod:4)S(UniMod:21)DSDGLAPPQHLIR	S183	P04637	TP53	0.484432	-0.187963	0	15min	Danuglipron
(UniMod:26)CPS(UniMod:21)PPMINLISVGGQHQGVFGLPR	S130	P50897	PPT1	0.874351	-0.0517841	0	15min	Danuglipron
(UniMod:26)CQS(UniMod:21)LTEDLEFRK	S200	P20700	LMNB1	0.0464625	0.247475	0	15min	Danuglipron
(UniMod:26)CQVS(UniMod:21)AS(UniMod:21)ELHTSGILGPETLR	S3249;S3251	P58107	EPPK1	0.102079	-1.23594	0	15min	Danuglipron
(UniMod:26)CQVS(UniMod:21)ASELHTSGILGPETLR	S3249	P58107	EPPK1	0.720017	-0.0733834	0	15min	Danuglipron
(UniMod:26)CRS(UniMod:21)PGM(UniMod:35)LEPLGSSR	S2132	Q9UQ35	SRRM2	0.680036	0.0916448	0	15min	Danuglipron
(UniMod:26)CRS(UniMod:21)PGMLEPLGSSR	S2132	Q9UQ35	SRRM2	0.327824	0.120554	0	15min	Danuglipron
(UniMod:26)CS(UniMod:21)QDQGVLASELAQNK	S128	Q9H6F5	CCDC86	0.0730519	0.974324	0	15min	Danuglipron
(UniMod:26)CS(UniMod:21)VIRDS(UniMod:21)LLQDGEFSMDLR	S72;S77	P07737	PFN1	0.2935	-2.17782	0	15min	Danuglipron
(UniMod:26)CSGPGLS(UniMod:21)PGMVR	S1459	P21333	FLNA	0.307469	0.269369	0	15min	Danuglipron
(UniMod:26)CVM(UniMod:35)GITAVEILNAC(UniMod:4)DEAVPAAVDS(UniMod:21)LSHPAVNLK	S620	Q9Y4E6	WDR7	0.128788	-0.390617	0	15min	Danuglipron
(UniMod:26)CVS(UniMod:21)MPGDISGLQGGPR	S420	Q8IY17	PNPLA6	0.415564	-0.0743117	0	15min	Danuglipron
(UniMod:27)EAAEQAERSQS(UniMod:21)SIVPEEEQAANKGEEK	S316	Q969G3	SMARCE1	0.104134	1.66781	0	15min	Danuglipron
(UniMod:27)EAAT(UniMod:21)LEVERPLPMEVEK	T184	P51858	HDGF	0.643531	-0.188281	0	15min	Danuglipron
(UniMod:27)EAELENSGLALY(UniMod:21)DGKDGT(UniMod:21)DGETEVGEIQQNK	Y336;T342	Q6NZY4	ZCCHC8	0.952372	0.0375237	0	15min	Danuglipron
(UniMod:27)EAESC(UniMod:4)DC(UniMod:4)LQGFQLT(UniMod:21)HS(UniMod:21)LGGGTGSGMGTLLISK	T136;S138	P04350	TUBB4A	0.559706	-1.11008	0	15min	Danuglipron
(UniMod:27)EAESC(UniMod:4)DC(UniMod:4)LQGFQLT(UniMod:21)HSLGGGTGSGMGTLLISK	T136	P04350	TUBB4A	0.211084	-0.19786	0	15min	Danuglipron
(UniMod:27)EAITADPRGIDS(UniMod:21)WINLSR	S103	O95294	RASAL1	0.187666	-0.162026	0	15min	Danuglipron
(UniMod:27)EALDLGIT(UniMod:21)GPEGIEISRPEELEAEATHR	T211	Q9BPU6	DPYSL5	0.989025	0.00764393	0	15min	Danuglipron
(UniMod:27)EALGQAGVS(UniMod:21)ETDNSSQDALGLSK	S833	Q13136	PPFIA1	0.265034	-0.393388	0	15min	Danuglipron
(UniMod:27)EAS(UniMod:21)PAPLAQGEPGREDLPTR	S1202	Q9P1Y6	PHRF1	0.361482	0.524983	0	15min	Danuglipron
(UniMod:27)EASIDILHS(UniMod:21)IVKRDIQENDEEAVQVK	S29	O00231	PSMD11	0.985417	-0.00473729	0	15min	Danuglipron
(UniMod:27)EASM(UniMod:35)AKY(UniMod:21)YASEIAGQTTSK	Y372	P45954	ACADSB	0.289836	-0.451519	0	15min	Danuglipron
(UniMod:27)EASPAPLAQGEPGREDLPT(UniMod:21)RLPALGEAHVSPEVATADK	T1218	Q9P1Y6	PHRF1	0.0672386	-0.248556	0	15min	Danuglipron
(UniMod:27)EATGLS(UniMod:21)PQAAQEK	S13	P17029	ZKSCAN1	0.706926	0.0912067	0	15min	Danuglipron
(UniMod:27)EATNTTSEPSAPSQDLLDLSPS(UniMod:21)PR	S323	O75674	TOM1L1	0.245621	-0.289873	0	15min	Danuglipron
(UniMod:27)EAY(UniMod:21)LVGLFEDT(UniMod:21)NLC(UniMod:4)AIHAK	Y100;T108	Q5TEC6	H3-7	0.0431939	-0.444772	0	15min	Danuglipron
(UniMod:27)EAY(UniMod:21)LVGLFEDTNLC(UniMod:4)AIHAK	Y100	Q5TEC6	H3-7	0.49119	0.397863	0	15min	Danuglipron
(UniMod:27)EC(UniMod:4)S(UniMod:21)PTSSLER	S1124	Q9P1Y6	PHRF1	0.53561	0.196188	0	15min	Danuglipron
(UniMod:27)EDANVFAS(UniMod:21)AM(UniMod:35)MHALEVLNSQETGPTLPR	S102	Q8N8S7	ENAH	0.222433	1.4137	0	15min	Danuglipron
(UniMod:27)EDFLKKWES(UniMod:21)PAQNTAHLDQFER	S33	P17612	PRKACA	0.754949	-0.097171	0	15min	Danuglipron
(UniMod:27)EDIAKLLRY(UniMod:21)ES(UniMod:21)SALPSGQLTSLSEYASR	Y470;S472	Q12931	TRAP1	0.282896	-0.794844	0	15min	Danuglipron
(UniMod:27)EDLDQSPLVSSSDS(UniMod:21)PPRPQPAFK	S15	Q9NQC3	RTN4	0.381424	0.362424	0	15min	Danuglipron
(UniMod:27)EDQFQLS(UniMod:21)LLAAMGNTQR	S692	P53618	COPB1	0.605891	-0.122002	0	15min	Danuglipron
(UniMod:27)EDS(UniMod:21)GTFSLGK	S18	O75569	PRKRA	0.209056	0.135913	0	15min	Danuglipron
(UniMod:27)EEASLLSHSPGTSNQSQPC(UniMod:4)S(UniMod:21)PKPIR	S30	Q9H4Z3	PCIF1	0.967819	-0.0121546	0	15min	Danuglipron
(UniMod:27)EEEEFNT(UniMod:21)GPLS(UniMod:21)VLTQSVK	T26;S30	P62316	SNRPD2	0.28152	1.03601	0	15min	Danuglipron
(UniMod:27)EEFPDRIMNT(UniMod:21)FSVVPSPK	T166	P04350	TUBB4A	0.754854	-0.0836727	0	15min	Danuglipron
(UniMod:27)EEGPYEVEVTY(UniMod:21)DGVPVPGSPFPLEAVAPTK	Y1047	P21333	FLNA	0.475454	1.20857	0	15min	Danuglipron
(UniMod:27)EEHGGLIRS(UniMod:21)PR	S79	P26368	U2AF2	0.498371	-0.621674	0	15min	Danuglipron
(UniMod:27)EEILENWNMFVGS(UniMod:21)QATNYGEDLTK	S315	Q15293	RCN1	0.341079	-0.264482	0	15min	Danuglipron
(UniMod:27)EEM(UniMod:35)EVRVS(UniMod:21)QLLAVTGK	S169	Q13951	CBFB	0.892277	-0.0303081	0	15min	Danuglipron
(UniMod:27)EENIQT(UniMod:21)LLINPNIATVQTSQGLADK	T430	P27708	CAD	0.164803	0.41655	0	15min	Danuglipron
(UniMod:27)EEPASGKM(UniMod:35)QGTLEDQIIS(UniMod:21)ANPLLEAFGNAK	S225	Q9Y623	MYH4	0.508997	-0.413881	0	15min	Danuglipron
(UniMod:27)EEPLSEEEPC(UniMod:4)T(UniMod:21)STAIASPEK	T508	Q9Y2X3	NOP58	0.0135983	0.507147	0	15min	Danuglipron
(UniMod:27)EEPSQNDIS(UniMod:21)PK	S89	Q9NR30	DDX21	0.402188	0.61599	0	15min	Danuglipron
(UniMod:27)EES(UniMod:21)EQIVLIGSK	S178	P43405	SYK	0.349933	0.361824	0	15min	Danuglipron
(UniMod:27)EFADS(UniMod:21)LGIPFLETSAK	S142	Q9H0U4	RAB1B	0.0369631	-0.655705	0	15min	Danuglipron
(UniMod:27)EFS(UniMod:21)PFGTITSAK	S315	P11940	PABPC1	0.0802074	-1.24222	0	15min	Danuglipron
(UniMod:27)EGAAS(UniMod:21)PAPETPQPTSPETSPK	S376	Q9Y3X0	CCDC9	0.0187497	-0.83347	1	15min	Danuglipron
(UniMod:27)EGDVLT(UniMod:21)LLESER	T57	P62857	RPS28	0.0232828	-0.501365	0	15min	Danuglipron
(UniMod:27)EGS(UniMod:21)QLKQQIQSIQQSIER	S110	P55769	SNU13	0.284097	0.0866186	0	15min	Danuglipron
(UniMod:27)EGTDSSQGIPQLVS(UniMod:21)NIS(UniMod:21)AC(UniMod:4)QVIAEAVR	S24;S27	Q99832	CCT7	0.0892764	-0.564295	0	15min	Danuglipron
(UniMod:27)EGTDSSQGIPQLVS(UniMod:21)NISAC(UniMod:4)QVIAEAVR	S24	Q99832	CCT7	0.0162389	-0.590531	0	15min	Danuglipron
(UniMod:27)EGTGQQERES(UniMod:21)PRPLQLPGAEGPAISDGEEGGGEPGAGGGAAGAAGAGR	S75	Q6PKG0	LARP1	0.0177754	-0.580724	0	15min	Danuglipron
(UniMod:27)EGVTPWAS(UniMod:21)FKK	S612	Q02952	AKAP12	0.298828	-0.137013	0	15min	Danuglipron
(UniMod:27)EGY(UniMod:21)NNPPISGENLIGLSR	Y194	Q9Y5Q8	GTF3C5	0.129943	-0.367937	0	15min	Danuglipron
(UniMod:27)EHALTSGT(UniMod:21)IKAM(UniMod:35)LSGPGQFAENETNEVNFR	T41	Q15369	ELOC	0.234582	0.678345	0	15min	Danuglipron
(UniMod:27)EHVNVVFIGHVDAGKS(UniMod:21)T(UniMod:21)IGGQIMYLTGMVDK	S88;T89	P15170	GSPT1	0.84162	0.108422	0	15min	Danuglipron
(UniMod:27)EIAEAY(UniMod:21)LGGKVHS(UniMod:21)AVITVPAYFNDSQR	Y135;S142	P54652	HSPA2	0.277307	-0.455696	0	15min	Danuglipron
(UniMod:27)EIAEAYLGKT(UniMod:21)VT(UniMod:21)NAVVTVPAYFNDSQR	T138;T140	P11142	HSPA8	0.0450896	2.82607	1	15min	Danuglipron
(UniMod:27)EIGWT(UniMod:21)DVGGWTGQGGSILGTK	T464	Q01813	PFKP	0.504579	-0.310311	0	15min	Danuglipron
(UniMod:27)EIHRKVMS(UniMod:21)QNFTNC(UniMod:4)HTK	S67	Q13283	G3BP1	0.508864	-0.89507	0	15min	Danuglipron
(UniMod:27)EIIQDVT(UniMod:21)LHDLDVANARPQGGQDILSMMGQLMK	T239	Q9Y265	RUVBL1	0.964687	0.0114586	0	15min	Danuglipron
(UniMod:27)EILVGDVGQT(UniMod:21)VDDPYATFVK	T63	P23528	CFL1	0.206956	-0.98464	0	15min	Danuglipron
(UniMod:27)EIRESTGAQVQVAGDM(UniMod:35)LPNSTERAIT(UniMod:21)IAGVPQSVTEC(UniMod:4)VK	T147	Q15365	PCBP1	0.17303	-0.173522	0	15min	Danuglipron
(UniMod:27)EISEGDEVEVY(UniMod:21)SRANDQEPC(UniMod:4)GWWLAK	Y68	P51114	FXR1	0.218411	-0.506618	0	15min	Danuglipron
(UniMod:27)EKEET(UniMod:21)T(UniMod:21)RELLLPNWQGSGSHGLTIAQR	T6;T7	Q09666	AHNAK	0.92695	-0.0245214	0	15min	Danuglipron
(UniMod:27)EKGILQELFLNKES(UniMod:21)PHEPDPEPYEPIPPK	S503	Q96QC0	PPP1R10	0.242469	-0.282985	0	15min	Danuglipron
(UniMod:27)EKIAAKNALES(UniMod:21)YAFNMK	S546	P34931	HSPA1L	0.473719	-0.12269	0	15min	Danuglipron
(UniMod:27)EKKLT(UniMod:21)PITYPQGLAMAK	T135	P63000	RAC1	0.296946	-0.252461	0	15min	Danuglipron
(UniMod:27)EKLIAPVAEEEATVPNNKIT(UniMod:21)VVGVGQVGMAC(UniMod:4)AISILGK	T25	P07195	LDHB	0.405018	-0.61214	0	15min	Danuglipron
(UniMod:27)EKLIPGPLS(UniMod:21)PVAR	S1219	P48634	PRRC2A	0.388726	0.310083	0	15min	Danuglipron
(UniMod:27)EKSPVREPVDNLS(UniMod:21)PEER	S159	Q86U06	RBM23	0.328601	0.25551	0	15min	Danuglipron
(UniMod:27)EKT(UniMod:21)PELPEPSVK	T220	Q8IYB3	SRRM1	0.289566	0.238467	0	15min	Danuglipron
(UniMod:27)EKVLAT(UniMod:21)VTKPVGGDK	T91	Q02878	RPL6	0.350478	-0.630715	0	15min	Danuglipron
(UniMod:27)ELASQPDVDGFLVGGAS(UniMod:21)LKPEFVDIINAK	S236	P60174	TPI1	0.12974	-0.770953	0	15min	Danuglipron
(UniMod:27)ELDPS(UniMod:21)LVSANDSPSGMQTR	S2154	Q5UIP0	RIF1	0.795244	-0.0363811	0	15min	Danuglipron
(UniMod:27)ELEELS(UniMod:21)LEAQGIK	S66	O60841	EIF5B	0.508864	0.308487	0	15min	Danuglipron
(UniMod:27)ELFTIEDLQNS(UniMod:21)VTQLQLQSLHAAQR	S636	Q2NKX8	ERCC6L	0.125239	-0.551852	0	15min	Danuglipron
(UniMod:27)ELKNIPMT(UniMod:21)LELLQSTR	T37	P23193	TCEA1	0.399536	-0.183136	0	15min	Danuglipron
(UniMod:27)ELPGRKY(UniMod:21)S(UniMod:21)PGYNTEVGDK	Y339;S340	O95299	NDUFA10	0.277268	-0.683785	0	15min	Danuglipron
(UniMod:27)ELPPAAAIGAT(UniMod:21)SLVAAPHSSSSSPSK	T938	Q14C86	GAPVD1	0.269191	-0.1705	0	15min	Danuglipron
(UniMod:27)ELQNAPDAIPES(UniMod:21)GVEPPALDTAWVEATR	S119	Q13098	GPS1	0.634187	0.232703	0	15min	Danuglipron
(UniMod:27)ELQSQIS(UniMod:21)DTSVVLSM(UniMod:35)DNSR	S240	P05787	KRT8	0.647531	0.142547	0	15min	Danuglipron
(UniMod:27)ELS(UniMod:21)DFISYLQR	S474	P30101	PDIA3	0.668474	0.487603	0	15min	Danuglipron
(UniMod:27)ELS(UniMod:21)NS(UniMod:21)PLRENSFGSPLEFR	S1318;S1320	Q9UQ35	SRRM2	0.120329	2.67922	0	15min	Danuglipron
(UniMod:27)ELS(UniMod:21)PAALEK	S138	O75683	SURF6	0.565348	-0.211596	0	15min	Danuglipron
(UniMod:27)ELS(UniMod:21)PAGSISK	S619	O95453	PARN	0.705067	0.0547126	0	15min	Danuglipron
(UniMod:27)ELSDQATAS(UniMod:21)PIVAR	S96	Q5JSH3	WDR44	0.389613	0.336816	0	15min	Danuglipron
(UniMod:27)ELSESVQQQSTPVPLIS(UniMod:21)PK	S547	Q9ULU4	ZMYND8	0.551817	0.207383	0	15min	Danuglipron
(UniMod:27)ELSNSPLRENS(UniMod:21)FGSPLEFR	S1326	Q9UQ35	SRRM2	0.368925	-0.411289	0	15min	Danuglipron
(UniMod:27)EM(UniMod:35)FPY(UniMod:21)EASTPTGISASC(UniMod:4)R	Y351	P42167	TMPO	0.386522	0.486329	0	15min	Danuglipron
(UniMod:27)EMSKT(UniMod:21)FIIGELHPDDRPK	T78	P00167	CYB5A	0.516299	-0.170458	0	15min	Danuglipron
(UniMod:27)ENAAAPS(UniMod:21)PVRAPAPS(UniMod:21)PAK	S116;S124	O75781	PALM	0.197483	0.391694	0	15min	Danuglipron
(UniMod:27)ENAGAAEKAIS(UniMod:21)VHSTPEGC(UniMod:4)SSAC(UniMod:4)K	S245	Q9NZI8	IGF2BP1	0.630889	-0.699639	0	15min	Danuglipron
(UniMod:27)ENAHT(UniMod:21)KT(UniMod:21)VEEVLGHFGVNESTGLSLEQVK	T6;T8	P16615	ATP2A2	0.356998	-0.123009	0	15min	Danuglipron
(UniMod:27)ENAS(UniMod:21)PAPGTTAEEAMSR	S973	P46379	BAG6	0.705649	0.172922	0	15min	Danuglipron
(UniMod:27)ENC(UniMod:4)MY(UniMod:21)QAC(UniMod:4)PTQDC(UniMod:4)NK	Y478	P27694	RPA1	0.37538	1.36291	0	15min	Danuglipron
(UniMod:27)ENC(UniMod:4)PAC(UniMod:4)S(UniMod:21)QLPQNIQFSPSAK	S368	Q8TBC4	UBA3	0.0904187	-0.375606	0	15min	Danuglipron
(UniMod:27)ENGVY(UniMod:21)LIDVKFNGT(UniMod:21)HIPGSPFK	Y2400;T2409	P21333	FLNA	0.238949	0.251486	0	15min	Danuglipron
(UniMod:27)ENIKPNETS(UniMod:21)PSFSK	S772	Q99700	ATXN2	0.619267	-0.0562821	0	15min	Danuglipron
(UniMod:27)ENIQKS(UniMod:21)LAGS(UniMod:21)SGPGASSGTSGDHGELVVR	S60;S64	P29692	EEF1D	0.162424	-0.452613	0	15min	Danuglipron
(UniMod:27)ENS(UniMod:21)REALAEAALESPRPALVR	S269	O14745	SLC9A3R1	0.564324	-0.100023	0	15min	Danuglipron
(UniMod:27)ENTGVLHAFPPC(UniMod:4)EFS(UniMod:21)QQFLDSPAK	S929	Q96T37	RBM15	0.859724	-0.0465559	0	15min	Danuglipron
(UniMod:27)ENVKS(UniMod:21)AIDLEEMASGLNKR	S58	P61011	SRP54	0.801907	-0.0322949	0	15min	Danuglipron
(UniMod:27)EPAAAPDSVRKMPQLTASAIVSPHGDES(UniMod:21)PR	S501	Q9Y6J9	TAF6L	0.789029	-0.194699	0	15min	Danuglipron
(UniMod:27)EPAAGS(UniMod:21)S(UniMod:21)MEPSADWLATAAAR	S7;S8	P42771	CDKN2A	0.162429	-0.837331	0	15min	Danuglipron
(UniMod:27)EPAITSQNS(UniMod:21)PEAR	S100	P23193	TCEA1	0.639684	-0.145655	0	15min	Danuglipron
(UniMod:27)EPELPC(UniMod:4)GLAPAVS(UniMod:21)REPVIC(UniMod:4)TPVSSGFEK	S800	Q8TEQ6	GEMIN5	0.609132	-0.0926478	0	15min	Danuglipron
(UniMod:27)EPGSGGPQNLS(UniMod:21)GPGGR	S32	Q9H0W8	SMG9	0.504062	-0.289762	0	15min	Danuglipron
(UniMod:27)EPNS(UniMod:21)ENVDISSGGGVTGWK	S181	P61026	RAB10	0.564576	0.213909	0	15min	Danuglipron
(UniMod:27)EPSITQGNT(UniMod:21)EDQGSGPSETKPVVSISR	T492	Q14746	COG2	0.644449	-0.147076	0	15min	Danuglipron
(UniMod:27)EQENRKGLIAAIC(UniMod:4)AGPT(UniMod:21)ALLAHEIGFGSK	T110	Q99497	PARK7	0.918225	0.0233109	0	15min	Danuglipron
(UniMod:27)EQLMT(UniMod:21)VLQAGK	T762	Q9BQG0	MYBBP1A	0.152488	-0.263869	0	15min	Danuglipron
(UniMod:27)EQPGS(UniMod:21)PEWIQLDQQIT(UniMod:21)PLLLNYC(UniMod:4)QC(UniMod:4)K	S220;T231	O00170	AIP	0.0764827	-0.286926	0	15min	Danuglipron
(UniMod:27)EQQS(UniMod:21)KKVSQEILELLNTTTAK	S239	Q86U44	METTL3	0.0307421	0.752089	1	15min	Danuglipron
(UniMod:27)EQS(UniMod:21)EKAAMYDIISSPSK	S339	Q6KC79	NIPBL	0.576073	0.101977	0	15min	Danuglipron
(UniMod:27)EQS(UniMod:21)IC(UniMod:4)AAEEQPAEDGQGETNK	S488	Q9UGP8	SEC63	0.111555	-0.287175	0	15min	Danuglipron
(UniMod:27)EQSEVSVS(UniMod:21)PR	S32	Q7L4I2	RSRC2	0.241862	-0.341996	0	15min	Danuglipron
(UniMod:27)EQT(UniMod:21)RLLKASIPFSVVGSNQLIEAK	T228	Q15019	SEPTIN2	0.962168	-0.0588276	0	15min	Danuglipron
(UniMod:27)EQVT(UniMod:21)NVGGAVVTGVTAVAQK	T64	P37840	SNCA	0.114166	-0.303506	0	15min	Danuglipron
(UniMod:27)ERDHSPT(UniMod:21)PSVFNSDEER	T494	Q6UN15	FIP1L1	0.267007	0.669321	0	15min	Danuglipron
(UniMod:27)ERET(UniMod:21)PPRFAQHGTFEYEYSQR	T476	P23246	SFPQ	0.393181	-0.987054	0	15min	Danuglipron
(UniMod:27)ERFSPPRHELS(UniMod:21)PPQK	S74	Q9BXP5	SRRT	0.334167	0.323501	0	15min	Danuglipron
(UniMod:27)ERGSDAS(UniMod:21)GQLFHGR	S1236	P19174	PLCG1	0.61503	0.12568	0	15min	Danuglipron
(UniMod:27)ERM(UniMod:35)AQVAT(UniMod:21)GMGSNQITFGRGSSQPNLSTSHSEQEYGK	T159	O95208	EPN2	0.615604	0.430481	0	15min	Danuglipron
(UniMod:27)ERS(UniMod:21)PS(UniMod:21)PLR	S30;S32	Q9Y2V2	CARHSP1	0.421951	0.324256	0	15min	Danuglipron
(UniMod:27)ERS(UniMod:21)PS(UniMod:21)PLRGNVVPSPLPTR	S30;S32	Q9Y2V2	CARHSP1	0.490772	1.13331	0	15min	Danuglipron
(UniMod:27)ERSPS(UniMod:21)PLRGNVVPS(UniMod:21)PLPTR	S32;S41	Q9Y2V2	CARHSP1	0.0976265	-1.56421	0	15min	Danuglipron
(UniMod:27)ES(UniMod:21)FEGQMTEDNIEVGIC(UniMod:4)NEAGFRR	S198	P25787	PSMA2	0.0296726	-0.378642	0	15min	Danuglipron
(UniMod:27)ESEDKPEIEDVGS(UniMod:21)DEEEEK	S263	P07900	HSP90AA1	0.643172	-0.334272	0	15min	Danuglipron
(UniMod:27)ESEDKPEIEDVGS(UniMod:21)DEEEEKK	S263	P07900	HSP90AA1	0.186353	1.03185	0	15min	Danuglipron
(UniMod:27)ESGNS(UniMod:21)QELAR	S419	Q86W50	METTL16	0.0231395	0.830361	1	15min	Danuglipron
(UniMod:27)ESRS(UniMod:21)PQQSAALPR	S284	Q6IBW4	NCAPH2	0.217477	0.247292	0	15min	Danuglipron
(UniMod:27)ESSET(UniMod:21)PDQFM(UniMod:35)TADETR	T720	P16070	CD44	0.989883	0.00205029	0	15min	Danuglipron
(UniMod:27)ESSPIPS(UniMod:21)PTSDRK	S2169	Q01082	SPTBN1	0.98798	0.00485116	0	15min	Danuglipron
(UniMod:27)ESTLEAIGY(UniMod:21)IC(UniMod:4)QDIDPEQLQDK	Y156	Q14974	KPNB1	0.859377	0.0550286	0	15min	Danuglipron
(UniMod:27)ET(UniMod:21)EKRISEIEDAAFLAR	T240	O75477	ERLIN1	0.801133	-0.308217	0	15min	Danuglipron
(UniMod:27)ET(UniMod:21)GKLKGEATVSFDDPPSAK	T330	P35637	FUS	0.406352	-0.129377	0	15min	Danuglipron
(UniMod:27)ET(UniMod:21)NLDS(UniMod:21)LPLVDTHSK	T426;S430	P08670	VIM	0.629897	-0.114433	0	15min	Danuglipron
(UniMod:27)ET(UniMod:21)Y(UniMod:21)HRINEGIGQGDLSELPELHALTAGLK	T351;Y352	Q15067	ACOX1	0.447333	-0.156299	0	15min	Danuglipron
(UniMod:27)ETAM(UniMod:35)IAKS(UniMod:21)ELTDSASVLDNFK	S222	O43815	STRN	0.999432	-0.000260621	0	15min	Danuglipron
(UniMod:27)ETES(UniMod:21)QLLPDVGAIVTC(UniMod:4)K	S61	Q9Y3B2	EXOSC1	0.254041	-0.169028	0	15min	Danuglipron
(UniMod:27)ETIDNNS(UniMod:21)VSSPLQSLQQR	S200	P60228	EIF3E	0.43995	-0.723061	0	15min	Danuglipron
(UniMod:27)ETLS(UniMod:21)LTVDAK	S803	Q5H9R7	PPP6R3	0.570429	-0.107208	0	15min	Danuglipron
(UniMod:27)ETNLDS(UniMod:21)LPLVDTHSK	S430	P08670	VIM	0.584165	-0.225427	0	15min	Danuglipron
(UniMod:27)ETPHS(UniMod:21)PGVEDAPIAK	S490	Q9UHB6	LIMA1	0.66573	0.167358	0	15min	Danuglipron
(UniMod:27)ETSNLY(UniMod:21)KLQFHNVKPEC(UniMod:4)LEAYNK	Y74	O75323	NIPSNAP2	0.916502	0.0881872	0	15min	Danuglipron
(UniMod:27)ETSSDVALASHILTALREKQAPELSLSS(UniMod:21)QDLELVTK	S257	O00273	DFFA	0.161639	-0.474617	0	15min	Danuglipron
(UniMod:27)EVAAFAQFGS(UniMod:21)DLDAATQQLLSR	S451	P25705	ATP5F1A	0.193694	0.947631	0	15min	Danuglipron
(UniMod:27)EVDEQMLAIQSKNSS(UniMod:21)YFVEWIPNNVK	S339	Q9BUF5	TUBB6	0.749792	-0.0354095	0	15min	Danuglipron
(UniMod:27)EVDGLLTSEPMGS(UniMod:21)PVSSK	S594	Q8WWM7	ATXN2L	0.911184	0.0237949	0	15min	Danuglipron
(UniMod:27)EVEET(UniMod:21)AT(UniMod:21)AKNVLKLLSDFLDSEVSELR	T686;T688	Q9BPX3	NCAPG	0.757673	-0.0749933	0	15min	Danuglipron
(UniMod:27)EVLEY(UniMod:21)LGNPANYPVSIR	Y85	Q9Y296	TRAPPC4	0.20129	-0.264361	0	15min	Danuglipron
(UniMod:27)EWIKPIMFS(UniMod:21)GGIGSMEADHISK	S427	O15067	PFAS	0.591037	0.344906	0	15min	Danuglipron
(UniMod:27)EY(UniMod:21)DRS(UniMod:21)FTDLYIQIIR	Y514;S517	Q8NI60	COQ8A	0.0732207	1.92036	0	15min	Danuglipron
(UniMod:27)EY(UniMod:21)FGAFGEIENIELPMDTK	Y252	O14979	HNRNPDL	0.633725	-0.196256	0	15min	Danuglipron
(UniMod:27)EY(UniMod:21)KVKINPSSMFDVHVK	Y554	P11216	PYGB	0.838688	0.0543981	0	15min	Danuglipron
(UniMod:27)EY(UniMod:21)REKVET(UniMod:21)ELQGVC(UniMod:4)DTVLGLLDSHLIK	Y84;T90	P31947	SFN	0.4461	-0.197321	0	15min	Danuglipron
(UniMod:27)EYFS(UniMod:21)WEGAFQHVGK	S418	P26641	EEF1G	0.412031	0.594883	0	15min	Danuglipron
(UniMod:27)EYGS(UniMod:21)PLK	S589	P21127	CDK11B	0.012435	0.280799	0	15min	Danuglipron
(UniMod:28)QAAAAAAAAAAT(UniMod:21)AAWTGTTFTK	T300	Q96KR1	ZFR	0.0934085	-0.17984	0	15min	Danuglipron
(UniMod:28)QAAAAATQTIAASQNAAVS(UniMod:21)NKNPAAQQQLVQSC(UniMod:4)K	S944	Q9Y4G6	TLN2	0.465722	-0.187553	0	15min	Danuglipron
(UniMod:28)QAFPNT(UniMod:21)NRWFLTC(UniMod:4)INQPQFR	T187	P26641	EEF1G	0.713679	-0.107439	0	15min	Danuglipron
(UniMod:28)QAHDLS(UniMod:21)PAAESSSTFSFSGR	S221	O95425	SVIL	0.958873	-0.0138032	0	15min	Danuglipron
(UniMod:28)QAPELS(UniMod:21)LSSQDLELVTK	S254	O00273	DFFA	0.156297	-0.350607	0	15min	Danuglipron
(UniMod:28)QAQY(UniMod:21)LGMSC(UniMod:4)DGPFKPDHYR	Y416	P23526	AHCY	0.664006	-0.161764	0	15min	Danuglipron
(UniMod:28)QAQYLGMS(UniMod:21)C(UniMod:4)DGPFKPDHYRY	S420	P23526	AHCY	0.960407	0.0196172	0	15min	Danuglipron
(UniMod:28)QAS(UniMod:21)PTEVVER	S182	Q8TB72	PUM2	0.254126	-0.689795	0	15min	Danuglipron
(UniMod:28)QAS(UniMod:21)TDAGTAGALTPQHVR	S109	P46937	YAP1	0.11893	-0.92294	0	15min	Danuglipron
(UniMod:28)QASTDAGT(UniMod:21)AGALTPQHVR	T114	P46937	YAP1	0.152366	0.635782	0	15min	Danuglipron
(UniMod:28)QAT(UniMod:21)KDAGVIAGLNVLRIINEPT(UniMod:21)AAAIAYGLDR	T158;T177	P0DMV8	HSPA1A	0.773606	-0.199336	0	15min	Danuglipron
(UniMod:28)QATKDAGQISGLNVLRVINEPT(UniMod:21)AAALAYGLDK	T224	P38646	HSPA9	0.221766	-0.527379	0	15min	Danuglipron
(UniMod:28)QATKDAGT(UniMod:21)IAGLNVLR	T163	P11142	HSPA8	0.256182	-1.70932	0	15min	Danuglipron
(UniMod:28)QAVEMKNDKS(UniMod:21)EEEQSSSSVK	S233	P07910	HNRNPC	0.0427262	1.80177	1	15min	Danuglipron
(UniMod:28)QDDS(UniMod:21)PPRPIIGPALPPGFIK	S105	Q8IXQ4	GPALPP1	0.997473	0.00083523	0	15min	Danuglipron
(UniMod:28)QDKIC(UniMod:4)LMAGGYEVIY(UniMod:21)LT(UniMod:21)EPVVEYC(UniMod:4)IQALPEFDGKR	Y206;T208	Q58FF3	HSP90B2P	0.83004	0.0747321	0	15min	Danuglipron
(UniMod:28)QDLAYERQY(UniMod:21)EQQTYQVIPEVIK	Y40	Q9Y262	EIF3L	0.705126	0.142792	0	15min	Danuglipron
(UniMod:28)QDNGY(UniMod:21)KVY(UniMod:21)WDNGAQIISPHDK	Y174;Y177	Q96G03	PGM2	0.403371	-0.279728	0	15min	Danuglipron
(UniMod:28)QDS(UniMod:21)LVINLNR	S650	Q9Y5B9	SUPT16H	0.552243	-0.364479	0	15min	Danuglipron
(UniMod:28)QDT(UniMod:21)KY(UniMod:21)DLILDEQAEDSK	T361;Y363	Q8WUA2	PPIL4	0.672095	0.181991	0	15min	Danuglipron
(UniMod:28)QEEDSY(UniMod:21)EIFIC(UniMod:4)HANVIR	Y224	Q96HS1	PGAM5	0.471988	0.564087	0	15min	Danuglipron
(UniMod:28)QEESES(UniMod:21)PVERPLK	S311	Q96SB4	SRPK1	0.207692	0.32187	0	15min	Danuglipron
(UniMod:28)QEKALS(UniMod:21)AIADLLTNEHER	S713	O60716	CTNND1	0.00762704	-1.59637	1	15min	Danuglipron
(UniMod:28)QERLS(UniMod:21)PEVAPPAHR	S35	Q8TAD8	SNIP1	0.966032	-0.0599614	0	15min	Danuglipron
(UniMod:28)QEY(UniMod:21)DES(UniMod:21)GPSIVHR	Y362;S365	P60709	ACTB	0.252339	-1.4872	0	15min	Danuglipron
(UniMod:28)QEY(UniMod:21)DES(UniMod:21)GPSIVHRK	Y362;S365	P60709	ACTB	0.229016	-0.947432	0	15min	Danuglipron
(UniMod:28)QEY(UniMod:21)DESGPSIVHR	Y362	P60709	ACTB	0.227189	-0.575766	0	15min	Danuglipron
(UniMod:28)QFAPIHAEAPEFM(UniMod:35)EMS(UniMod:21)VEQEILVTGIK	S177	P06576	ATP5F1B	0.976423	-0.00545641	0	15min	Danuglipron
(UniMod:28)QFLQAAEAIDDIPFGIT(UniMod:21)SNSDVFSK	T187	P07237	P4HB	0.668699	-0.198287	0	15min	Danuglipron
(UniMod:28)QFVVFEGNHYFY(UniMod:21)SPYPTK	Y163	P04843	RPN1	0.543179	-0.115094	0	15min	Danuglipron
(UniMod:28)QGAESDQAEPIIC(UniMod:4)SS(UniMod:21)GAEAPANSLPSK	S285	Q7Z434	MAVS	0.712301	0.128342	0	15min	Danuglipron
(UniMod:28)QGAIYHGLATLLNQPS(UniMod:21)PM(UniMod:35)MQR	S1107	P55196	AFDN	0.251043	-0.266316	0	15min	Danuglipron
(UniMod:28)QGAIYHGLATLLNQPS(UniMod:21)PMMQR	S1107	P55196	AFDN	0.00983523	0.168263	0	15min	Danuglipron
(UniMod:28)QGEYGLAS(UniMod:21)IC(UniMod:4)NGGGGASAMLIQK	S411	P24752	ACAT1	0.608913	0.0711859	0	15min	Danuglipron
(UniMod:28)QGQNVIGLQMGS(UniMod:21)NKGASQAGMTGYGM(UniMod:35)PR	S180	Q9UI15	TAGLN3	0.0799214	-0.909436	0	15min	Danuglipron
(UniMod:28)QGS(UniMod:21)DAAVPSTGDQGVDQSPK	S271	O15085	ARHGEF11	0.577032	0.10077	0	15min	Danuglipron
(UniMod:28)QGS(UniMod:21)PGSVSK	S184	O00425	IGF2BP3	0.125141	0.342245	0	15min	Danuglipron
(UniMod:28)QGS(UniMod:21)PVAAGAPAK	S181	Q9NZI8	IGF2BP1	0.146666	0.260649	0	15min	Danuglipron
(UniMod:28)QGSGRES(UniMod:21)PSLASR	S339	Q8WWM7	ATXN2L	0.310567	-0.0798964	0	15min	Danuglipron
(UniMod:28)QGSIT(UniMod:21)S(UniMod:21)PQANEQSVTPQR	T856;S857	Q9UQ35	SRRM2	0.258346	-0.428772	0	15min	Danuglipron
(UniMod:28)QGSITS(UniMod:21)PQANEQSVT(UniMod:21)PQRR	S857;T866	Q9UQ35	SRRM2	0.207394	-0.298559	0	15min	Danuglipron
(UniMod:28)QGTAVEVEAES(UniMod:21)LDPTVKPVDVGGDEPEEK	S299	P49321	NASP	0.817805	0.0547523	0	15min	Danuglipron
(UniMod:28)QGVQVQVST(UniMod:21)S(UniMod:21)NISSLEGAR	T1943;S1944	P49327	FASN	0.0984938	-0.260747	0	15min	Danuglipron
(UniMod:28)QHPVPPPAQNQNQVRS(UniMod:21)PGAPGPLTLK	S344	Q15942	ZYX	0.445427	0.237264	0	15min	Danuglipron
(UniMod:28)QIC(UniMod:4)LVMLETLSQS(UniMod:21)PQGR	S173	Q15365	PCBP1	0.582059	-0.45883	0	15min	Danuglipron
(UniMod:28)QINDIQLS(UniMod:21)RDM(UniMod:35)TMFVTASK	S197	Q13347	EIF3I	0.221876	-0.798552	0	15min	Danuglipron
(UniMod:28)QIQAAY(UniMod:21)S(UniMod:21)ILSEVQQAVSQGSSDSQILDLSNR	Y710;S711	P09874	PARP1	0.728508	0.260104	0	15min	Danuglipron
(UniMod:28)QIS(UniMod:21)QDVKLEPDILLR	S168	Q01433	AMPD2	0.700535	0.0798407	0	15min	Danuglipron
(UniMod:28)QIWT(UniMod:21)LEQPPDEAGSAAVC(UniMod:4)LR	T47	Q16658	FSCN1	0.318901	-0.321686	0	15min	Danuglipron
(UniMod:28)QKERAMS(UniMod:21)T(UniMod:21)TSISSPQPGK	S269;T270	Q9UJU6	DBNL	0.0740551	-0.45764	0	15min	Danuglipron
(UniMod:28)QKGS(UniMod:21)EENLDEAR	S586	P35611	ADD1	0.499184	0.304576	0	15min	Danuglipron
(UniMod:28)QKS(UniMod:21)PEIHR	S648	Q9NYF8	BCLAF1	0.31575	0.735253	0	15min	Danuglipron
(UniMod:28)QKS(UniMod:21)PEIHRR	S648	Q9NYF8	BCLAF1	0.241311	-0.865947	0	15min	Danuglipron
(UniMod:28)QLAS(UniMod:21)IKIIYPNDLAK	S146	Q9Y6W6	DUSP10	0.400694	-0.199614	0	15min	Danuglipron
(UniMod:28)QLEDGRT(UniMod:21)LSDYNIQKESTLHLVLR	T55	P62979	RPS27A	0.987613	0.0144807	0	15min	Danuglipron
(UniMod:28)QLESLPAT(UniMod:21)HIRGKC(UniMod:4)SVTLLNETESLK	T120	Q13330	MTA1	0.690227	-0.0480599	0	15min	Danuglipron
(UniMod:28)QLS(UniMod:21)LPLTQSK	S564	Q9C0I1	MTMR12	0.253902	0.473641	0	15min	Danuglipron
(UniMod:28)QLS(UniMod:21)SGVSEIR	S82	P04792	HSPB1	0.734071	0.0917586	0	15min	Danuglipron
(UniMod:28)QLT(UniMod:21)QPETHFGR	T291	Q9UJU6	DBNL	0.997949	0.00113316	0	15min	Danuglipron
(UniMod:28)QLT(UniMod:21)QPETHFGREPAAAISRPR	T291	Q9UJU6	DBNL	0.584178	0.0756557	0	15min	Danuglipron
(UniMod:28)QMQS(UniMod:21)SFTSSEQELER	S1180	Q86UP2	KTN1	0.499766	0.0888669	0	15min	Danuglipron
(UniMod:28)QMQST(UniMod:21)RDGRMLFDYLADK	T107	P60228	EIF3E	0.173634	0.508334	0	15min	Danuglipron
(UniMod:28)QNFT(UniMod:21)EPT(UniMod:21)AIQAQGWPVALSGLDMVGVAQTGSGK	T115;T118	P17844	DDX5	0.0625338	-0.67531	0	15min	Danuglipron
(UniMod:28)QNS(UniMod:21)DPTSENPPLPTR	S640	Q9UKE5	TNIK	0.522454	-0.0795555	0	15min	Danuglipron
(UniMod:28)QPDISC(UniMod:4)ILGTGGKS(UniMod:21)PR	S86	P57740	NUP107	0.398133	-0.347011	0	15min	Danuglipron
(UniMod:28)QPEYS(UniMod:21)PESPR	S110	Q9H6F5	CCDC86	0.680043	0.161945	0	15min	Danuglipron
(UniMod:28)QPEYSPES(UniMod:21)PR	S113	Q9H6F5	CCDC86	0.381966	0.433651	0	15min	Danuglipron
(UniMod:28)QPLLLS(UniMod:21)EDEEDTKR	S39	B5ME19	EIF3CL	0.736546	0.33292	0	15min	Danuglipron
(UniMod:28)QPS(UniMod:21)DASETTGLVQR	S35	O15085	ARHGEF11	0.837382	0.0565504	0	15min	Danuglipron
(UniMod:28)QPS(UniMod:21)EEEIIK	S116	Q15121	PEA15	0.562407	0.254423	0	15min	Danuglipron
(UniMod:28)QPSS(UniMod:21)PYEDK	S333	Q9UQ35	SRRM2	0.108562	0.356184	0	15min	Danuglipron
(UniMod:28)QPT(UniMod:21)PPFFGR	T206	Q96PK6	RBM14	0.903508	-0.0480947	0	15min	Danuglipron
(UniMod:28)QQAAY(UniMod:21)YAQTSPQGM(UniMod:35)PQHPPAPQGQ	Y625	Q96AE4	FUBP1	0.651669	0.106536	0	15min	Danuglipron
(UniMod:28)QQANT(UniMod:21)IFWSPQGQFVVLAGLR	T613	P55884	EIF3B	0.663964	-0.182875	0	15min	Danuglipron
(UniMod:28)QQAY(UniMod:21)RDKLAQQQAAAAAAAAAAASQQGSAK	Y99	Q9BZK7	TBL1XR1	0.714972	0.171334	0	15min	Danuglipron
(UniMod:28)QQDLHLES(UniMod:21)PQRQPEYSPESPR	S102	Q9H6F5	CCDC86	0.661439	0.121711	0	15min	Danuglipron
(UniMod:28)QQDLHLESPQRQPEY(UniMod:21)SPESPR	Y109	Q9H6F5	CCDC86	0.498543	0.566514	0	15min	Danuglipron
(UniMod:28)QQFEGY(UniMod:21)GLEIPDILNASNLK	Y127	Q96EY4	TMA16	0.0997307	0.884046	0	15min	Danuglipron
(UniMod:28)QQFYHS(UniMod:21)VQDLSGGSR	S157	P10398	ARAF	0.604762	0.681443	0	15min	Danuglipron
(UniMod:28)QQIATEKQDLEAEVSQLT(UniMod:21)GEVAK	T545	O60610	DIAPH1	0.331813	-0.257129	0	15min	Danuglipron
(UniMod:28)QQLAQY(UniMod:21)QQQQSQASAPSTSR	Y239	Q15007	WTAP	0.845896	0.171476	0	15min	Danuglipron
(UniMod:28)QQNVDQAVAT(UniMod:21)LQGEGLSVTGTVC(UniMod:4)HVGK	T75	Q9BTZ2	DHRS4	0.201291	-0.20903	0	15min	Danuglipron
(UniMod:28)QQPKVQTT(UniMod:21)PPPAVQGQKVGS(UniMod:21)LTPPSSPK	T606;S618	Q2M2I8	AAK1	0.372084	-0.304582	0	15min	Danuglipron
(UniMod:28)QQQQFS(UniMod:21)S(UniMod:21)LDDKPQFPGASAEFIDK	S46;S47	P12694	BCKDHA	0.462219	-0.14863	0	15min	Danuglipron
(UniMod:28)QQS(UniMod:21)HFAMMHGGT(UniMod:21)GFAGIDSSSPEVK	S246;T255	Q15365	PCBP1	0.717739	-0.0798637	0	15min	Danuglipron
(UniMod:28)QQS(UniMod:21)IAGS(UniMod:21)ADSKPIDVSR	S140;S144	Q12904	AIMP1	0.724228	0.17838	0	15min	Danuglipron
(UniMod:28)QQS(UniMod:21)VESLAEEVK	S2781	Q8WXH0	SYNE2	0.501848	0.177259	0	15min	Danuglipron
(UniMod:28)QQVAFY(UniMod:21)GQTLGQAQAHSQEQ	Y558	Q96I24	FUBP3	0.386397	-0.113232	0	15min	Danuglipron
(UniMod:28)QQVAFYGQTLGQAQAHS(UniMod:21)QEQ	S569	Q96I24	FUBP3	0.862065	0.0750867	0	15min	Danuglipron
(UniMod:28)QRHELLLGAGS(UniMod:21)GPGAGQQQATPGALLQAGPPR	S30	Q96DI7	SNRNP40	0.607135	-0.238403	0	15min	Danuglipron
(UniMod:28)QRS(UniMod:21)LGPSLATDKS	S270	Q9H3N1	TMX1	0.618623	-0.344554	0	15min	Danuglipron
(UniMod:28)QRS(UniMod:21)PIALPVK	S211	Q8TF01	PNISR	0.338695	0.0786206	0	15min	Danuglipron
(UniMod:28)QRS(UniMod:21)PLLNQPVPELSHASLIANQSPFR	S353	Q9NPI6	DCP1A	0.221687	0.171694	0	15min	Danuglipron
(UniMod:28)QRS(UniMod:21)PS(UniMod:21)PAPAPAPAAAAGPPTR	S498;S500	Q9H7N4	SCAF1	0.149506	0.433414	0	15min	Danuglipron
(UniMod:28)QRS(UniMod:21)PS(UniMod:21)PAPAPAPAAAAGPPTRK	S498;S500	Q9H7N4	SCAF1	0.798276	0.0949926	0	15min	Danuglipron
(UniMod:28)QS(UniMod:21)PGPALAR	S101	P85037	FOXK1	0.492115	0.325016	0	15min	Danuglipron
(UniMod:28)QSFTGHVSDINAVS(UniMod:21)FFPNGYAFATGSDDATC(UniMod:4)R	S233	Q9HAV0	GNB4	0.344894	-0.387842	0	15min	Danuglipron
(UniMod:28)QSHSES(UniMod:21)PSLQSK	S1083	Q9UQ35	SRRM2	0.771812	0.118737	0	15min	Danuglipron
(UniMod:28)QSHSGS(UniMod:21)IS(UniMod:21)PYPK	S992;S994	Q9UQ35	SRRM2	0.686513	0.14393	0	15min	Danuglipron
(UniMod:28)QSHSGSIS(UniMod:21)PYPK	S994	Q9UQ35	SRRM2	0.594578	-0.125268	0	15min	Danuglipron
(UniMod:28)QSKPVT(UniMod:21)T(UniMod:21)PEEIAQVATISANGDK	T163;T164	P10809	HSPD1	0.322406	-0.199444	0	15min	Danuglipron
(UniMod:28)QSLGELIGT(UniMod:21)LNAAKVPADTEVVC(UniMod:4)APPTAYIDFAR	T28	P60174	TPI1	0.0250121	1.17841	1	15min	Danuglipron
(UniMod:28)QSNASS(UniMod:21)DVEVEEK	S106	O75475	PSIP1	0.875723	0.0978339	0	15min	Danuglipron
(UniMod:28)QSPAS(UniMod:21)PPPLGGGAPVR	S1448	Q14160	SCRIB	0.269443	-0.72699	0	15min	Danuglipron
(UniMod:28)QSSYSQQPYNNQGQQQNMESSGS(UniMod:21)QGGR	S97	Q92804	TAF15	0.0863237	-0.660805	0	15min	Danuglipron
(UniMod:28)QT(UniMod:21)IDNS(UniMod:21)QGAYQEAFDISK	T141;S145	P27348	YWHAQ	0.311113	-0.194939	0	15min	Danuglipron
(UniMod:28)QT(UniMod:21)IDNS(UniMod:21)QGAYQEAFDISKK	T141;S145	P27348	YWHAQ	0.659459	0.252093	0	15min	Danuglipron
(UniMod:28)QTIAHQQQQLTNLQMAAVT(UniMod:21)MGFGDPLSPLQSMAAQR	T104	Q9UHX1	PUF60	0.025367	2.78911	1	15min	Danuglipron
(UniMod:28)QTIGNSC(UniMod:4)GTIGLIHAVANNQDKLGFEDGS(UniMod:21)VLK	S112	P09936	UCHL1	0.93658	0.0222491	0	15min	Danuglipron
(UniMod:28)QTT(UniMod:21)KS(UniMod:21)ELLSQLQQHEEESR	T173;S175	Q92665	MRPS31	0.337367	0.446117	0	15min	Danuglipron
(UniMod:28)QTTVS(UniMod:21)NSQQAYQEAFEISKK	S145	P31946	YWHAB	0.829923	-0.0994356	0	15min	Danuglipron
(UniMod:28)QVASHVGLHSAS(UniMod:21)IPGILALDLC(UniMod:4)PSDTNK	S220	Q9UMS4	PRPF19	0.717944	0.064676	0	15min	Danuglipron
(UniMod:28)QVEHPLLSGLLY(UniMod:21)PGLQALDEEYLK	Y166	P54577	YARS1	0.629471	0.263189	0	15min	Danuglipron
(UniMod:28)QVIGT(UniMod:21)GS(UniMod:21)FFPKGEDFYC(UniMod:4)VTC(UniMod:4)HETK	T138;S140	Q13642	FHL1	0.205831	-0.21291	0	15min	Danuglipron
(UniMod:28)QVQS(UniMod:21)LTC(UniMod:4)EVDALK	S325	P08670	VIM	0.767709	0.0612052	0	15min	Danuglipron
(UniMod:28)QVS(UniMod:21)ASELHTSGILGPETLR	S2718	P58107	EPPK1	0.443273	0.652902	0	15min	Danuglipron
(UniMod:28)QVS(UniMod:21)ASELHTSGILGPETLR	S2718	P58107	EPPK1	0.443273	0.652902	0	15min	Danuglipron
(UniMod:28)QVS(UniMod:21)ASELHTSGILGPETLR	S2718	P58107	EPPK1	0.443273	0.652902	0	15min	Danuglipron
(UniMod:28)QVS(UniMod:21)ASELHTSGILGPETLR	S2718	P58107	EPPK1	0.443273	0.652902	0	15min	Danuglipron
(UniMod:28)QVS(UniMod:21)ASELHTSGILGPETLR	S2718	P58107	EPPK1	0.443273	0.652902	0	15min	Danuglipron
(UniMod:28)QVS(UniMod:21)ASELHTSGILGPETLRDLAQGTKTLQEVTEMDSVK	S2718	P58107	EPPK1	0.161129	0.82437	0	15min	Danuglipron
(UniMod:28)QVS(UniMod:21)ASELHTSGILGPETLRDLAQGTKTLQEVTEMDSVK	S2718	P58107	EPPK1	0.161129	0.82437	0	15min	Danuglipron
(UniMod:28)QVS(UniMod:21)ASELHTSGILGPETLRDLAQGTKTLQEVTEMDSVK	S2718	P58107	EPPK1	0.161129	0.82437	0	15min	Danuglipron
(UniMod:28)QVS(UniMod:21)ASELHTSGILGPETLRDLAQGTKTLQEVTEMDSVK	S2718	P58107	EPPK1	0.161129	0.82437	0	15min	Danuglipron
(UniMod:28)QVS(UniMod:21)ASELHTSGILGPETLRDLAQGTKTLQEVTEMDSVK	S2718	P58107	EPPK1	0.161129	0.82437	0	15min	Danuglipron
(UniMod:28)QY(UniMod:21)EILC(UniMod:4)VSQFTLQC(UniMod:4)VLK	Y72	Q8TEA8	DTD1	0.159045	-0.156277	0	15min	Danuglipron
(UniMod:28)QY(UniMod:21)KGIIDC(UniMod:4)VVR	Y51	P05141	SLC25A5	0.657901	-0.489524	0	15min	Danuglipron
AAAAAAAAVPSAGPAGPAPT(UniMod:21)S(UniMod:21)AAGRTFPASGGGYK	T713;S714	Q9Y4H2	IRS2	0.375448	-0.25459	0	15min	Danuglipron
AAAAAALSGAGTPPAGGGAGGGGAGGGGS(UniMod:21)PPGGWAVARLEGREFEYLMK	S30	Q01167	FOXK2	0.302001	0.746092	0	15min	Danuglipron
AAAAAATAPPS(UniMod:21)PGPAQPGPR	S161	Q6SPF0	SAMD1	0.916066	0.023401	0	15min	Danuglipron
AAAAAPAS(UniMod:21)EDEDDEDDEDDEDDDDDEEDDS(UniMod:21)EEEAMETTPAK	S184;S206	P19338	NCL	0.0438444	-1.00364	1	15min	Danuglipron
AAAAAPAS(UniMod:21)EDEDDEDDEDDEDDDDDEEDDSEEEAMETTPAK	S184	P19338	NCL	0.739823	0.151927	0	15min	Danuglipron
AAAAPGAS(UniMod:21)PSPGGDAAWSEAGPGPRPLAR	S41	P52701	MSH6	0.299098	-0.304896	0	15min	Danuglipron
AAAAPGASPS(UniMod:21)PGGDAAWSEAGPGPRPLAR	S43	P52701	MSH6	0.704029	-0.324161	0	15min	Danuglipron
AAAAPGASPSPGGDAAWSEAGPGPRPLARS(UniMod:21)AS(UniMod:21)PPK	S63;S65	P52701	MSH6	0.235954	-0.907966	0	15min	Danuglipron
AAAAVAAAASSC(UniMod:4)RPLGSGAGPGPTGAAPVS(UniMod:21)APAPGPGPAGK	S35	Q9NRL3	STRN4	0.310477	-0.91145	0	15min	Danuglipron
AAAM(UniMod:35)DVDT(UniMod:21)PSGTNSGAGK	T9	P62877	RBX1	0.283929	-0.151005	0	15min	Danuglipron
AAAPGGS(UniMod:21)AQPAGPGPRLGFSTADSGVGMSGLNPGPAVPM(UniMod:35)KDHDAIK	S8	Q96J87	CELF6	0.688719	0.291151	0	15min	Danuglipron
AAAPGGSAQPAGPGPRLGFST(UniMod:21)ADSGVGMSGLNPGPAVPMKDHDAIK	T22	Q96J87	CELF6	0.702383	-0.236797	0	15min	Danuglipron
AAAS(UniMod:21)LKS(UniMod:21)KVLSVAEVAATTATPDGGPR	S100;S103	Q147X3	NAA30	0.308772	-0.210022	0	15min	Danuglipron
AAASSSPERS(UniMod:21)Y(UniMod:21)ELPDGQVITIGNER	S240;Y241	Q562R1	ACTBL2	0.248538	-0.644886	0	15min	Danuglipron
AAAT(UniMod:21)GAVAASAASGQAEGKK	T5	Q9NWH9	SLTM	0.267083	-0.345855	0	15min	Danuglipron
AAAT(UniMod:21)PES(UniMod:21)QEPQAK	T148;S151	P49006	MARCKSL1	0.87544	0.0702879	0	15min	Danuglipron
AAAT(UniMod:21)PESQEPQAK	T148	P49006	MARCKSL1	0.164615	-0.949731	0	15min	Danuglipron
AAATPES(UniMod:21)QEPQAK	S151	P49006	MARCKSL1	0.505889	-0.730414	0	15min	Danuglipron
AAAVAAAGAGEPQS(UniMod:21)PDELLPK	S15	Q9NS69	TOMM22	0.848348	0.0418733	0	15min	Danuglipron
AADPPAENSS(UniMod:21)APEAEQGGAE	S314	P67809	YBX1	0.356847	0.651871	0	15min	Danuglipron
AADS(UniMod:21)DDGAVSAPAASDGGVSK	S5	Q96GM8	TOE1	0.588237	0.1809	0	15min	Danuglipron
AADS(UniMod:21)QNS(UniMod:21)GEGNTGAAESSFSQEVSR	S2034;S2037	P12270	TPR	0.742531	-0.189563	0	15min	Danuglipron
AADS(UniMod:21)QNSGEGNTGAAESSFSQEVSR	S2034	P12270	TPR	0.960891	0.0181875	0	15min	Danuglipron
AADSQNSGEGNT(UniMod:21)GAAESSFSQEVSR	T2042	P12270	TPR	0.240501	-1.18333	0	15min	Danuglipron
AAESETPGKS(UniMod:21)PEK	S427	O76021	RSL1D1	0.798068	0.296675	0	15min	Danuglipron
AAESLT(UniMod:21)AIPEPAS(UniMod:21)PQLLETPIHASQIQK	T1768;S1775	Q14676	MDC1	0.671588	0.239358	0	15min	Danuglipron
AAESLTAIPEPAS(UniMod:21)PQLLETPIHASQIQK	S1775	Q14676	MDC1	0.0390421	0.494276	0	15min	Danuglipron
AAFGEEVDAVDT(UniMod:21)GIS(UniMod:21)RETSSDVALASHILTALR	T225;S228	O00273	DFFA	0.627137	0.17651	0	15min	Danuglipron
AAGEPGT(UniMod:21)SM(UniMod:35)PPEKKAAVEDSGTTVET(UniMod:21)IK	T15;T34	Q5VTR2	RNF20	0.295239	0.178074	0	15min	Danuglipron
AAGGAPS(UniMod:21)PPPPVR	S678	Q4KMP7	TBC1D10B	0.0179468	0.806797	1	15min	Danuglipron
AAGGAPS(UniMod:21)PPPPVRR	S678	Q4KMP7	TBC1D10B	8.2216e-05	-1.30783	1	15min	Danuglipron
AAGS(UniMod:21)PSPLPAPDPAPK	S500	Q9BZE9	ASPSCR1	0.24184	0.351342	0	15min	Danuglipron
AALAPAKES(UniMod:21)PR	S906	Q13428	TCOF1	0.872824	0.0551367	0	15min	Danuglipron
AALPSHVVTM(UniMod:35)LDNFPTNLHPMSQLS(UniMod:21)AAVTALNSESNFAR	S169	O75390	CS	0.313041	0.197624	0	15min	Danuglipron
AAM(UniMod:35)KGLGT(UniMod:21)DEDT(UniMod:21)LIEILASR	T132;T136	P04083	ANXA1	0.790675	-0.0985545	0	15min	Danuglipron
AAMYDIISS(UniMod:21)PSK	S350	Q6KC79	NIPBL	0.232297	0.156499	0	15min	Danuglipron
AANPFQQKLS(UniMod:21)GSHKALVEM(UniMod:35)QDVVAELLR	S312	Q9C0H2	TTYH3	0.591025	0.521462	0	15min	Danuglipron
AAPEASS(UniMod:21)PPAS(UniMod:21)PLQHLLPGK	S692;S696	Q96TA1	NIBAN2	0.709197	0.259427	0	15min	Danuglipron
AAPEGS(UniMod:21)GLGEDARLDQETAQWLR	S7	Q96G03	PGM2	0.937533	0.0265594	0	15min	Danuglipron
AAPMTPAARPEDY(UniMod:21)EAALNAALADVPELAR	Y14	Q04446	GBE1	0.663659	-0.514009	0	15min	Danuglipron
AAPSTAPAEAT(UniMod:21)PPKPGEAEAPPK	T406	O95817	BAG3	0.248016	-0.353065	0	15min	Danuglipron
AAQALAKLT(UniMod:21)IT(UniMod:21)SNPEMTFPGER	T716;T718	Q9H3U1	UNC45A	0.329882	-0.351904	0	15min	Danuglipron
AAQPPAQPC(UniMod:4)QLC(UniMod:4)GRS(UniMod:21)PLGEAPPGTPPC(UniMod:4)R	S99	Q96B54	ZNF428	0.574362	0.0658711	0	15min	Danuglipron
AAS(UniMod:21)DPLLSSVSPAVSK	S548	P19532	TFE3	0.195537	0.251569	0	15min	Danuglipron
AAS(UniMod:21)LNYLNQPSAAPLQVSR	S590	Q9NSK0	KLC4	0.0830184	0.509831	0	15min	Danuglipron
AAS(UniMod:21)PESASSTPESLQAR	S397	Q96BT3	CENPT	0.195956	0.276272	0	15min	Danuglipron
AAS(UniMod:21)PPASASDLIEQQQK	S335	Q5VSL9	STRIP1	0.41857	0.14285	0	15min	Danuglipron
AAS(UniMod:21)PPRPLLSNASATPVGR	S182	Q9NQW6	ANLN	0.627627	0.121568	0	15min	Danuglipron
AAS(UniMod:21)PS(UniMod:21)PQSVR	S738;S740	Q8IYB3	SRRM1	0.967805	0.0118826	0	15min	Danuglipron
AAS(UniMod:21)PS(UniMod:21)PQSVRR	S738;S740	Q8IYB3	SRRM1	0.684103	-0.494089	0	15min	Danuglipron
AAS(UniMod:21)PSPQSVR	S738	Q8IYB3	SRRM1	0.168365	0.362516	0	15min	Danuglipron
AAS(UniMod:21)SAAQGAFQGN	S319	O15127	SCAMP2	0.266833	0.454973	0	15min	Danuglipron
AAS(UniMod:21)SDQLRDNS(UniMod:21)PPPAFKPEPPK	S978;S986	Q9UDY2	TJP2	0.60489	-0.372461	0	15min	Danuglipron
AASAAAASAAAAS(UniMod:21)AASGSPGPGEGSAGGEK	S14	Q13263	TRIM28	0.828013	0.0391044	0	15min	Danuglipron
AASAAGAAGSAGGS(UniMod:21)S(UniMod:21)GAAGAAGGGAGAGTRPGDGGTASAGAAGPGAATK	S41;S42	Q9UKY7	CDV3	0.363139	-0.396185	0	15min	Danuglipron
AASAAT(UniMod:21)AAPTATPAAQESGTIPK	T68	O00116	AGPS	0.0399071	1.92088	1	15min	Danuglipron
AASVPVKGS(UniMod:21)LGQGT(UniMod:21)APVLPGK	S734;T739	Q13428	TCOF1	0.638578	0.254636	0	15min	Danuglipron
AATAARPPAPPPAPQPPS(UniMod:21)PTPSPPRPTLAR	S88	Q96B36	AKT1S1	0.595879	0.236899	0	15min	Danuglipron
AAVGQES(UniMod:21)PGGLEAGNAK	S1305	Q29RF7	PDS5A	0.723387	0.0777558	0	15min	Danuglipron
AAVT(UniMod:21)EAVRALLANQDSGEVQQDPK	T114	Q9NP81	SARS2	0.0765632	-0.190952	0	15min	Danuglipron
AAY(UniMod:21)DIEVNT(UniMod:21)RRAQADLAYQLQVAK	Y223;T229	O75955	FLOT1	0.213497	0.616582	0	15min	Danuglipron
AC(UniMod:4)AS(UniMod:21)PSAQVEGSPVAGSDGSQPAVK	S251	Q9UFC0	LRWD1	0.955954	-0.026059	0	15min	Danuglipron
AC(UniMod:4)QS(UniMod:21)C(UniMod:4)PSEPNTAALQAALAR	S734	Q8TEX9	IPO4	0.701374	-0.126727	0	15min	Danuglipron
AC(UniMod:4)QSIY(UniMod:21)PLHDVFVR	Y205	P61247	RPS3A	0.59746	0.255172	0	15min	Danuglipron
ADAASSLTVDVT(UniMod:21)PPTAK	T415	Q9H8Y8	GORASP2	0.711705	-0.0993686	0	15min	Danuglipron
ADDFPVRDDPS(UniMod:21)DVT(UniMod:21)DEDEGPAEPPPPPK	S596;T599	Q3YEC7	RABL6	0.836342	0.0585653	0	15min	Danuglipron
ADDLDFET(UniMod:21)GDAGASATFPMQC(UniMod:4)SALR	T9	P63241	EIF5A	0.804063	-0.213279	0	15min	Danuglipron
ADEASELAC(UniMod:4)PT(UniMod:21)PK	T2204	P49327	FASN	0.806436	0.076466	0	15min	Danuglipron
ADGYEPPVQES(UniMod:21)V	S263	P61247	RPS3A	0.607225	0.341634	0	15min	Danuglipron
ADHKEAVRT(UniMod:21)IDNADSSTLHAVTFLR	T166	Q8NFH3	NUP43	0.273197	-0.258177	0	15min	Danuglipron
ADHQPLTEAS(UniMod:21)Y(UniMod:21)VNLPTIALC(UniMod:4)NTDSPLR	S138;Y139	P08865	RPSA	0.346404	-0.7653	0	15min	Danuglipron
ADHQPLTEASYVNLPT(UniMod:21)IALC(UniMod:4)NTDSPLR	T144	P08865	RPSA	0.279899	-0.197977	0	15min	Danuglipron
ADKDY(UniMod:21)HFKVDNDENEHQLSLR	Y29	P06748	NPM1	0.195271	1.67791	0	15min	Danuglipron
ADLSLADALT(UniMod:21)EPSPDIEGEIKR	T11	P27816	MAP4	0.180799	-0.555465	0	15min	Danuglipron
ADLY(UniMod:21)LEGKDQLGGWFQSSLLTSVAAR	Y621	Q9NSE4	IARS2	0.33436	-0.305903	0	15min	Danuglipron
ADS(UniMod:21)DGAKPEPVAMAR	S240	Q7Z4V5	HDGFL2	0.683203	0.18147	0	15min	Danuglipron
ADS(UniMod:21)LLAVVK	S288	Q15424	SAFB	0.578393	0.224503	0	15min	Danuglipron
ADSGT(UniMod:21)AGGAALAAPAPGPGSGGPGPR	T6	Q96C90	PPP1R14B	0.353014	0.345782	0	15min	Danuglipron
ADTS(UniMod:21)QEIC(UniMod:4)SPR	S1023	P52948	NUP98	0.131202	0.39084	0	15min	Danuglipron
ADVGRLS(UniMod:21)PEVK	S1411	P49815	TSC2	0.526905	-0.0572562	0	15min	Danuglipron
ADVVPQQADPEFPRAS(UniMod:21)PR	S563	Q5T5Y3	CAMSAP1	0.453457	-0.0720896	0	15min	Danuglipron
AEAGAGIMGSVQVQVVAS(UniMod:21)FQGEVLPGAK	S955	Q5H9R4	ARMCX4	0.451101	0.753314	0	15min	Danuglipron
AEAPLPS(UniMod:21)PK	S5110	Q09666	AHNAK	0.300258	-0.522318	0	15min	Danuglipron
AEAPSSPDVAPAGKEDS(UniMod:21)PSASGR	S1371	Q9P1Y6	PHRF1	0.563584	-0.373722	0	15min	Danuglipron
AEAS(UniMod:21)QLGHKVS(UniMod:21)QMAQYFEPLTLAAVGAASK	S1725;S1732	Q9Y490	TLN1	0.147274	-0.567764	0	15min	Danuglipron
AEC(UniMod:4)EILMM(UniMod:35)VGLPAAGKT(UniMod:21)T(UniMod:21)WAIKHAASNPSK	T435;T436	Q9BUJ2	HNRNPUL1	0.691727	0.344155	0	15min	Danuglipron
AEDGATPS(UniMod:21)PSNETPK	S145	P29966	MARCKS	0.707216	-0.0969165	0	15min	Danuglipron
AEDGATPSPSNET(UniMod:21)PK	T150	P29966	MARCKS	0.52166	-0.288733	0	15min	Danuglipron
AEDGATPSPSNET(UniMod:21)PKK	T150	P29966	MARCKS	0.106322	1.24175	0	15min	Danuglipron
AEEDEILNRS(UniMod:21)PR	S583	P27824	CANX	0.8628	0.0471519	0	15min	Danuglipron
AEEFKKLNC(UniMod:4)QVIGAS(UniMod:21)VDSHFC(UniMod:4)HLAWVNTPK	S77	Q06830	PRDX1	0.392568	-0.349974	0	15min	Danuglipron
AEEKS(UniMod:21)PISINVK	S352	Q9UK58	CCNL1	0.0894939	1.19827	0	15min	Danuglipron
AEFTS(UniMod:21)PPSLFK	S259	Q6UN15	FIP1L1	0.401788	0.276217	0	15min	Danuglipron
AEGEPQEES(UniMod:21)PLK	S177	Q9NYF8	BCLAF1	0.862808	0.106807	0	15min	Danuglipron
AEGLRGIY(UniMod:21)TGLSAGLLR	Y81	Q02978	SLC25A11	0.665449	0.208311	0	15min	Danuglipron
AEGPGLNRT(UniMod:21)GVEVGKPTHFTVLTK	T880	Q14315	FLNC	0.430653	-0.321415	0	15min	Danuglipron
AEGPGLS(UniMod:21)KAGVENGKPTHFTVYTK	S856	O75369	FLNB	0.288799	-0.431079	0	15min	Danuglipron
AEGPGLSKAGVENGKPT(UniMod:21)HFTVYTK	T866	O75369	FLNB	0.578886	0.354402	0	15min	Danuglipron
AEGS(UniMod:21)DVANAVLDGADC(UniMod:4)IMLSGETAK	S346	P14618	PKM	0.412551	1.9856	0	15min	Danuglipron
AEGSDVANAVLDGADC(UniMod:4)IM(UniMod:35)LS(UniMod:21)GETAK	S362	P14618	PKM	0.926525	-0.0478472	0	15min	Danuglipron
AEIQVGLQPGQGEQLLAS(UniMod:21)EPSWWTTGK	S422	Q9H993	ARMT1	0.390541	0.263973	0	15min	Danuglipron
AEIS(UniMod:21)NAIDQY(UniMod:21)VTGTIGEDEDLIK	S488;Y494	P31939	ATIC	0.552289	0.605706	0	15min	Danuglipron
AELT(UniMod:21)ALESLIEMGFPR	T5	Q04323	UBXN1	0.411637	-0.648069	0	15min	Danuglipron
AEPSAATQSHSISSSS(UniMod:21)FGAEPSAPGGGGSPGAC(UniMod:4)PALGTK	S17	O95197	RTN3	0.499225	-0.622062	0	15min	Danuglipron
AEPSEVDMNS(UniMod:21)PK	S71	Q9NR30	DDX21	0.55423	-0.192492	0	15min	Danuglipron
AEQATKS(UniMod:21)VLFVC(UniMod:4)LGNIC(UniMod:4)R	S8	P24666	ACP1	0.917375	-0.0233166	0	15min	Danuglipron
AEQPS(UniMod:21)PPNSDSGQDAHPDPDANPDAAR	S148	Q9BUA3	SPINDOC	0.197368	1.15565	0	15min	Danuglipron
AEQS(UniMod:21)LHDLQER	S257	Q13586	STIM1	0.296019	0.411115	0	15min	Danuglipron
AES(UniMod:21)EEMETSQAGSK	S546	P34932	HSPA4	0.935173	0.0570156	0	15min	Danuglipron
AES(UniMod:21)GES(UniMod:21)GGPPGSQDSAAGAEGAGAPAAAASAEPK	S4;S7	Q9UMX0	UBQLN1	0.7942	-0.158392	0	15min	Danuglipron
AES(UniMod:21)PEEVAC(UniMod:4)R	S1395	Q7Z6Z7	HUWE1	0.824135	0.158602	0	15min	Danuglipron
AES(UniMod:21)PESSAIESTQSTPQK	S1358	Q9NTI5	PDS5B	0.262989	0.27279	0	15min	Danuglipron
AES(UniMod:21)PSPAPPPGLR	S308	Q9BUA3	SPINDOC	0.654275	0.0831816	0	15min	Danuglipron
AESAPLPVSADDT(UniMod:21)PEVLNR	T51	O95674	CDS2	0.178662	0.568385	0	15min	Danuglipron
AESSSGGGTVPSSAGILEQGPSPGDGS(UniMod:21)PPKPK	S575	Q68EM7	ARHGAP17	0.629576	0.184689	0	15min	Danuglipron
AET(UniMod:21)PTESVSEPEVATK	T195	P18858	LIG1	0.656198	0.126062	0	15min	Danuglipron
AET(UniMod:21)S(UniMod:21)DVANAVLDGADC(UniMod:4)IMLSGETAK	T388;S389	P30613	PKLR	0.00680609	-0.647781	0	15min	Danuglipron
AETS(UniMod:21)DVANAVLDGADC(UniMod:4)IMLSGETAK	S389	P30613	PKLR	0.592058	0.960893	0	15min	Danuglipron
AETSEGSGSAPAVPEASAS(UniMod:21)PK	S80	P51608	MECP2	0.802931	-0.15392	0	15min	Danuglipron
AEVAAIYEPPQIGT(UniMod:21)QNS(UniMod:21)LELLEDPK	T281;S284	Q8TAT6	NPLOC4	0.151703	-0.266792	0	15min	Danuglipron
AEVDM(UniMod:35)DT(UniMod:21)DAPQVSHKPGGEPK	T940	Q14204	DYNC1H1	0.0242328	2.10823	1	15min	Danuglipron
AEVPGATGGDS(UniMod:21)PHLQPAEPPGEPR	S17	Q9P2K5	MYEF2	0.883167	-0.14755	0	15min	Danuglipron
AFAAGADIKEM(UniMod:35)QNLS(UniMod:21)FQDC(UniMod:4)YSSK	S107	P30084	ECHS1	0.40878	0.311057	0	15min	Danuglipron
AFAAVPT(UniMod:21)S(UniMod:21)HPPEDAPAQPPTPGPAASPEQLSFR	T1329;S1330	Q14160	SCRIB	0.913011	0.0229006	0	15min	Danuglipron
AFAAVPTSHPPEDAPAQPPT(UniMod:21)PGPAAS(UniMod:21)PEQLSFR	T1342;S1348	Q14160	SCRIB	0.247132	0.322741	0	15min	Danuglipron
AFAAVPTSHPPEDAPAQPPT(UniMod:21)PGPAASPEQLSFR	T1342	Q14160	SCRIB	0.0171934	0.840314	1	15min	Danuglipron
AFAAVPTSHPPEDAPAQPPTPGPAAS(UniMod:21)PEQLSFR	S1348	Q14160	SCRIB	0.841288	0.0777368	0	15min	Danuglipron
AFADALEVIPMALS(UniMod:21)ENSGMNPIQTM(UniMod:35)TEVR	S463	P48643	CCT5	0.444518	0.25148	0	15min	Danuglipron
AFLADPSAFVAAAPVAAAT(UniMod:21)TAAPAAAAAPAK	T285	P05388	RPLP0	0.0893749	-0.975897	0	15min	Danuglipron
AFLADPSAFVAAAPVAADT(UniMod:21)T(UniMod:21)AAPAAAAAPAK	T285;T286	Q8NHW5	RPLP0P6	0.0424025	-0.53693	0	15min	Danuglipron
AFLAELEQNS(UniMod:21)PK	S4521	Q9UPN3	MACF1	0.442254	0.279372	0	15min	Danuglipron
AFPQLGGRPGPEGEGSLES(UniMod:21)QPPPLQTQAC(UniMod:4)PESSC(UniMod:4)LR	S69	O94992	HEXIM1	0.43631	-0.16197	0	15min	Danuglipron
AFQYVETHGEVC(UniMod:4)PANWT(UniMod:21)PDSPTIKPSPAASK	T234	P30048	PRDX3	0.469815	-0.382403	0	15min	Danuglipron
AFS(UniMod:21)SRS(UniMod:21)YTSGPGSR	S21;S24	P05787	KRT8	0.0278901	-0.601439	0	15min	Danuglipron
AFT(UniMod:21)ELFQVAC(UniMod:4)AKPPPLGLC(UniMod:4)DYPSSR	T556	Q14166	TTLL12	0.30785	-0.155104	0	15min	Danuglipron
AFY(UniMod:21)PEEISSMVLTK	Y115	P0DMV8	HSPA1A	0.0822571	-0.788786	0	15min	Danuglipron
AFYPEEISS(UniMod:21)M(UniMod:35)VLTKLKETAEAFLGHPVTNAVITVPAYFNDSQR	S123	P34931	HSPA1L	0.299788	-0.970689	0	15min	Danuglipron
AGAAS(UniMod:21)PLNS(UniMod:21)PLSSAVPSLGK	S2455;S2459	O75962	TRIO	0.443689	-0.157859	0	15min	Danuglipron
AGAAS(UniMod:21)PLNSPLSSAVPSLGK	S2455	O75962	TRIO	0.18055	0.320342	0	15min	Danuglipron
AGAGMITQHSSNAS(UniMod:21)PINR	S1002	Q9NWH9	SLTM	0.974067	0.017286	0	15min	Danuglipron
AGAGS(UniMod:21)AAVSGAGTPVAGPTGR	S6	O95295	SNAPIN	0.139785	-0.232642	0	15min	Danuglipron
AGAHLQGGAKRVIIS(UniMod:21)APS(UniMod:21)ADAPMFVMGVNHEK	S122;S125	P04406	GAPDH	0.120482	-0.486836	0	15min	Danuglipron
AGAHLQGGAKRVIIS(UniMod:21)APSADAPMFVM(UniMod:35)GVNHEK	S122	P04406	GAPDH	0.797693	-0.0733401	0	15min	Danuglipron
AGAIAPC(UniMod:4)EVT(UniMod:21)VPAQNTGLGPEK	T122	P05388	RPLP0	0.0799903	-0.377524	0	15min	Danuglipron
AGAS(UniMod:21)ISTLAGLSLK	S196	Q9UJW0	DCTN4	0.47424	0.858857	0	15min	Danuglipron
AGDLLEDS(UniMod:21)PK	S165	P51858	HDGF	0.692008	0.137501	0	15min	Danuglipron
AGDLLEDS(UniMod:21)PKR	S165	P51858	HDGF	0.81297	0.0122075	0	15min	Danuglipron
AGDLLEDS(UniMod:21)PKRPK	S165	P51858	HDGF	0.758114	0.053431	0	15min	Danuglipron
AGDPGEMPQS(UniMod:21)PTGLGQPK	S1397	Q9UIF9	BAZ2A	0.388532	0.20738	0	15min	Danuglipron
AGDRNS(UniMod:21)EDDGVVMTFSSVK	S203	Q9NY61	AATF	0.861661	-0.097113	0	15min	Danuglipron
AGDTLSGT(UniMod:21)C(UniMod:4)LLIANK	T437	Q86X55	CARM1	0.838183	0.132117	0	15min	Danuglipron
AGDTVS(UniMod:21)YVIC(UniMod:4)QDGSNLTASQR	S1176	P09884	POLA1	0.215317	-0.343654	0	15min	Danuglipron
AGEAPTENPAPPT(UniMod:21)QQSSAE	T366	P16989	YBX3	0.131757	0.763866	0	15min	Danuglipron
AGEPNSPDAEEANS(UniMod:21)PDVTAGC(UniMod:4)DPAGVHPPR	S751	Q08J23	NSUN2	0.43762	0.110473	0	15min	Danuglipron
AGGAS(UniMod:21)PAASSTAQPPTQHR	S453	Q8IU81	IRF2BP1	0.0907387	1.96924	0	15min	Danuglipron
AGGASPAASST(UniMod:21)AQPPTQHR	T459	Q8IU81	IRF2BP1	0.637671	-0.341863	0	15min	Danuglipron
AGGGGGLGAGS(UniMod:21)PALSGGQGR	S21	Q6IQ22	RAB12	0.128437	-0.695268	0	15min	Danuglipron
AGGKILT(UniMod:21)FDQLALDSPK	T122	Q07020	RPL18	0.460831	-0.098817	0	15min	Danuglipron
AGGPTT(UniMod:21)PLS(UniMod:21)PTR	T20;S23	P20700	LMNB1	0.142625	-0.594213	0	15min	Danuglipron
AGGSAALS(UniMod:21)PSK	S31	Q92522	H1-10	0.395786	1.79196	0	15min	Danuglipron
AGGVGGLRVPAPVT(UniMod:21)M(UniMod:35)DSFFFGC(UniMod:4)ELSGHTR	T33	O75607	NPM3	0.373029	-0.307701	0	15min	Danuglipron
AGKPVIC(UniMod:4)AT(UniMod:21)QM(UniMod:35)LESMIK	T328	P14618	PKM	0.37104	-0.273389	0	15min	Danuglipron
AGKPVIC(UniMod:4)AT(UniMod:21)QMLESMIK	T328	P14618	PKM	0.777365	0.0760936	0	15min	Danuglipron
AGLESGAEPGDGDS(UniMod:21)DTTK	S494	O60832	DKC1	0.977226	-0.0185419	0	15min	Danuglipron
AGLESGAEPGDGDS(UniMod:21)DTTKK	S494	O60832	DKC1	0.756397	-0.302711	0	15min	Danuglipron
AGLGS(UniMod:21)PERPPK	S58	Q9H6F5	CCDC86	0.717762	0.0795067	0	15min	Danuglipron
AGLGSPERPPKT(UniMod:21)SPGS(UniMod:21)PR	T65;S69	Q9H6F5	CCDC86	0.592159	0.341783	0	15min	Danuglipron
AGLGSPERPPKTS(UniMod:21)PGS(UniMod:21)PR	S66;S69	Q9H6F5	CCDC86	0.530633	-0.267465	0	15min	Danuglipron
AGLTHLIT(UniMod:21)MDLHQKEIQGFFNIPVDNLR	T144	O60256	PRPSAP2	0.60751	0.230431	0	15min	Danuglipron
AGMSSNQSISSPVLDAVPRT(UniMod:21)PSR	T1413	Q9UQ35	SRRM2	0.530805	0.181436	0	15min	Danuglipron
AGNGLLMT(UniMod:21)PC(UniMod:4)YTANFVAPEVLKR	T570	Q15349	RPS6KA2	0.971971	0.0128333	0	15min	Danuglipron
AGNLT(UniMod:21)NAYVYEVGPGPGGITR	T55	Q8WVM0	TFB1M	0.582568	0.386249	0	15min	Danuglipron
AGS(UniMod:21)FTGTSDPEAAPAR	S1179	Q9Y4F5	CEP170B	0.351861	0.286793	0	15min	Danuglipron
AGS(UniMod:21)ISTLDSLDFAR	S180	Q9P260	RELCH	0.341144	0.191033	0	15min	Danuglipron
AGS(UniMod:21)LQLSSMSAGNSSLR	S344	Q53SF7	COBLL1	0.935463	0.056334	0	15min	Danuglipron
AGS(UniMod:21)STPGDAPPAVAEVQGR	S2887	Q7Z6Z7	HUWE1	0.260943	0.237425	0	15min	Danuglipron
AGSALPGFANS(UniMod:21)PAGSTSVVLVPPAHGTLVPDGNK	S957	O15027	SEC16A	0.748532	0.0578945	0	15min	Danuglipron
AGSNEDPILAPSGT(UniMod:21)PPPTIPPDETFGGR	T745	Q8IZL8	PELP1	0.891372	0.125353	0	15min	Danuglipron
AGTLSITEFADMLSGNAGGFRS(UniMod:21)R	S4382	Q15149	PLEC	0.0655034	-1.55691	0	15min	Danuglipron
AGVAAPAT(UniMod:21)QVAQVTLQSVQR	T638	Q15149	PLEC	0.563974	-0.145468	0	15min	Danuglipron
AGVLAGHDNRVS(UniMod:21)C(UniMod:4)LGVT(UniMod:21)DDGM(UniMod:35)AVATGSWDSFLK	S316;T321	P62873	GNB1	0.0445295	-0.375811	0	15min	Danuglipron
AGVQSVGEKES(UniMod:21)LEAAK	S179	Q86VM9	ZC3H18	0.265663	0.158647	0	15min	Danuglipron
AGY(UniMod:21)S(UniMod:21)QGATQYTQAQQTR	Y194;S195	Q96KR1	ZFR	0.748265	-0.0795846	0	15min	Danuglipron
AHFNAMFQPS(UniMod:21)SPTR	S892	Q8WUA4	GTF3C2	0.065086	0.431042	0	15min	Danuglipron
AHGC(UniMod:4)FPEGRSPPGAAAS(UniMod:21)AAAKPPPLSAK	S78	Q7Z5L9	IRF2BP2	0.333728	-0.486525	0	15min	Danuglipron
AHLGS(UniMod:21)SDNVATMSNEER	S526	Q9Y6X4	FAM169A	0.415434	0.227064	0	15min	Danuglipron
AHLLADMAHIS(UniMod:21)GLVAAK	S256	P34897	SHMT2	0.514751	0.263614	0	15min	Danuglipron
AHLTVGQAAAGGS(UniMod:21)GNLLTER	S329	Q99959	PKP2	0.594115	-1.02942	0	15min	Danuglipron
AHS(UniMod:21)PAEGASVESSSPGPK	S62	Q8NFG4	FLCN	0.458087	0.605622	0	15min	Danuglipron
AHS(UniMod:21)SPASLQLGAVSPGTLTPTGVVSGPAATPTAQHLR	S127	P46937	YAP1	0.909012	-0.0683091	0	15min	Danuglipron
AHT(UniMod:21)PTPGIYM(UniMod:35)GR	T202	Q13595	TRA2A	0.404998	0.252485	0	15min	Danuglipron
AHT(UniMod:21)PTPGIYMGR	T202	Q13595	TRA2A	0.549132	0.166117	0	15min	Danuglipron
AHT(UniMod:21)PTPGIYMGRPTHSGGGGGGGGGGGGGGGGR	T202	Q13595	TRA2A	0.460648	-0.454649	0	15min	Danuglipron
AIAMS(UniMod:21)LGQDIPMDQR	S1382	Q7Z6Z7	HUWE1	0.33398	0.310779	0	15min	Danuglipron
AIEMERGNFGGS(UniMod:21)FAGSFGGAGGHAPGVAR	S633	P52272	HNRNPM	0.34179	-0.188194	0	15min	Danuglipron
AIEQFQT(UniMod:21)ENGVLLPSLQSALPFLDLHGTPR	T35	Q8WX92	NELFB	0.904415	0.0366101	0	15min	Danuglipron
AIGGIILT(UniMod:21)ASHNPGGPNGDFGIK	T115	P36871	PGM1	0.343609	0.629691	0	15min	Danuglipron
AIGGIILTAS(UniMod:21)HNPGGPNGDFGIK	S117	P36871	PGM1	0.389629	0.155912	0	15min	Danuglipron
AIGWGKKT(UniMod:21)LDQVLEDVDQC(UniMod:4)C(UniMod:4)QALSQR	T178	O75431	MTX2	0.219279	0.733635	0	15min	Danuglipron
AIHTAPVATMAFDPT(UniMod:21)STLLATGGC(UniMod:4)DGAVR	T120	Q12788	TBL3	0.104235	0.352679	0	15min	Danuglipron
AIHYALNC(UniMod:4)C(UniMod:4)GLAGGVEQFIS(UniMod:21)DIC(UniMod:4)PK	S164	P21926	CD9	0.955036	0.0115016	0	15min	Danuglipron
AIM(UniMod:35)VKGVDEAT(UniMod:21)IIDILTK	T64	P04083	ANXA1	0.352023	-0.121873	0	15min	Danuglipron
AIPGDQHPES(UniMod:21)PVHTEPMGIQGR	S793	Q14676	MDC1	0.618563	0.132963	0	15min	Danuglipron
AIS(UniMod:21)SDMFFGR	S432	Q8N6H7	ARFGAP2	0.492628	0.259589	0	15min	Danuglipron
AIT(UniMod:21)GASLADIMAK	T83	P83731	RPL24	0.454649	0.12089	0	15min	Danuglipron
AITGAS(UniMod:21)LADIMAK	S86	P83731	RPL24	0.36488	-0.157026	0	15min	Danuglipron
AITSLLGGGS(UniMod:21)PK	S2658	Q6KC79	NIPBL	0.577632	0.12384	0	15min	Danuglipron
AIVDALPPPC(UniMod:4)ES(UniMod:21)AC(UniMod:4)TVPTDVDK	S272	Q15181	PPA1	0.989971	0.0040075	0	15min	Danuglipron
AIVDC(UniMod:4)GFEHPS(UniMod:21)EVQHEC(UniMod:4)IPQAILGMDVLC(UniMod:4)QAK	S69	Q13838	DDX39B	0.211791	-0.664634	0	15min	Danuglipron
AKAY(UniMod:21)DHLFKLLLIGDSGVGK	Y5	P51153	RAB13	0.939522	-0.0366231	0	15min	Danuglipron
AKEFT(UniMod:21)NVY(UniMod:21)IKNFGEEVDDESLK	T191;Y194	Q13310	PABPC4	0.846789	-0.0744293	0	15min	Danuglipron
AKIS(UniMod:21)KPAPYWEGTAVIDGEFK	S82	Q13162	PRDX4	0.769936	-0.127778	0	15min	Danuglipron
AKPPADPAAAAS(UniMod:21)PC(UniMod:4)R	S125	Q9GZT9	EGLN1	0.0112633	-1.227	1	15min	Danuglipron
AKQT(UniMod:21)GRLGS(UniMod:21)SGLGSASSIQAAVR	T3747;S3752	Q7Z6Z7	HUWE1	0.393262	-0.163128	0	15min	Danuglipron
AKS(UniMod:21)ELNRLQQEET(UniMod:21)QLEQSIQAGR	S503;T513	Q9UBC2	EPS15L1	0.17507	-0.163897	0	15min	Danuglipron
AKS(UniMod:21)ELNRLQQEETQLEQSIQAGR	S503	Q9UBC2	EPS15L1	0.95897	0.0168602	0	15min	Danuglipron
AKS(UniMod:21)PQPPVEEEDEHFDDTVVC(UniMod:4)LDTYNC(UniMod:4)DLHFK	S271	Q00839	HNRNPU	0.311206	1.22092	0	15min	Danuglipron
AKS(UniMod:21)PTPESSTIASYVTLR	S855	Q9HAU0	PLEKHA5	0.349363	0.713794	0	15min	Danuglipron
AKS(UniMod:21)TQDLSEGISR	S178	P24588	AKAP5	0.365378	-0.443808	0	15min	Danuglipron
AKST(UniMod:21)VRDIDPQNDLTFLR	T56	Q8TF09	DYNLRB2	0.438457	0.328603	0	15min	Danuglipron
AKT(UniMod:21)QT(UniMod:21)PPVSPAPQPTEER	T399;T401	Q14247	CTTN	0.528499	-0.126351	0	15min	Danuglipron
AKTQT(UniMod:21)PPVS(UniMod:21)PAPQPTEER	T401;S405	Q14247	CTTN	0.451337	-0.20596	0	15min	Danuglipron
ALAAGADS(UniMod:21)PKTEEARPSPAPGPGTPTGTPTR	S132	Q4KMP7	TBC1D10B	0.314878	0.205961	0	15min	Danuglipron
ALAMS(UniMod:21)RPPPPRVASVLGTMEMGR	S31	O43488	AKR7A2	0.877199	-0.0702818	0	15min	Danuglipron
ALANSLAC(UniMod:4)QGKYT(UniMod:21)PS(UniMod:21)GQAGAAASESLFVSNHAY	T344;S346	P04075	ALDOA	0.464233	-0.197639	0	15min	Danuglipron
ALANVNIGS(UniMod:21)LIC(UniMod:4)NVGAGGPAPAAGAAPAGGPAPS(UniMod:21)TAAAPAEEK	S58;S83	P05386	RPLP1	0.406535	-0.277038	0	15min	Danuglipron
ALANVNIGS(UniMod:21)LIC(UniMod:4)NVGAGGPAPAAGAAPAGGPAPSTAAAPAEEK	S58	P05386	RPLP1	0.414009	0.746947	0	15min	Danuglipron
ALAPT(UniMod:21)WEQLALGLEHSETVK	T226	Q8NBS9	TXNDC5	0.879906	-0.0264	0	15min	Danuglipron
ALDM(UniMod:35)LDAEKS(UniMod:21)AILGLPQPLLELNDSPVFK	S811	Q9HAV4	XPO5	0.217211	-0.427588	0	15min	Danuglipron
ALELPLAAS(UniMod:21)S(UniMod:21)IPRPRTPSPESHR	S631;S632	Q66K74	MAP1S	0.794713	-0.225394	0	15min	Danuglipron
ALES(UniMod:21)PERPFLAILGGAK	S203	P00558	PGK1	0.596128	-0.399971	0	15min	Danuglipron
ALET(UniMod:21)LTGALFQRPPLIAAVK	T175	O60832	DKC1	0.502284	-0.99872	0	15min	Danuglipron
ALGALVDS(UniMod:21)C(UniMod:4)APGLC(UniMod:4)PDWDSWDASK	S204	P21333	FLNA	0.639856	-0.143723	0	15min	Danuglipron
ALIVGHC(UniMod:4)M(UniMod:35)PGPRMT(UniMod:21)PRFDS(UniMod:21)NNVVLIEDNGNPVGTR	T97;S102	Q6P1L8	MRPL14	0.120909	-0.294574	0	15min	Danuglipron
ALKT(UniMod:21)RYIGEVGDIVVGR	T74	Q13868	EXOSC2	0.521652	-0.216137	0	15min	Danuglipron
ALLDS(UniMod:21)S(UniMod:21)ENC(UniMod:4)DRLSSSPGLFGAFSVR	S899;S900	Q5VT52	RPRD2	0.432816	-0.122299	0	15min	Danuglipron
ALLVLGLVS(UniMod:21)C(UniMod:4)T(UniMod:21)FFLAVNGLYSSSDDVIELTPSNFNR	S10;T12	Q15084	PDIA6	0.559128	0.895452	0	15min	Danuglipron
ALMVEWT(UniMod:21)DEFKNDPQLSLISAMIK	T116	Q92783	STAM	0.52155	-0.187302	0	15min	Danuglipron
ALPNNTSSS(UniMod:21)PQPK	S315	P04637	TP53	0.662627	-0.101215	0	15min	Danuglipron
ALPQT(UniMod:21)PRPR	T1492	Q9UQ35	SRRM2	0.940416	-0.018729	0	15min	Danuglipron
ALPSLNTGS(UniMod:21)SSPR	S325	O14545	TRAFD1	0.720103	-0.236803	0	15min	Danuglipron
ALQRPSAAAPQAENGPAAAPAVAAPAAT(UniMod:21)EAPKMS(UniMod:21)NADFAK	T946;S952	Q15020	SART3	0.733238	0.0683759	0	15min	Danuglipron
ALQS(UniMod:21)GQC(UniMod:4)AGAALDVFTEEPPR	S251	O43175	PHGDH	0.10497	-0.186256	0	15min	Danuglipron
ALS(UniMod:21)EIAGMTLPYDTLDQVR	S627	P28331	NDUFS1	0.120583	-0.258427	0	15min	Danuglipron
ALS(UniMod:21)GRAS(UniMod:21)PVPAPSSGLHAAVR	S858;S862	Q9P206	KIAA1522	0.181496	-0.766002	0	15min	Danuglipron
ALS(UniMod:21)LGTIPSLTR	S454	Q5SNT2	TMEM201	0.0540993	0.408874	0	15min	Danuglipron
ALS(UniMod:21)PVIPLIPR	S4738	O14686	KMT2D	0.912781	-0.0303651	0	15min	Danuglipron
ALS(UniMod:21)RQEMQEVQSSR	S189	P22626	HNRNPA2B1	0.290694	-0.302065	0	15min	Danuglipron
ALS(UniMod:21)T(UniMod:21)GEKGFGYKGSC(UniMod:4)FHR	S40;T41	P62937	PPIA	0.273467	0.494531	0	15min	Danuglipron
ALSGGLYPVS(UniMod:21)AVLC(UniMod:4)DDDIMLTIKPGEHGSTYGGNPLGC(UniMod:4)R	S302	P04181	OAT	0.261207	0.273567	0	15min	Danuglipron
ALTVAELT(UniMod:21)QQMFDAK	T290	Q3ZCM7	TUBB8	0.00679811	-0.53745	0	15min	Danuglipron
ALVAT(UniMod:21)PGKK	T121	P19338	NCL	0.655471	0.133949	0	15min	Danuglipron
ALVNRKIT(UniMod:21)VPGNFQGHSGAQC(UniMod:4)ITC(UniMod:4)SYK	T327	Q08945	SSRP1	0.439139	-0.117535	0	15min	Danuglipron
ALY(UniMod:21)RAGVAFFHLQDYDQAR	Y112	Q8N5M4	TTC9C	0.888652	-0.0445258	0	15min	Danuglipron
AM(UniMod:35)ADALLERGY(UniMod:21)S(UniMod:21)LVSGGTDNHLVLVDLRPK	Y370;S371	P34897	SHMT2	0.330459	-0.441356	0	15min	Danuglipron
AM(UniMod:35)LDSGIYPPGS(UniMod:21)PGK	S133	O95295	SNAPIN	0.218775	0.35949	0	15min	Danuglipron
AM(UniMod:35)QADIS(UniMod:21)QAAQILSSDPSR	S598	P42166	TMPO	0.631658	0.186248	0	15min	Danuglipron
AM(UniMod:35)S(UniMod:21)LNTLNVDAPR	S466	Q6P597	KLC3	0.869121	-0.0491132	0	15min	Danuglipron
AMASINERPVIFALSNPT(UniMod:21)AQAEC(UniMod:4)TAEEAYTLTEGR	T423	P23368	ME2	0.524216	0.358999	0	15min	Danuglipron
AMLDSGIYPPGS(UniMod:21)PGK	S133	O95295	SNAPIN	0.338906	-0.178058	0	15min	Danuglipron
AMS(UniMod:21)LNTLNVDAPR	S466	Q6P597	KLC3	0.676692	0.0722138	0	15min	Danuglipron
AMTLS(UniMod:21)PQEEVAAGQMASSSR	S317	Q9Y6A5	TACC3	0.368142	0.518457	0	15min	Danuglipron
ANFDKES(UniMod:21)ERHFIMQVVC(UniMod:4)EATQC(UniMod:4)PDTR	S213	Q14974	KPNB1	0.653188	-0.181832	0	15min	Danuglipron
ANIPIMDT(UniMod:21)GENPEVPFPR	T82	Q93050	ATP6V0A1	0.970369	-0.0113512	0	15min	Danuglipron
ANLLFKGS(UniMod:21)VDS(UniMod:21)NWIVGATLEK	S317;S320	O96008	TOMM40	0.696072	-0.0426482	0	15min	Danuglipron
ANLLFKGSVDS(UniMod:21)NWIVGATLEK	S320	O96008	TOMM40	0.305907	0.194522	0	15min	Danuglipron
ANNS(UniMod:21)PALTGNSQPQHQAAAAAAQQQQQC(UniMod:4)GGGGATK	S5	Q5VTL8	PRPF38B	0.593386	-0.174436	0	15min	Danuglipron
ANS(UniMod:21)DTDLVTSESR	S48	Q9P2P5	HECW2	0.42639	-0.218923	0	15min	Danuglipron
ANS(UniMod:21)FVGTAQYVSPELLTEK	S214	Q6A1A2	PDPK2P	0.472145	0.128302	0	15min	Danuglipron
ANVEHRAKT(UniMod:21)GLTPLMEAASGGYAEVGR	T1284	O75179	ANKRD17	0.493694	0.167634	0	15min	Danuglipron
APAAALAS(UniMod:21)APGLGGAAVPSFWPPNAARMASQNSFRIEYDTFGELK	S24	P07954	FH	0.457701	-0.235872	0	15min	Danuglipron
APAQNPELTPGPAPAGPT(UniMod:21)PAPETNAPNHPSPAEYVEVLQELQR	T260	P46379	BAG6	0.638298	-0.169745	0	15min	Danuglipron
APFAAHGY(UniMod:21)GAFLTLSILDR	Y134	P49721	PSMB2	0.0149771	-0.728777	0	15min	Danuglipron
APGGVSQGNSVNLKNS(UniMod:21)KQAC(UniMod:4)LPSGGIPSLNNGTFSPPK	S395	Q9NYF0	DACT1	0.230678	-0.550105	0	15min	Danuglipron
APGGVSQGNSVNLKNSKQAC(UniMod:4)LPSGGIPS(UniMod:21)LNNGTFSPPK	S407	Q9NYF0	DACT1	0.883261	0.0446805	0	15min	Danuglipron
APGYPSS(UniMod:21)PVTTASGTTLR	S2519	Q9HCK8	CHD8	0.990363	0.00241632	0	15min	Danuglipron
APILIAT(UniMod:21)DVAS(UniMod:21)RGLDVEDVKFVINYDYPNSSEDYVHR	T475;S479	Q92841	DDX17	0.521345	-0.45076	0	15min	Danuglipron
APIQT(UniMod:21)YVLGANNQETVK	T67	Q69YN2	CWF19L1	0.451131	0.543448	0	15min	Danuglipron
APKIS(UniMod:21)MPDVDLHLK	S1654	Q09666	AHNAK	0.63593	-0.193517	0	15min	Danuglipron
APKIS(UniMod:21)MPDVDLHLK	S1654	Q09666	AHNAK	0.63593	-0.193517	0	15min	Danuglipron
APKIS(UniMod:21)MPDVDLHLK	S1654	Q09666	AHNAK	0.63593	-0.193517	0	15min	Danuglipron
APKIS(UniMod:21)MPDVDLHLK	S1654	Q09666	AHNAK	0.63593	-0.193517	0	15min	Danuglipron
APKPDGPGGGPGGS(UniMod:21)HMGGNYGDDR	S462	P35637	FUS	0.58625	0.234448	0	15min	Danuglipron
APLKPYPVS(UniMod:21)PSDK	S1047	P41252	IARS1	0.0897591	0.24988	0	15min	Danuglipron
APLS(UniMod:21)PSLLIR	S143	O75807	PPP1R15A	0.191774	-0.348663	0	15min	Danuglipron
APPGPAGLS(UniMod:21)GGESLLVK	S230	Q9NRL3	STRN4	0.215674	0.0848192	0	15min	Danuglipron
APQTSSS(UniMod:21)PPPVR	S696	Q8IYB3	SRRM1	0.706844	0.0472849	0	15min	Danuglipron
APS(UniMod:21)AS(UniMod:21)PLALHASR	S484;S486	Q8N3F8	MICALL1	0.968883	0.0145942	0	15min	Danuglipron
APS(UniMod:21)DS(UniMod:21)SLGTPSDGRPELR	S296;S298	Q15642	TRIP10	0.215012	-0.314725	0	15min	Danuglipron
APS(UniMod:21)DSSLGTPSDGRPELR	S296	Q15642	TRIP10	0.0999024	0.368735	0	15min	Danuglipron
APS(UniMod:21)HVPFLLIGGGTAAFAAAR	S130	O95831	AIFM1	0.839882	-0.0953891	0	15min	Danuglipron
APS(UniMod:21)LTDLVK	S1055	O15014	ZNF609	0.122818	0.588064	0	15min	Danuglipron
APS(UniMod:21)PAPSSVPLGSEK	S2401	O75179	ANKRD17	0.606657	-0.209914	0	15min	Danuglipron
APS(UniMod:21)PPLSQVFQTR	S564	Q9NRA8	EIF4ENIF1	0.843767	0.0534056	0	15min	Danuglipron
APS(UniMod:21)PPPPGSEAAPS(UniMod:21)PSK	S687;S698	Q96GP6	SCARF2	0.0423577	-0.514733	0	15min	Danuglipron
APS(UniMod:21)PSGLMSPSR	S1074	Q9P1Y5	CAMSAP3	0.249528	0.111126	0	15min	Danuglipron
APS(UniMod:21)RQDVYGPQPQVR	S252	O60716	CTNND1	0.141182	-0.6205	0	15min	Danuglipron
APS(UniMod:21)VANVGSHC(UniMod:4)DLSLK	S2152	P21333	FLNA	0.000309892	1.04836	1	15min	Danuglipron
APS(UniMod:21)VATVGSIC(UniMod:4)DLNLK	S2107	O75369	FLNB	0.324805	-0.161982	0	15min	Danuglipron
APS(UniMod:21)WSFPSNLGTK	S353	Q9BTV6	DPH7	0.227864	-0.291332	0	15min	Danuglipron
APSAS(UniMod:21)PLALHASR	S486	Q8N3F8	MICALL1	0.995922	0.00220269	0	15min	Danuglipron
APSFAQKPKVS(UniMod:21)ENDFEDLLSNQGFSSR	S1176	O14976	GAK	0.39677	-0.234414	0	15min	Danuglipron
APSVATVGS(UniMod:21)IC(UniMod:4)DLNLK	S2113	O75369	FLNB	0.389072	-0.202776	0	15min	Danuglipron
APVHFVEPLS(UniMod:21)PTGVAGHR	S1080	Q5T5Y3	CAMSAP1	0.0923527	-0.694451	0	15min	Danuglipron
APVPGT(UniMod:21)PDSLSSGSSR	T327	Q9UJZ1	STOML2	0.45319	0.138034	0	15min	Danuglipron
APVPSTC(UniMod:4)SSTFPEELS(UniMod:21)PPSHQAK	S169	Q14980	NUMA1	0.791252	0.056705	0	15min	Danuglipron
APVQPQQS(UniMod:21)PAAAPGGTDEK	S16	Q13200	PSMD2	0.914534	0.0273088	0	15min	Danuglipron
APVQPQQS(UniMod:21)PAAAPGGTDEKPSGK	S16	Q13200	PSMD2	0.986868	-0.00384472	0	15min	Danuglipron
AQAAAPAS(UniMod:21)VPAQAPK	S142	P47914	RPL29	0.997848	0.000508889	0	15min	Danuglipron
AQAALQAVNS(UniMod:21)VQS(UniMod:21)GNLALAASAAAVDAGMAMAGQSPVLR	S156;S159	P26599	PTBP1	0.771286	-0.121678	0	15min	Danuglipron
AQAALQAVNSVQS(UniMod:21)GNLALAASAAAVDAGM(UniMod:35)AMAGQSPVLR	S159	P26599	PTBP1	0.482379	0.650994	0	15min	Danuglipron
AQAALQAVNSVQS(UniMod:21)GNLALAASAAAVDAGMAMAGQSPVLR	S159	P26599	PTBP1	0.846869	-0.101096	0	15min	Danuglipron
AQAALQAVNSVQSGNLALAAS(UniMod:21)AAAVDAGMAMAGQSPVLR	S167	P26599	PTBP1	0.376042	-0.410675	0	15min	Danuglipron
AQEEGPGEPPPPELALLPPPPPPPPT(UniMod:21)PATPTSSASNLDLGEQR	T98	Q7Z7K6	CENPV	0.112315	0.60467	0	15min	Danuglipron
AQETEAAPS(UniMod:21)QAPADEPEPESAAAQSQENQDTRPK	S146	Q9UNF1	MAGED2	0.87398	-0.0912302	0	15min	Danuglipron
AQETEAAPSQAPADEPEPES(UniMod:21)AAAQS(UniMod:21)QENQDTRPK	S157;S162	Q9UNF1	MAGED2	0.256368	0.23521	0	15min	Danuglipron
AQFAQPEILIGT(UniMod:21)IPGAGGTQR	T169	P30084	ECHS1	0.350094	-0.182659	0	15min	Danuglipron
AQGEPVAGHES(UniMod:21)PKIPYEK	S799	O94979	SEC31A	0.584858	0.102573	0	15min	Danuglipron
AQLEPVAS(UniMod:21)PAK	S1435	Q15149	PLEC	0.695012	0.0743181	0	15min	Danuglipron
AQQELVPPQQQAS(UniMod:21)PPQLPK	S1069	O15027	SEC16A	0.10249	0.314378	0	15min	Danuglipron
AQS(UniMod:21)SPAAPASLSAPEPASQAR	S486	Q8WUI4	HDAC7	0.474188	0.149073	0	15min	Danuglipron
AQS(UniMod:21)TDSLGTSGSLQSK	S407	Q15276	RABEP1	0.142051	0.317948	0	15min	Danuglipron
AQSLVISPPAPS(UniMod:21)PR	S584	P46013	MKI67	0.964205	-0.00822027	0	15min	Danuglipron
AQT(UniMod:21)LPTSVVTITSESSPGK	T2328	Q01082	SPTBN1	0.382667	-0.294517	0	15min	Danuglipron
AQT(UniMod:21)LPTSVVTITSESSPGKR	T2328	Q01082	SPTBN1	0.143368	-0.583814	0	15min	Danuglipron
AQT(UniMod:21)PPGPSLSGSK	T1003	Q9UQ35	SRRM2	0.509242	0.153007	0	15min	Danuglipron
AQTLPTSVVTITSESS(UniMod:21)PGKR	S2341	Q01082	SPTBN1	0.335549	-0.522678	0	15min	Danuglipron
AQTPPGPSLSGS(UniMod:21)KSPC(UniMod:4)PQEK	S1012	Q9UQ35	SRRM2	0.73344	-0.0705927	0	15min	Danuglipron
AQTPPGPSLSGSKS(UniMod:21)PC(UniMod:4)PQEK	S1014	Q9UQ35	SRRM2	0.797956	-0.137382	0	15min	Danuglipron
AQVAPVS(UniMod:21)ALAPGGNS(UniMod:21)GNPIYDFFLGR	S158;S166	O76062	TM7SF2	0.011409	-0.731617	0	15min	Danuglipron
AQVS(UniMod:21)PQS	S901	Q8IYB3	SRRM1	0.369752	-0.473782	0	15min	Danuglipron
AQYEDIANRS(UniMod:21)R	S274	P05787	KRT8	0.839884	0.0412015	0	15min	Danuglipron
ARGS(UniMod:21)NKS(UniMod:21)FLAAANEEILESIR	S544;S547	Q12830	BPTF	0.019807	-0.220189	0	15min	Danuglipron
ARHDS(UniMod:21)PDLAPNVTYSLPR	S271	Q9BRD0	BUD13	0.526576	0.249922	0	15min	Danuglipron
ARPATDS(UniMod:21)FDDYPPR	S207	P23588	EIF4B	0.470572	0.227485	0	15min	Danuglipron
ARPSQFPEQSSSAQQNGSVSDIS(UniMod:21)PVQAAK	S140	O00139	KIF2A	0.599642	0.286164	0	15min	Danuglipron
ARS(UniMod:21)PTDDK	S257	Q13523	PRPF4B	0.0837529	3.02962	0	15min	Danuglipron
ARS(UniMod:21)RT(UniMod:21)PPSAPSQSR	S2407;T2409	Q9UQ35	SRRM2	0.510561	0.371223	0	15min	Danuglipron
ARS(UniMod:21)VDALDDLTPPSTAESGSR	S493	Q86X29	LSR	0.27667	0.623777	0	15min	Danuglipron
ARS(UniMod:21)VS(UniMod:21)PPPK	S314;S316	Q13247	SRSF6	0.567329	0.467331	0	15min	Danuglipron
ARS(UniMod:21)VS(UniMod:21)PPPKR	S314;S316	Q13247	SRSF6	0.321494	-2.23607	0	15min	Danuglipron
ARVGGS(UniMod:21)DEEASGIPSR	S359	Q9NQ55	PPAN	0.255184	0.355419	0	15min	Danuglipron
AS(UniMod:21)EDLKT(UniMod:21)HMVVANTMEDFQK	S1417;T1422	P07814	EPRS1	0.411026	0.92102	0	15min	Danuglipron
AS(UniMod:21)EMAGPPQMPNDFLSFQDIATEAAHPIR	S1059	Q6P2Q9	PRPF8	0.52029	-0.188279	0	15min	Danuglipron
AS(UniMod:21)FETLPNISDLC(UniMod:4)LR	S41	Q9H019	MTFR1L	0.280227	0.256646	0	15min	Danuglipron
AS(UniMod:21)GVAVSDGVIK	S3	P23528	CFL1	0.99041	0.00393706	0	15min	Danuglipron
AS(UniMod:21)INM(UniMod:35)LRIVEPY(UniMod:21)IAWGYPNLK	S129;Y139	P18124	RPL7	0.374121	-0.217746	0	15min	Danuglipron
AS(UniMod:21)INM(UniMod:35)LRIVEPYIAWGYPNLK	S129	P18124	RPL7	0.309356	-0.198417	0	15min	Danuglipron
AS(UniMod:21)LEAAIADAEQR	S330	P05787	KRT8	0.243472	0.366734	0	15min	Danuglipron
AS(UniMod:21)LEAAIADAEQRGELAIK	S330	P05787	KRT8	0.0224998	0.704223	0	15min	Danuglipron
AS(UniMod:21)LLQNESTNEQLQIHYK	S172	Q9BT78	COPS4	0.500198	-0.248976	0	15min	Danuglipron
AS(UniMod:21)LQETHFDSTQTK	S297	O94888	UBXN7	0.169393	0.45476	0	15min	Danuglipron
AS(UniMod:21)LS(UniMod:21)KLGDVYVNDAFGTAHR	S153;S155	P00558	PGK1	0.886808	0.049607	0	15min	Danuglipron
AS(UniMod:21)M(UniMod:35)KGLGT(UniMod:21)DEDSLIEIIC(UniMod:4)SR	S117;T123	P07355	ANXA2	0.226031	-0.342244	0	15min	Danuglipron
AS(UniMod:21)MKGLGT(UniMod:21)DEDSLIEIIC(UniMod:4)SR	S117;T123	P07355	ANXA2	0.509576	0.711803	0	15min	Danuglipron
AS(UniMod:21)PAPGSGHPEGPGAHLDM(UniMod:35)NSLDR	S91	O94826	TOMM70	0.892088	0.0757549	0	15min	Danuglipron
AS(UniMod:21)PAPGSGHPEGPGAHLDMNSLDR	S91	O94826	TOMM70	0.915788	-0.0389924	0	15min	Danuglipron
AS(UniMod:21)PATQPPPLLPPSATGPDATVGGPAPTPLLPPSATASVK	S58	Q07666	KHDRBS1	0.501918	-0.579786	0	15min	Danuglipron
AS(UniMod:21)PDQNASTHTPQSSVK	S299	Q14677	CLINT1	0.795544	-0.095296	0	15min	Danuglipron
AS(UniMod:21)PEPPGPESSSR	S672	Q9C0C2	TNKS1BP1	0.929606	0.0333492	0	15min	Danuglipron
AS(UniMod:21)PEPQRENAS(UniMod:21)PAPGTTAEEAMSR	S964;S973	P46379	BAG6	0.558201	0.244688	0	15min	Danuglipron
AS(UniMod:21)PPAS(UniMod:21)PPIAFPPAFEAAQVEAKPDELK	S4300;S4304	Q8NEZ4	KMT2C	0.629465	0.234187	0	15min	Danuglipron
AS(UniMod:21)PPGDLQNPK	S315	O00273	DFFA	0.997074	-0.000830002	0	15min	Danuglipron
AS(UniMod:21)PPGDLQNPKR	S315	O00273	DFFA	0.213826	0.263457	0	15min	Danuglipron
AS(UniMod:21)PPPQGPLPGPPGALHR	S64	Q96G74	OTUD5	0.697378	-0.121677	0	15min	Danuglipron
AS(UniMod:21)PS(UniMod:21)PQPSSQPLQIHR	S144;S146	Q9HC35	EML4	0.628071	0.0931543	0	15min	Danuglipron
AS(UniMod:21)PSTAGETPSGVK	S130	Q9UI10	EIF2B4	0.542981	-0.223055	0	15min	Danuglipron
ASAPS(UniMod:21)PNAQVAC(UniMod:4)DHC(UniMod:4)LK	S100	Q14258	TRIM25	0.992118	-0.00132569	0	15min	Danuglipron
ASASRPQPAPADGADPPPAEEPEARPDGEGS(UniMod:21)PGK	S122	P11274	BCR	0.681829	-0.338076	0	15min	Danuglipron
ASAVS(UniMod:21)PANLPAVLLQPR	S6	P51610	HCFC1	0.00972307	-0.413465	0	15min	Danuglipron
ASAVSELS(UniMod:21)PR	S243	Q9Y2W1	THRAP3	0.649454	0.134688	0	15min	Danuglipron
ASGQAFELILS(UniMod:21)PR	S25	P16949	STMN1	0.0418303	-0.186201	0	15min	Danuglipron
ASHS(UniMod:21)AVDITK	S305	Q9NQX3	GPHN	0.887323	0.0986525	0	15min	Danuglipron
ASLGS(UniMod:21)LEGEAEAEASSPK	S5752	Q09666	AHNAK	0.403475	0.473162	0	15min	Danuglipron
ASLVALPEQT(UniMod:21)ASEEETPPPLLTK	T408	Q9UKV3	ACIN1	0.615557	-0.397538	0	15min	Danuglipron
ASNIKAPGEQT(UniMod:21)VPALNLQNAFR	T612	Q9Y5B9	SUPT16H	0.1648	-0.260372	0	15min	Danuglipron
ASPATQPPPLLPPS(UniMod:21)AT(UniMod:21)GPDATVGGPAPTPLLPPSATASVK	S70;T72	Q07666	KHDRBS1	0.0867836	-2.35533	0	15min	Danuglipron
ASPATQPPPLLPPSATGPDATVGGPAPT(UniMod:21)PLLPPSATASVK	T84	Q07666	KHDRBS1	0.391041	0.291029	0	15min	Danuglipron
ASPS(UniMod:21)PQPSSQPLQIHR	S146	Q9HC35	EML4	0.892721	0.0629326	0	15min	Danuglipron
ASQEPS(UniMod:21)PKPGTEVIPAAPR	S21	Q96CP2	FLYWCH2	0.726397	0.0645898	0	15min	Danuglipron
ASS(UniMod:21)LEDLVLK	S256	Q15477	SKIV2L	0.925947	0.0187212	0	15min	Danuglipron
ASS(UniMod:21)LNFLNK	S582	Q9H0B6	KLC2	0.663758	-0.26893	0	15min	Danuglipron
ASSLSESS(UniMod:21)PPK	S374	Q9UHB6	LIMA1	0.807139	-0.092849	0	15min	Danuglipron
ASSPS(UniMod:21)PLTIGTPESQR	S525	Q9NPI6	DCP1A	0.704906	-0.118192	0	15min	Danuglipron
ASSPSPLT(UniMod:21)IGTPESQR	T528	Q9NPI6	DCP1A	0.317115	0.341433	0	15min	Danuglipron
ASSVGVLS(UniMod:21)PQKK	S497	Q9UGU5	HMGXB4	0.479073	0.316048	0	15min	Danuglipron
ASVSQTS(UniMod:21)PQSASSPR	S647	Q8TDY2	RB1CC1	0.459514	0.340463	0	15min	Danuglipron
AT(UniMod:21)AAPAGAPPQPQDLEFT(UniMod:21)KLPNGLVIASLENYSPVSR	T25;T41	P22695	UQCRC2	0.824754	0.0494397	0	15min	Danuglipron
AT(UniMod:21)AAPAGAPPQPQDLEFTKLPNGLVIASLENYSPVSR	T25	P22695	UQCRC2	0.241537	-0.73206	0	15min	Danuglipron
AT(UniMod:21)ALQEISQVC(UniMod:4)QLC(UniMod:4)QQSPR	T355	Q9Y6X3	MAU2	0.928153	0.0259703	0	15min	Danuglipron
AT(UniMod:21)EGDVELELETETSGPERPPEKPR	T3	Q9NX55	HYPK	0.951691	-0.0363388	0	15min	Danuglipron
AT(UniMod:21)M(UniMod:35)DAGKLVSDEM(UniMod:35)VVELIEK	T67	P54819	AK2	0.276167	0.646716	0	15min	Danuglipron
AT(UniMod:21)MDAGKLVSDEM(UniMod:35)VVELIEK	T67	P54819	AK2	0.526033	-0.27288	0	15min	Danuglipron
AT(UniMod:21)QQQHDFTLTQTADGR	T2638	P78527	PRKDC	0.677243	0.0520434	0	15min	Danuglipron
AT(UniMod:21)SNVFAM(UniMod:35)FDQSQIQEFK	T19	O14950	MYL12B	0.882692	0.261884	0	15min	Danuglipron
AT(UniMod:21)SNVFAMFDQSQIQEFK	T19	O14950	MYL12B	0.58436	0.415791	0	15min	Danuglipron
AT(UniMod:21)VPVAAATAAEGEGSPPAVAAVAGPPAAAEVGGGVGGSSR	T5	O75179	ANKRD17	0.690611	-0.284508	0	15min	Danuglipron
ATAPQTQHVS(UniMod:21)PM(UniMod:35)R	S133	P29692	EEF1D	0.819737	-0.126506	0	15min	Danuglipron
ATAPQTQHVS(UniMod:21)PMR	S133	P29692	EEF1D	0.428569	-0.585858	0	15min	Danuglipron
ATDGVT(UniMod:21)LTGINQTGDQSLPSK	T325	Q9UNF0	PACSIN2	0.25334	-0.207918	0	15min	Danuglipron
ATDGVTLTGINQT(UniMod:21)GDQS(UniMod:21)LPSK	T332;S336	Q9UNF0	PACSIN2	0.729185	-0.076016	0	15min	Danuglipron
ATENDIY(UniMod:21)NFFSPLNPVR	Y306	P31943	HNRNPH1	0.187354	-0.35936	0	15min	Danuglipron
ATES(UniMod:21)GAQSAPLPMEGVDISPK	S11	Q02790	FKBP4	0.475995	0.882581	0	15min	Danuglipron
ATKGGT(UniMod:21)VKAASGFNAM(UniMod:35)EDAQTLR	T7	P09525	ANXA4	0.345904	0.32619	0	15min	Danuglipron
ATLPS(UniMod:21)PDKLPGFK	S835	P22314	UBA1	0.451995	0.158676	0	15min	Danuglipron
ATNES(UniMod:21)EDEIPQLVPIGKK	S361	O76021	RSL1D1	0.751513	0.117921	0	15min	Danuglipron
ATPLSSTVT(UniMod:21)LS(UniMod:21)MSADVPLVVEYK	T226;S228	P12004	PCNA	0.0958454	-0.346573	0	15min	Danuglipron
ATQAS(UniMod:21)QEY	S140	P16104	H2AX	0.240048	0.271305	0	15min	Danuglipron
ATSS(UniMod:21)TQSLAR	S1853	Q14980	NUMA1	0.431359	0.322313	0	15min	Danuglipron
ATSSS(UniMod:21)SGSLSATGR	S421	Q03252	LMNB2	0.0658896	0.390558	0	15min	Danuglipron
ATTPPNQGRPDS(UniMod:21)PVYANLQELK	S240	Q8IWW6	ARHGAP12	0.373722	-0.175616	0	15min	Danuglipron
ATVT(UniMod:21)PS(UniMod:21)PVK	T179;S181	Q9H1E3	NUCKS1	0.761093	-0.0744399	0	15min	Danuglipron
ATVTPS(UniMod:21)PVK	S181	Q9H1E3	NUCKS1	0.954124	-0.0135366	0	15min	Danuglipron
AVAGVMIT(UniMod:21)ASHNR	T173	Q6PCE3	PGM2L1	0.937494	-0.017752	0	15min	Danuglipron
AVAS(UniMod:21)PEATVSQTDENK	S498	Q641Q2	WASHC2A	0.704913	0.0900356	0	15min	Danuglipron
AVGNIVTGTDEQT(UniMod:21)QVVLNC(UniMod:4)DVLSHFPNLLSHPK	T319	O00505	KPNA3	0.921924	0.0239714	0	15min	Danuglipron
AVGQDTLLRS(UniMod:21)LLETNEIPSLILWGPPGC(UniMod:4)GK	S254	Q96S55	WRNIP1	0.86992	0.108181	0	15min	Danuglipron
AVHEQLAALSQGPIS(UniMod:21)KPK	S543	P25440	BRD2	0.845181	-0.0329522	0	15min	Danuglipron
AVLSDS(UniMod:21)PQLSEGK	S552	Q7Z4H7	HAUS6	0.20119	-0.393938	0	15min	Danuglipron
AVNEKS(UniMod:21)C(UniMod:4)NC(UniMod:4)LLLKVNQIGS(UniMod:21)VTESLQAC(UniMod:4)K	S336;S349	P06733	ENO1	0.643172	0.295799	0	15min	Danuglipron
AVPM(UniMod:35)APAPAS(UniMod:21)PGSSNDSSAR	S759	Q66K74	MAP1S	0.398062	0.357262	0	15min	Danuglipron
AVPMAPAPAS(UniMod:21)PGSSNDSSAR	S759	Q66K74	MAP1S	0.132735	0.178304	0	15min	Danuglipron
AVPVES(UniMod:21)PVQKV	S427	Q8TB61	SLC35B2	0.484904	0.161928	0	15min	Danuglipron
AVS(UniMod:21)PPHLDGPPS(UniMod:21)PR	S518;S527	P29590	PML	0.0318985	0.478881	0	15min	Danuglipron
AVSPLLLT(UniMod:21)TTNSSEGLSMGNYIGLINR	T88	P19525	EIF2AK2	0.24831	0.857888	0	15min	Danuglipron
AVT(UniMod:21)EQGAELSNEER	T30	P27348	YWHAQ	0.788641	0.250502	0	15min	Danuglipron
AVT(UniMod:21)PVSQGSNSSSADPK	T315	O00512	BCL9	0.982654	-0.00711411	0	15min	Danuglipron
AVTGYT(UniMod:21)DPYTGQQISLFQAM(UniMod:35)QK	T692	P58107	EPPK1	0.558842	-0.225026	0	15min	Danuglipron
AVTGYT(UniMod:21)DPYTGQQISLFQAM(UniMod:35)QK	T692	P58107	EPPK1	0.558842	-0.225026	0	15min	Danuglipron
AVTGYT(UniMod:21)DPYTGQQISLFQAM(UniMod:35)QK	T692	P58107	EPPK1	0.558842	-0.225026	0	15min	Danuglipron
AVTGYT(UniMod:21)DPYTGQQISLFQAM(UniMod:35)QK	T692	P58107	EPPK1	0.558842	-0.225026	0	15min	Danuglipron
AVTGYT(UniMod:21)DPYTGQQISLFQAM(UniMod:35)QK	T692	P58107	EPPK1	0.558842	-0.225026	0	15min	Danuglipron
AVTGYT(UniMod:21)DPYTGQQISLFQAM(UniMod:35)QK	T692	P58107	EPPK1	0.558842	-0.225026	0	15min	Danuglipron
AVTGYT(UniMod:21)DPYTGQQISLFQAM(UniMod:35)QK	T692	P58107	EPPK1	0.558842	-0.225026	0	15min	Danuglipron
AVTGYT(UniMod:21)DPYTGQQISLFQAM(UniMod:35)QK	T692	P58107	EPPK1	0.558842	-0.225026	0	15min	Danuglipron
AVTIANS(UniMod:21)PSKPSEK	S203	Q8NEF9	SRFBP1	0.585157	0.136323	0	15min	Danuglipron
AVTTVTQSTPVPGPSVPPPEELQVS(UniMod:21)PGPR	S1507	P51610	HCFC1	0.397921	0.444422	0	15min	Danuglipron
AVVVS(UniMod:21)PKEENK	S340	O75909	CCNK	0.773509	0.0702646	0	15min	Danuglipron
AWDIAIAT(UniMod:21)M(UniMod:35)KVGEVC(UniMod:4)HITC(UniMod:4)KPEYAYGSAGSPPK	T96	Q02790	FKBP4	0.942848	-0.100577	0	15min	Danuglipron
AWDVTVRTC(UniMod:4)AY(UniMod:21)T(UniMod:21)NHTVLPEALER	Y375;T376	P11217	PYGM	0.446691	0.473069	0	15min	Danuglipron
AWEITKKT(UniMod:21)C(UniMod:4)AYTNHTVLPEALER	T372	P11216	PYGB	0.417969	0.266684	0	15min	Danuglipron
AY(UniMod:21)LPVNESFGFTADLR	Y787	P13639	EEF2	0.650972	-0.700123	0	15min	Danuglipron
AYHEQLSVAEIT(UniMod:21)NAC(UniMod:4)FEPANQM(UniMod:35)VK	T292	P68366	TUBA4A	0.376416	0.163907	0	15min	Danuglipron
AYHEQLSVAEIT(UniMod:21)NAC(UniMod:4)FEPANQMVK	T292	P68366	TUBA4A	0.123303	-0.487805	0	15min	Danuglipron
AYT(UniMod:21)HQVVTR	T170	P50613	CDK7	0.27391	-0.586955	0	15min	Danuglipron
C(UniMod:4)ALSS(UniMod:21)PSLAFTPPIK	S259	Q8NFH5	NUP35	0.725469	-0.0587919	0	15min	Danuglipron
C(UniMod:4)APSAGS(UniMod:21)PAAAVGRES(UniMod:21)PGAAATSSSGPQAQQHR	S60;S69	Q7L2J0	MEPCE	0.879459	0.0329434	0	15min	Danuglipron
C(UniMod:4)DIDIRKDLY(UniMod:21)ANNVLSGGTTMYPGIADR	Y295	P63267	ACTG2	0.750684	0.106982	0	15min	Danuglipron
C(UniMod:4)DILVQEELLAS(UniMod:21)PK	S603	Q96JM3	CHAMP1	0.71939	0.238772	0	15min	Danuglipron
C(UniMod:4)DILVQEELLAS(UniMod:21)PKK	S603	Q96JM3	CHAMP1	0.922111	0.0111141	0	15min	Danuglipron
C(UniMod:4)DSSPDS(UniMod:21)AEDVRK	S138	P02765	AHSG	0.843757	0.206802	0	15min	Danuglipron
C(UniMod:4)DVDIRKDLY(UniMod:21)ANT(UniMod:21)VLSGGTTM(UniMod:35)YPGIADR	Y294;T297	P60709	ACTB	0.360642	0.356129	0	15min	Danuglipron
C(UniMod:4)DVTDNQS(UniMod:21)EVADK	S404	Q8N1F7	NUP93	0.0215458	0.497134	0	15min	Danuglipron
C(UniMod:4)ELSS(UniMod:21)S(UniMod:21)VQTDINLPYLTMDSSGPK	S321;S322	P38646	HSPA9	0.770297	-0.13702	0	15min	Danuglipron
C(UniMod:4)EVLC(UniMod:4)S(UniMod:21)QS(UniMod:21)NKPVTLTVEQSR	S105;S107	Q92544	TM9SF4	0.348183	-0.311861	0	15min	Danuglipron
C(UniMod:4)GEEIAVQFVDM(UniMod:35)VKGKS(UniMod:21)LT(UniMod:21)GVVNAQALTSAFSPHTK	S311;T313	O43175	PHGDH	0.34026	-0.414569	0	15min	Danuglipron
C(UniMod:4)GES(UniMod:21)GHLAKDC(UniMod:4)DLQEDAC(UniMod:4)YNC(UniMod:4)GR	S60	P62633	CNBP	0.500598	-0.28547	0	15min	Danuglipron
C(UniMod:4)GHEGMAY(UniMod:21)HT(UniMod:21)RQMRSADEGQTVFYTC(UniMod:4)TNC(UniMod:4)K	Y97;T99	Q9P1U0	POLR1H	0.573763	0.305693	0	15min	Danuglipron
C(UniMod:4)GM(UniMod:35)KNFRNIQVDEANLLT(UniMod:21)WQGLIVPDNPPYDK	T34	P68036	UBE2L3	0.870497	0.0187197	0	15min	Danuglipron
C(UniMod:4)GQQLAIEAPVDADLVS(UniMod:21)TVPESATPAALAYAGK	S322	Q06203	PPAT	0.900396	0.0392869	0	15min	Danuglipron
C(UniMod:4)GS(UniMod:21)SEDLHDSVR	S633	Q7Z4V5	HDGFL2	0.562902	0.274781	0	15min	Danuglipron
C(UniMod:4)GSGPVHISGQHLVAVEEDAES(UniMod:21)EDEEEEDVK	S125	P06748	NPM1	0.604639	-0.546375	0	15min	Danuglipron
C(UniMod:4)IEALDELAS(UniMod:21)LQVT(UniMod:21)M(UniMod:35)QQAQK	S382;T386	O75475	PSIP1	0.196992	0.462437	0	15min	Danuglipron
C(UniMod:4)KWKGDNS(UniMod:21)S(UniMod:21)VSSLC(UniMod:4)ISPDGK	S169;S170	Q15061	WDR43	0.0391697	0.191902	0	15min	Danuglipron
C(UniMod:4)LKT(UniMod:21)LPAHS(UniMod:21)DPVSAVHFNR	T166;S171	P61964	WDR5	0.755311	-0.259097	0	15min	Danuglipron
C(UniMod:4)LQILAAGLFLPGS(UniMod:21)VGITDPC(UniMod:4)ESGNFR	S284	Q12905	ILF2	0.588757	0.452981	0	15min	Danuglipron
C(UniMod:4)PARPPPSGS(UniMod:21)QGLLEEMLAASSSK	S1452	Q9C0C2	TNKS1BP1	0.52268	0.126224	0	15min	Danuglipron
C(UniMod:4)PEAIFQPS(UniMod:21)FLGIESSGIHETTFNSIM(UniMod:35)K	S266	Q562R1	ACTBL2	0.621856	-0.101693	0	15min	Danuglipron
C(UniMod:4)PEAIFQPSFLGIESS(UniMod:21)GIHETTFNSIMK	S273	Q562R1	ACTBL2	0.437731	0.667656	0	15min	Danuglipron
C(UniMod:4)PEALFQPC(UniMod:4)FLGM(UniMod:35)ESC(UniMod:4)GIHETTFNS(UniMod:21)IM(UniMod:35)KSDVDIRK	S981	P0CG38	POTEI	0.107625	2.06214	0	15min	Danuglipron
C(UniMod:4)PEALFQPS(UniMod:21)FLGMES(UniMod:21)C(UniMod:4)GIHETTFNSIMK	S265;S271	P60709	ACTB	0.16948	0.612179	0	15min	Danuglipron
C(UniMod:4)PEALFQPSFLGMES(UniMod:21)C(UniMod:4)GIHETTFNSIM(UniMod:35)K	S271	P60709	ACTB	0.349376	-0.145984	0	15min	Danuglipron
C(UniMod:4)QEVIS(UniMod:21)WLDANTLAEK	S579	P0DMV8	HSPA1A	0.281667	-0.26725	0	15min	Danuglipron
C(UniMod:4)QS(UniMod:21)LTEDLEFRK	S200	P20700	LMNB1	0.213097	0.321454	0	15min	Danuglipron
C(UniMod:4)RS(UniMod:21)PGM(UniMod:35)LEPLGSSR	S2132	Q9UQ35	SRRM2	0.554645	-0.22167	0	15min	Danuglipron
C(UniMod:4)RS(UniMod:21)PGMLEPLGSSR	S2132	Q9UQ35	SRRM2	0.844265	0.0298282	0	15min	Danuglipron
C(UniMod:4)S(UniMod:21)PTVAFVEFPSSPQLK	S670	Q9UPQ0	LIMCH1	0.340778	0.69482	0	15min	Danuglipron
C(UniMod:4)S(UniMod:21)QDQGVLASELAQNK	S128	Q9H6F5	CCDC86	0.938692	0.036211	0	15min	Danuglipron
C(UniMod:4)SGPGLS(UniMod:21)PGM(UniMod:35)VR	S1459	P21333	FLNA	0.514433	0.287831	0	15min	Danuglipron
C(UniMod:4)SGPGLS(UniMod:21)PGMVR	S1459	P21333	FLNA	0.77974	0.0289375	0	15min	Danuglipron
C(UniMod:4)SHALIRGVPES(UniMod:21)LASGEGAGAGLPALDLAK	S22	O95865	DDAH2	0.948939	-0.0176513	0	15min	Danuglipron
C(UniMod:4)TT(UniMod:21)ARRLFIHESIHDEVVNR	T332	P49419	ALDH7A1	0.961796	0.0379498	0	15min	Danuglipron
C(UniMod:4)VLKIGEHT(UniMod:21)PSALAIMENANVLAR	T158	P04075	ALDOA	0.652948	-0.0978657	0	15min	Danuglipron
C(UniMod:4)YHGKT(UniMod:21)GRVY(UniMod:21)NVTQHAVGIVVNK	T61;Y65	P46778	RPL21	0.240171	-0.325618	0	15min	Danuglipron
DAAAHLQTSHKPSAEDAEGQS(UniMod:21)PLSQK	S113	Q96F24	NRBF2	0.337885	0.489933	0	15min	Danuglipron
DAAASAS(UniMod:21)TPAQAPTSDSPVAEDASR	S49	P55789	GFER	0.498639	0.276592	0	15min	Danuglipron
DAAS(UniMod:21)LESQLQDTQELLQEETR	S1312	P35580	MYH10	0.588146	-0.367368	0	15min	Danuglipron
DAGAIAGLNVLRIINEPT(UniMod:21)AAAIAYGLDR	T179	P17066	HSPA6	0.937932	0.0343404	0	15min	Danuglipron
DAGGPRPES(UniMod:21)PVPAGR	S16	Q9BVG9	PTDSS2	0.996053	-0.00110142	0	15min	Danuglipron
DAGGPRPES(UniMod:21)PVPAGRAS(UniMod:21)LEEPPDGPSAGQATGPGEGR	S16;S24	Q9BVG9	PTDSS2	0.626155	-0.0540026	0	15min	Danuglipron
DAGIEPGPDT(UniMod:21)YLALLNAYAEK	T269	P42704	LRPPRC	0.825821	-0.0650555	0	15min	Danuglipron
DAGT(UniMod:21)IAGLNVM(UniMod:35)RIINEPTAAAIAYGLDK	T189	P11021	HSPA5	0.0729497	-0.195092	0	15min	Danuglipron
DAGT(UniMod:21)IAGLNVMRIINEPT(UniMod:21)AAAIAYGLDKR	T189;T203	P11021	HSPA5	0.483599	-0.213384	0	15min	Danuglipron
DAGT(UniMod:21)IT(UniMod:21)GLNVLRIINEPTAAAIAYGLDKK	T164;T166	P54652	HSPA2	0.771319	-0.0533416	0	15min	Danuglipron
DAGVIAGLNVLRIINEPT(UniMod:21)AAAIAYGLDR	T177	P0DMV8	HSPA1A	0.279206	-0.38825	0	15min	Danuglipron
DAIRLLDS(UniMod:21)VPPTAISHFK	S585	Q9NR30	DDX21	0.367381	0.466704	0	15min	Danuglipron
DAIS(UniMod:21)GIGT(UniMod:21)DEKC(UniMod:4)LIEILASR	S106;T110	P08133	ANXA6	0.179712	-0.64788	0	15min	Danuglipron
DAKAC(UniMod:4)VVHGS(UniMod:21)DLKDM(UniMod:35)TSEQLDDILK	S668	P05023	ATP1A1	0.464501	0.257987	0	15min	Danuglipron
DAPIS(UniMod:21)PASIASSSSTPSSK	S292	Q04727	TLE4	0.0143251	-0.163758	0	15min	Danuglipron
DAPTS(UniMod:21)PASVASSSSTPSSK	S286	Q04726	TLE3	0.515014	0.281139	0	15min	Danuglipron
DAQDVQAS(UniMod:21)QAEADQQQTR	S978	Q9P2E9	RRBP1	0.296108	0.426036	0	15min	Danuglipron
DAQRLS(UniMod:21)PIPEEVPK	S604	Q96T23	RSF1	0.869421	0.0496192	0	15min	Danuglipron
DAS(UniMod:21)PINRWS(UniMod:21)PTR	S431;S437	Q13523	PRPF4B	0.854749	-0.0293911	0	15min	Danuglipron
DAS(UniMod:21)VPLIDVTNLPTPR	S226	Q96A65	EXOC4	0.560372	0.132234	0	15min	Danuglipron
DAST(UniMod:21)NPPNRETIGSAQC(UniMod:4)K	T158	Q15154	PCM1	0.390888	0.32227	0	15min	Danuglipron
DAT(UniMod:21)NVGDEGGFAPNILENK	T205	P06733	ENO1	0.951323	0.0287873	0	15min	Danuglipron
DATNVGDEGGFAPNILENS(UniMod:21)EALELVK	S221	P09104	ENO2	0.232379	-0.358402	0	15min	Danuglipron
DC(UniMod:4)EYQQISPGAAPLPAS(UniMod:21)PGAR	S19	Q9NUE0	ZDHHC18	0.645342	-0.172273	0	15min	Danuglipron
DC(UniMod:4)GAT(UniMod:21)WVVLGHSER	T90	P60174	TPI1	0.852292	0.0355717	0	15min	Danuglipron
DDDT(UniMod:21)AVLVIDNGSGM(UniMod:35)C(UniMod:4)K	T705	P0CG38	POTEI	0.877044	0.226052	0	15min	Danuglipron
DDKPVNC(UniMod:4)HQYDGLVELAT(UniMod:21)IC(UniMod:4)ALC(UniMod:4)NDSALDYNEAK	T415	P16615	ATP2A2	0.83666	0.182019	0	15min	Danuglipron
DDS(UniMod:21)LGSQQTNEQC(UniMod:4)AQK	S228	P23497	SP100	0.239328	-1.60053	0	15min	Danuglipron
DDY(UniMod:21)VKALPGQLKPFETLLSQNQGGK	Y119	P09211	GSTP1	0.461037	-0.901913	0	15min	Danuglipron
DEERHVGDLGNVT(UniMod:21)ADKDGVADVS(UniMod:21)IEDSVISLSGDHC(UniMod:4)IIGR	T89;S99	P00441	SOD1	0.912908	-0.00948921	0	15min	Danuglipron
DEES(UniMod:21)GS(UniMod:21)GSNPFQHLEK	S12;S14	Q9UBF2	COPG2	0.354021	-0.455751	0	15min	Danuglipron
DEILPTT(UniMod:21)PISEQK	T221	P23396	RPS3	0.583851	0.156997	0	15min	Danuglipron
DELHIVEAEAM(UniMod:35)NY(UniMod:21)EGSPIK	Y67	P06748	NPM1	0.218464	0.702762	0	15min	Danuglipron
DELHIVEAEAMNY(UniMod:21)EGSPIK	Y67	P06748	NPM1	0.831955	-0.068309	0	15min	Danuglipron
DELHIVEAEAMNYEGS(UniMod:21)PIK	S70	P06748	NPM1	0.155604	-1.34428	0	15min	Danuglipron
DES(UniMod:21)KEPIVEVR	S784	P13591	NCAM1	0.215117	0.376173	0	15min	Danuglipron
DFIIFEAAPQET(UniMod:21)RGIPSK	T293	P60510	PPP4C	0.0591925	0.661482	0	15min	Danuglipron
DFS(UniMod:21)LEQLR	S104	O15173	PGRMC2	0.550276	0.184098	0	15min	Danuglipron
DGAGFLINLIDS(UniMod:21)PGHVDFSSEVTAALR	S105	P13639	EEF2	0.237309	0.473888	0	15min	Danuglipron
DGAVNGPS(UniMod:21)VVGDQTPIEPQTSIER	S384	P49321	NASP	0.746971	0.0742796	0	15min	Danuglipron
DGDKS(UniMod:21)PMSSLQISNEK	S495	Q9UER7	DAXX	0.0418941	0.31129	0	15min	Danuglipron
DGGPVT(UniMod:21)S(UniMod:21)QESGQKLVSPLC(UniMod:4)LAPYFR	T716;S717	Q9BXW9	FANCD2	0.849013	0.15408	0	15min	Danuglipron
DGHHHYEGAVVILDAGAQY(UniMod:21)GK	Y37	P49915	GMPS	0.276647	0.796704	0	15min	Danuglipron
DGLLPT(UniMod:21)GLGQRLLEAQVASGFLVDPLNNQR	T1273	P58107	EPPK1	0.96803	-0.010902	0	15min	Danuglipron
DGLNQTTIPVS(UniMod:21)PPSTTKPSR	S583	Q71RC2	LARP4	0.314872	0.411242	0	15min	Danuglipron
DGNASGTT(UniMod:21)LLEALDC(UniMod:4)ILPPTRPTDK	T227	P68104	EEF1A1	0.500112	0.208594	0	15min	Danuglipron
DGQDAIAQS(UniMod:21)PEK	S289	Q9NWH9	SLTM	0.369743	0.33697	0	15min	Danuglipron
DGSC(UniMod:4)SVEY(UniMod:21)IPYEAGTYSLNVTYGGHQVPGSPFK	Y1414	P21333	FLNA	0.0898801	-1.45214	0	15min	Danuglipron
DGSDEPGT(UniMod:21)AAC(UniMod:4)PNGSFHC(UniMod:4)TNTGYK	T67	P14314	PRKCSH	0.0121596	-0.706855	0	15min	Danuglipron
DGSDEPGTAAC(UniMod:4)PNGS(UniMod:21)FHC(UniMod:4)TNTGYK	S74	P14314	PRKCSH	0.281281	-0.38243	0	15min	Danuglipron
DGVLTLANNVT(UniMod:21)PAK	T571	P27816	MAP4	0.916211	0.0236917	0	15min	Danuglipron
DGYGGSRDS(UniMod:21)YSSSR	S326	P38159	RBMX	0.84244	-0.231074	0	15min	Danuglipron
DHAISLS(UniMod:21)EPR	S801	Q9Y520	PRRC2C	0.323496	-0.363242	0	15min	Danuglipron
DHS(UniMod:21)GGIGDIC(UniMod:4)KS(UniMod:21)INNDTTYC(UniMod:4)IK	S83;S92	Q53H82	LACTB2	0.702007	-0.203982	0	15min	Danuglipron
DHS(UniMod:21)PTPSVFNSDEER	S492	Q6UN15	FIP1L1	0.738591	0.228714	0	15min	Danuglipron
DHS(UniMod:21)PTPSVFNSDEERYR	S492	Q6UN15	FIP1L1	0.224488	0.323728	0	15min	Danuglipron
DHTLVQT(UniMod:21)IAR	T211	Q14684	RRP1B	0.926338	-0.05185	0	15min	Danuglipron
DIEKAC(UniMod:4)QS(UniMod:21)IY(UniMod:21)PLHDVFVRK	S203;Y205	P61247	RPS3A	0.814342	-0.129285	0	15min	Danuglipron
DIEKAC(UniMod:4)QS(UniMod:21)IYPLHDVFVRK	S203	P61247	RPS3A	0.384099	0.32343	0	15min	Danuglipron
DIIIFVGT(UniMod:21)PVQK	T1315	P46013	MKI67	0.75578	0.0886266	0	15min	Danuglipron
DIIRQPS(UniMod:21)EEEIIK	S116	Q15121	PEA15	0.385695	0.159036	0	15min	Danuglipron
DIKSDNILLGM(UniMod:35)DGSVKLT(UniMod:21)DFGFC(UniMod:4)AQITPEQSK	T406	Q13153	PAK1	0.904006	-0.0757878	0	15min	Danuglipron
DIPC(UniMod:4)RT(UniMod:21)VT(UniMod:21)PDASVYSDIVGK	T66;T68	Q9ULP9	TBC1D24	0.611093	0.106515	0	15min	Danuglipron
DIQNT(UniMod:21)QC(UniMod:4)LLNVEHLSAGC(UniMod:4)PHVTLQFADSK	T824	Q7KZF4	SND1	0.448717	0.20288	0	15min	Danuglipron
DISGPS(UniMod:21)PSK	S87	Q96GX9	APIP	0.00653351	-1.06449	1	15min	Danuglipron
DIT(UniMod:21)RKLS(UniMod:21)VAC(UniMod:4)FYGGTSYQSQINHIR	T235;S239	Q9BQ39	DDX50	0.280005	-0.188432	0	15min	Danuglipron
DIT(UniMod:21)S(UniMod:21)DTSGDFR	T169;S170	P04083	ANXA1	0.817338	-0.0354492	0	15min	Danuglipron
DKANMQHRY(UniMod:21)VELFLNSTAGASGGAYEHR	Y356	P31943	HNRNPH1	0.314491	-0.395849	0	15min	Danuglipron
DKAPVQPQQS(UniMod:21)PAAAPGGTDEKPSGK	S16	Q13200	PSMD2	0.29537	-0.207004	0	15min	Danuglipron
DKAS(UniMod:21)QEGGDVLGAR	S186	Q5SW96	LDLRAP1	0.313621	-0.34533	0	15min	Danuglipron
DKDDQEWES(UniMod:21)PS(UniMod:21)PPKPTVFISGVIAR	S49;S51	P51397	DAP	0.157852	0.446053	0	15min	Danuglipron
DKDQPPS(UniMod:21)PS(UniMod:21)PPPQSEALSSTSR	S59;S61	Q7L1V2	MON1B	0.716079	0.123796	0	15min	Danuglipron
DKFS(UniMod:21)PFPVQDRPESSLVFK	S1188	Q9UQ35	SRRM2	0.809	0.0389517	0	15min	Danuglipron
DKS(UniMod:21)PSSLLEDAK	S631	P42684	ABL2	0.807312	-0.0767005	0	15min	Danuglipron
DKS(UniMod:21)PVREPIDNLTPEER	S136	Q14498	RBM39	0.329799	0.207425	0	15min	Danuglipron
DKY(UniMod:21)KDTQSVSAIGEEK	Y195	Q9NW13	RBM28	0.556256	0.534655	0	15min	Danuglipron
DLAKGS(UniMod:21)IVLKY(UniMod:21)EPDSANPDALQC(UniMod:4)PIVLC(UniMod:4)GWR	S656;Y661	Q08J23	NSUN2	0.294745	0.220888	0	15min	Danuglipron
DLDRPESQS(UniMod:21)PK	S167	Q8WUA4	GTF3C2	0.752146	0.0909981	0	15min	Danuglipron
DLEHLM(UniMod:35)LLIGELY(UniMod:21)KK	Y450	Q92621	NUP205	0.32316	0.803922	0	15min	Danuglipron
DLFDYS(UniMod:21)PPLHK	S512	Q9NYF8	BCLAF1	0.917154	0.195902	0	15min	Danuglipron
DLKHS(UniMod:21)LPS(UniMod:21)GLGLSETQITSHGFDNTK	S36;S39	P53367	ARFIP1	0.284174	0.383255	0	15min	Danuglipron
DLLGAS(UniMod:21)GLM(UniMod:35)LLLPPK	S1454	O60318	MCM3AP	0.939072	0.0194058	0	15min	Danuglipron
DLLPS(UniMod:21)DMAVALLEAQAGT(UniMod:21)GHIIDPATSAR	S3188;T3201	Q15149	PLEC	0.0242668	-0.224612	0	15min	Danuglipron
DLLPSGSRDEPPPASQSTSQDC(UniMod:4)SQALKQS(UniMod:21)P	S1906	Q5JRA6	MIA3	0.591715	-0.267756	0	15min	Danuglipron
DLMRAS(UniMod:21)Y(UniMod:21)PC(UniMod:4)MSLHGGIDQYDR	S643;Y644	Q7L014	DDX46	0.864853	0.0642604	0	15min	Danuglipron
DLNLGEM(UniMod:35)KS(UniMod:21)GVPVLAVSLALEGK	S198	Q53EL6	PDCD4	0.489046	0.352328	0	15min	Danuglipron
DLNLGEMKS(UniMod:21)GVPVLAVSLALEGK	S198	Q53EL6	PDCD4	0.148075	-0.437453	0	15min	Danuglipron
DLS(UniMod:21)PQHMVVR	S67	P49590	HARS2	0.0584759	0.307311	0	15min	Danuglipron
DLSHIGDAVVIS(UniMod:21)C(UniMod:4)AKDGVK	S161	P12004	PCNA	0.268948	-0.138519	0	15min	Danuglipron
DLVHT(UniMod:21)EGQLQNEEIVAHDGSATYLR	T96	Q9Y547	HSPB11	0.418841	-0.216152	0	15min	Danuglipron
DLVLPTQALPAS(UniMod:21)PALK	S365	Q15554	TERF2	0.743982	-0.0837354	0	15min	Danuglipron
DLVQPDKPAS(UniMod:21)PK	S515	Q6PJT7	ZC3H14	0.882418	0.0467116	0	15min	Danuglipron
DLYANNVLS(UniMod:21)GGTTMYPGIADR	S301	P63267	ACTG2	0.597863	-0.187636	0	15min	Danuglipron
DLYANNVLSGGT(UniMod:21)TMYPGIADR	T304	P63267	ACTG2	0.392985	-0.432873	0	15min	Danuglipron
DLYANT(UniMod:21)VLSGGTTM(UniMod:35)YPGIADR	T297	P60709	ACTB	0.913586	-0.0500746	0	15min	Danuglipron
DLYANT(UniMod:21)VLSGGTTMYPGIADR	T297	P60709	ACTB	0.754777	-0.0771714	0	15min	Danuglipron
DLYANTVLS(UniMod:21)GGS(UniMod:21)TM(UniMod:35)YPGIADR	S301;S304	Q562R1	ACTBL2	0.859009	-0.0767775	0	15min	Danuglipron
DLYANTVLS(UniMod:21)GGTTMYPGIADR	S300	P60709	ACTB	0.386278	0.311016	0	15min	Danuglipron
DLYANTVLSGGSTMY(UniMod:21)PGIADR	Y307	Q562R1	ACTBL2	0.29368	-1.53125	0	15min	Danuglipron
DLYANTVLSGGTTMY(UniMod:21)PGIADRM(UniMod:35)QKEITALAPSTM(UniMod:35)K	Y306	P60709	ACTB	0.458866	0.199301	0	15min	Danuglipron
DM(UniMod:35)ANRIS(UniMod:21)AFGYLEC(UniMod:4)SAK	S152	P08134	RHOC	0.81272	0.0683341	0	15min	Danuglipron
DM(UniMod:35)ES(UniMod:21)PTKLDVTLAK	S280	P27816	MAP4	0.111038	0.461974	0	15min	Danuglipron
DM(UniMod:35)IT(UniMod:21)RRSLGYAYVNFQQPADAER	T48	P11940	PABPC1	0.288576	-0.303455	0	15min	Danuglipron
DMDEPS(UniMod:21)PVPNVEEVTLPK	S347	Q8TAQ2	SMARCC2	0.454774	-0.156752	0	15min	Danuglipron
DMQGLS(UniMod:21)LDAASQPSK	S170	Q96EY5	MVB12A	0.0250701	-0.343567	0	15min	Danuglipron
DMS(UniMod:21)PLSETEM(UniMod:35)ALGK	S507	P27816	MAP4	0.346605	0.184757	0	15min	Danuglipron
DMS(UniMod:21)PLSETEMALGK	S507	P27816	MAP4	0.502409	0.203528	0	15min	Danuglipron
DNMKY(UniMod:21)AS(UniMod:21)WAASQINR	Y256;S258	Q15006	EMC2	0.152975	-0.458882	0	15min	Danuglipron
DNPS(UniMod:21)PEPQLDDIKR	S165	Q96JC9	EAF1	0.391916	0.177235	0	15min	Danuglipron
DNQTRSVGQYDNRGS(UniMod:21)FGELALMYNTPR	S205	P13861	PRKAR2A	0.312335	-0.499847	0	15min	Danuglipron
DNS(UniMod:21)PPPAFKPEPPK	S986	Q9UDY2	TJP2	0.299844	0.535006	0	15min	Danuglipron
DNTFFRES(UniMod:21)PVGR	S133	Q8NEY8	PPHLN1	0.577508	-0.103163	0	15min	Danuglipron
DNTRPGANS(UniMod:21)PEMWSEAIK	S481	Q92499	DDX1	0.355269	0.394742	0	15min	Danuglipron
DNYVPEVS(UniMod:21)ALDQEIIEVDPDTK	S89	P08708	RPS17	0.291206	-0.706397	0	15min	Danuglipron
DPAQPM(UniMod:35)S(UniMod:21)PGEATQSGARPADR	S11	Q9BQG0	MYBBP1A	0.680354	0.145633	0	15min	Danuglipron
DPAQPMS(UniMod:21)PGEATQSGAR	S11	Q9BQG0	MYBBP1A	0.618866	0.104885	0	15min	Danuglipron
DPAQPMS(UniMod:21)PGEATQSGARPADR	S11	Q9BQG0	MYBBP1A	0.46015	0.188263	0	15min	Danuglipron
DPGEARPDIT(UniMod:21)HQSLLMLMDSPLNR	T88	Q92979	EMG1	0.0877214	1.31907	0	15min	Danuglipron
DPILRRSGMY(UniMod:21)T(UniMod:21)VAM(UniMod:35)AYC(UniMod:4)GSGNNK	Y584;T585	Q99460	PSMD1	0.212368	0.562789	0	15min	Danuglipron
DPNS(UniMod:21)GLPKFVLINWTGEGVNDVR	S74	Q9UJU6	DBNL	0.308627	-0.159642	0	15min	Danuglipron
DPSAS(UniMod:21)PGDAGEQAIR	S290	P18206	VCL	0.215001	0.545882	0	15min	Danuglipron
DQLQTFS(UniMod:21)EEHPVLLTEAPLNPR	S103	P61163	ACTR1A	0.610277	-0.226377	0	15min	Danuglipron
DQPPS(UniMod:21)PSPPPQSEALSSTSR	S59	Q7L1V2	MON1B	0.475024	0.114744	0	15min	Danuglipron
DQQNLPYGVTPAS(UniMod:21)PSGHSQGR	S619	Q7KZI7	MARK2	0.464391	0.393563	0	15min	Danuglipron
DQS(UniMod:21)PPPS(UniMod:21)PPPSYHPPPPPTK	S669;S673	Q9P206	KIAA1522	0.471233	0.235013	0	15min	Danuglipron
DQT(UniMod:21)KAQAAAPASVPAQAPK	T133	P47914	RPL29	0.282646	-0.272796	0	15min	Danuglipron
DQVAIHEAMEQQT(UniMod:21)IS(UniMod:21)ITK	T481;S483	Q14566	MCM6	0.344981	-0.307214	0	15min	Danuglipron
DRLPLAVVGS(UniMod:21)NT(UniMod:21)IIEVNGK	S251;T253	Q16181	SEPTIN7	0.879734	-0.0494846	0	15min	Danuglipron
DRS(UniMod:21)SPPPGYIPDELHQVAR	S163	Q9Y2U5	MAP3K2	0.847501	0.0712206	0	15min	Danuglipron
DRT(UniMod:21)PPLLYR	T568	Q96T37	RBM15	0.617749	0.126767	0	15min	Danuglipron
DS(UniMod:21)VKVM(UniMod:35)T(UniMod:21)VNYNTHGELGEGAR	S26;T31	P82663	MRPS25	0.0432992	-0.629488	0	15min	Danuglipron
DSAAPSPIPGADNLS(UniMod:21)ADPVVSPPTSIPFK	S320	Q5T1M5	FKBP15	0.285361	0.461152	0	15min	Danuglipron
DSALAEAPEGLS(UniMod:21)PAPPAR	S856	Q9H9J4	USP42	0.671426	0.135058	0	15min	Danuglipron
DSEADRFS(UniMod:21)DS(UniMod:21)HNALR	S171;S173	Q8TEM1	NUP210	0.66416	0.0884401	0	15min	Danuglipron
DSELKTPPSVGPPS(UniMod:21)VT(UniMod:21)VVTLESAPSALEK	S1641;T1643	Q96T58	SPEN	0.360629	0.427878	0	15min	Danuglipron
DSEQVT(UniMod:21)VSLQNLGIHAGAYHANLEPEDK	T331	P46063	RECQL	0.477089	-0.225944	0	15min	Danuglipron
DSFKQLAKLVT(UniMod:21)S(UniMod:21)GAESGNLNTSPSSNQTR	T505;S506	Q8NHV4	NEDD1	0.140778	2.4756	0	15min	Danuglipron
DSGRGDS(UniMod:21)VSDSGSDALR	S76	Q53EL6	PDCD4	0.402415	0.188382	0	15min	Danuglipron
DSGS(UniMod:21)ISLQETR	S779	Q9H2G2	SLK	0.257569	-0.563264	0	15min	Danuglipron
DSISAVSSEKVS(UniMod:21)PSK	S1252	P46821	MAP1B	0.275132	0.253757	0	15min	Danuglipron
DSLDPS(UniMod:21)FT(UniMod:21)HAMQLLTAEIEK	S117;T119	Q07666	KHDRBS1	0.312264	1.34739	0	15min	Danuglipron
DSLPVC(UniMod:4)PVDAS(UniMod:21)GC(UniMod:4)FTTEVTDFAGQYVK	S355	P41252	IARS1	0.669634	0.216918	0	15min	Danuglipron
DSLS(UniMod:21)PVLHPSDLILTR	S314	Q9HCN4	GPN1	0.396519	-0.526237	0	15min	Danuglipron
DSLVQS(UniMod:21)C(UniMod:4)PGSLSLC(UniMod:4)AGVK	S1028	Q9UQ35	SRRM2	0.340077	0.158776	0	15min	Danuglipron
DSRPLS(UniMod:21)PILHIVK	S1224	O95487	SEC24B	0.0191949	0.372256	0	15min	Danuglipron
DSSFTEVPRS(UniMod:21)PK	S245	O95425	SVIL	0.316809	-0.18289	0	15min	Danuglipron
DSSGQHVDVS(UniMod:21)PTSQR	S559	Q99798	ACO2	0.204951	-0.85639	0	15min	Danuglipron
DSSTS(UniMod:21)PGDYVLSVSENSR	S43	P46108	CRK	0.390097	-0.399599	0	15min	Danuglipron
DSY(UniMod:21)VGDEAQSK	Y53	P60709	ACTB	0.261724	-0.53696	0	15min	Danuglipron
DT(UniMod:21)RLY(UniMod:21)FLQC(UniMod:4)ETC(UniMod:4)HSR	T295;Y298	P20042	EIF2S2	0.815281	0.248225	0	15min	Danuglipron
DTGKT(UniMod:21)PVEPEVAIHR	T9	P60866	RPS20	0.604006	0.359459	0	15min	Danuglipron
DTIIDVVGAPLT(UniMod:21)PNSR	T445	Q9NPF5	DMAP1	0.638228	0.340486	0	15min	Danuglipron
DTSATSQS(UniMod:21)VNGS(UniMod:21)PQAEQPSLESTSK	S58;S62	Q86WB0	ZC3HC1	0.03953	-0.241054	0	15min	Danuglipron
DTVERFVLNLAT(UniMod:21)AQVEY(UniMod:21)SEDQQAM(UniMod:35)LK	T1623;Y1628	Q12756	KIF1A	0.190824	-0.187183	0	15min	Danuglipron
DTVT(UniMod:21)ISGPQAPVFEFVEQLRK	T650	P49327	FASN	0.12938	1.8611	0	15min	Danuglipron
DVDDGS(UniMod:21)GS(UniMod:21)PHSPHQLSSK	S2027;S2029	Q9H4A3	WNK1	0.961871	-0.0746165	0	15min	Danuglipron
DVKGS(UniMod:21)YVSIHSSGFR	S38	Q13838	DDX39B	0.842904	0.116804	0	15min	Danuglipron
DVTNFTVGGFAPM(UniMod:35)S(UniMod:21)PR	S666	O00267	SUPT5H	0.132661	-0.302053	0	15min	Danuglipron
DVTNFTVGGFAPMS(UniMod:21)PR	S666	O00267	SUPT5H	0.700085	-0.151243	0	15min	Danuglipron
DVYLS(UniMod:21)PRDDGYSTK	S208	P38159	RBMX	0.0774966	0.411453	0	15min	Danuglipron
DWEDDS(UniMod:21)DEDMSNFDR	S113	Q15185	PTGES3	0.988207	0.0120891	0	15min	Danuglipron
DWQS(UniMod:21)GRALGALVDS(UniMod:21)C(UniMod:4)APGLC(UniMod:4)PDWDSWDASK	S194;S204	P21333	FLNA	0.820297	0.0983716	0	15min	Danuglipron
DY(UniMod:21)DPKAS(UniMod:21)KPLPPAPAPDEYLVSPITGEK	Y393;S398	Q15459	SF3A1	0.0210608	1.72634	1	15min	Danuglipron
DY(UniMod:21)GVLLEGSGLALR	Y172	P30048	PRDX3	0.658216	-0.101642	0	15min	Danuglipron
DY(UniMod:21)GVY(UniMod:21)LEDSGHTLR	Y188;Y191	Q13162	PRDX4	0.138141	-0.31535	0	15min	Danuglipron
DY(UniMod:21)LIDGS(UniMod:21)RGILSGTSDLLLTFDEAEVR	Y107;S112	P18206	VCL	0.246195	0.32185	0	15min	Danuglipron
DYDDMS(UniMod:21)PR	S284	P61978	HNRNPK	0.582664	-0.402976	0	15min	Danuglipron
DYEIESQNPLAS(UniMod:21)PTNTLLGSAK	S629	Q7Z417	NUFIP2	0.827121	0.0726487	0	15min	Danuglipron
DYEPPS(UniMod:21)PSPAPGAPPPPPQR	S1696	P55196	AFDN	0.368763	-0.254972	0	15min	Danuglipron
EAALPPVS(UniMod:21)PLK	S1231	Q04637	EIF4G1	0.267865	0.0782479	0	15min	Danuglipron
EAALQAQKAQDS(UniMod:21)YQTPQNPGIVPR	S2236	Q96Q15	SMG1	0.589898	-0.113975	0	15min	Danuglipron
EAAT(UniMod:21)LEVERPLPMEVEK	T184	P51858	HDGF	0.0919886	-0.536106	0	15min	Danuglipron
EAESC(UniMod:4)DC(UniMod:4)LQGFQLT(UniMod:21)HS(UniMod:21)LGGGTGSGMGTLLISK	T136;S138	P04350	TUBB4A	0.129729	2.62012	0	15min	Danuglipron
EAFAIVS(UniMod:21)VPLSEVR	S433	Q14571	ITPR2	0.546303	0.816307	0	15min	Danuglipron
EAGLS(UniMod:21)QS(UniMod:21)HDDLSNATATPSVR	S660;S662	O14523	C2CD2L	0.761606	0.142987	0	15min	Danuglipron
EAHDAFRS(UniMod:21)S(UniMod:21)LSSAQADFNQLAELDR	S2138;S2139	Q13813	SPTAN1	0.811372	0.106849	0	15min	Danuglipron
EAINLLEPM(UniMod:35)T(UniMod:21)NDPVNYVR	T676	Q99460	PSMD1	0.788928	-0.155405	0	15min	Danuglipron
EALGLGPPAAQLT(UniMod:21)PPPAPVGLR	T463	Q8IY67	RAVER1	0.332711	0.153545	0	15min	Danuglipron
EALNIIGDISTSTVSTPVPPPVDDTWLQSASSHS(UniMod:21)PTPQR	S764	P50570	DNM2	0.0758814	0.804418	0	15min	Danuglipron
EAPAEGEAAEPGS(UniMod:21)PT(UniMod:21)AAEGEAASAASSTSSPK	S118;T120	P29966	MARCKS	0.56391	0.340223	0	15min	Danuglipron
EAQVNVRMDS(UniMod:21)FDEDLARPSGLLAQER	S575	Q9Y2W1	THRAP3	0.885947	0.0393025	0	15min	Danuglipron
EAS(UniMod:21)PAPLAQGEPGR	S1202	Q9P1Y6	PHRF1	0.039184	0.838599	1	15min	Danuglipron
EAS(UniMod:21)PAPLAQGEPGREDLPTR	S1202	Q9P1Y6	PHRF1	0.653369	0.389768	0	15min	Danuglipron
EAS(UniMod:21)RRALMGSPQLVAAVVR	S175	P14923	JUP	0.274614	0.315338	0	15min	Danuglipron
EASM(UniMod:35)AKY(UniMod:21)YASEIAGQTTSK	Y372	P45954	ACADSB	0.22929	-0.147381	0	15min	Danuglipron
EASMVITES(UniMod:21)PAALQLR	S244	P27105	STOM	0.43877	0.5399	0	15min	Danuglipron
EAT(UniMod:21)KAAREALLSSAVDHGSDEVK	T134	P78371	CCT2	0.0747734	-0.308526	0	15min	Danuglipron
EAVRT(UniMod:21)IDNADS(UniMod:21)STLHAVTFLR	T166;S172	Q8NFH3	NUP43	0.925416	-0.143486	0	15min	Danuglipron
EAYM(UniMod:35)GNVLQGGEGQAPT(UniMod:21)RQAVLGAGLPISTPC(UniMod:4)TTINK	T104	P24752	ACAT1	0.306022	-0.661769	0	15min	Danuglipron
EC(UniMod:4)INAAPDS(UniMod:21)PSK	S117	Q7Z569	BRAP	0.540132	0.201837	0	15min	Danuglipron
EC(UniMod:4)LKY(UniMod:21)RLVGS(UniMod:21)QEELASWGHEYVR	Y142;S147	Q13200	PSMD2	0.777884	-0.164764	0	15min	Danuglipron
EC(UniMod:4)S(UniMod:21)PTSSLER	S1124	Q9P1Y6	PHRF1	0.639064	0.288174	0	15min	Danuglipron
EDAEAPGIRDHES(UniMod:21)L	S239	P51858	HDGF	0.223491	0.459827	0	15min	Danuglipron
EDDVGIERGNIETTSEDGQVFS(UniMod:21)PKK	S993	Q5T200	ZC3H13	0.727854	0.229405	0	15min	Danuglipron
EDEIS(UniMod:21)PPPPNPVVK	S83	P10644	PRKAR1A	0.650112	0.133459	0	15min	Danuglipron
EDEYRFT(UniMod:21)KLLQIAGISPHGNALGASMQQQVNQQIPQEK	T238	O76031	CLPX	0.376681	-0.216531	0	15min	Danuglipron
EDILENEDEQNS(UniMod:21)PPKK	S1283	Q9NTI5	PDS5B	0.630844	-0.155231	0	15min	Danuglipron
EDLIS(UniMod:21)AFGTDDQTEIC(UniMod:4)K	S73	Q9Y3A5	SBDS	0.490368	0.543092	0	15min	Danuglipron
EDLSPAFDHS(UniMod:21)PNK	S304	P17706	PTPN2	0.582689	-0.108553	0	15min	Danuglipron
EDS(UniMod:21)GTFSLGK	S18	O75569	PRKRA	0.140597	0.505326	0	15min	Danuglipron
EDS(UniMod:21)M(UniMod:35)DMDMS(UniMod:21)PLRPQNYLFGC(UniMod:4)ELK	S4;S10	P06748	NPM1	0.955442	0.0385825	0	15min	Danuglipron
EDSM(UniMod:35)DM(UniMod:35)DMS(UniMod:21)PLRPQNYLFGC(UniMod:4)ELK	S10	P06748	NPM1	0.962804	-0.0360661	0	15min	Danuglipron
EDT(UniMod:21)EEHHLRDYFEQYGK	T116	P09651	HNRNPA1	0.692646	0.269053	0	15min	Danuglipron
EDVSASGPS(UniMod:21)PEATQLAK	S2159	Q96T58	SPEN	0.651606	0.30066	0	15min	Danuglipron
EEAPAS(UniMod:21)PLRPLYPQIS(UniMod:21)PLK	S213;S223	P85037	FOXK1	0.394802	0.123	0	15min	Danuglipron
EEAPAS(UniMod:21)PLRPLYPQISPLK	S213	P85037	FOXK1	0.851718	-0.0558106	0	15min	Danuglipron
EEASLLSHSPGTSNQSQPC(UniMod:4)S(UniMod:21)PKPIR	S30	Q9H4Z3	PCIF1	0.0100288	1.20823	1	15min	Danuglipron
EEC(UniMod:4)PVFT(UniMod:21)PPGGETLDQVK	T118	Q9NQ88	TIGAR	0.121293	0.629335	0	15min	Danuglipron
EEDVLKFLAAGT(UniMod:21)HLGGT(UniMod:21)NLDFQM(UniMod:35)EQYIYK	T23;T28	P08865	RPSA	0.63488	-0.0673972	0	15min	Danuglipron
EEDVT(UniMod:21)KT(UniMod:21)M(UniMod:35)YPAPVTSSVYLSR	T793;T795	O95163	ELP1	0.838042	0.0613229	0	15min	Danuglipron
EEETEAAIGAPPTATEGPET(UniMod:21)KPVLM(UniMod:35)ALAEGPGAEGPR	T574	Q13263	TRIM28	0.890587	-0.067499	0	15min	Danuglipron
EEHGGLIRS(UniMod:21)PR	S79	P26368	U2AF2	0.345558	-1.33173	0	15min	Danuglipron
EEIVDKY(UniMod:21)DLFVGSQATDFGEALVR	Y294	O43852	CALU	0.766546	-0.0644434	0	15min	Danuglipron
EEIVDKYDLFVGSQAT(UniMod:21)DFGEALVR	T303	O43852	CALU	0.476065	-0.141446	0	15min	Danuglipron
EEKESEDKPEIEDVGS(UniMod:21)DEEEEK	S263	P07900	HSP90AA1	0.79705	0.230621	0	15min	Danuglipron
EELMS(UniMod:21)SDLEETAGSTSIPK	S519	O00567	NOP56	0.419047	0.53208	0	15min	Danuglipron
EELQANGS(UniMod:21)APAADKEEPAAAGS(UniMod:21)GAASPSAAEKGEPAAAAAPEAGASPVEK	S63;S77	P29966	MARCKS	0.668865	-0.17905	0	15min	Danuglipron
EEPAAAGSGAAS(UniMod:21)PSAAEK	S81	P29966	MARCKS	0.260179	0.563246	0	15min	Danuglipron
EEPASGKMQGTLEDQIIS(UniMod:21)ANPLLEAFGNAK	S225	Q9Y623	MYH4	0.521079	-0.62565	0	15min	Danuglipron
EEPLS(UniMod:21)EEEPC(UniMod:4)TSTAIASPEK	S502	Q9Y2X3	NOP58	0.997946	-0.00190902	0	15min	Danuglipron
EEPSQNDIS(UniMod:21)PK	S89	Q9NR30	DDX21	0.543424	0.694208	0	15min	Danuglipron
EEPVSS(UniMod:21)GPEEAVGK	S570	O00567	NOP56	0.831975	0.0987269	0	15min	Danuglipron
EES(UniMod:21)EQIVLIGSK	S178	P43405	SYK	0.652583	-0.157062	0	15min	Danuglipron
EESS(UniMod:21)ELEQPFAQDTSSVGPDRK	S235	Q15424	SAFB	0.467388	0.305244	0	15min	Danuglipron
EFDELNPS(UniMod:21)AQR	S663	P16615	ATP2A2	0.372498	0.0760557	0	15min	Danuglipron
EFQDAGEQVVS(UniMod:21)SPADVAEK	S87	P31937	HIBADH	0.774504	0.120096	0	15min	Danuglipron
EFS(UniMod:21)PFGSITSAK	S315	Q13310	PABPC4	0.791624	-0.0470672	0	15min	Danuglipron
EFS(UniMod:21)PFGTITSAK	S315	P11940	PABPC1	0.704378	-0.07417	0	15min	Danuglipron
EGDDY(UniMod:21)EVIPNSNFYVSR	Y175	Q9NTJ3	SMC4	0.231603	-1.00593	0	15min	Danuglipron
EGDVLRRS(UniMod:21)EEHS(UniMod:21)PPR	S250;S254	Q8IXT5	RBM12B	0.727352	0.121607	0	15min	Danuglipron
EGGLLT(UniMod:21)LAGAKAALDGTPGMIGYGM(UniMod:35)AKGAVHQLC(UniMod:4)QSLAGK	T133	P09417	QDPR	0.448763	-0.201357	0	15min	Danuglipron
EGGQY(UniMod:21)GLVAAC(UniMod:4)AAGGQGHAMIVEAYPK	Y452	P55084	HADHB	0.163863	-0.363485	0	15min	Danuglipron
EGIC(UniMod:4)GS(UniMod:21)C(UniMod:4)AM(UniMod:35)NINGGNTLAC(UniMod:4)TR	S100	P21912	SDHB	0.608817	-0.135027	0	15min	Danuglipron
EGLM(UniMod:35)RPMWAPFS(UniMod:21)SSSSQLPLGQER	S47	O75127	PTCD1	0.116199	-0.52891	0	15min	Danuglipron
EGLRPGDTTST(UniMod:21)FC(UniMod:4)GTPNYIAPEILR	T412	P41743	PRKCI	0.636351	-0.429456	0	15min	Danuglipron
EGNASGVS(UniMod:21)LLEALDTILPPTRPTDK	S227	Q05639	EEF1A2	0.476791	-0.619962	0	15min	Danuglipron
EGNASGVSLLEALDT(UniMod:21)ILPPTRPTDK	T234	Q05639	EEF1A2	0.20933	-0.623231	0	15min	Danuglipron
EGPEPPEEVPPPT(UniMod:21)TPPVPK	T609	P48634	PRRC2A	0.49104	-0.250464	0	15min	Danuglipron
EGRPSGEAFVELES(UniMod:21)EDEVK	S63	P31943	HNRNPH1	0.181532	0.731751	0	15min	Danuglipron
EGS(UniMod:21)IETLSNSSGSTSGSIPR	S886	Q9H6U6	BCAS3	0.705898	-0.107107	0	15min	Danuglipron
EGS(UniMod:21)PAPLEPEPGAAQPK	S398	Q01167	FOXK2	0.421351	0.224982	0	15min	Danuglipron
EGS(UniMod:21)PIPHDPEFGSK	S445	P85037	FOXK1	0.730761	0.065018	0	15min	Danuglipron
EGS(UniMod:21)QGELT(UniMod:21)PANSQSR	S474;T479	Q13098	GPS1	0.479344	0.474032	0	15min	Danuglipron
EGS(UniMod:21)QGELTPANSQSR	S474	Q13098	GPS1	0.277873	0.293844	0	15min	Danuglipron
EGSTQQLQTTS(UniMod:21)PK	S616	Q5T8P6	RBM26	0.639141	-0.285047	0	15min	Danuglipron
EGVILT(UniMod:21)NESAASTGQPDNDVTEGQR	T718	Q08J23	NSUN2	0.181566	-0.159592	0	15min	Danuglipron
EGVTPWAS(UniMod:21)FKK	S612	Q02952	AKAP12	0.0664166	-0.896409	0	15min	Danuglipron
EHALLAYT(UniMod:21)LGVKQLIVGVNKM(UniMod:35)DSTEPPYSQK	T142	P68104	EEF1A1	0.287687	-0.305453	0	15min	Danuglipron
EHYPVSSPSSPS(UniMod:21)PPAQPGGVSR	S2047	O75179	ANKRD17	0.82479	0.171399	0	15min	Danuglipron
EIAEAYLGKT(UniMod:21)VT(UniMod:21)NAVVTVPAYFNDSQR	T138;T140	P11142	HSPA8	0.0880647	-0.242399	0	15min	Danuglipron
EIAIVHS(UniMod:21)DAEK	S347	Q9H307	PNN	0.674578	0.210008	0	15min	Danuglipron
EIHRKVMS(UniMod:21)QNFTNC(UniMod:4)HTK	S67	Q13283	G3BP1	0.238401	-0.355092	0	15min	Danuglipron
EILVGDVGQT(UniMod:21)VDDPYATFVK	T63	P23528	CFL1	0.0450985	-0.445031	0	15min	Danuglipron
EIPSATQS(UniMod:21)PISK	S1163	Q9BQG0	MYBBP1A	0.569975	-0.082491	0	15min	Danuglipron
EIS(UniMod:21)PGSGPGEIR	S715	O43491	EPB41L2	0.548034	0.110643	0	15min	Danuglipron
EISYAIKNIHGVRT(UniMod:21)GLFT(UniMod:21)PDLAFEAIVK	T400;T404	P50570	DNM2	0.653309	0.41719	0	15min	Danuglipron
EIVLT(UniMod:21)QIGQC(UniMod:4)GNQIGAK	T7	Q3ZCM7	TUBB8	0.722778	-0.0532586	0	15min	Danuglipron
EKDVLIKDT(UniMod:21)T(UniMod:21)ALSFFHMLNGAALR	T784;T785	P42704	LRPPRC	0.400238	-0.236023	0	15min	Danuglipron
EKEEFAVPENS(UniMod:21)SVQQFK	S56	Q9UMX0	UBQLN1	0.655328	-0.13576	0	15min	Danuglipron
EKGS(UniMod:21)FSDTGLGDGK	S377	Q9Y2W1	THRAP3	0.756891	0.0888835	0	15min	Danuglipron
EKIAAKNALES(UniMod:21)YAFNMK	S546	P34931	HSPA1L	0.370272	0.250187	0	15min	Danuglipron
EKLC(UniMod:4)Y(UniMod:21)VALDFEQEMATAASSSSLEK	Y218	P60709	ACTB	0.867688	-0.251177	0	15min	Danuglipron
EKLIPGPLS(UniMod:21)PVAR	S1219	P48634	PRRC2A	0.714446	0.324627	0	15min	Danuglipron
EKMLAAKS(UniMod:21)ADGS(UniMod:21)APAGEGEGVTLQR	S31;S35	Q01650	SLC7A5	0.117035	0.849565	0	15min	Danuglipron
EKMLAAKSADGS(UniMod:21)APAGEGEGVTLQR	S35	Q01650	SLC7A5	0.813314	0.086351	0	15min	Danuglipron
EKS(UniMod:21)PVREPVDNLSPEER	S149	Q86U06	RBM23	0.806091	-0.0663815	0	15min	Danuglipron
EKT(UniMod:21)PELPEPSVK	T220	Q8IYB3	SRRM1	0.331907	0.148045	0	15min	Danuglipron
EKVLAT(UniMod:21)VTKPVGGDK	T91	Q02878	RPL6	0.673148	0.183623	0	15min	Danuglipron
ELASPVS(UniMod:21)PELR	S181	Q5T4S7	UBR4	0.316402	-0.815576	0	15min	Danuglipron
ELDPS(UniMod:21)LVSANDSPSGMQTR	S2154	Q5UIP0	RIF1	0.516386	-0.28703	0	15min	Danuglipron
ELEFLS(UniMod:21)MANVELSSLAR	S48	Q9BTT0	ANP32E	0.445637	0.390126	0	15min	Danuglipron
ELLM(UniMod:35)GIFEM(UniMod:35)GWEKPS(UniMod:21)PIQEESIPIALSGR	S120	P26196	DDX6	0.24933	-0.79276	0	15min	Danuglipron
ELLS(UniMod:21)PLSEPDDRYPLIVK	S703	Q9UHB7	AFF4	0.103365	0.386731	0	15min	Danuglipron
ELLVSQHTVQLVGGLS(UniMod:21)PLSSPSDTK	S478	Q9UKV3	ACIN1	0.735456	0.130798	0	15min	Danuglipron
ELNY(UniMod:21)FAKALESPERPFLAILGGAK	Y196	P00558	PGK1	0.199254	0.360213	0	15min	Danuglipron
ELPGRKY(UniMod:21)S(UniMod:21)PGYNTEVGDK	Y339;S340	O95299	NDUFA10	0.132377	-0.362186	0	15min	Danuglipron
ELQNAPDAIPES(UniMod:21)GVEPPALDTAWVEATR	S119	Q13098	GPS1	0.349108	0.873631	0	15min	Danuglipron
ELS(UniMod:21)NS(UniMod:21)PLRENSFGSPLEFR	S1318;S1320	Q9UQ35	SRRM2	0.599988	0.27425	0	15min	Danuglipron
ELS(UniMod:21)PAGSISK	S619	O95453	PARN	0.483678	-0.100108	0	15min	Danuglipron
ELS(UniMod:21)QNTDESGLNDEAIAK	S190	P35251	RFC1	0.27958	-0.37595	0	15min	Danuglipron
ELSNS(UniMod:21)PLR	S1320	Q9UQ35	SRRM2	0.656831	-0.14984	0	15min	Danuglipron
ELSTT(UniMod:21)LNADEAVTR	T365	P34932	HSPA4	0.149961	1.49834	0	15min	Danuglipron
ELT(UniMod:21)TEIDNNIEQISSYK	T348	P13645	KRT10	0.873564	0.108255	0	15min	Danuglipron
ELTNQQEAS(UniMod:21)VERQQQPPPETFDFK	S541	Q14203	DCTN1	0.274676	-0.323814	0	15min	Danuglipron
ELYQLS(UniMod:21)KEKADFTVVAGDEGSSTTGGSSEENK	S832	P49916	LIG3	0.208417	2.02307	0	15min	Danuglipron
EM(UniMod:35)AHGS(UniMod:21)QEAEAPGAVAGAAEVPREPPILPR	S146	Q8IVD9	NUDCD3	0.434656	0.34693	0	15min	Danuglipron
EMAHGS(UniMod:21)QEAEAPGAVAGAAEVPR	S146	Q8IVD9	NUDCD3	0.0961689	1.0095	0	15min	Danuglipron
EMAHGS(UniMod:21)QEAEAPGAVAGAAEVPREPPILPR	S146	Q8IVD9	NUDCD3	0.720549	0.219854	0	15min	Danuglipron
EMIKS(UniMod:21)GMNVARLNFS(UniMod:21)HGTHEYHAETIK	S67;S77	P14618	PKM	0.870724	0.100298	0	15min	Danuglipron
EMS(UniMod:21)C(UniMod:4)IAEDVIIVTSSLTK	S96	Q9Y678	COPG1	0.806871	-0.0723827	0	15min	Danuglipron
EMSKT(UniMod:21)FIIGELHPDDRPK	T78	P00167	CYB5A	0.40017	-0.285984	0	15min	Danuglipron
ENAAAPS(UniMod:21)PVRAPAPS(UniMod:21)PAK	S116;S124	O75781	PALM	0.792056	0.0312947	0	15min	Danuglipron
ENAAAPS(UniMod:21)PVRAPAPSPAK	S116	O75781	PALM	0.0144903	2.28253	1	15min	Danuglipron
ENGVY(UniMod:21)LIDVKFNGT(UniMod:21)HIPGSPFK	Y2400;T2409	P21333	FLNA	0.989313	0.00599801	0	15min	Danuglipron
ENIAS(UniMod:21)VLENYHT(UniMod:21)ESK	S242;T249	Q6NVY1	HIBCH	0.747861	0.102794	0	15min	Danuglipron
ENILHVSENVIFT(UniMod:21)DVNS(UniMod:21)ILR	T49;S53	P07814	EPRS1	0.662756	-0.143404	0	15min	Danuglipron
ENIQKSLAGS(UniMod:21)SGPGASSGTSGDHGELVVR	S64	P29692	EEF1D	0.951994	0.025872	0	15min	Danuglipron
ENPDIVNQS(UniMod:21)QQAQAR	S353	O95376	ARIH2	0.198364	0.160119	0	15min	Danuglipron
ENPEKRY(UniMod:21)NVLGAETVLNQM(UniMod:35)R	Y481	Q1KMD3	HNRNPUL2	0.368312	0.240222	0	15min	Danuglipron
ENS(UniMod:21)FGSPLEFR	S1326	Q9UQ35	SRRM2	0.266657	0.323076	0	15min	Danuglipron
ENS(UniMod:21)REALAEAALESPR	S269	O14745	SLC9A3R1	0.420283	0.35648	0	15min	Danuglipron
ENS(UniMod:21)REALAEAALESPRPALVR	S269	O14745	SLC9A3R1	0.880533	0.0993291	0	15min	Danuglipron
ENSFGS(UniMod:21)PLEFR	S1329	Q9UQ35	SRRM2	0.140197	0.235027	0	15min	Danuglipron
ENVELS(UniMod:21)PTTGHC(UniMod:4)NSGR	S2802	P21359	NF1	0.497399	0.376033	0	15min	Danuglipron
EPAAGS(UniMod:21)S(UniMod:21)MEPSADWLATAAAR	S7;S8	P42771	CDKN2A	0.620018	-0.221989	0	15min	Danuglipron
EPELPC(UniMod:4)GLAPAVS(UniMod:21)REPVIC(UniMod:4)TPVSSGFEK	S800	Q8TEQ6	GEMIN5	0.104692	-0.214448	0	15min	Danuglipron
EPES(UniMod:21)PPASAPIPLFGADTIGQR	S28	Q96AY4	TTC28	0.0470492	-0.474703	0	15min	Danuglipron
EPFELEAFY(UniMod:21)T(UniMod:21)NLHEVPYPDAR	Y446;T447	O95757	HSPA4L	0.228195	0.777405	0	15min	Danuglipron
EPGRPTPTYHLVPNT(UniMod:21)S(UniMod:21)QSQVEEDVSSPPQR	T19;S20	Q92536	SLC7A6	0.0175813	0.814884	1	15min	Danuglipron
EPGSGS(UniMod:21)GGGVY(UniMod:21)WVDSQQK	S95;Y100	Q9NQT5	EXOSC3	0.239719	-0.299611	0	15min	Danuglipron
EPM(UniMod:35)AKT(UniMod:21)DEGVAAPVSGGAAR	T1078	Q6BDS2	UHRF1BP1	0.662041	-0.0720223	0	15min	Danuglipron
EPSS(UniMod:21)PPPAPTSSTFGLQDGNLR	S43	Q9BRQ6	CHCHD6	0.15612	1.06846	0	15min	Danuglipron
EQENRKGLIAAIC(UniMod:4)AGPT(UniMod:21)ALLAHEIGFGSK	T110	Q99497	PARK7	0.718855	0.49227	0	15min	Danuglipron
EQFS(UniMod:21)RAPVS(UniMod:21)ALPLAPNHLGGGAVVLGAESHASK	S212;S217	Q13190	STX5	0.160016	-0.571523	0	15min	Danuglipron
EQIVVDLS(UniMod:21)HPGVSEDDQVSR	S381	O60701	UGDH	0.548337	0.199613	0	15min	Danuglipron
EQLAIAEFARS(UniMod:21)LLVIPNT(UniMod:21)LAVNAAQDSTDLVAK	S444;T451	P17987	TCP1	0.715607	0.14106	0	15min	Danuglipron
EQNS(UniMod:21)LSLLEAR	S465	Q8TF01	PNISR	0.0198569	0.439977	0	15min	Danuglipron
EQPGS(UniMod:21)PEWIQLDQQIT(UniMod:21)PLLLNYC(UniMod:4)QC(UniMod:4)K	S220;T231	O00170	AIP	0.668885	0.395016	0	15min	Danuglipron
EQSEVSVS(UniMod:21)PR	S32	Q7L4I2	RSRC2	0.282373	0.275554	0	15min	Danuglipron
EQTFSGGTS(UniMod:21)QDTK	S211	Q9Y2W1	THRAP3	0.396202	0.34031	0	15min	Danuglipron
EQVEKS(UniMod:21)AY(UniMod:21)EFSETESM(UniMod:35)LK	S231;Y233	P09960	LTA4H	0.797333	-0.0334311	0	15min	Danuglipron
EQWT(UniMod:21)KY(UniMod:21)EEENFYLEPYLK	T82;Y84	P14927	UQCRB	0.19339	-0.613753	0	15min	Danuglipron
ERESSANNSVS(UniMod:21)PSESLR	S203	Q04726	TLE3	0.248483	0.467998	0	15min	Danuglipron
ERFDPTQFQDC(UniMod:4)IIQGLT(UniMod:21)ETGTDLEAVAK	T41	Q7L1Q6	BZW1	0.620299	-0.210449	0	15min	Danuglipron
ERFS(UniMod:21)PPRHELS(UniMod:21)PPQK	S67;S74	Q9BXP5	SRRT	0.820416	-0.0418888	0	15min	Danuglipron
ERFS(UniMod:21)PPRHELSPPQK	S67	Q9BXP5	SRRT	0.804595	0.0455613	0	15min	Danuglipron
ERIQKILAT(UniMod:21)GANVILTTGGIDDM(UniMod:35)C(UniMod:4)LK	T281	P17987	TCP1	0.895961	0.102956	0	15min	Danuglipron
ERPIS(UniMod:21)LGIFPLPAGDGLLTPDAQK	S203	O60271	SPAG9	0.220737	1.07754	0	15min	Danuglipron
ERPISLGIFPLPAGDGLLT(UniMod:21)PDAQK	T217	O60271	SPAG9	0.0896668	-0.353588	0	15min	Danuglipron
ERS(UniMod:21)PALKS(UniMod:21)PLQSVVVR	S248;S253	Q9Y2W1	THRAP3	0.738364	0.0910832	0	15min	Danuglipron
ERS(UniMod:21)PS(UniMod:21)PLR	S30;S32	Q9Y2V2	CARHSP1	0.317769	1.49841	0	15min	Danuglipron
ERS(UniMod:21)PS(UniMod:21)PLRGNVVPSPLPTR	S30;S32	Q9Y2V2	CARHSP1	0.28533	-1.83829	0	15min	Danuglipron
ERS(UniMod:21)PS(UniMod:21)PPTIQSK	S826;S828	Q14687	GSE1	0.75273	0.116297	0	15min	Danuglipron
ES(UniMod:21)FIKAIGVGLGFELQRLEFDLSPLNLDIGQVYK	S182	Q9NRN7	AASDHPPT	0.468397	-0.133472	0	15min	Danuglipron
ES(UniMod:21)ISPQPADSAC(UniMod:4)SSPAPSTGK	S350	Q9GZR1	SENP6	0.405875	-0.206026	0	15min	Danuglipron
ES(UniMod:21)WLLPGSNDLLLEVGPR	S77	O15067	PFAS	0.148838	-0.937157	0	15min	Danuglipron
ESAAPAAAPT(UniMod:21)AEAPPPSVVTRPEPQALPSPAIR	T45	Q92841	DDX17	0.0584167	-0.469937	0	15min	Danuglipron
ESAAPAAAPTAEAPPPSVVTRPEPQALPS(UniMod:21)PAIR	S64	Q92841	DDX17	0.672359	0.106921	0	15min	Danuglipron
ESAAPAS(UniMod:21)PAPSPAPSPTPAPPQK	S544	Q3KQU3	MAP7D1	0.620746	0.15258	0	15min	Danuglipron
ESDQTLAALLS(UniMod:21)PK	S1697	P18583	SON	0.661887	0.0846307	0	15min	Danuglipron
ESEDKPEIEDVGS(UniMod:21)DEEEEK	S263	P07900	HSP90AA1	0.99091	-0.00783737	0	15min	Danuglipron
ESEDKPEIEDVGS(UniMod:21)DEEEEKK	S263	P07900	HSP90AA1	0.63769	0.922995	0	15min	Danuglipron
ESGNS(UniMod:21)QELAR	S419	Q86W50	METTL16	0.535886	0.17982	0	15min	Danuglipron
ESGVVAVS(UniMod:21)PEK	S2120	Q96T58	SPEN	0.57814	0.154308	0	15min	Danuglipron
ESLFHSEHGALAQVGS(UniMod:21)PGAGR	S178	Q8TF44	C2CD4C	0.101921	-0.338067	0	15min	Danuglipron
ESM(UniMod:35)ATGS(UniMod:21)IPITVR	S759	P49736	MCM2	0.958013	0.0256131	0	15min	Danuglipron
ESPRPLQLPGAEGPAIS(UniMod:21)DGEEGGGEPGAGGGAAGAAGAGR	S90	Q6PKG0	LARP1	0.932878	-0.0510685	0	15min	Danuglipron
ESPRPLQLPGAEGPAIS(UniMod:21)DGEEGGGEPGAGGGAAGAAGAGRR	S90	Q6PKG0	LARP1	0.0861243	0.104708	0	15min	Danuglipron
ESRS(UniMod:21)PQQSAALPR	S284	Q6IBW4	NCAPH2	0.647753	0.145437	0	15min	Danuglipron
ESSANNSVS(UniMod:21)PSESLR	S203	Q04726	TLE3	0.603981	0.152213	0	15min	Danuglipron
ESVPEFPLS(UniMod:21)PPK	S38	P16949	STMN1	0.659811	0.104558	0	15min	Danuglipron
ETAPEEPGS(UniMod:21)PAK	S592	P35612	ADD2	0.927081	-0.0400744	0	15min	Danuglipron
ETNLDS(UniMod:21)LPLVDTHSK	S430	P08670	VIM	0.211016	0.26208	0	15min	Danuglipron
ETPHS(UniMod:21)PGVEDAPIAK	S490	Q9UHB6	LIMA1	0.176097	0.426881	0	15min	Danuglipron
ETSLATPAGKES(UniMod:21)QEGPK	S526	Q9UKJ3	GPATCH8	0.89212	0.060598	0	15min	Danuglipron
ETVQTTQS(UniMod:21)PTPVEK	S617	Q9UPN6	SCAF8	0.973407	-0.0100216	0	15min	Danuglipron
EVAAFAQFGS(UniMod:21)DLDAATQQLLSR	S451	P25705	ATP5F1A	0.226114	-0.217141	0	15min	Danuglipron
EVAAFAQFGSDLDAAT(UniMod:21)QQLLS(UniMod:21)RGVRLTELLK	T457;S462	P25705	ATP5F1A	0.0369689	-0.456196	0	15min	Danuglipron
EVDEQM(UniMod:35)LNVQNKNS(UniMod:21)S(UniMod:21)YFVEWIPNNVK	S338;S339	P68371	TUBB4B	0.742001	-0.123324	0	15min	Danuglipron
EVDGLLTSEPM(UniMod:35)GS(UniMod:21)PVSSK	S594	Q8WWM7	ATXN2L	0.0711367	0.302811	0	15min	Danuglipron
EVS(UniMod:21)DSEAGGGPQGER	S370	Q9BW71	HIRIP3	0.0662645	1.06172	0	15min	Danuglipron
EVT(UniMod:21)NASAAGNKAPGKGNM(UniMod:35)MSNFFGK	T219	Q15054	POLD3	0.545779	0.176594	0	15min	Danuglipron
EWIEEKNQALNT(UniMod:21)DNY(UniMod:21)GHDLASVQALQR	T1258;Y1261	Q13813	SPTAN1	0.232061	0.480237	0	15min	Danuglipron
EWS(UniMod:21)LESSPAQNWTPPQPR	S125	Q8N6T3	ARFGAP1	0.102634	-0.392026	0	15min	Danuglipron
EWVEKLT(UniMod:21)EVSISSDAFFPFRDNVDR	T532	P31939	ATIC	0.250866	0.253407	0	15min	Danuglipron
EY(UniMod:21)EATLEEC(UniMod:4)C(UniMod:4)AKDDPHAC(UniMod:4)YSTVFDK	Y376	P02769	ALB	0.303054	-0.240408	0	15min	Danuglipron
EY(UniMod:21)GVERDLAVYNQLLNIFPK	Y120	Q9BQ95	ECSIT	0.793695	0.127589	0	15min	Danuglipron
EY(UniMod:21)KLVVLGSGGVGK	Y4	P62834	RAP1A	0.112946	-0.329058	0	15min	Danuglipron
EY(UniMod:21)QKIGKALQSLATVFSSSGYQGETDLNDAITEAGK	Y435	Q9Y5X1	SNX9	0.562189	0.526403	0	15min	Danuglipron
FAAATGAT(UniMod:21)PIAGR	T97	P08865	RPSA	0.0142783	0.848607	1	15min	Danuglipron
FAIQT(UniMod:21)DPNSNDGLVTVVKPIDFETNR	T435	P19022	CDH2	0.348303	0.283518	0	15min	Danuglipron
FAQSAPGS(UniMod:21)PLSSQPVLITVQR	S428	Q01167	FOXK2	0.422645	0.196039	0	15min	Danuglipron
FARLVKSY(UniMod:21)EAQDPEIASLSGK	Y88	Q99622	C12orf57	0.300847	-0.445628	0	15min	Danuglipron
FAS(UniMod:21)WALESDNNTALLLSK	S350	Q13263	TRIM28	0.343062	-0.136869	0	15min	Danuglipron
FDGALNVDLT(UniMod:21)EFQTNLVPYPR	T253	P68366	TUBA4A	0.708695	0.291676	0	15min	Danuglipron
FDS(UniMod:21)KS(UniMod:21)LEAYLNQHLSGFGAER	S22;S24	Q709F0	ACAD11	0.692167	-0.321374	0	15min	Danuglipron
FEDAKLAAAIS(UniMod:21)EVVS(UniMod:21)QTPASTTQAGAPPR	S540;S544	P20810	CAST	0.0186005	-0.380822	0	15min	Danuglipron
FEKNFY(UniMod:21)QEHPDLAR	Y59	P17844	DDX5	0.342299	0.840414	0	15min	Danuglipron
FET(UniMod:21)S(UniMod:21)KYYVTIIDAPGHR	T82;S83	P68104	EEF1A1	0.42905	-0.201587	0	15min	Danuglipron
FET(UniMod:21)TKYYITIIDAPGHR	T82	Q05639	EEF1A2	0.133517	-1.22353	0	15min	Danuglipron
FEY(UniMod:21)LLKQTELFAHFIQPAAQK	Y94	O60264	SMARCA5	0.248909	0.359969	0	15min	Danuglipron
FFEHFIEGGRT(UniMod:21)VKEFC(UniMod:4)QQEVEPMC(UniMod:4)K	T199	Q96FW1	OTUB1	0.836016	0.049028	0	15min	Danuglipron
FGGEHVPNSPFQVT(UniMod:21)ALAGDQPSVQPPLR	T1739	P21333	FLNA	0.177749	-0.309281	0	15min	Danuglipron
FGGEHVPNSPFQVTALAGDQPS(UniMod:21)VQPPLR	S1747	P21333	FLNA	0.349857	0.232418	0	15min	Danuglipron
FGGS(UniMod:21)GSQVDSAR	S361	Q13200	PSMD2	0.0631148	1.33248	0	15min	Danuglipron
FGISEPGNQEKESEKPLENDT(UniMod:21)GFQAQDISGQK	T945	Q7Z3J3	RGPD4	0.463632	0.473643	0	15min	Danuglipron
FGIVT(UniMod:21)SSAGTGTTEDTEAKK	T185	P82979	SARNP	0.632137	-0.136255	0	15min	Danuglipron
FGLLDQDLS(UniMod:21)NIGPAYDNQK	S262	Q9UBL3	ASH2L	0.216203	-0.207157	0	15min	Danuglipron
FGQAATM(UniMod:35)EGIGAIGGT(UniMod:21)PPAFNR	T450	Q15233	NONO	0.884424	0.0452946	0	15min	Danuglipron
FGQAATMEGIGAIGGT(UniMod:21)PPAFNR	T450	Q15233	NONO	0.438822	-0.304736	0	15min	Danuglipron
FGT(UniMod:21)FGGLGSK	T5824	Q09666	AHNAK	0.0798326	-0.349325	0	15min	Danuglipron
FGVSS(UniMod:21)S(UniMod:21)SSGPSQTLTSTGNFK	S909;S910	P49790	NUP153	0.455449	-0.381667	0	15min	Danuglipron
FHATVSFDTDT(UniMod:21)GLKQALETVNDYNPLMK	T320	Q14204	DYNC1H1	0.0226264	-0.595708	0	15min	Danuglipron
FHS(UniMod:21)PSTTWS(UniMod:21)PNK	S796;S802	Q99590	SCAF11	0.63333	0.212257	0	15min	Danuglipron
FHS(UniMod:21)PSTTWSPNK	S796	Q99590	SCAF11	0.146699	0.178014	0	15min	Danuglipron
FIRGVVDS(UniMod:21)EDIPLNLSR	S393	Q12931	TRAP1	0.27215	-0.265806	0	15min	Danuglipron
FISGILAALS(UniMod:21)AMIS(UniMod:21)LEIPQVNIM(UniMod:35)TK	S160;S164	Q9UHW5	GPN3	0.582021	-0.111055	0	15min	Danuglipron
FLAAGTHLGGTNLDFQMEQY(UniMod:21)IYK	Y37	P08865	RPSA	0.00129033	0.861393	1	15min	Danuglipron
FLEGT(UniMod:21)S(UniMod:21)C(UniMod:4)IAGVFVDATK	T4069;S4070	Q15149	PLEC	0.512084	-0.0932609	0	15min	Danuglipron
FLERAAVENLPT(UniMod:21)FLVELSR	T35	Q14974	KPNB1	0.0111163	-0.485529	0	15min	Danuglipron
FLKFGMT(UniMod:21)PS(UniMod:21)KGVLFYGPPGC(UniMod:4)GK	T509;S511	P55072	VCP	0.21931	-0.176307	0	15min	Danuglipron
FLKS(UniMod:21)GDAAIVDM(UniMod:35)VPGKPM(UniMod:35)C(UniMod:4)VESFSDYPPLGR	S396	P68104	EEF1A1	0.282888	0.214849	0	15min	Danuglipron
FLKS(UniMod:21)GDAAIVDM(UniMod:35)VPGKPMC(UniMod:4)VESFSDYPPLGR	S396	P68104	EEF1A1	0.677324	-0.117951	0	15min	Danuglipron
FLKS(UniMod:21)GDAAIVDMVPGKPMC(UniMod:4)VES(UniMod:21)FSDYPPLGR	S396;S414	P68104	EEF1A1	0.542886	-0.162494	0	15min	Danuglipron
FLKS(UniMod:21)GDAAIVDMVPGKPMC(UniMod:4)VESFSDYPPLGR	S396	P68104	EEF1A1	0.0336138	-1.01931	1	15min	Danuglipron
FLLDRRNS(UniMod:21)PM(UniMod:35)AQT(UniMod:21)PPC(UniMod:4)HLPNIPGVTSPGTLIEDSK	S65;T70	Q13542	EIF4EBP2	0.566786	-0.218848	0	15min	Danuglipron
FLMEC(UniMod:4)RNS(UniMod:21)PVTK	S65	Q13541	EIF4EBP1	0.0274404	-0.77146	1	15min	Danuglipron
FLPREEGPYEVEVTY(UniMod:21)DGVPVPGSPFPLEAVAPTKPSK	Y1047	P21333	FLNA	0.785965	-0.119562	0	15min	Danuglipron
FLREPVVTPQDLEGPGRAES(UniMod:21)K	S472	Q66K74	MAP1S	0.119793	0.392364	0	15min	Danuglipron
FLSHS(UniMod:21)TDSLNK	S1929	Q12802	AKAP13	0.74457	0.106596	0	15min	Danuglipron
FLY(UniMod:21)GC(UniMod:4)QAPTIC(UniMod:4)FVYQDPQGR	Y171	Q16531	DDB1	0.479188	-0.267947	0	15min	Danuglipron
FM(UniMod:35)C(UniMod:4)EVQVEGY(UniMod:21)NYTGMGNSTNK	Y43	Q08211	DHX9	0.884819	-0.0464147	0	15min	Danuglipron
FMEQSRS(UniMod:21)PSVS(UniMod:21)PSK	S494;S498	Q96JG6	VPS50	0.758639	0.130348	0	15min	Danuglipron
FMEQSRS(UniMod:21)PSVSPSK	S494	Q96JG6	VPS50	0.710915	0.0780502	0	15min	Danuglipron
FPRY(UniMod:21)AEIVHLTLPDGTK	Y68	P21281	ATP6V1B2	0.221798	-0.387283	0	15min	Danuglipron
FPS(UniMod:21)PHPS(UniMod:21)PAK	S326;S330	O14681	EI24	0.692944	0.166242	0	15min	Danuglipron
FPSGS(UniMod:21)QRARVVNTDHGS(UniMod:21)PEQLQIPVTDSGR	S266;S278	Q6IQ49	SDE2	0.316286	-0.232004	0	15min	Danuglipron
FPSGS(UniMod:21)QRARVVNTDHGSPEQLQIPVTDSGR	S266	Q6IQ49	SDE2	0.438636	0.864116	0	15min	Danuglipron
FQDGDLT(UniMod:21)LYQSNTILR	T62	P09211	GSTP1	0.860027	-0.180077	0	15min	Danuglipron
FQEQEC(UniMod:4)PPS(UniMod:21)PEPTR	S186	P62070	RRAS2	0.972783	-0.0107949	0	15min	Danuglipron
FQEQEC(UniMod:4)PPS(UniMod:21)PEPTRK	S186	P62070	RRAS2	0.826583	0.0726222	0	15min	Danuglipron
FQFERLGY(UniMod:21)FSVDPDSHQGK	Y748	P47897	QARS1	0.756322	-0.0923726	0	15min	Danuglipron
FQS(UniMod:21)NHMDMVRIESPEEISLLPK	S87	P49914	MTHFS	0.141893	-0.2865	0	15min	Danuglipron
FQSAAIGALQEAS(UniMod:21)EAY(UniMod:21)LVGLFEDTNLC(UniMod:4)AIHAK	S97;Y100	P84243	H3-3B	0.599451	0.330483	0	15min	Danuglipron
FQSPQIQATIS(UniMod:21)PPLQPK	S200	Q7Z478	DHX29	0.791389	-0.0588159	0	15min	Danuglipron
FQSQADQDQQASGLQS(UniMod:21)PPSR	S481	Q9P2B4	CTTNBP2NL	0.76549	-0.0438837	0	15min	Danuglipron
FQSSAVM(UniMod:35)ALQEAS(UniMod:21)EAY(UniMod:21)LVGLFEDTNLC(UniMod:4)AIHAK	S97;Y100	Q71DI3	H3C13	0.600268	0.137996	0	15min	Danuglipron
FQSSHHPTDIT(UniMod:21)SLDQYVER	T522	P14625	HSP90B1	0.459397	-0.183646	0	15min	Danuglipron
FQTLKT(UniMod:21)AWGQQPDLAANEAQLLRK	T253	Q9UNM6	PSMD13	0.533357	-0.190248	0	15min	Danuglipron
FREIQQELS(UniMod:21)S(UniMod:21)GRNEGQLNGETNTPIEGNQAGDAAASAR	S25;S26	P18583	SON	0.969812	-0.00948265	0	15min	Danuglipron
FRRS(UniMod:21)ET(UniMod:21)PPHWR	S356;T358	Q13427	PPIG	0.919602	0.031379	0	15min	Danuglipron
FS(UniMod:21)LFGLGGEPGGGAAGPAAAADGGTVDLR	S37	Q9NX62	BPNT2	0.150436	-0.325571	0	15min	Danuglipron
FS(UniMod:21)MPGFK	S886	Q09666	AHNAK	0.642469	0.335009	0	15min	Danuglipron
FS(UniMod:21)MPGFK	S886	Q09666	AHNAK	0.642469	0.335009	0	15min	Danuglipron
FS(UniMod:21)MPGFK	S886	Q09666	AHNAK	0.642469	0.335009	0	15min	Danuglipron
FS(UniMod:21)MPGFK	S886	Q09666	AHNAK	0.642469	0.335009	0	15min	Danuglipron
FS(UniMod:21)MPGFK	S886	Q09666	AHNAK	0.642469	0.335009	0	15min	Danuglipron
FS(UniMod:21)MPGFK	S886	Q09666	AHNAK	0.642469	0.335009	0	15min	Danuglipron
FS(UniMod:21)MPGFK	S886	Q09666	AHNAK	0.642469	0.335009	0	15min	Danuglipron
FS(UniMod:21)MPGFK	S886	Q09666	AHNAK	0.642469	0.335009	0	15min	Danuglipron
FS(UniMod:21)MPGFK	S886	Q09666	AHNAK	0.642469	0.335009	0	15min	Danuglipron
FS(UniMod:21)MPGFK	S886	Q09666	AHNAK	0.642469	0.335009	0	15min	Danuglipron
FS(UniMod:21)MPGFK	S886	Q09666	AHNAK	0.642469	0.335009	0	15min	Danuglipron
FS(UniMod:21)MPGFK	S886	Q09666	AHNAK	0.642469	0.335009	0	15min	Danuglipron
FS(UniMod:21)MPGFK	S886	Q09666	AHNAK	0.642469	0.335009	0	15min	Danuglipron
FS(UniMod:21)MPGFK	S886	Q09666	AHNAK	0.642469	0.335009	0	15min	Danuglipron
FS(UniMod:21)MPGFK	S886	Q09666	AHNAK	0.642469	0.335009	0	15min	Danuglipron
FS(UniMod:21)MPGFK	S886	Q09666	AHNAK	0.642469	0.335009	0	15min	Danuglipron
FS(UniMod:21)MPGFK	S886	Q09666	AHNAK	0.642469	0.335009	0	15min	Danuglipron
FS(UniMod:21)MPGFK	S886	Q09666	AHNAK	0.642469	0.335009	0	15min	Danuglipron
FS(UniMod:21)PDGNRFATASADGQIYIYDGK	S198	O75083	WDR1	0.652256	-0.207823	0	15min	Danuglipron
FSFRS(UniMod:21)QEDLNEPIKR	S1196	Q7Z460	CLASP1	0.970894	-0.00811875	0	15min	Danuglipron
FSHEEIAMAT(UniMod:21)VT(UniMod:21)ALR	T253;T255	P04075	ALDOA	0.841121	-0.0677014	0	15min	Danuglipron
FSMPGFKAEGPEVDVNLPKADIDVS(UniMod:21)GPSVDTDAPDLDIEGPEGK	S1744	Q09666	AHNAK	0.34177	-0.142652	0	15min	Danuglipron
FSWAQGT(UniMod:21)DT(UniMod:21)ILADEMGLGK	T745;T747	Q14839	CHD4	0.732783	0.0735294	0	15min	Danuglipron
FT(UniMod:21)EFKAFYGDTLVTGFAR	T345	Q9HCC0	MCCC2	0.619444	0.237528	0	15min	Danuglipron
FT(UniMod:21)FPDPPPLS(UniMod:21)PPVLGLHGVTFGYQGQK	T613;S621	Q8NE71	ABCF1	0.581416	-0.148317	0	15min	Danuglipron
FT(UniMod:21)MELAKKGFIGPGIDVPAPDM(UniMod:35)STGER	T206	P00367	GLUD1	0.755413	0.0718424	0	15min	Danuglipron
FVDGLM(UniMod:35)IHS(UniMod:21)GDPVNYYVDTAVR	S160	P23396	RPS3	0.676363	-0.0877184	0	15min	Danuglipron
FVERTLRLAGT(UniMod:21)QPLEVLEAVQR	T682	P22314	UBA1	0.4419	-0.175767	0	15min	Danuglipron
GAAAAAT(UniMod:21)GQPGTAPAGTPGAPPLAGM(UniMod:35)AIVK	T531	Q13263	TRIM28	0.0889152	0.688044	0	15min	Danuglipron
GAAAAATGQPGTAPAGT(UniMod:21)PGAPPLAGM(UniMod:35)AIVK	T541	Q13263	TRIM28	0.799756	0.0527416	0	15min	Danuglipron
GAAAAATGQPGTAPAGT(UniMod:21)PGAPPLAGMAIVK	T541	Q13263	TRIM28	0.431258	-0.489466	0	15min	Danuglipron
GAAGALMVY(UniMod:21)DIT(UniMod:21)RRSTYNHLSSWLTDAR	Y91;T94	P61106	RAB14	0.255803	0.266901	0	15min	Danuglipron
GAALDVHES(UniMod:21)EPFSFAQGPLK	S300	P56545	CTBP2	6.90425e-05	2.21188	1	15min	Danuglipron
GAASTLVPGVSETSASPGS(UniMod:21)PSVR	S2790	Q6ZRS2	SRCAP	0.0408699	-0.979779	1	15min	Danuglipron
GADKT(UniMod:21)VKGPDGLT(UniMod:21)AFEATDNQAIK	T95;T103	P58546	MTPN	0.371266	-0.958747	0	15min	Danuglipron
GADNDGS(UniMod:21)GSESGYTTPK	S212	Q7Z417	NUFIP2	0.959991	0.0222751	0	15min	Danuglipron
GAEAANVT(UniMod:21)GPGGVPVQGSK	T126	P67809	YBX1	0.601379	0.772289	0	15min	Danuglipron
GAGAGHPGAGGAQPPDS(UniMod:21)PAGVR	S87	Q13884	SNTB1	0.170951	-0.710687	0	15min	Danuglipron
GAGDGS(UniMod:21)DEEVDGKADGAEAKPAE	S1943	P35579	MYH9	0.736981	0.349446	0	15min	Danuglipron
GAGQQQS(UniMod:21)QEM(UniMod:35)MEVDR	S12	Q15435	PPP1R7	0.772906	-0.107159	0	15min	Danuglipron
GAGQQQS(UniMod:21)QEMM(UniMod:35)EVDR	S12	Q15435	PPP1R7	0.631109	0.173961	0	15min	Danuglipron
GAGQQQS(UniMod:21)QEMMEVDR	S12	Q15435	PPP1R7	0.517964	0.214616	0	15min	Danuglipron
GAHAPQELPQAKGS(UniMod:21)DDELFLGGSNQDSVQGLGR	S197	Q96JB3	HIC2	0.0613899	-0.190087	0	15min	Danuglipron
GAILS(UniMod:21)EEELAAMS(UniMod:21)PTAAAVAK	S371;S379	P12270	TPR	0.982293	-0.00742395	0	15min	Danuglipron
GAILSEEELAAMS(UniMod:21)PT(UniMod:21)AAAVAK	S379;T381	P12270	TPR	0.33999	-0.163577	0	15min	Danuglipron
GAKLT(UniMod:21)PEEEEILNK	T130	P62241	RPS8	0.522023	-0.925705	0	15min	Danuglipron
GALHTVS(UniMod:21)HEDIR	S763	Q13136	PPFIA1	0.0424182	-0.589971	0	15min	Danuglipron
GAPGKDGEVGPSGPVGPPGLAGERGEQGPPGPT(UniMod:21)GFQGLPGPPGPPGEGGK	T674	P05997	COL5A2	0.594483	0.0792367	0	15min	Danuglipron
GAPPGS(UniMod:21)PEPPALLAAPLAAGAC(UniMod:4)PGGR	S263	Q9Y4B5	MTCL1	0.623948	0.396683	0	15min	Danuglipron
GAPS(UniMod:21)PGVLGPHASEPQLAPPAC(UniMod:4)TPAAPAVPGPPGPR	S258	O96013	PAK4	0.313993	-0.655797	0	15min	Danuglipron
GAPSPGVLGPHASEPQLAPPAC(UniMod:4)T(UniMod:21)PAAPAVPGPPGPR	T277	O96013	PAK4	0.61727	0.177033	0	15min	Danuglipron
GAPSPGVLGPHASEPQLAPPAC(UniMod:4)TPAAPAVPGPPGPRS(UniMod:21)PQREPQR	S291	O96013	PAK4	0.721883	0.224768	0	15min	Danuglipron
GAQASSGS(UniMod:21)PALPR	S620	P42684	ABL2	0.00417806	-0.437097	0	15min	Danuglipron
GAQVNAVNQNGC(UniMod:4)T(UniMod:21)PLHYAASK	T108	O75832	PSMD10	0.66114	-0.153879	0	15min	Danuglipron
GAVEALAAALAHIS(UniMod:21)GATSVDQR	S619	Q9NR30	DDX21	0.972817	-0.0132899	0	15min	Danuglipron
GDAASS(UniMod:21)PAPAASVGSSQGGAR	S64	Q8WVB6	CHTF18	0.0528874	1.20575	0	15min	Danuglipron
GDGAELIWDKDDPS(UniMod:21)AMDFVTSAANLR	S350	Q9UBT2	UBA2	0.87802	0.049097	0	15min	Danuglipron
GDGGGAGGGGGGGGS(UniMod:21)GGGGS(UniMod:21)GGGGGGGSSRPPAPQENTTSEAGLPQGEAR	S239;S244	Q9UKM9	RALY	0.770848	-0.0445929	0	15min	Danuglipron
GDPGDQT(UniMod:21)KAEGSSTASSGSQLAEGK	T501	Q9NZB2	FAM120A	0.349196	0.61398	0	15min	Danuglipron
GDPGLPGAAGQAGMPGQAGPVGPKGDNGS(UniMod:21)VGEPGPK	S92	P35247	SFTPD	0.572613	-0.0912276	0	15min	Danuglipron
GDRS(UniMod:21)PEPGQTWTR	S93	Q09666	AHNAK	0.19334	0.180922	0	15min	Danuglipron
GDS(UniMod:21)LKEPTSIAESSR	S380	Q9C0B5	ZDHHC5	0.909333	0.0157596	0	15min	Danuglipron
GDTPASATAPTEAAQIIS(UniMod:21)AAGDT(UniMod:21)LSVPAPAVQPEESLK	S150;T155	Q16891	IMMT	0.708308	-0.10153	0	15min	Danuglipron
GDVTAEEAAGAS(UniMod:21)PAK	S22	P49006	MARCKSL1	0.542432	0.16057	0	15min	Danuglipron
GDVVIVLT(UniMod:21)GWRPGS(UniMod:21)GFTNTMR	T513;S519	P14618	PKM	0.244755	0.595168	0	15min	Danuglipron
GDVVIVLT(UniMod:21)GWRPGSGFTNTMR	T513	P14618	PKM	0.10771	0.528686	0	15min	Danuglipron
GDY(UniMod:21)HRY(UniMod:21)LAEFATGNDR	Y128;Y131	P62258	YWHAE	0.419622	-0.203275	0	15min	Danuglipron
GEAAAERPGEAAVAS(UniMod:21)S(UniMod:21)PSK	S26;S27	P29966	MARCKS	0.238413	0.713786	0	15min	Danuglipron
GEAAAERPGEAAVASS(UniMod:21)PSK	S27	P29966	MARCKS	0.4177	0.32199	0	15min	Danuglipron
GEAAAERPGEAAVASSPS(UniMod:21)K	S29	P29966	MARCKS	0.00784043	0.502999	0	15min	Danuglipron
GEALSALDS(UniMod:21)K	S168	O75396	SEC22B	0.977239	0.0197299	0	15min	Danuglipron
GEENLMDAQVKAIADT(UniMod:21)GANVVVTGGK	T286	P50990	CCT8	0.832375	0.0473522	0	15min	Danuglipron
GEFSAS(UniMod:21)PM(UniMod:35)LK	S1124	Q9UQ35	SRRM2	0.105227	-0.385689	0	15min	Danuglipron
GEFSAS(UniMod:21)PMLK	S1124	Q9UQ35	SRRM2	0.339409	0.230242	0	15min	Danuglipron
GEGDAPFSEPGTTSTQRPSS(UniMod:21)PETATK	S323	Q9UQ35	SRRM2	0.984662	-0.00514145	0	15min	Danuglipron
GEGDIHENVDTDLPGSLGQSEEKPVPAAPVPS(UniMod:21)PVAPAPVPSR	S131	Q9UK76	JPT1	0.342236	-0.266509	0	15min	Danuglipron
GEGESPPVNGTDEAAGAT(UniMod:21)GDAIEPAPPSQGAEAK	T61	P49006	MARCKSL1	0.641663	-0.163766	0	15min	Danuglipron
GEHPGLS(UniMod:21)IGDVAKKLGEM(UniMod:35)WNNTAADDK	S121	P09429	HMGB1	0.00655353	-1.13375	1	15min	Danuglipron
GEPAAAAAPEAGAS(UniMod:21)PVEK	S101	P29966	MARCKS	0.438748	0.205894	0	15min	Danuglipron
GEPNVSY(UniMod:21)IC(UniMod:4)SR	Y279	P49840	GSK3A	0.578853	0.102412	0	15min	Danuglipron
GEQVSQNGLPAEQGS(UniMod:21)PR	S2138	Q01082	SPTBN1	0.716913	-0.0795618	0	15min	Danuglipron
GET(UniMod:21)KAFY(UniMod:21)PEEISSMVLTK	T111;Y115	P0DMV8	HSPA1A	0.00750003	-0.54692	0	15min	Danuglipron
GET(UniMod:21)KT(UniMod:21)FFPEEISSMVLTK	T112;T114	P54652	HSPA2	0.523772	-0.296994	0	15min	Danuglipron
GFDY(UniMod:21)KT(UniMod:21)C(UniMod:4)NVLVALEQQSPDIAQGVHLDR	Y101;T103	P31153	MAT2A	0.72222	-0.0633308	0	15min	Danuglipron
GFFDPNT(UniMod:21)HENLTYVQLLR	T2391	P58107	EPPK1	0.114548	1.90311	0	15min	Danuglipron
GFFDPNT(UniMod:21)HENLTYVQLLR	T2391	P58107	EPPK1	0.114548	1.90311	0	15min	Danuglipron
GFFDPNT(UniMod:21)HENLTYVQLLR	T2391	P58107	EPPK1	0.114548	1.90311	0	15min	Danuglipron
GFFDPNT(UniMod:21)HENLTYVQLLR	T2391	P58107	EPPK1	0.114548	1.90311	0	15min	Danuglipron
GFFDPNT(UniMod:21)HENLTYVQLLR	T2391	P58107	EPPK1	0.114548	1.90311	0	15min	Danuglipron
GFGFGQGAGALVHS(UniMod:21)E	S192	P21291	CSRP1	0.427606	0.176972	0	15min	Danuglipron
GFGS(UniMod:21)VEELC(UniMod:4)TNSSLGMEK	S820	Q2NKX8	ERCC6L	0.52395	0.146705	0	15min	Danuglipron
GFQQILAGEY(UniMod:21)DHLPEQAFYM(UniMod:35)VGPIEEAVAK	Y499	P06576	ATP5F1B	0.569386	0.25955	0	15min	Danuglipron
GFQQILAGEY(UniMod:21)DHLPEQAFYMVGPIEEAVAK	Y499	P06576	ATP5F1B	0.0499921	-0.410432	0	15min	Danuglipron
GFS(UniMod:21)DSGGGPPAK	S66	Q9H307	PNN	0.147287	0.199697	0	15min	Danuglipron
GGADVS(UniMod:21)GGVSAPDISLGEGHLSVK	S5573	Q09666	AHNAK	0.479962	0.125276	0	15min	Danuglipron
GGAS(UniMod:21)EEALSAVAPR	S1191	O15056	SYNJ2	0.663962	0.292064	0	15min	Danuglipron
GGDSIGET(UniMod:21)PTPGASK	T326	O75533	SF3B1	0.099379	-0.55957	0	15min	Danuglipron
GGDVS(UniMod:21)PSPYSSSSWR	S383	Q14004	CDK13	0.373291	0.279372	0	15min	Danuglipron
GGELLVHTGFLGS(UniMod:21)SQDR	S126	Q6RW13	AGTRAP	0.761361	0.140508	0	15min	Danuglipron
GGET(UniMod:21)PGSEQWK	T226	O60271	SPAG9	0.0668256	-0.615653	0	15min	Danuglipron
GGFAQGGHS(UniMod:21)QGHVVPGGGLEGGGVASQDR	S912	Q14151	SAFB2	0.896213	-0.026057	0	15min	Danuglipron
GGGGPGGGGPGGGS(UniMod:21)AGGPSQPPGGGGPGIRK	S54	Q92945	KHSRP	0.137818	-0.291905	0	15min	Danuglipron
GGGRGNKHQGGWT(UniMod:21)DGGSGGGGGYQDGGYR	T384	Q8NCA5	FAM98A	0.337588	0.573701	0	15min	Danuglipron
GGGT(UniMod:21)PDANSLAPPGK	T302	Q9BRQ0	PYGO2	0.964894	0.0167368	0	15min	Danuglipron
GGIM(UniMod:35)LPEKS(UniMod:21)QGKVLQAT(UniMod:21)VVAVGSGSK	S37;T45	P61604	HSPE1	0.278632	-0.266168	0	15min	Danuglipron
GGKHKT(UniMod:21)GPNLHGLFGR	T29	P99999	CYCS	0.236055	1.16901	0	15min	Danuglipron
GGKPGLTIQAPQLEVS(UniMod:21)VPSANIEGLEGK	S357	Q09666	AHNAK	0.416888	-0.181328	0	15min	Danuglipron
GGLS(UniMod:21)PANDTGAK	S47	P30419	NMT1	0.698052	0.120542	0	15min	Danuglipron
GGNFGGRS(UniMod:21)S(UniMod:21)GPYGGGGQYFAK	S337;S338	P09651	HNRNPA1	0.589446	0.258847	0	15min	Danuglipron
GGPGSAVSPYPT(UniMod:21)FNPSSDVAALHK	T41	P04083	ANXA1	0.628146	-0.112354	0	15min	Danuglipron
GGQGDPAVPAQQPADPS(UniMod:21)TPER	S446	O15231	ZNF185	0.799372	0.0441105	0	15min	Danuglipron
GGRS(UniMod:21)PDEVTLTSIVPTR	S319	Q9UKS6	PACSIN3	0.533158	0.178256	0	15min	Danuglipron
GGS(UniMod:21)ISVQVNSIK	S686	Q14978	NOLC1	0.755003	0.114063	0	15min	Danuglipron
GGS(UniMod:21)LESDGC(UniMod:4)PK	S423	P51608	MECP2	0.156814	0.403505	0	15min	Danuglipron
GGS(UniMod:21)PIIQEPEEPSEHREESSPR	S3823	Q01484	ANK2	0.937291	0.0509057	0	15min	Danuglipron
GGS(UniMod:21)PPWAANSQPQPPR	S305	Q15746	MYLK	0.302806	0.237807	0	15min	Danuglipron
GGS(UniMod:21)PQM(UniMod:35)DDIK	S544	Q13144	EIF2B5	0.0703219	1.2195	0	15min	Danuglipron
GGS(UniMod:21)PQMDDIK	S544	Q13144	EIF2B5	0.168165	0.32988	0	15min	Danuglipron
GGS(UniMod:21)VY(UniMod:21)PDIC(UniMod:4)TISLVAVSDVNK	S357;Y359	O60678	PRMT3	0.238531	1.05645	0	15min	Danuglipron
GGS(UniMod:21)WIQEINVAEK	S4026	P78527	PRKDC	0.724654	0.108119	0	15min	Danuglipron
GGSISVQVNSIKFDS(UniMod:21)E	S698	Q14978	NOLC1	0.163628	0.187135	0	15min	Danuglipron
GGTPAGS(UniMod:21)ARGS(UniMod:21)PTRPNPPVR	S518;S522	Q14195	DPYSL3	0.31144	0.235349	0	15min	Danuglipron
GGVTGS(UniMod:21)PEAS(UniMod:21)ISGSK	S5731;S5735	Q09666	AHNAK	0.323609	0.763398	0	15min	Danuglipron
GGVTGS(UniMod:21)PEASISGSK	S5731	Q09666	AHNAK	0.447173	0.251772	0	15min	Danuglipron
GGVTGSPEASISGS(UniMod:21)K	S5739	Q09666	AHNAK	0.343791	-0.243971	0	15min	Danuglipron
GHTDTEGRPPS(UniMod:21)PPPTSTPEK	S363	Q00613	HSF1	0.228809	0.38364	0	15min	Danuglipron
GHVDILAPT(UniMod:21)VQELAALEK	T711	Q92499	DDX1	0.0833098	-0.49261	0	15min	Danuglipron
GHY(UniMod:21)T(UniMod:21)EGAELVDSVLDVVR	Y106;T107	P68371	TUBB4B	0.12273	2.05647	0	15min	Danuglipron
GHY(UniMod:21)T(UniMod:21)EGAELVDSVLDVVRK	Y106;T107	P68371	TUBB4B	0.971304	0.0145825	0	15min	Danuglipron
GHY(UniMod:21)TEGAELVDSVLDVVR	Y106	P68371	TUBB4B	0.996541	-0.00163103	0	15min	Danuglipron
GHYEVTGS(UniMod:21)DDETGK	S5841	Q09666	AHNAK	0.497858	0.390959	0	15min	Danuglipron
GHYTEGAELMES(UniMod:21)VM(UniMod:35)DVVR	S115	Q3ZCM7	TUBB8	0.565397	0.174648	0	15min	Danuglipron
GHYTEGAELMES(UniMod:21)VM(UniMod:35)DVVRK	S115	Q3ZCM7	TUBB8	0.664421	-0.150871	0	15min	Danuglipron
GHYTEGAELVDS(UniMod:21)VLDVVR	S115	P68371	TUBB4B	0.908568	0.0400735	0	15min	Danuglipron
GIDVQQVS(UniMod:21)LVINYDLPTNR	S342	P60842	EIF4A1	0.0832797	-0.174953	0	15min	Danuglipron
GIFDS(UniMod:21)RKNVLGHMQQGGSPTPFDR	S654	P08237	PFKM	0.561885	0.131712	0	15min	Danuglipron
GILADEDS(UniMod:21)S(UniMod:21)RPVWLKAINC(UniMod:4)ATSGVVGLVNC(UniMod:4)LR	S1437;S1438	P49327	FASN	0.311745	-0.261981	0	15min	Danuglipron
GILKNKT(UniMod:21)S(UniMod:21)TTSSMVASAEQPR	T19;S20	P41236	PPP1R2	0.686842	-0.102655	0	15min	Danuglipron
GIPLATGDTS(UniMod:21)PEPELLPGAPLPPPK	S42	O75821	EIF3G	0.499554	-0.582928	0	15min	Danuglipron
GIS(UniMod:21)HASSSIVSLAR	S100	Q6GQQ9	OTUD7B	0.35976	0.0712635	0	15min	Danuglipron
GIS(UniMod:21)PIVFDR	S308	Q96MU7	YTHDC1	0.209499	0.363288	0	15min	Danuglipron
GIS(UniMod:21)QTNLITTVTPEK	S460	Q9Y2J2	EPB41L3	0.825252	-0.0639785	0	15min	Danuglipron
GISQDRS(UniMod:21)PLVK	S616	Q5T5U3	ARHGAP21	0.57403	-0.666716	0	15min	Danuglipron
GISQTNLITTVT(UniMod:21)PEK	T469	Q9Y2J2	EPB41L3	0.00322407	1.38392	1	15min	Danuglipron
GIVDQS(UniMod:21)QQAYQEAFEISKK	S145	P63104	YWHAZ	0.0625915	-0.415833	0	15min	Danuglipron
GKAS(UniMod:21)PFEEDQNR	S136	Q8TB72	PUM2	0.795037	-0.0669436	0	15min	Danuglipron
GKHIKAT(UniMod:21)DAM(UniMod:35)AHVAGFTVAHDVSAR	T176	Q96GK7	FAHD2A	0.648625	0.10912	0	15min	Danuglipron
GKLARAS(UniMod:21)GNYATVISHNPETK	S130	P62917	RPL8	0.958893	0.0138173	0	15min	Danuglipron
GKLEAIIT(UniMod:21)PPPAK	T129	O75367	MACROH2A1	0.236508	0.280622	0	15min	Danuglipron
GKLS(UniMod:21)AEENPDDSEVPSSSGINSTK	S43	Q9Y5Q9	GTF3C3	0.728952	-0.307693	0	15min	Danuglipron
GKPPPLLPS(UniMod:21)VLGPAGGDREALGLGPPAAQLTPPPAPVGLR	S441	Q8IY67	RAVER1	0.815645	-0.0520008	0	15min	Danuglipron
GLAAEDS(UniMod:21)GGDSK	S205	P41227	NAA10	0.814259	-0.103012	0	15min	Danuglipron
GLAGPPAS(UniMod:21)PGK	S545	Q9P206	KIAA1522	0.499951	-0.224698	0	15min	Danuglipron
GLAKGWAPT(UniMod:21)FLGYSMQGLC(UniMod:4)K	T126	Q00325	SLC25A3	0.357645	-0.354186	0	15min	Danuglipron
GLDPARVNVPVIGGHAGKT(UniMod:21)IIPLISQC(UniMod:4)TPK	T204	P40926	MDH2	0.274803	-0.178651	0	15min	Danuglipron
GLEGKS(UniMod:21)PDTGPDWLK	S4849	O14686	KMT2D	0.850221	-0.0304094	0	15min	Danuglipron
GLEPERIIGAT(UniMod:21)DS(UniMod:21)SGELMFLM(UniMod:35)K	T126;S128	P83916	CBX1	0.395368	1.28226	0	15min	Danuglipron
GLFRAAVPS(UniMod:21)GAS(UniMod:21)TGIYEALELRDNDK	S37;S40	P06733	ENO1	0.285609	-0.261592	0	15min	Danuglipron
GLFRAAVPS(UniMod:21)GASTGIYEALELR	S37	P06733	ENO1	0.207409	-0.397091	0	15min	Danuglipron
GLGAGAGAGEES(UniMod:21)PATSLPR	S90	O15173	PGRMC2	0.104529	0.508035	0	15min	Danuglipron
GLGPPS(UniMod:21)PPAPPR	S95	Q13425	SNTB2	0.871379	-0.0196662	0	15min	Danuglipron
GLGS(UniMod:21)SPDLELLLR	S335	Q9NQQ7	SLC35C2	0.424809	0.359451	0	15min	Danuglipron
GLGTDEDSLIEIIC(UniMod:4)SRT(UniMod:21)NQELQEINRVY(UniMod:21)K	T136;Y147	P07355	ANXA2	0.362177	-0.169601	0	15min	Danuglipron
GLIAAIC(UniMod:4)AGPT(UniMod:21)ALLAHEIGFGSK	T110	Q99497	PARK7	0.69122	0.0628017	0	15min	Danuglipron
GLKM(UniMod:35)AS(UniMod:21)T(UniMod:21)FIGNSTAIQELFK	S365;T366	Q9BUF5	TUBB6	0.337325	-0.448775	0	15min	Danuglipron
GLKM(UniMod:35)S(UniMod:21)AT(UniMod:21)FIGNSTAIQELFK	S364;T366	P68371	TUBB4B	0.717569	-0.159963	0	15min	Danuglipron
GLLNGAS(UniMod:21)QKAEVIM(UniMod:35)NY(UniMod:21)HVGETVLSLQK	S1086;Y1095	Q15393	SF3B3	0.765832	-0.142042	0	15min	Danuglipron
GLLS(UniMod:21)DSM(UniMod:35)TDVPVDTGVAAR	S19	O43399	TPD52L2	0.469217	1.16057	0	15min	Danuglipron
GLLS(UniMod:21)QGSPLSWEETKR	S5	P48506	GCLC	0.0309717	1.24257	1	15min	Danuglipron
GLLSDS(UniMod:21)MTDVPVDTGVAAR	S21	O43399	TPD52L2	0.201619	0.705461	0	15min	Danuglipron
GLLSS(UniMod:21)LDHTSIR	S104	P08574	CYC1	0.59119	0.274488	0	15min	Danuglipron
GLPWSC(UniMod:4)S(UniMod:21)ADEVQR	S23	P31943	HNRNPH1	0.192654	0.516881	0	15min	Danuglipron
GLPY(UniMod:21)RAT(UniMod:21)ENDIYNFFSPLNPVR	Y298;T301	P31943	HNRNPH1	0.265324	-1.1122	0	15min	Danuglipron
GLPYKAT(UniMod:21)ENDIY(UniMod:21)NFFSPLNPVR	T301;Y306	P52597	HNRNPF	0.0750959	-0.465399	0	15min	Danuglipron
GLPYRAT(UniMod:21)ENDIY(UniMod:21)NFFSPLNPMR	T301;Y306	P55795	HNRNPH2	0.9172	-0.021177	0	15min	Danuglipron
GLQT(UniMod:21)S(UniMod:21)QDARFYALSASFEPFSNK	T68;S69	P27797	CALR	0.456108	-0.146794	0	15min	Danuglipron
GLQVRPAPLS(UniMod:21)AELQAALAMEPTPGGVK	S351	P53602	MVD	0.631413	-0.14878	0	15min	Danuglipron
GLRRQVS(UniMod:21)AS(UniMod:21)ELHTSGILGPETLR	S2718;S2720	P58107	EPPK1	0.579548	0.153972	0	15min	Danuglipron
GLRRQVS(UniMod:21)AS(UniMod:21)ELHTSGILGPETLR	S2718;S2720	P58107	EPPK1	0.579548	0.153972	0	15min	Danuglipron
GLRRQVS(UniMod:21)AS(UniMod:21)ELHTSGILGPETLR	S2718;S2720	P58107	EPPK1	0.579548	0.153972	0	15min	Danuglipron
GLRRQVS(UniMod:21)AS(UniMod:21)ELHTSGILGPETLR	S2718;S2720	P58107	EPPK1	0.579548	0.153972	0	15min	Danuglipron
GLS(UniMod:21)QEGTGPPTSAGEGHSR	S217	Q63HN8	RNF213	0.25267	0.326037	0	15min	Danuglipron
GLSAS(UniMod:21)LPDLDSENWIEVK	S548	Q6PKG0	LARP1	0.598184	-0.258489	0	15min	Danuglipron
GLVEPVDVVDNADGT(UniMod:21)QTVNYVPSR	T1506	P21333	FLNA	0.0570112	-0.333659	0	15min	Danuglipron
GLY(UniMod:21)GIKDDVFLS(UniMod:21)VPC(UniMod:4)ILGQNGISDLVK	Y281;S290	P00338	LDHA	0.170804	-0.490142	0	15min	Danuglipron
GLYDGPVC(UniMod:4)EVSVT(UniMod:21)PK	T509	Q16555	DPYSL2	0.154105	0.734904	0	15min	Danuglipron
GMQELGVHPDQETY(UniMod:21)TDYVIPC(UniMod:4)FDSVNSAR	Y477	P42704	LRPPRC	0.0703257	1.09819	0	15min	Danuglipron
GNAS(UniMod:21)PGAATHDSLSDYGPQDSRPTPMR	S966	Q9UGU0	TCF20	0.948167	0.0180598	0	15min	Danuglipron
GNDPLTSS(UniMod:21)PGR	S27	P49736	MCM2	0.892312	-0.0245037	0	15min	Danuglipron
GNFT(UniMod:21)LPEVAEC(UniMod:4)FDEITYVELQK	T641	Q00839	HNRNPU	0.794999	-0.0927919	0	15min	Danuglipron
GNIETTSEDGQVFS(UniMod:21)PK	S993	Q5T200	ZC3H13	0.801645	-0.162475	0	15min	Danuglipron
GNIETTSEDGQVFS(UniMod:21)PKK	S993	Q5T200	ZC3H13	0.805515	-0.0794492	0	15min	Danuglipron
GNPTTVPNSGVGPYTTDSARLQAVANS(UniMod:21)QGEVLPGAK	S756	Q5H9R4	ARMCX4	0.604597	-0.164322	0	15min	Danuglipron
GNRTDGS(UniMod:21)IS(UniMod:21)GDRQPVTVADYISR	S601;S603	P51116	FXR2	0.75076	-0.098775	0	15min	Danuglipron
GNS(UniMod:21)DGYIIPINK	S1430	O95490	ADGRL2	0.806473	0.0817842	0	15min	Danuglipron
GNS(UniMod:21)PNSEPPTPK	S380	P48634	PRRC2A	0.466307	0.156289	0	15min	Danuglipron
GNS(UniMod:21)RPGT(UniMod:21)PSAEGGSTSSTLR	S385;T389	P35269	GTF2F1	0.952121	0.0726395	0	15min	Danuglipron
GNVVPS(UniMod:21)PLPTR	S41	Q9Y2V2	CARHSP1	0.81321	0.0569312	0	15min	Danuglipron
GNVVPS(UniMod:21)PLPTRR	S41	Q9Y2V2	CARHSP1	0.774979	-0.0479429	0	15min	Danuglipron
GPADLPPM(UniMod:35)PVT(UniMod:21)KPLQMVPRGS(UniMod:21)QLYPAQQTDVYYQDPR	T571;S581	Q5TC82	RC3H1	0.402169	-0.418853	0	15min	Danuglipron
GPAEGEEAEPADRS(UniMod:21)QESSTLEGGPSAR	S647	Q9BZL4	PPP1R12C	0.104085	0.439845	0	15min	Danuglipron
GPAGEAGAS(UniMod:21)PPVR	S110	Q13425	SNTB2	0.403809	0.238233	0	15min	Danuglipron
GPAGEAGAS(UniMod:21)PPVRR	S110	Q13425	SNTB2	0.847493	0.0236654	0	15min	Danuglipron
GPAPAPQQC(UniMod:4)S(UniMod:21)EPETK	S492	Q3YEC7	RABL6	0.889947	-0.056694	0	15min	Danuglipron
GPGGSQGSQGPS(UniMod:21)PQGAR	S64	Q96MG7	NSMCE3	0.0689542	2.18915	0	15min	Danuglipron
GPGQVPTATSALS(UniMod:21)LELQEVEPLGLPQAS(UniMod:21)PSR	S708;S723	Q6P2E9	EDC4	0.345884	-0.221086	0	15min	Danuglipron
GPGQVPTATSALSLELQEVEPLGLPQAS(UniMod:21)PSR	S723	Q6P2E9	EDC4	0.162574	-0.281019	0	15min	Danuglipron
GPGS(UniMod:21)PPRT(UniMod:21)PPAPGPPSFEEQLR	S552;T556	Q6ZTN6	ANKRD13D	0.400264	0.293509	0	15min	Danuglipron
GPGVDLPSVNLSMPKVS(UniMod:21)GPDLDLNLK	S5298	Q09666	AHNAK	0.222195	-0.459823	0	15min	Danuglipron
GPKPEPPGS(UniMod:21)GS(UniMod:21)PAPPR	S738;S740	Q9UKJ3	GPATCH8	0.0153311	0.720225	0	15min	Danuglipron
GPKPEPPGSGS(UniMod:21)PAPPR	S740	Q9UKJ3	GPATCH8	0.0871663	-1.05795	0	15min	Danuglipron
GPPQS(UniMod:21)PVFEGVYNNSR	S111	Q8WWM7	ATXN2L	0.409091	0.130211	0	15min	Danuglipron
GPPQSPVFEGVY(UniMod:21)NNS(UniMod:21)RM(UniMod:35)LHFLTAVVGSTC(UniMod:4)DVK	Y118;S121	Q8WWM7	ATXN2L	0.302684	1.009	0	15min	Danuglipron
GPPS(UniMod:21)PPAPVM(UniMod:35)HS(UniMod:21)PSR	S224;S232	Q13573	SNW1	0.541923	0.275273	0	15min	Danuglipron
GPPS(UniMod:21)PPAPVMHS(UniMod:21)PSR	S224;S232	Q13573	SNW1	0.775298	0.0548374	0	15min	Danuglipron
GPPS(UniMod:21)PPAPVMHS(UniMod:21)PSRK	S224;S232	Q13573	SNW1	0.349692	-0.18315	0	15min	Danuglipron
GPPS(UniMod:21)PPAPVMHSPSR	S224	Q13573	SNW1	0.101063	0.264162	0	15min	Danuglipron
GPPS(UniMod:21)PPAPVMHSPSRK	S224	Q13573	SNW1	0.0501719	0.354073	0	15min	Danuglipron
GPQPPTVS(UniMod:21)PIR	S786	P46087	NOP2	0.561287	0.145665	0	15min	Danuglipron
GPRIS(UniMod:21)APNVDFNLEGPK	S5448	Q09666	AHNAK	0.784573	0.0922834	0	15min	Danuglipron
GPRPVQSVVPEMEES(UniMod:21)GAQLLLEMLTFNPHK	S267	P11802	CDK4	0.10121	-0.572959	0	15min	Danuglipron
GPRT(UniMod:21)PS(UniMod:21)PPPPIPEDIALGK	T263;S265	Q5T200	ZC3H13	0.579071	-0.143093	0	15min	Danuglipron
GPRT(UniMod:21)PS(UniMod:21)PPPPIPEDIALGKK	T263;S265	Q5T200	ZC3H13	0.527417	0.226037	0	15min	Danuglipron
GPS(UniMod:21)PSPVGSPASVAQSR	S696	O14497	ARID1A	0.657878	-0.0444684	0	15min	Danuglipron
GPS(UniMod:21)WDPFRDWYPHSR	S15	P04792	HSPB1	0.000339845	0.592413	0	15min	Danuglipron
GPSS(UniMod:21)VEDIK	S243	P06748	NPM1	0.503857	0.144874	0	15min	Danuglipron
GPTSTSIDNIDGT(UniMod:21)PVRDER	T723	Q5VT52	RPRD2	0.45951	-0.121376	0	15min	Danuglipron
GPTTGEGALDLSDVHS(UniMod:21)PPKS(UniMod:21)PEGK	S156;S160	O95684	CEP43	0.656971	0.222487	0	15min	Danuglipron
GPVPGPRGPIPS(UniMod:21)GM(UniMod:35)QGPSPINMGAVVPQGSR	S480	P33240	CSTF2	0.261867	-0.292844	0	15min	Danuglipron
GPVS(UniMod:21)PSVSFQPLAR	S222	Q7Z434	MAVS	0.798629	-0.0544035	0	15min	Danuglipron
GPVVLAEDFLDIM(UniMod:35)GQPINPQC(UniMod:4)RIY(UniMod:21)PEEMIQTGISAIDGMNSIAR	Y165	P21281	ATP6V1B2	0.798898	-0.163345	0	15min	Danuglipron
GQGVY(UniMod:21)LGM(UniMod:35)PGC(UniMod:4)LPVYDALAGEFIR	Y151	P30040	ERP29	0.775158	-0.224229	0	15min	Danuglipron
GQGVY(UniMod:21)LGMPGC(UniMod:4)LPVYDALAGEFIR	Y151	P30040	ERP29	0.805261	0.14729	0	15min	Danuglipron
GQPLC(UniMod:4)VLS(UniMod:21)AM(UniMod:35)KMET(UniMod:21)VVTSPMEGTVR	S1141;T1147	P11498	PC	0.0721048	-0.254058	0	15min	Danuglipron
GQRAS(UniMod:21)LEAAIADAEQR	S330	P05787	KRT8	0.518304	0.460806	0	15min	Danuglipron
GQRAS(UniMod:21)LEAAIADAEQRGELAIK	S330	P05787	KRT8	0.750875	-0.0257316	0	15min	Danuglipron
GRDNIIDLFLYQPQY(UniMod:21)LNAIQTM(UniMod:35)C(UniMod:4)PHILR	Y242	P60228	EIF3E	0.642164	0.179124	0	15min	Danuglipron
GREC(UniMod:4)S(UniMod:21)PTSSLER	S1124	Q9P1Y6	PHRF1	0.184188	0.257576	0	15min	Danuglipron
GRFRAAVPS(UniMod:21)GAS(UniMod:21)TGIYEALELR	S37;S40	P13929	ENO3	0.0465776	-0.651036	0	15min	Danuglipron
GRFRAAVPS(UniMod:21)GASTGIYEALELR	S37	P13929	ENO3	0.412919	0.439243	0	15min	Danuglipron
GRLS(UniMod:21)PVPVPR	S135	Q9UKM9	RALY	0.927923	0.0163093	0	15min	Danuglipron
GRLT(UniMod:21)PS(UniMod:21)PDIIVLSDNEASSPR	T120;S122	Q8WXI9	GATAD2B	0.903147	-0.0611563	0	15min	Danuglipron
GRPPAEKLS(UniMod:21)PNPPNLTK	S1452	P51532	SMARCA4	0.154365	0.31353	0	15min	Danuglipron
GRRS(UniMod:21)PILLPK	S582	Q8TD16	BICD2	0.177804	-0.820612	0	15min	Danuglipron
GRS(UniMod:21)FAGNLNTYK	S386	Q01813	PFKP	0.213093	0.236234	0	15min	Danuglipron
GRS(UniMod:21)IDQDYER	S244	Q9UDY2	TJP2	0.387533	-0.288448	0	15min	Danuglipron
GRS(UniMod:21)PDELPSAGGDGGK	S22	O60610	DIAPH1	0.986548	-0.0041159	0	15min	Danuglipron
GRWES(UniMod:21)QQDVSQTTVSR	S1410	Q9NQT8	KIF13B	0.0930198	-0.140728	0	15min	Danuglipron
GS(UniMod:21)ALY(UniMod:21)FHIGETEK	S36;Y39	Q9BVK6	TMED9	0.37469	-0.124217	0	15min	Danuglipron
GS(UniMod:21)GIFDESTPVQTR	S69	Q9H910	JPT2	0.686405	0.117889	0	15min	Danuglipron
GS(UniMod:21)HS(UniMod:21)PQRPQLHSPAQSEGPSSLC(UniMod:4)GK	S169;S171	P10074	ZBTB48	0.123589	-0.918166	0	15min	Danuglipron
GS(UniMod:21)ISSTSEVHSPPNVGLR	S674	Q8WWQ0	PHIP	0.618335	0.368131	0	15min	Danuglipron
GS(UniMod:21)LQPAPAQPPGDPAAQASVSNGEDAGGGAGR	S53	O14562	UBFD1	0.0745736	-0.268802	0	15min	Danuglipron
GS(UniMod:21)PDGSLQTGKPSAPK	S481	Q8IZL8	PELP1	0.332878	0.319632	0	15min	Danuglipron
GS(UniMod:21)PEEELPLPAFEK	S300	Q5JTD0	TJAP1	0.920846	0.0543441	0	15min	Danuglipron
GS(UniMod:21)PGSQPEQVTQRPEEGK	S71	Q5U3C3	TMEM164	0.583071	0.266061	0	15min	Danuglipron
GS(UniMod:21)PHYFSPFRPY	S211	Q13242	SRSF9	0.0933086	0.435277	0	15min	Danuglipron
GS(UniMod:21)PNTASAEATLPR	S742	Q6PJG6	BRAT1	0.882712	0.0413813	0	15min	Danuglipron
GS(UniMod:21)PQAGVDLSFATR	S389	Q13884	SNTB1	0.81619	0.0958616	0	15min	Danuglipron
GS(UniMod:21)PSGGSTAEASDTLSIR	S404	Q9P206	KIAA1522	0.589022	0.124471	0	15min	Danuglipron
GS(UniMod:21)PTRPNPPVR	S522	Q14195	DPYSL3	0.437193	-0.734849	0	15min	Danuglipron
GS(UniMod:21)QQY(UniMod:21)RALTVPELTQQM(UniMod:35)FDAK	S278;Y281	Q13509	TUBB3	0.0518253	0.683999	0	15min	Danuglipron
GS(UniMod:21)QQY(UniMod:21)RALTVPELTQQMFDSK	S278;Y281	Q13885	TUBB2A	0.489602	-0.730503	0	15min	Danuglipron
GS(UniMod:21)YVSIHSSGFR	S38	Q13838	DDX39B	0.94742	-0.0358343	0	15min	Danuglipron
GSDALS(UniMod:21)ETSSVSHIEDLEK	S718	Q6P996	PDXDC1	0.145309	1.22645	0	15min	Danuglipron
GSDHSAS(UniMod:21)LEPGELAELVR	S253	Q9NR45	NANS	0.0113803	-0.381442	0	15min	Danuglipron
GSEGKPSLTLPAS(UniMod:21)APGPEEALTTVTVAPAPR	S1282	P48634	PRRC2A	0.699627	0.0870113	0	15min	Danuglipron
GSFS(UniMod:21)DTGLGDGK	S379	Q9Y2W1	THRAP3	0.278072	0.410956	0	15min	Danuglipron
GSGTAS(UniMod:21)DDEFENLR	S1907	Q7Z6Z7	HUWE1	0.696467	0.232287	0	15min	Danuglipron
GSLGS(UniMod:21)QGAKDEPEEELQK	S1410	Q13428	TCOF1	0.418417	0.534781	0	15min	Danuglipron
GSPHY(UniMod:21)FS(UniMod:21)PFRPY	Y214;S216	Q13242	SRSF9	0.712534	0.207127	0	15min	Danuglipron
GSRPPLILQSQSLPC(UniMod:4)S(UniMod:21)SPR	S305	Q6KC79	NIPBL	0.59996	0.0968138	0	15min	Danuglipron
GSTFHRVIPS(UniMod:21)FMC(UniMod:4)QAGDFTNHNGTGGK	S101	P30405	PPIF	0.421646	0.59429	0	15min	Danuglipron
GT(UniMod:21)EAGQVGEPGIPTGEAGPSC(UniMod:4)SSASDK	T222	O15355	PPM1G	0.189278	1.14562	0	15min	Danuglipron
GT(UniMod:21)EASPPQNNSGSSSPVFTFR	T338	Q9P1Y5	CAMSAP3	0.458104	0.534814	0	15min	Danuglipron
GT(UniMod:21)FDNAET(UniMod:21)KKEFGPVVIDYGK	T1092;T1098	Q14204	DYNC1H1	0.250228	-0.143148	0	15min	Danuglipron
GT(UniMod:21)KALGSKATEPPSPDAGELSLASR	T713	Q8IYB8	SUPV3L1	0.57923	-0.0946977	0	15min	Danuglipron
GT(UniMod:21)LEDQIIS(UniMod:21)ANPLLEAFGNAK	T218;S225	Q9Y623	MYH4	0.475487	-0.150349	0	15min	Danuglipron
GT(UniMod:21)PEQPQC(UniMod:4)GFSNAVVQILR	T61	Q86SX6	GLRX5	0.442616	-0.176074	0	15min	Danuglipron
GT(UniMod:21)PPVDPKLAWVGDVFTATPAEPRPLTSPLR	T782	P48634	PRRC2A	0.893753	-0.0469305	0	15min	Danuglipron
GT(UniMod:21)PSQS(UniMod:21)PVVGR	T177;S181	P52594	AGFG1	0.476261	-0.482645	0	15min	Danuglipron
GT(UniMod:21)RALEATTEHIR	T2143	Q9Y490	TLN1	0.272188	-0.306884	0	15min	Danuglipron
GTDTQTPAVLS(UniMod:21)PSK	S732	P46087	NOP2	0.226753	-0.61921	0	15min	Danuglipron
GTEPSPGGTPQPS(UniMod:21)RPVS(UniMod:21)PAGPPEGVPEEAQPPR	S122;S126	Q8WUZ0	BCL7C	0.108438	0.245683	0	15min	Danuglipron
GTGLQPGEEELPDIAPPLVT(UniMod:21)PDEPK	T623	P45974	USP5	0.195716	0.630123	0	15min	Danuglipron
GTITIQDT(UniMod:21)GIGMTQEELVSNLGTIAR	T159	Q12931	TRAP1	0.364721	0.226508	0	15min	Danuglipron
GTLSDEHAGVIS(UniMod:21)VLAQQAAK	S46	O43504	LAMTOR5	0.647242	-0.192939	0	15min	Danuglipron
GTPSQS(UniMod:21)PVVGR	S181	P52594	AGFG1	0.00117848	-1.21627	1	15min	Danuglipron
GTRAS(UniMod:21)VKEQDYLC(UniMod:4)HVYVR	S58	O15498	YKT6	0.55505	-0.0904559	0	15min	Danuglipron
GTVGPKS(UniMod:21)KAEC(UniMod:4)EILMM(UniMod:35)VGLPAAGK	S417	Q9BUJ2	HNRNPUL1	0.786588	0.207357	0	15min	Danuglipron
GTVLALT(UniMod:21)ENNFDDTIAEGITFIK	T328	Q8NBS9	TXNDC5	0.196682	-0.227525	0	15min	Danuglipron
GVDEVT(UniMod:21)IVNILTNR	T55	P07355	ANXA2	0.797951	0.0591656	0	15min	Danuglipron
GVEPSPS(UniMod:21)PIKPGDIK	S247	Q92890	UFD1	0.326694	0.204235	0	15min	Danuglipron
GVESSDVHPAPT(UniMod:21)VQQMSSPKPAEER	T1042	Q5T481	RBM20	0.905535	-0.11105	0	15min	Danuglipron
GVGS(UniMod:21)PEPGPTAPYLGR	S621	Q9C0B5	ZDHHC5	0.722427	-0.14036	0	15min	Danuglipron
GVGSGPHPPDTQQPS(UniMod:21)PSK	S660	Q68CZ2	TNS3	0.0422002	1.60724	1	15min	Danuglipron
GVHIHQAGGS(UniMod:21)PPASSTSSSSLTNDVAK	S877	Q8N122	RPTOR	0.176167	0.183234	0	15min	Danuglipron
GVIINT(UniMod:21)AS(UniMod:21)VAAFEGQVGQAAYSASK	T153;S155	Q99714	HSD17B10	0.422294	-0.191881	0	15min	Danuglipron
GVIT(UniMod:21)DQNSDGYC(UniMod:4)QTGTMSR	T49	P15924	DSP	0.0179669	-0.570094	0	15min	Danuglipron
GVPAGNS(UniMod:21)DTEGGQPGR	S838	Q9UKV3	ACIN1	0.324104	-0.376553	0	15min	Danuglipron
GVPQIEVT(UniMod:21)FDIDANGILNVTATDK	T477	P0DMV8	HSPA1A	0.513609	0.485396	0	15min	Danuglipron
GVQDIVVGEGT(UniMod:21)HFLIPWVQKPIIFDC(UniMod:4)R	T54	P35232	PHB1	0.314424	0.416813	0	15min	Danuglipron
GVQVPAS(UniMod:21)PDTVPQPSLR	S85	Q92613	JADE3	0.463407	0.161276	0	15min	Danuglipron
GVS(UniMod:21)MPNMLEPK	S706	O14639	ABLIM1	0.963146	-0.00661858	0	15min	Danuglipron
GVSC(UniMod:4)FRTPFGPLSSRS(UniMod:21)APAS(UniMod:21)PTHPGLMSPR	S416;S420	P85037	FOXK1	0.23843	1.01562	0	15min	Danuglipron
GVVDS(UniMod:21)EDLPLNISR	S383	P08238	HSP90AB1	0.277734	-0.253327	0	15min	Danuglipron
GWLKS(UniMod:21)NVS(UniMod:21)DAVAQSTR	S195;S198	P60174	TPI1	0.134766	-0.185847	0	15min	Danuglipron
GWLKS(UniMod:21)NVSDAVAQSTR	S195	P60174	TPI1	0.367455	-0.0985923	0	15min	Danuglipron
GY(UniMod:21)S(UniMod:21)LVSGGTDNHLVLVDLRPK	Y370;S371	P34897	SHMT2	0.701576	-0.122053	0	15min	Danuglipron
GY(UniMod:21)VAAGTC(UniMod:4)LMQGEEVTC(UniMod:4)R	Y1120	Q10570	CPSF1	0.189018	-0.428217	0	15min	Danuglipron
GYIS(UniMod:21)IPVIHEQNVTRPAAQPSFHQAQK	S207	O95817	BAG3	0.725652	-0.108256	0	15min	Danuglipron
GYIS(UniMod:21)PYFINTSK	S225	P10809	HSPD1	0.800371	0.0635514	0	15min	Danuglipron
GYSLVS(UniMod:21)GGT(UniMod:21)DNHLVLVDLRPK	S374;T377	P34897	SHMT2	0.355719	0.330724	0	15min	Danuglipron
GYTS(UniMod:21)DSEVYTDHGRPGK	S1318	Q92538	GBF1	0.460757	0.229997	0	15min	Danuglipron
HAEAT(UniMod:21)LGSGNLR	T35	Q7L9L4	MOB1B	0.79124	0.138164	0	15min	Danuglipron
HAPS(UniMod:21)PEPAVQGT(UniMod:21)GVAGVPEESGDAAAIPAK	S23;T31	P13051	UNG	0.560689	0.291883	0	15min	Danuglipron
HAS(UniMod:21)PILPITEFSDIPR	S306	P42167	TMPO	0.54757	-0.166095	0	15min	Danuglipron
HAT(UniMod:21)KT(UniMod:21)AKDALSSVQESQVAQQAR	T40;T42	P02656	APOC3	0.648958	0.136451	0	15min	Danuglipron
HC(UniMod:4)APS(UniMod:21)PDRS(UniMod:21)PELSSSR	S670;S674	Q96T37	RBM15	0.839951	-0.118718	0	15min	Danuglipron
HC(UniMod:4)APS(UniMod:21)PDRSPELSSSR	S670	Q96T37	RBM15	0.165828	-0.755028	0	15min	Danuglipron
HC(UniMod:4)KT(UniMod:21)NIVT(UniMod:21)ASVDAINFHDK	T268;T272	O00154	ACOT7	0.0630278	-0.204741	0	15min	Danuglipron
HDS(UniMod:21)PDLAPNVTYSLPR	S271	Q9BRD0	BUD13	0.319277	0.368483	0	15min	Danuglipron
HERMKVY(UniMod:21)VPTGFSAFPFELLHTPEK	Y393	P07099	EPHX1	0.714925	-0.0969682	0	15min	Danuglipron
HERPAGPGT(UniMod:21)PPPDSGPLAK	T667	Q9P2K8	EIF2AK4	0.334063	0.427766	0	15min	Danuglipron
HFIMQVVC(UniMod:4)EAT(UniMod:21)QC(UniMod:4)PDTR	T226	Q14974	KPNB1	0.654742	-0.229462	0	15min	Danuglipron
HGAGS(UniMod:21)GC(UniMod:4)LGTMEVK	S11	Q9BYG5	PARD6B	0.142534	-0.235672	0	15min	Danuglipron
HGES(UniMod:21)AWNLENR	S14	P18669	PGAM1	0.619377	0.24405	0	15min	Danuglipron
HGEVC(UniMod:4)PAGWKPGS(UniMod:21)DT(UniMod:21)IKPDVQK	S181;T183	Q06830	PRDX1	0.818375	0.0749962	0	15min	Danuglipron
HGEVC(UniMod:4)PAGWKPGS(UniMod:21)DTIKPDVQK	S181	Q06830	PRDX1	0.0760735	0.814263	0	15min	Danuglipron
HGEVC(UniMod:4)PAGWKPGS(UniMod:21)ET(UniMod:21)IIPDPAGK	S253;T255	Q13162	PRDX4	0.370353	-0.242937	0	15min	Danuglipron
HGEVC(UniMod:4)PAGWKPGSDT(UniMod:21)IKPDVQK	T183	Q06830	PRDX1	0.890662	0.0859221	0	15min	Danuglipron
HGGS(UniMod:21)PQPLATTPLSQEPVNPPSEASPTR	S377	Q9UQ35	SRRM2	0.210278	0.194285	0	15min	Danuglipron
HGGSPQPLATTPLS(UniMod:21)QEPVNPPSEAS(UniMod:21)PTR	S387;S398	Q9UQ35	SRRM2	0.318629	0.411793	0	15min	Danuglipron
HGGVIHIYVDKNS(UniMod:21)AQGNVY(UniMod:21)VK	S469;Y475	Q14498	RBM39	0.251744	0.469899	0	15min	Danuglipron
HGLAHDEMKS(UniMod:21)PREPGYK	S698	Q9Y2W1	THRAP3	0.873044	0.111489	0	15min	Danuglipron
HGLLLPAS(UniMod:21)PVR	S76	Q96E09	PABIR1	0.823341	0.058067	0	15min	Danuglipron
HGLQLGAQS(UniMod:21)PGR	S1057	Q8N1G0	ZNF687	0.352691	0.136832	0	15min	Danuglipron
HGS(UniMod:21)DPAFAPGPR	S523	Q6ZRV2	FAM83H	0.257098	-0.357089	0	15min	Danuglipron
HGS(UniMod:21)GAFYSPELLEALTLR	S200	Q96EK9	KTI12	0.136163	0.65072	0	15min	Danuglipron
HGS(UniMod:21)GPNIILTGDSSPGFSK	S613	Q53ET0	CRTC2	0.272901	0.202678	0	15min	Danuglipron
HGTC(UniMod:4)AAQVDALNS(UniMod:21)QKKY(UniMod:21)FGR	S130;Y134	O00584	RNASET2	0.794227	0.0833822	0	15min	Danuglipron
HGTDLWIDNMSSAVPNHS(UniMod:21)PEK	S146	Q8N6H7	ARFGAP2	0.733006	-0.141967	0	15min	Danuglipron
HGTDLWIDNMSSAVPNHS(UniMod:21)PEKK	S146	Q8N6H7	ARFGAP2	0.314668	0.34809	0	15min	Danuglipron
HIADLAGNS(UniMod:21)EVILPVPAFNVINGGSHAGNK	S141	P06733	ENO1	0.470114	0.362369	0	15min	Danuglipron
HIADLAGNSEVILPVPAFNVINGGS(UniMod:21)HAGNK	S157	P06733	ENO1	0.758305	-0.125095	0	15min	Danuglipron
HIADLAGNSEVILPVPAFNVINGGS(UniMod:21)HAGNKLAMQEFMILPVGAANFR	S157	P06733	ENO1	0.489467	-0.521411	0	15min	Danuglipron
HIKEEPLS(UniMod:21)EEEPC(UniMod:4)TSTAIAS(UniMod:21)PEKK	S502;S514	Q9Y2X3	NOP58	0.838765	0.265468	0	15min	Danuglipron
HIKEEPLS(UniMod:21)EEEPC(UniMod:4)TSTAIASPEK	S502	Q9Y2X3	NOP58	0.609313	0.258438	0	15min	Danuglipron
HIKEEPLS(UniMod:21)EEEPC(UniMod:4)TSTAIASPEKK	S502	Q9Y2X3	NOP58	0.944587	0.055763	0	15min	Danuglipron
HIM(UniMod:35)DQRS(UniMod:21)LEEGEGPIAVIMTPTR	S439	Q7L014	DDX46	0.275117	-0.213624	0	15min	Danuglipron
HIMGQNVADY(UniMod:21)MRY(UniMod:21)LM(UniMod:35)EEDEDAYKK	Y207;Y210	P46777	RPL5	0.786041	0.080713	0	15min	Danuglipron
HKT(UniMod:21)GPNLHGLFGR	T29	P99999	CYCS	0.494098	-0.174473	0	15min	Danuglipron
HKT(UniMod:21)LPKM(UniMod:35)S(UniMod:21)GGWELELNGTEAK	T101;S106	Q07021	C1QBP	0.658037	0.0697629	0	15min	Danuglipron
HLDEY(UniMod:21)ASIASSSK	Y367	Q7L5N7	LPCAT2	0.150422	-0.266372	0	15min	Danuglipron
HLEGLSEEAIM(UniMod:35)ELNLPT(UniMod:21)GIPIVYELDK	T212	P18669	PGAM1	0.885866	0.0964928	0	15min	Danuglipron
HLEGLSEEAIMELNLPT(UniMod:21)GIPIVYELDK	T212	P18669	PGAM1	0.228841	-0.639412	0	15min	Danuglipron
HLEINPDHPIVET(UniMod:21)LR	T637	P08238	HSP90AB1	0.74191	-0.155842	0	15min	Danuglipron
HLEINPDHS(UniMod:21)IIETLR	S641	P07900	HSP90AA1	0.574539	-0.104884	0	15min	Danuglipron
HLVMGDIPAAVNAFQEAAS(UniMod:21)LLGKK	S71	P49321	NASP	0.162229	0.826827	0	15min	Danuglipron
HM(UniMod:35)DPPPAPVQDRS(UniMod:21)PS(UniMod:21)PR	S2209;S2211	P46821	MAP1B	0.297508	0.55066	0	15min	Danuglipron
HMDPPPAPVQDRS(UniMod:21)PS(UniMod:21)PR	S2209;S2211	P46821	MAP1B	0.584302	0.191446	0	15min	Danuglipron
HNDDEQY(UniMod:21)AWESSAGGSFTVR	Y155	P08238	HSP90AB1	0.825321	0.0952715	0	15min	Danuglipron
HNQLPLVIEFTEQTAPKIFGGEIKT(UniMod:21)HILLFLPK	T255	P07237	P4HB	0.540663	-0.499355	0	15min	Danuglipron
HNSAS(UniMod:21)VENVSLR	S1176	Q9Y4H2	IRS2	0.868445	-0.0989573	0	15min	Danuglipron
HPDS(UniMod:21)S(UniMod:21)VNFAEFSK	S34;S35	P26583	HMGB2	0.811513	0.293439	0	15min	Danuglipron
HQAS(UniMod:21)DS(UniMod:21)ENEELPKPR	S235;S237	Q96ST2	IWS1	0.71861	0.218866	0	15min	Danuglipron
HQAS(UniMod:21)DS(UniMod:21)ENEELPKPR	S235;S237	Q96ST2	IWS1	0.71861	0.218866	0	15min	Danuglipron
HQDGLPYIDDS(UniMod:21)PSSSPHLSSK	S459	P11274	BCR	0.105714	0.401319	0	15min	Danuglipron
HQEVLY(UniMod:21)S(UniMod:21)LLER	Y438;S439	Q9Y6X3	MAU2	0.308321	-0.463799	0	15min	Danuglipron
HQGVMVGM(UniMod:35)GQKDS(UniMod:21)YVGDEAQSK	S52	P60709	ACTB	0.00291421	-1.68504	1	15min	Danuglipron
HQGVMVGMGQKDC(UniMod:4)Y(UniMod:21)VGDEAQSK	Y54	Q562R1	ACTBL2	0.195235	-0.249197	0	15min	Danuglipron
HRAEAPPLEREDS(UniMod:21)GTFSLGK	S18	O75569	PRKRA	0.845142	0.0567211	0	15min	Danuglipron
HRHS(UniMod:21)PTGPPGFPR	S89	P98175	RBM10	0.624244	-0.35151	0	15min	Danuglipron
HRPS(UniMod:21)PPAT(UniMod:21)PPPK	S402;T406	Q8IYB3	SRRM1	0.925499	0.0354856	0	15min	Danuglipron
HRPS(UniMod:21)PPATPPPK	S402	Q8IYB3	SRRM1	0.641913	0.339284	0	15min	Danuglipron
HRS(UniMod:21)SISGSLPSSGSLQAVSSR	S356	Q9BXF6	RAB11FIP5	0.157363	1.04564	0	15min	Danuglipron
HS(UniMod:21)GPNSADSANDGFVR	S100	P52597	HNRNPF	0.350788	-0.322883	0	15min	Danuglipron
HS(UniMod:21)ISGPISTSK	S887	Q69YQ0	SPECC1L	0.389895	-0.421849	0	15min	Danuglipron
HS(UniMod:21)LEEGLDMVNR	S58	Q7Z309	PABIR2	0.530484	0.218095	0	15min	Danuglipron
HS(UniMod:21)PTSEPTPPGDALPPVS(UniMod:21)SPHTHR	S463;S479	Q9H6S3	EPS8L2	0.66625	-0.0938973	0	15min	Danuglipron
HS(UniMod:21)PTSEPTPPGDALPPVSSPHTHR	S463	Q9H6S3	EPS8L2	0.269342	0.327331	0	15min	Danuglipron
HS(UniMod:21)S(UniMod:21)NPPLESHVGWVMDSR	S823;S824	Q6PKG0	LARP1	0.530646	0.134427	0	15min	Danuglipron
HSLPS(UniMod:21)GLGLSETQITSHGFDNTK	S39	P53367	ARFIP1	0.05771	0.340097	0	15min	Danuglipron
HSQFIGY(UniMod:21)PITLFVEK	Y216	P07900	HSP90AA1	0.909635	-0.0294301	0	15min	Danuglipron
HSQFIGYPIT(UniMod:21)LFVEK	T219	P07900	HSP90AA1	0.345901	-0.488526	0	15min	Danuglipron
HSS(UniMod:21)ETFSSTPSATR	S1101	P35568	IRS1	0.0208839	-0.854805	1	15min	Danuglipron
HSS(UniMod:21)IS(UniMod:21)PSTLTLK	S437;S439	Q14004	CDK13	0.992059	0.00262114	0	15min	Danuglipron
HSS(UniMod:21)IS(UniMod:21)PVRLPLNSSLGAELSR	S383;S385	Q9NYV4	CDK12	0.468809	0.314306	0	15min	Danuglipron
HSS(UniMod:21)NPPLESHVGWVM(UniMod:35)DSR	S824	Q6PKG0	LARP1	0.532643	0.210503	0	15min	Danuglipron
HSS(UniMod:21)NPPLESHVGWVMDSR	S824	Q6PKG0	LARP1	0.188273	0.178395	0	15min	Danuglipron
HTGPGILSM(UniMod:35)ANAGPNTNGS(UniMod:21)QFFIC(UniMod:4)T(UniMod:21)AKTEWLDGK	S110;T116	P62937	PPIA	0.346528	-0.251017	0	15min	Danuglipron
HTGPGILSMANAGPNT(UniMod:21)NGSQFFIC(UniMod:4)TAK	T107	P62937	PPIA	0.515205	-1.15207	0	15min	Danuglipron
HTGPGILSMANAGPNTNGS(UniMod:21)QFFIC(UniMod:4)TAKTEWLDGK	S110	P62937	PPIA	0.910913	0.0240146	0	15min	Danuglipron
HTGPNS(UniMod:21)PDTANDGFVR	S104	P31943	HNRNPH1	0.278544	0.74796	0	15min	Danuglipron
HTNY(UniMod:21)T(UniMod:21)M(UniMod:35)EHIRVGWEQLLTTIAR	Y727;T728	O43707	ACTN4	0.708836	-0.131605	0	15min	Danuglipron
HVGDLGNVT(UniMod:21)ADKDGVADVS(UniMod:21)IEDSVISLSGDHC(UniMod:4)IIGR	T89;S99	P00441	SOD1	0.868032	0.0434814	0	15min	Danuglipron
HVGDLGNVT(UniMod:21)ADKDGVADVSIEDSVISLSGDHC(UniMod:4)IIGR	T89	P00441	SOD1	0.760516	-0.0748692	0	15min	Danuglipron
HVTVIGGGLMGAGIAQVAAAT(UniMod:21)GHTVVLVDQTEDILAK	T49	Q16836	HADH	0.0429901	0.476444	0	15min	Danuglipron
HVVLGAIENKVES(UniMod:21)K	S182	P41227	NAA10	0.598505	-0.124739	0	15min	Danuglipron
HY(UniMod:21)S(UniMod:21)RLEIC(UniMod:4)NLTPDTLTSDTYKK	Y335;S336	P17655	CAPN2	0.140101	-0.225029	0	15min	Danuglipron
HYVSILLQS(UniMod:21)DKKLT(UniMod:21)QEQVSDSQVLIR	S40;T45	Q9P0I2	EMC3	0.912189	-0.0403604	0	15min	Danuglipron
IAC(UniMod:4)KS(UniMod:21)PPPESVDTPTSTK	S1131	P46013	MKI67	0.825877	-0.0955283	0	15min	Danuglipron
IAC(UniMod:4)RS(UniMod:21)PQPDPVGT(UniMod:21)PTIFKPQSK	S2223;T2231	P46013	MKI67	0.579107	-0.122683	0	15min	Danuglipron
IAC(UniMod:4)RS(UniMod:21)PQPDPVGTPTIFKPQSK	S2223	P46013	MKI67	0.521923	0.185932	0	15min	Danuglipron
IAEVAKLFADAGLVC(UniMod:4)IT(UniMod:21)S(UniMod:21)FISPYTQDR	T129;S130	O43252	PAPSS1	0.291035	0.814749	0	15min	Danuglipron
IAGPGLGS(UniMod:21)GVRARVLQSFTVDSSK	S1433	O75369	FLNB	0.40612	-0.234078	0	15min	Danuglipron
IANEVIGEM(UniMod:35)NLKPEEVFLAQGT(UniMod:21)LRPDLIESASLVASGK	T368	P49915	GMPS	0.171693	0.363174	0	15min	Danuglipron
IAPPET(UniMod:21)PDS(UniMod:21)KVRM(UniMod:35)VIITGPPEAQFK	T446;S449	Q9NZI8	IGF2BP1	0.0463221	-0.352809	0	15min	Danuglipron
IASAPEPRVT(UniMod:21)LEGPSATAPASSPGLAK	T227	Q6P1N0	CC2D1A	0.543462	0.205103	0	15min	Danuglipron
IC(UniMod:4)AVGIT(UniMod:21)KLLTEC(UniMod:4)PPMMDTEYTK	T847	P55060	CSE1L	0.581834	-0.174563	0	15min	Danuglipron
IC(UniMod:4)DFENAS(UniMod:21)KPQSIQESTGSIIEVLSK	S283	P51659	HSD17B4	0.967908	-0.00780205	0	15min	Danuglipron
IC(UniMod:4)TLPSPPS(UniMod:21)PLASLAPVADSSTR	S671	Q9UER7	DAXX	0.0928189	0.271782	0	15min	Danuglipron
IDEPLEGSEDRIITITGT(UniMod:21)QDQIQNAQYLLQNSVK	T440	P61978	HNRNPK	0.275094	0.266633	0	15min	Danuglipron
IDFTPVS(UniMod:21)PAPS(UniMod:21)PTR	S115;S119	Q7Z309	PABIR2	0.284744	0.466255	0	15min	Danuglipron
IDGATQS(UniMod:21)SPAEPK	S713	Q32MZ4	LRRFIP1	0.892996	0.0861364	0	15min	Danuglipron
IDIIPNT(UniMod:21)QEHT(UniMod:21)LTLVDTGIGMTK	T79;T83	Q58FF8	HSP90AB2P	0.431617	1.48099	0	15min	Danuglipron
IDIS(UniMod:21)PSTFR	S682	Q9Y2W1	THRAP3	0.638061	0.149942	0	15min	Danuglipron
IDIS(UniMod:21)PSTFRK	S682	Q9Y2W1	THRAP3	0.0165038	0.17442	0	15min	Danuglipron
IDIS(UniMod:21)PSTLR	S658	Q9NYF8	BCLAF1	0.647067	0.100883	0	15min	Danuglipron
IDIS(UniMod:21)PSTLRK	S658	Q9NYF8	BCLAF1	0.149308	0.15697	0	15min	Danuglipron
IDKFRFT(UniMod:21)PPLEDSC(UniMod:4)FHYGFNSNYLK	T73	P07099	EPHX1	0.937048	-0.0152511	0	15min	Danuglipron
IDNS(UniMod:21)QVESGSLEDDWDFLPPKK	S189	P27797	CALR	0.350061	-0.33337	0	15min	Danuglipron
IDPT(UniMod:21)VTMMQVEEKPDVTYSDVGGC(UniMod:4)K	T160	P35998	PSMC2	0.274121	-0.258894	0	15min	Danuglipron
IDSGS(UniMod:21)EVIVGVNK	S483	P22033	MMUT	0.994613	-0.00106729	0	15min	Danuglipron
IDSVAAQPTATSPVVYTRPAISSFSSSGIGFGES(UniMod:21)LK	S655	P49790	NUP153	0.701591	-0.0780422	0	15min	Danuglipron
IDT(UniMod:21)PPAC(UniMod:4)TEESIATPSEIK	T1530	O94913	PCF11	0.170591	1.05549	0	15min	Danuglipron
IEDVGS(UniMod:21)DEEDDSGK	S255	P08238	HSP90AB1	0.135188	0.355123	0	15min	Danuglipron
IEDVGS(UniMod:21)DEEDDSGKDK	S255	P08238	HSP90AB1	0.678872	-0.247558	0	15min	Danuglipron
IEEDSEVLMMIKT(UniMod:21)QSSLVPALTDFVR	T125	O60888	CUTA	0.127283	1.36223	0	15min	Danuglipron
IEEVLSPEGS(UniMod:21)PSK	S677	Q9UEY8	ADD3	0.430118	0.384184	0	15min	Danuglipron
IEEVLSPEGS(UniMod:21)PSKS(UniMod:21)PSK	S677;S681	Q9UEY8	ADD3	0.843914	-0.0867433	0	15min	Danuglipron
IEGS(UniMod:21)GDQVDT(UniMod:21)LELSGGAR	S347;T353	P50570	DNM2	0.570073	0.386693	0	15min	Danuglipron
IEGY(UniMod:21)EDQVLITEHGDLGNSR	Y70	P52907	CAPZA1	0.950578	-0.0141303	0	15min	Danuglipron
IEHAPS(UniMod:21)PSSGGTLK	S525	Q14004	CDK13	0.346209	-0.120735	0	15min	Danuglipron
IEPELDGS(UniMod:21)AQVT(UniMod:21)SHDASTNGLINFIK	S532;T536	P06744	GPI	0.320386	-0.258991	0	15min	Danuglipron
IES(UniMod:21)PKLER	S809	Q92598	HSPH1	0.568046	0.0935694	0	15min	Danuglipron
IEVQDTSGGTTALRPSASTQALSSSVS(UniMod:21)SSK	S766	Q16531	DDB1	0.523154	0.653269	0	15min	Danuglipron
IFGVT(UniMod:21)T(UniMod:21)LDIVRANTFVAELKGLDPAR	T170;T171	P40926	MDH2	0.0933474	0.259171	0	15min	Danuglipron
IFPM(UniMod:35)GDRLY(UniMod:21)IGLAGLATDVQTVAQR	Y50	P49720	PSMB3	0.826297	0.0488496	0	15min	Danuglipron
IGDSS(UniMod:21)QGDNNLQK	S218	Q05086	UBE3A	0.645779	0.0952452	0	15min	Danuglipron
IGDT(UniMod:21)RLSTMETGTGLIR	T299	P29144	TPP2	0.635137	-0.102287	0	15min	Danuglipron
IGEGT(UniMod:21)Y(UniMod:21)GVVYK	T14;Y15	P06493	CDK1	0.909325	0.0628509	0	15min	Danuglipron
IGEGT(UniMod:21)YGVVYK	T14	P06493	CDK1	0.98144	-0.00912449	0	15min	Danuglipron
IGEGTY(UniMod:21)GVVYK	Y15	P06493	CDK1	0.880159	-0.046184	0	15min	Danuglipron
IGELGAPEVWGLS(UniMod:21)PK	S149	Q8N5F7	NKAP	0.787854	-0.0836691	0	15min	Danuglipron
IGPLGLS(UniMod:21)PK	S38	P30050	RPL12	0.18884	0.291131	0	15min	Danuglipron
IHAREIFDS(UniMod:21)RGNPT(UniMod:21)VEVDLFTSK	S14;T19	P06733	ENO1	0.696872	-0.0497344	0	15min	Danuglipron
IHAREIFDS(UniMod:21)RGNPTVEVDLFTSK	S14	P06733	ENO1	0.938502	0.118378	0	15min	Danuglipron
IHFPLAT(UniMod:21)Y(UniMod:21)APVISAEK	T271;Y272	P68366	TUBA4A	0.511247	0.469785	0	15min	Danuglipron
IHIDPEIQDGS(UniMod:21)PTTSR	S112	P50479	PDLIM4	0.0383705	-0.625172	0	15min	Danuglipron
IHPM(UniMod:35)AYQLQLQAASNFKS(UniMod:21)PVK	S209	P67870	CSNK2B	0.565338	0.194537	0	15min	Danuglipron
IHPMAYQLQLQAASNFKS(UniMod:21)PVK	S209	P67870	CSNK2B	0.0266468	0.237771	0	15min	Danuglipron
IHRAS(UniMod:21)DPGLPAEEPK	S1859	P27708	CAD	0.105907	0.259766	0	15min	Danuglipron
IHS(UniMod:21)PIIR	S1117	O60885	BRD4	0.106977	-0.774946	0	15min	Danuglipron
IHVSDQELQS(UniMod:21)ANASVDDSRLEELK	S816	P22314	UBA1	0.722778	0.13064	0	15min	Danuglipron
IIAEGANGPTT(UniMod:21)PEADK	T410	P00367	GLUD1	0.100521	-0.659804	0	15min	Danuglipron
IIEVAPQVAT(UniMod:21)QNVNPTPGATS	T381	P49903	SEPHS1	0.0364959	-0.438059	0	15min	Danuglipron
IIIEELSLVAASPT(UniMod:21)LSPR	T304	Q16513	PKN2	0.455096	1.72401	0	15min	Danuglipron
IILDLISES(UniMod:21)PIK	S216	P61978	HNRNPK	0.303708	0.257606	0	15min	Danuglipron
IILHNT(UniMod:21)M(UniMod:35)ESLLER	T156	O15498	YKT6	0.91128	0.0237485	0	15min	Danuglipron
IINEPT(UniMod:21)AAAIAYGLDR	T177	P0DMV8	HSPA1A	0.659773	0.0537504	0	15min	Danuglipron
IINVGGKY(UniMod:21)VKLQIWDTAGQER	Y61	P20338	RAB4A	0.968454	0.00642474	0	15min	Danuglipron
IIS(UniMod:21)NASC(UniMod:4)TTNC(UniMod:4)LAPLAK	S148	P04406	GAPDH	0.0467589	-0.188539	0	15min	Danuglipron
IISNAS(UniMod:21)C(UniMod:4)TTNC(UniMod:4)LAPLAK	S151	P04406	GAPDH	0.05055	-0.209329	0	15min	Danuglipron
IITFTKNNQFQALLQY(UniMod:21)ADPVSAQHAK	Y228	P26599	PTBP1	0.986675	0.0044663	0	15min	Danuglipron
IITHPNFNGNT(UniMod:21)LDNDIM(UniMod:35)LIKLSSPATLNSR	T88	P00761	NA	0.235331	0.808535	0	15min	Danuglipron
IIY(UniMod:21)RDLISHDEMFSDIYK	Y4	P13693	TPT1	0.680947	-0.0976118	0	15min	Danuglipron
IIYGGSVT(UniMod:21)GAT(UniMod:21)C(UniMod:4)KELASQPDVDGFLVGGASLKPEFVDIINAK	T214;T217	P60174	TPI1	0.337922	-0.0792805	0	15min	Danuglipron
IKDPDAS(UniMod:21)KPEDWDER	S214	P27797	CALR	0.947233	-0.0646274	0	15min	Danuglipron
ILAEADGLS(UniMod:21)T(UniMod:21)NHWLIGTDK	S34;T35	Q9UJ70	NAGK	0.88802	0.020469	0	15min	Danuglipron
ILDLRIAT(UniMod:21)PQIVINYAMFLEEHK	T517	Q9HCS7	XAB2	0.392354	0.912292	0	15min	Danuglipron
ILEKKS(UniMod:21)VEVNFT(UniMod:21)ESLLR	S71;T77	Q9BUL8	PDCD10	0.323801	0.163095	0	15min	Danuglipron
ILEKKS(UniMod:21)VEVNFTESLLR	S71	Q9BUL8	PDCD10	0.857065	0.0455693	0	15min	Danuglipron
ILGGVIS(UniMod:21)AIS(UniMod:21)EAAAQYNPEPPPPR	S67;S70	P04632	CAPNS1	0.648085	0.0777918	0	15min	Danuglipron
ILGGVIS(UniMod:21)AISEAAAQYNPEPPPPR	S67	P04632	CAPNS1	0.655838	0.157663	0	15min	Danuglipron
ILGLAPS(UniMod:21)RAAT(UniMod:21)KQAGGFLGPPPPSGK	S218;T222	Q9UM00	TMCO1	0.954178	0.022013	0	15min	Danuglipron
ILIKLS(UniMod:21)S(UniMod:21)TWEGIQAGK	S144;S145	P37837	TALDO1	0.352423	-0.745873	0	15min	Danuglipron
ILIPS(UniMod:21)DIESSK	S463	P30414	NKTR	0.325427	0.3587	0	15min	Danuglipron
ILKS(UniMod:21)KGLAPDLPEDLYHLIK	S77	P62277	RPS13	0.915923	-0.0340578	0	15min	Danuglipron
ILKS(UniMod:21)PEIQR	S295	P36578	RPL4	0.203329	0.43112	0	15min	Danuglipron
ILLSSGRDAS(UniMod:21)LM(UniMod:35)VTNDGATILK	S60	P78371	CCT2	0.526455	-0.467374	0	15min	Danuglipron
ILM(UniMod:35)AKS(UniMod:21)VKY(UniMod:21)TVNFLEAK	S352;Y355	Q86X55	CARM1	0.915296	-0.0450307	0	15min	Danuglipron
ILQEIES(UniMod:21)TDTAC(UniMod:4)VGPTLR	S23	Q8TAG9	EXOC6	0.972288	-0.00542601	0	15min	Danuglipron
ILS(UniMod:21)DVTHSAVFGVPASK	S637	Q2M2I8	AAK1	0.483019	-0.826536	0	15min	Danuglipron
ILS(UniMod:21)GDC(UniMod:4)RPLPYILFGPPGTGK	S758	Q9BXT6	MOV10L1	0.560547	-0.435456	0	15min	Danuglipron
ILSGDC(UniMod:4)RPLPY(UniMod:21)ILFGPPGTGK	Y766	Q9BXT6	MOV10L1	0.539596	-0.495455	0	15min	Danuglipron
ILSQS(UniMod:21)TDSLNM(UniMod:35)R	S174	Q92974	ARHGEF2	0.63323	0.244875	0	15min	Danuglipron
ILSQS(UniMod:21)TDSLNMR	S174	Q92974	ARHGEF2	0.733966	0.105269	0	15min	Danuglipron
ILT(UniMod:21)GGADKNVVVFDK	T239	Q9UMS4	PRPF19	0.697505	-0.23102	0	15min	Danuglipron
ILTERGY(UniMod:21)SFTTTAER	Y198	P60709	ACTB	0.0549905	-2.36435	0	15min	Danuglipron
IM(UniMod:35)ARHLHPIQT(UniMod:21)S(UniMod:21)FQEATASK	T1567;S1568	Q8TEM1	NUP210	0.913829	-0.0420381	0	15min	Danuglipron
IMAT(UniMod:21)PEQVGK	T455	P12956	XRCC6	0.868756	-0.0380967	0	15min	Danuglipron
IMDS(UniMod:21)SQNAYNEDTSALVAR	S152	Q9BRX5	GINS3	0.419949	0.422976	0	15min	Danuglipron
INIS(UniMod:21)EGNC(UniMod:4)PERIVT(UniMod:21)ITGPTDAIFK	S82;T92	P57721	PCBP3	0.48002	0.185591	0	15min	Danuglipron
INISEGNC(UniMod:4)PERIVTITGPT(UniMod:21)DAIFK	T97	P57721	PCBP3	0.0505372	-0.523652	0	15min	Danuglipron
INKPRAEDS(UniMod:21)GEYHC(UniMod:4)VYHFVSAPK	S213	Q9Y639	NPTN	0.734873	0.190597	0	15min	Danuglipron
INNAHTIGC(UniMod:4)NAVS(UniMod:21)WAPAVVPGSLIDHPSGQK	S157	P55735	SEC13	0.179757	-0.824519	0	15min	Danuglipron
INQANS(UniMod:21)PDLLS(UniMod:21)VSQYYSGELVSYVR	S605;S610	Q12768	WASHC5	0.249321	-0.182814	0	15min	Danuglipron
INT(UniMod:21)AC(UniMod:4)FEAVVVTNTIPQDEK	T263	P21108	PRPS1L1	0.437095	-0.838506	0	15min	Danuglipron
INVLAAQY(UniMod:21)QS(UniMod:21)LLNSYGEPVDDK	Y315;S317	O00429	DNM1L	0.251876	-0.206427	0	15min	Danuglipron
IPC(UniMod:4)DS(UniMod:21)PQSDPVDTPTSTK	S1253	P46013	MKI67	0.830293	-0.0219422	0	15min	Danuglipron
IPC(UniMod:4)DVT(UniMod:21)EAEIISLGLPFGK	T71	O95758	PTBP3	0.273456	1.02618	0	15min	Danuglipron
IPC(UniMod:4)ES(UniMod:21)PPLEVVDTTASTK	S2708	P46013	MKI67	0.457103	0.148393	0	15min	Danuglipron
IPC(UniMod:4)KS(UniMod:21)S(UniMod:21)PELEDTATSSK	S2827;S2828	P46013	MKI67	0.73456	0.180486	0	15min	Danuglipron
IPGTPGAGGRLS(UniMod:21)PENNQVLTK	S51	Q16514	TAF12	0.415667	0.546485	0	15min	Danuglipron
IPPQPGALGS(UniMod:21)PPPAAAPTIFIGSPTTPAGLSTSADGFLK	S2115	O14686	KMT2D	0.930931	-0.0985494	0	15min	Danuglipron
IPQAALAKPIS(UniMod:21)IPT(UniMod:21)NLVSLFSR	S738;T741	Q86TB9	PATL1	0.267621	-0.268456	0	15min	Danuglipron
IPSEMPS(UniMod:21)PNFGK	S687	Q9H2J7	SLC6A15	0.229669	-0.310683	0	15min	Danuglipron
IPSFFPSPEEPPS(UniMod:21)PSAPSIAK	S2709	Q12802	AKAP13	0.768953	0.278663	0	15min	Danuglipron
IQAAAS(UniMod:21)TPTNATAASDANTGDR	S389	P49841	GSK3B	0.00350188	-0.442412	0	15min	Danuglipron
IQDFLKDS(UniMod:21)QLQFEAISDEEK	S147	P49643	PRIM2	0.620384	-0.0968042	0	15min	Danuglipron
IQS(UniMod:21)HS(UniMod:21)RGEYNVYSTFQSHEPEFDYLK	S65;S67	P63151	PPP2R2A	0.524931	0.309746	0	15min	Danuglipron
IQT(UniMod:21)KEPLPTLPLGR	T236	O43464	HTRA2	0.308771	-0.190865	0	15min	Danuglipron
IREDLPNLESSEET(UniMod:21)EQINK	T763	Q96QK1	VPS35	0.644748	0.234808	0	15min	Danuglipron
IRS(UniMod:21)IEALLEAGQAR	S959	Q9P2E9	RRBP1	0.127069	0.764162	0	15min	Danuglipron
IRTS(UniMod:21)PTFR	S43	P62750	RPL23A	0.860952	-0.149062	0	15min	Danuglipron
IS(UniMod:21)APNVDFNLEGPK	S5448	Q09666	AHNAK	0.092867	0.820753	0	15min	Danuglipron
IS(UniMod:21)ASGPESLLGGPGGASAAPAAGSK	S111	Q9Y2U8	LEMD3	0.986607	0.005267	0	15min	Danuglipron
IS(UniMod:21)FKSLVASLAEPDFVVTDFAK	S302	P22314	UBA1	0.719282	0.105853	0	15min	Danuglipron
IS(UniMod:21)LC(UniMod:4)LKVLS(UniMod:21)EC(UniMod:4)SPLMNDIFNK	S614;S621	P53618	COPB1	0.0157454	-0.985231	1	15min	Danuglipron
IS(UniMod:21)MPDFDLHLK	S2580	Q09666	AHNAK	0.32748	1.34031	0	15min	Danuglipron
IS(UniMod:21)MPDFDLHLK	S2580	Q09666	AHNAK	0.32748	1.34031	0	15min	Danuglipron
IS(UniMod:21)MPDFDLHLK	S2580	Q09666	AHNAK	0.32748	1.34031	0	15min	Danuglipron
IS(UniMod:21)MPDFDLHLK	S2580	Q09666	AHNAK	0.32748	1.34031	0	15min	Danuglipron
IS(UniMod:21)MPDFDLNLK	S3672	Q09666	AHNAK	0.133468	1.07486	0	15min	Danuglipron
IS(UniMod:21)MPGFKGEGPDVDVNLPK	S2775	Q09666	AHNAK	0.069388	-0.627062	0	15min	Danuglipron
IS(UniMod:21)PIQKPQGLDPVEILQER	S329	P51531	SMARCA2	0.313914	0.603105	0	15min	Danuglipron
IS(UniMod:21)SSSFSR	S34	P05787	KRT8	0.118501	0.400504	0	15min	Danuglipron
ISALQS(UniMod:21)AGVVVSMSPAQLGTTIYK	S320	P53597	SUCLG1	0.308976	-0.287968	0	15min	Danuglipron
ISEGLPT(UniMod:21)PTKMT(UniMod:21)PR	T821;T826	P06400	RB1	0.825666	0.0650415	0	15min	Danuglipron
ISGAS(UniMod:21)EKDIVHSGLAYTM(UniMod:35)ER	S501	P00367	GLUD1	0.354034	-0.18554	0	15min	Danuglipron
ISLPGQMAGT(UniMod:21)PIT(UniMod:21)PLK	T222;T225	Q9H8Y8	GORASP2	0.03814	-0.67688	0	15min	Danuglipron
ISLPGQMAGT(UniMod:21)PITPLK	T222	Q9H8Y8	GORASP2	0.617135	0.29197	0	15min	Danuglipron
ISLPLPNFS(UniMod:21)SLNLR	S419	P08670	VIM	0.960095	0.0335875	0	15min	Danuglipron
ISMQDVDLSLGS(UniMod:21)PK	S511	Q09666	AHNAK	0.470248	-0.184811	0	15min	Danuglipron
ISSIQATTAAGSGHPTSC(UniMod:4)C(UniMod:4)S(UniMod:21)AAEIMAVLFFHTMR	S43	P29401	TKT	0.188734	0.372104	0	15min	Danuglipron
ISSM(UniMod:35)VVM(UniMod:35)ENVGQQKLY(UniMod:21)EMVSYC(UniMod:4)QNISK	Y441	P46063	RECQL	0.0298035	-0.499846	0	15min	Danuglipron
ISSSS(UniMod:21)FSR	S37	P05787	KRT8	0.228404	1.05658	0	15min	Danuglipron
ISVS(UniMod:21)RSTSFRGGM(UniMod:35)GSGGLATGIAGGLAGMGGIQNEK	S49	P05783	KRT18	0.70504	0.213836	0	15min	Danuglipron
ISYIPDEEVSS(UniMod:21)PSPPQR	S162	Q9Y6M1	IGF2BP2	0.675557	-0.136548	0	15min	Danuglipron
ISYIPDEEVSSPS(UniMod:21)PPQR	S164	Q9Y6M1	IGF2BP2	0.58624	0.215647	0	15min	Danuglipron
IT(UniMod:21)ESRPTPAPTATPTAPSPLQATAGPSYPR	T229	O00330	PDHX	0.258597	1.06674	0	15min	Danuglipron
ITEVS(UniMod:21)C(UniMod:4)KSPQPESFK	S2463	P46013	MKI67	0.37403	-0.487297	0	15min	Danuglipron
ITKPGS(UniMod:21)IDSNNQLFAPGGR	S1077	Q04637	EIF4G1	0.246495	-0.663844	0	15min	Danuglipron
ITPPAAKPGS(UniMod:21)PQAK	S678	P35658	NUP214	0.491538	0.169592	0	15min	Danuglipron
ITPSY(UniMod:21)VAFT(UniMod:21)PEGERLIGDAAKNQLTSNPENTVFDAK	Y65;T69	P11021	HSPA5	0.565897	0.312231	0	15min	Danuglipron
ITVVGVGAVGMAC(UniMod:4)AIS(UniMod:21)ILMKDLADELALVDVIEDK	S38	P00338	LDHA	0.0901457	1.32797	0	15min	Danuglipron
IVAHAVEVPAVQS(UniMod:21)PR	S75	Q96FF9	CDCA5	0.074667	-0.571654	0	15min	Danuglipron
IVAHAVEVPAVQS(UniMod:21)PRRS(UniMod:21)PR	S75;S79	Q96FF9	CDCA5	0.830021	-0.0603737	0	15min	Danuglipron
IVDGS(UniMod:21)RFT(UniMod:21)EFKAFYGDTLVTGFAR	S342;T345	Q9HCC0	MCCC2	0.224209	0.444539	0	15min	Danuglipron
IVENLGILT(UniMod:21)GPQLFSLNK	T654	Q9H6S3	EPS8L2	0.665508	0.564546	0	15min	Danuglipron
IVGLDQVT(UniMod:21)GMTETAFGSAYK	T632	P35580	MYH10	0.586482	-0.163924	0	15min	Danuglipron
IVKPNGEKPDEFES(UniMod:21)GISQALLELEMNSDLK	S21	P62081	RPS7	0.852584	0.0788115	0	15min	Danuglipron
IVPQSQVPNPES(UniMod:21)PGK	S447	Q9ULM3	YEATS2	0.829265	0.0361607	0	15min	Danuglipron
IWDPTPSHTPAGAAT(UniMod:21)PGRGDT(UniMod:21)PGHATPGHGGATSSAR	T267;T273	O75533	SF3B1	0.335412	-0.364773	0	15min	Danuglipron
IWHHT(UniMod:21)FY(UniMod:21)NELRVAPEEHPVLLTEAPLNPK	T89;Y91	P60709	ACTB	0.185437	-0.189093	0	15min	Danuglipron
IWRRS(UniMod:21)Y(UniMod:21)DVPPPPM(UniMod:35)EPDHPFYSNISK	S118;Y119	P18669	PGAM1	0.217863	0.334213	0	15min	Danuglipron
IWS(UniMod:21)VPNASC(UniMod:4)VQVVR	S292	Q9UMS4	PRPF19	0.330098	-0.23544	0	15min	Danuglipron
IWYHTFY(UniMod:21)NELRVAPDEHPILLTEAPLNPK	Y92	Q562R1	ACTBL2	0.838442	-0.049715	0	15min	Danuglipron
IY(UniMod:21)DPQEGAVVVLPADSQQR	Y600	Q9NXF1	TEX10	0.328862	-0.209902	0	15min	Danuglipron
IY(UniMod:21)VDDGLISLQVKQKGADFLVTEVENGGSLGSK	Y175	P14618	PKM	0.189518	-0.279464	0	15min	Danuglipron
IYC(UniMod:4)VAC(UniMod:4)QELDS(UniMod:21)DVDKDNPALNAQAALSQAR	S78	O60232	ZNRD2	0.731766	-0.113887	0	15min	Danuglipron
IYQNIQDGS(UniMod:21)LDLNAAESGVQHKPSAPQGGR	S180	P61106	RAB14	0.290807	0.169922	0	15min	Danuglipron
IYQY(UniMod:21)IQSR	Y321	Q13627	DYRK1A	0.633269	0.0976987	0	15min	Danuglipron
IYVDDGLIS(UniMod:21)LQVKQKGADFLVTEVENGGSLGSK	S182	P14618	PKM	0.320713	0.444156	0	15min	Danuglipron
KAC(UniMod:4)NC(UniMod:4)LLLKVNQIGS(UniMod:21)VT(UniMod:21)ESIQAC(UniMod:4)K	S349;T351	P13929	ENO3	0.378136	-0.293624	0	15min	Danuglipron
KAC(UniMod:4)NC(UniMod:4)LLLKVNQIGS(UniMod:21)VTESIQAC(UniMod:4)K	S349	P13929	ENO3	0.56466	0.154733	0	15min	Danuglipron
KADTTTPTPTAILAPGS(UniMod:21)PAS(UniMod:21)PPGSLEPK	S298;S301	P25440	BRD2	0.942691	0.0288584	0	15min	Danuglipron
KAEGEPQEES(UniMod:21)PLK	S177	Q9NYF8	BCLAF1	0.526333	-0.437092	0	15min	Danuglipron
KAEPSEVDMNS(UniMod:21)PK	S71	Q9NR30	DDX21	0.492444	-0.138087	0	15min	Danuglipron
KAMKGLGT(UniMod:21)DEES(UniMod:21)ILTLLTSR	T33;S37	P08758	ANXA5	0.0715007	-0.371436	0	15min	Danuglipron
KAPAGQEEPGT(UniMod:21)PPSSPLSAEQLDR	T60	P13051	UNG	0.965366	0.0151604	0	15min	Danuglipron
KAS(UniMod:21)GPPVSELITK	S36	P10412	H1-4	0.00850493	1.17884	1	15min	Danuglipron
KAS(UniMod:21)LVALPEQTASEEETPPPLLTK	S400	Q9UKV3	ACIN1	0.0288678	0.989711	1	15min	Danuglipron
KAS(UniMod:21)PEPPDSAEGALK	S547	Q9H1B7	IRF2BPL	0.449299	0.185922	0	15min	Danuglipron
KAS(UniMod:21)SPSPLTIGTPESQR	S522	Q9NPI6	DCP1A	0.50826	0.44078	0	15min	Danuglipron
KAS(UniMod:21)VVDPSTESSPAPQEGSEQPASPASPLSSR	S411	Q66K14	TBC1D9B	0.115079	-0.751262	0	15min	Danuglipron
KASPDGY(UniMod:21)DC(UniMod:4)Y(UniMod:21)FDNVGGEFSNTVIGQM(UniMod:35)K	Y211;Y214	Q14914	PTGR1	0.0570755	-0.348258	0	15min	Danuglipron
KAT(UniMod:21)DAEADVASLNR	T79	P07951	TPM2	0.886647	-0.0476801	0	15min	Danuglipron
KC(UniMod:4)GVC(UniMod:4)QKT(UniMod:21)VY(UniMod:21)FAEEVQC(UniMod:4)EGNSFHK	T16;Y18	P21291	CSRP1	0.105237	0.85429	0	15min	Danuglipron
KC(UniMod:4)QKHAPINS(UniMod:21)AQHLDNVDQTGPK	S144	O43159	RRP8	0.782912	-0.0952238	0	15min	Danuglipron
KC(UniMod:4)S(UniMod:21)LPAEEDSVLEK	S636	P27816	MAP4	0.0693357	0.687272	0	15min	Danuglipron
KDET(UniMod:21)NVKMESEGGADDSAEEGDLLDDDDNEDR	T247	P07910	HNRNPC	0.875158	-0.0665507	0	15min	Danuglipron
KDLY(UniMod:21)ANTVLSGGTTMYPGIADR	Y294	P60709	ACTB	0.542861	-0.0884079	0	15min	Danuglipron
KDLYANNVLS(UniMod:21)GGTTM(UniMod:35)YPGIADR	S301	P63267	ACTG2	0.431309	0.243618	0	15min	Danuglipron
KDNEESEQPPVPGT(UniMod:21)PTLR	T646	O15439	ABCC4	0.0295043	-0.523123	0	15min	Danuglipron
KDS(UniMod:21)LESDSSTAIIPHELIR	S346	Q9UMX1	SUFU	0.142402	-0.647994	0	15min	Danuglipron
KDS(UniMod:21)SSEVFSDAAK	S924	Q5T5U3	ARHGAP21	0.036048	-0.794978	1	15min	Danuglipron
KDS(UniMod:21)SSVVEWTQAPK	S70	Q8TC07	TBC1D15	0.0515775	0.406338	0	15min	Danuglipron
KEDS(UniMod:21)DEEEDDDS(UniMod:21)EEDEEDDEDEDEDEDEIEPAAMK	S145;S153	P19338	NCL	0.838905	-0.160484	0	15min	Danuglipron
KEDS(UniMod:21)DEEEDDDSEEDEEDDEDEDEDEDEIEPAAM(UniMod:35)K	S145	P19338	NCL	0.546359	-0.563981	0	15min	Danuglipron
KEDS(UniMod:21)DEEEDDDSEEDEEDDEDEDEDEDEIEPAAMK	S145	P19338	NCL	0.00613212	1.0627	1	15min	Danuglipron
KEEMPAT(UniMod:21)KGGFS(UniMod:21)FGNVEPASLPSASVFVLGR	T1078;S1083	P49790	NUP153	0.524932	0.157538	0	15min	Danuglipron
KEEPQELLQS(UniMod:21)QDFVGEK	S169	O95260	ATE1	0.865462	-0.0946449	0	15min	Danuglipron
KEESHSNDQSPQIRAS(UniMod:21)PS(UniMod:21)PQPSSQPLQIHR	S144;S146	Q9HC35	EML4	0.542459	-0.259053	0	15min	Danuglipron
KEFS(UniMod:21)PFGTITSAK	S315	P11940	PABPC1	0.569998	-0.0975954	0	15min	Danuglipron
KEGIC(UniMod:4)ALGGTSELS(UniMod:21)SEGTQHSYSEEEK	S113	P13797	PLS3	0.435323	0.528374	0	15min	Danuglipron
KEKT(UniMod:21)PELPEPSVK	T220	Q8IYB3	SRRM1	0.76794	0.0520306	0	15min	Danuglipron
KEPAITSQNS(UniMod:21)PEAR	S100	P23193	TCEA1	0.6443	-0.176522	0	15min	Danuglipron
KEPIQPET(UniMod:21)PQPK	T470	P49643	PRIM2	0.634876	0.27589	0	15min	Danuglipron
KEPPKEET(UniMod:21)AQLTGPEAGR	T890	P48634	PRRC2A	0.825693	0.0960915	0	15min	Danuglipron
KEPPRASPPGGLAEPPGS(UniMod:21)AGPQAGPT(UniMod:21)VVPGSATPMETGIAETPEGR	S80;T88	O60341	KDM1A	0.0422026	0.725857	0	15min	Danuglipron
KEPVGDDES(UniMod:21)VPENVLSFDDLTADALANLK	S79	P49591	SARS1	0.287186	0.519341	0	15min	Danuglipron
KET(UniMod:21)PPPLVPPAAR	T5	Q9BQA1	WDR77	0.873334	0.0420817	0	15min	Danuglipron
KEVS(UniMod:21)PEVVR	S198	Q5T200	ZC3H13	0.110982	0.22596	0	15min	Danuglipron
KFQEQEC(UniMod:4)PPS(UniMod:21)PEPTR	S186	P62070	RRAS2	0.498886	0.269268	0	15min	Danuglipron
KFQEQEC(UniMod:4)PPS(UniMod:21)PEPTRK	S186	P62070	RRAS2	0.443605	-0.457606	0	15min	Danuglipron
KFS(UniMod:21)AGGDSDPPLK	S290	O75152	ZC3H11A	0.559881	0.525512	0	15min	Danuglipron
KFSAGGDS(UniMod:21)DPPLKR	S295	O75152	ZC3H11A	0.481716	0.546825	0	15min	Danuglipron
KGDRS(UniMod:21)PEPGQTWTR	S93	Q09666	AHNAK	0.563013	-0.274237	0	15min	Danuglipron
KGEGY(UniMod:21)S(UniMod:21)NPNEGATVEIHLEGR	Y159;S160	Q13451	FKBP5	0.129732	-2.30891	0	15min	Danuglipron
KGEPVSAEDLGVSGALT(UniMod:21)VLMK	T612	P11586	MTHFD1	0.972024	0.0149601	0	15min	Danuglipron
KGES(UniMod:21)QTDIEITR	S252	P49368	CCT3	0.355737	0.394839	0	15min	Danuglipron
KGES(UniMod:21)QTDIEITREEDFTR	S252	P49368	CCT3	0.423883	0.468893	0	15min	Danuglipron
KGGS(UniMod:21)WIQEINVAEK	S4026	P78527	PRKDC	0.195798	0.236504	0	15min	Danuglipron
KGLT(UniMod:21)PSQIGVILR	T46	P62277	RPS13	0.268986	-0.240734	0	15min	Danuglipron
KGNAEGS(UniMod:21)S(UniMod:21)DEEGKLVIDEPAK	S132;S133	P51858	HDGF	0.714054	0.324314	0	15min	Danuglipron
KGPRT(UniMod:21)PS(UniMod:21)PPPPIPEDIALGK	T263;S265	Q5T200	ZC3H13	0.583924	0.186325	0	15min	Danuglipron
KGS(UniMod:21)AVDASVQEESPVTK	S44	O95613	PCNT	0.474994	0.195357	0	15min	Danuglipron
KGS(UniMod:21)DDAPYSPTAR	S899	O75151	PHF2	0.0554866	0.81618	0	15min	Danuglipron
KGS(UniMod:21)FSALVGR	S10	Q13619	CUL4A	0.376336	0.235728	0	15min	Danuglipron
KGS(UniMod:21)ITEYTAAEEK	S114	Q12982	BNIP2	0.0850601	0.749343	0	15min	Danuglipron
KGS(UniMod:21)LAALYDLAVLK	S298	Q6P4R8	NFRKB	0.345184	-0.689656	0	15min	Danuglipron
KGS(UniMod:21)SGNASEVSVAC(UniMod:4)LTER	S384	Q69YQ0	SPECC1L	0.000706501	1.6008	1	15min	Danuglipron
KGS(UniMod:21)SSSVC(UniMod:4)SVASSSDISLGSTK	S1384	Q9ULT8	HECTD1	0.0244239	0.925909	1	15min	Danuglipron
KGS(UniMod:21)VVNVNPTNTRPQSDTPEIR	S900	O95819	MAP4K4	0.085277	2.22681	0	15min	Danuglipron
KGSITSVQAIYVPADDLT(UniMod:21)DPAPATTFAHLDATTVLSR	T368	P06576	ATP5F1B	0.576331	0.192107	0	15min	Danuglipron
KHGVKLT(UniMod:21)T(UniMod:21)VLTTHHHWDHAGGNEK	T96;T97	Q16775	HAGH	0.858033	-0.127556	0	15min	Danuglipron
KHGY(UniMod:21)EKPTPIQTQAIPAIMSGR	Y392	Q7L014	DDX46	0.812316	0.127087	0	15min	Danuglipron
KHPDAS(UniMod:21)VNFSEFSK	S35	P09429	HMGB1	0.054013	-0.347878	0	15min	Danuglipron
KHS(UniMod:21)PS(UniMod:21)PPPPTPTESR	S328;S330	Q92922	SMARCC1	0.817728	-0.164744	0	15min	Danuglipron
KIDPNM(UniMod:35)KAGAT(UniMod:21)S(UniMod:21)EGVLANFFNSLLSK	T439;S440	Q9Y6G9	DYNC1LI1	0.107467	0.47412	0	15min	Danuglipron
KIDPNMKAGAT(UniMod:21)S(UniMod:21)EGVLANFFNSLLSK	T439;S440	Q9Y6G9	DYNC1LI1	0.00313184	1.72528	1	15min	Danuglipron
KIQRFLS(UniMod:21)QPFQVAEVFTGHMGK	S465	P06576	ATP5F1B	0.670126	-0.232868	0	15min	Danuglipron
KIS(UniMod:21)GTTALQEALK	S348	P30622	CLIP1	0.957518	0.0282264	0	15min	Danuglipron
KIS(UniMod:21)PPSYAR	S285	Q8N2M8	CLASRP	0.0900402	0.175686	0	15min	Danuglipron
KIS(UniMod:21)VVSATK	S825	Q9UKV3	ACIN1	0.368401	-1.05863	0	15min	Danuglipron
KKEEPSQNDIS(UniMod:21)PK	S89	Q9NR30	DDX21	0.0020423	1.10893	1	15min	Danuglipron
KKPGDASSLPDAGLS(UniMod:21)PGSQVDSK	S1405	Q13459	MYO9B	0.0851224	-0.151431	0	15min	Danuglipron
KKPT(UniMod:21)PVLLPQSK	T537	Q9UGP8	SEC63	0.919813	0.0264826	0	15min	Danuglipron
KKS(UniMod:21)PNELVDDLFK	S114	Q9UNZ2	NSFL1C	0.203505	0.260889	0	15min	Danuglipron
KLASQGDS(UniMod:21)ISSQLGPIHPPPR	S129	Q92945	KHSRP	0.197361	-0.593096	0	15min	Danuglipron
KLDPAQSAS(UniMod:21)RENLLEEQGSIALR	S1031	Q13813	SPTAN1	0.0701751	-0.437155	0	15min	Danuglipron
KLDSLTTSFGFPVGAAT(UniMod:21)LVDEVGVDVAKHVAEDLGK	T586	P40939	HADHA	0.197638	-0.493073	0	15min	Danuglipron
KLGAGEGGEASVS(UniMod:21)PEK	S1378	Q13428	TCOF1	0.464241	-0.274359	0	15min	Danuglipron
KLGDVS(UniMod:21)PTQIDVSQFGSFK	S1501	P46821	MAP1B	0.368874	-0.279749	0	15min	Danuglipron
KLGVSVS(UniMod:21)PSR	S534	Q86VM9	ZC3H18	0.796026	0.0980609	0	15min	Danuglipron
KLLEGEES(UniMod:21)RIS(UniMod:21)LPLPNFSSLNLR	S409;S412	P08670	VIM	0.419298	-0.217284	0	15min	Danuglipron
KLLEGEES(UniMod:21)RLES(UniMod:21)GMQNMSIHTK	S400;S404	P05787	KRT8	0.632102	-0.119603	0	15min	Danuglipron
KLNC(UniMod:4)QVIGAS(UniMod:21)VDS(UniMod:21)HFC(UniMod:4)HLAWVNTPK	S77;S80	Q06830	PRDX1	0.576327	0.451214	0	15min	Danuglipron
KLNC(UniMod:4)QVIGASVDS(UniMod:21)HFC(UniMod:4)HLAWVNTPK	S80	Q06830	PRDX1	0.848744	-0.0442981	0	15min	Danuglipron
KLRAS(UniMod:21)IT(UniMod:21)PGTILIILTGR	S143;T145	Q02878	RPL6	0.775559	-0.0741019	0	15min	Danuglipron
KLS(UniMod:21)DDPC(UniMod:4)PVESK	S617	O60244	MED14	0.152256	0.36607	0	15min	Danuglipron
KLS(UniMod:21)GDQITLPTTVDYSSVPK	S36	O00559	EBAG9	0.0895326	1.15503	0	15min	Danuglipron
KLS(UniMod:21)GLEQPQGALQTR	S361	Q6RFH5	WDR74	0.839184	0.0695942	0	15min	Danuglipron
KLS(UniMod:21)LGQYDNDAGGQLPFSK	S776	Q68CZ2	TNS3	0.309579	0.475113	0	15min	Danuglipron
KLS(UniMod:21)NPDIFSSTGK	S74	Q6P0Q8	MAST2	0.0495061	0.298955	0	15min	Danuglipron
KLS(UniMod:21)PQDPSEDVSSVDPLK	S249	Q53T59	HS1BP3	0.511304	0.142571	0	15min	Danuglipron
KLTS(UniMod:21)DEEGEPSGK	S630	Q8WVC0	LEO1	0.263567	2.01025	0	15min	Danuglipron
KLVYLYLM(UniMod:35)NY(UniMod:21)AKS(UniMod:21)QPDMAIMAVNSFVK	Y76;S79	P63010	AP2B1	0.988725	-0.00458906	0	15min	Danuglipron
KMS(UniMod:21)QPGS(UniMod:21)PSPK	S1531;S1535	Q14839	CHD4	0.420423	-0.7682	0	15min	Danuglipron
KNDNLLKALQLNELT(UniMod:21)M(UniMod:35)DDDT(UniMod:21)AVLVIDNGSGMC(UniMod:4)K	T700;T705	P0CG38	POTEI	0.680647	-0.28556	0	15min	Danuglipron
KNIILEEGKEILVGDVGQT(UniMod:21)VDDPYATFVK	T63	P23528	CFL1	0.158013	-0.488689	0	15min	Danuglipron
KNNRQPY(UniMod:21)AVSELAGHQTSAESWGTGR	Y52	P36578	RPL4	0.349175	-0.181069	0	15min	Danuglipron
KNPFGLVPVLENSQGQLIY(UniMod:21)ESAITC(UniMod:4)EYLDEAYPGKK	Y84	P78417	GSTO1	0.0408965	0.790804	1	15min	Danuglipron
KNS(UniMod:21)APQLPLLQSSGPFVEGSIVR	S35	Q8IY18	SMC5	0.000776491	2.03815	1	15min	Danuglipron
KNS(UniMod:21)LISSLEEEVSILNR	S1225	Q14980	NUMA1	0.712939	0.161889	0	15min	Danuglipron
KNS(UniMod:21)LRVEGDNIYVR	S614	O43491	EPB41L2	0.488494	-0.184371	0	15min	Danuglipron
KNS(UniMod:21)TGSGHSAQELPTIR	S372	O94763	URI1	0.579624	-0.384162	0	15min	Danuglipron
KNSS(UniMod:21)QDDLFPTSDTPR	S481	Q9H6T3	RPAP3	0.621868	0.175485	0	15min	Danuglipron
KPAAGLS(UniMod:21)AAPVPTAPAAGAPLMDFGNDFVPPAPR	S64	Q9NQC3	RTN4	0.799859	0.154053	0	15min	Danuglipron
KPALPVS(UniMod:21)PAAR	S82	Q9BWU0	SLC4A1AP	0.743246	0.0334086	0	15min	Danuglipron
KPANDIT(UniMod:21)SQLEINFGDLGR	T352	Q8NC51	SERBP1	0.914195	0.0163392	0	15min	Danuglipron
KPDIDIT(UniMod:21)GPKVDINAPDVEVQGK	T3381	Q09666	AHNAK	0.195398	0.409796	0	15min	Danuglipron
[truncated: 6,509 more rows]

## Sheet: 30min
Modified.sequence	Phospho.site	Protein.Ids	Genes	p.value	log2.foldchange	passed.all.criteria	time.point	comparison to vehicle
(UniMod:1)AAAAAAGSGTPREEEGPAGEAAAS(UniMod:21)QPQAPTSVPGAR	S25	Q9NR33	POLE4	0.0332159	0.452203	0	30min	Danuglipron
(UniMod:1)AAAAAALSGAGT(UniMod:21)PPAGGGAGGGGAGGGGSPPGGWAVAR	T13	Q01167	FOXK2	0.184134	-0.350465	0	30min	Danuglipron
(UniMod:1)AAAAAATAAAAAS(UniMod:21)IRERQTVALK	S14	Q8WVM8	SCFD1	0.120863	-0.2911	0	30min	Danuglipron
(UniMod:1)AAAAAGGAPGPAPGPAGPPPPAAPT(UniMod:21)S(UniMod:21)AARAPPQALRR	T26;S27	Q9BTV7	CABLES2	0.0661459	-0.452073	0	30min	Danuglipron
(UniMod:1)AAASVT(UniMod:21)PPGS(UniMod:21)LELLQPGFSK	T7;S11	Q12933	TRAF2	0.177246	1.12415	0	30min	Danuglipron
(UniMod:1)AAATGAVAAS(UniMod:21)AAS(UniMod:21)GQAEGK	S11;S14	Q9NWH9	SLTM	0.188173	0.238801	0	30min	Danuglipron
(UniMod:1)AAATGAVAAS(UniMod:21)AASGQAEGK	S11	Q9NWH9	SLTM	0.158741	0.194115	0	30min	Danuglipron
(UniMod:1)AAAVAAAGAGEPQS(UniMod:21)PDELLPK	S15	Q9NS69	TOMM22	0.00403621	-0.933442	1	30min	Danuglipron
(UniMod:1)AADVSVTHRPPLS(UniMod:21)PK	S14	Q8IY67	RAVER1	0.562809	-0.176924	0	30min	Danuglipron
(UniMod:1)AAGGDHGS(UniMod:21)PDSYR	S9	P30566	ADSL	0.0713169	-0.617083	0	30min	Danuglipron
(UniMod:1)AAGGGGS(UniMod:21)C(UniMod:4)DPLAPAGVPC(UniMod:4)AFSPHSQAYFALASTDGHLR	S8	Q15061	WDR43	0.142894	0.31055	0	30min	Danuglipron
(UniMod:1)AALGHLAGEAAAAPGPGT(UniMod:21)PC(UniMod:4)ASR	T19	Q9H7E9	C8orf33	0.320474	0.581208	0	30min	Danuglipron
(UniMod:1)AAS(UniMod:21)DTERDGLAPEK	S4	Q7L4I2	RSRC2	0.18832	-0.479349	0	30min	Danuglipron
(UniMod:1)AASAAAASAAAASAASGS(UniMod:21)PGPGEGSAGGEK	S19	Q13263	TRIM28	0.72328	-0.295531	0	30min	Danuglipron
(UniMod:1)AASDT(UniMod:21)ERDGLAPEK	T6	Q7L4I2	RSRC2	0.886476	0.0515108	0	30min	Danuglipron
(UniMod:1)AASEVAGVVANAPS(UniMod:21)PPESSSLC(UniMod:4)ASK	S15	Q8ND24	RNF214	0.0605594	-0.559292	0	30min	Danuglipron
(UniMod:1)AASKPVEAAVVAAAVPSSGSGVGGGGT(UniMod:21)AGPGTGGLPR	T28	O94826	TOMM70	0.923008	0.0307152	0	30min	Danuglipron
(UniMod:1)AATAS(UniMod:21)AGAGGIDGKPR	S6	Q02978	SLC25A11	0.890023	-0.0929387	0	30min	Danuglipron
(UniMod:1)ADAFGDELFS(UniMod:21)VFEGDSTTAAGTKK	S11	P42285	MTREX	0.815842	-0.0466562	0	30min	Danuglipron
(UniMod:1)ADDLDFET(UniMod:21)GDAGASATFPM(UniMod:35)QC(UniMod:4)SALR	T9	P63241	EIF5A	0.207784	-0.571348	0	30min	Danuglipron
(UniMod:1)ADDLDFET(UniMod:21)GDAGASATFPMQC(UniMod:4)SALR	T9	P63241	EIF5A	0.590467	-0.903941	0	30min	Danuglipron
(UniMod:1)ADEAALALQPGGS(UniMod:21)PS(UniMod:21)AAGADREAASSPAGEPLRK	S14;S16	Q96EB6	SIRT1	0.565132	-0.564936	0	30min	Danuglipron
(UniMod:1)ADEAALALQPGGS(UniMod:21)PSAAGADR	S14	Q96EB6	SIRT1	0.864341	-0.130255	0	30min	Danuglipron
(UniMod:1)ADEAALALQPGGS(UniMod:21)PSAAGADREAASSPAGEPLR	S14	Q96EB6	SIRT1	0.6569	0.279428	0	30min	Danuglipron
(UniMod:1)ADHS(UniMod:21)FSDGVPSDSVEAAK	S5	Q99733	NAP1L4	0.112481	-1.02158	0	30min	Danuglipron
(UniMod:1)ADHSFS(UniMod:21)DGVPSDSVEAAK	S7	Q99733	NAP1L4	0.0957351	-0.700165	0	30min	Danuglipron
(UniMod:1)ADLSLADALT(UniMod:21)EPSPDIEGEIKR	T11	P27816	MAP4	0.254234	-1.5519	0	30min	Danuglipron
(UniMod:1)ADSGLREPQEDS(UniMod:21)QK	S13	Q8NFQ8	TOR1AIP2	0.102263	-0.355465	0	30min	Danuglipron
(UniMod:1)ADSGT(UniMod:21)AGGAALAAPAPGPGS(UniMod:21)GGPGPRVYFQSPPGAAGEGPGGADDEGPVR	T6;S21	Q96C90	PPP1R14B	0.497062	-0.104339	0	30min	Danuglipron
(UniMod:1)AEQEPT(UniMod:21)AEQLAQIAAENEEDEHSVNYKPPAQK	T7	P52565	ARHGDIA	0.0616171	-1.21654	0	30min	Danuglipron
(UniMod:1)AESGESGGPPGS(UniMod:21)QDSAAGAEGAGAPAAAASAEPK	S13	Q9UMX0	UBQLN1	0.193536	1.21625	0	30min	Danuglipron
(UniMod:1)AESSESFTMASS(UniMod:21)PAQR	S13	P49736	MCM2	0.0111325	-0.982506	1	30min	Danuglipron
(UniMod:1)AETLSGLGDS(UniMod:21)GAAGAAALSSASSETGTR	S11	Q15424	SAFB	0.719996	0.077696	0	30min	Danuglipron
(UniMod:1)AETLSGLGDSGAAGAAALS(UniMod:21)SASSETGTRR	S20	Q15424	SAFB	0.73852	0.210156	0	30min	Danuglipron
(UniMod:1)AGS(UniMod:21)PELVVLDPPWDK	S4	Q96IY1	NSL1	0.0378423	-1.03569	1	30min	Danuglipron
(UniMod:1)AHS(UniMod:21)PVAVQVPGMQNNIADPEELFTK	S4	Q9P289	STK26	0.0897626	-0.17503	0	30min	Danuglipron
(UniMod:1)ALVTVSRS(UniMod:21)PPGSGASTPVGPWDQAVQR	S9	Q8TE77	SSH3	0.00756713	-1.48541	1	30min	Danuglipron
(UniMod:1)AMSSGGS(UniMod:21)GGGVPEQEDSVLFR	S8	Q16637	SMN2	0.307252	0.274321	0	30min	Danuglipron
(UniMod:1)ANNSPALTGNSQPQHQAAAAAAQQQQQC(UniMod:4)GGGGAT(UniMod:21)KPAVSGK	T35	Q5VTL8	PRPF38B	0.833545	-0.106987	0	30min	Danuglipron
(UniMod:1)AS(UniMod:21)GADSKGDDLSTAILK	S3	P55072	VCP	0.116128	-0.471253	0	30min	Danuglipron
(UniMod:1)AS(UniMod:21)GVAVSDGVIK	S3	P23528	CFL1	0.0771717	-1.07376	0	30min	Danuglipron
(UniMod:1)AS(UniMod:21)GVAVSDGVIKVFNDMKVR	S3	P23528	CFL1	0.702285	-0.0357835	0	30min	Danuglipron
(UniMod:1)AS(UniMod:21)GVQVADEVC(UniMod:4)R	S3	P60981	DSTN	0.0124757	-1.13753	1	30min	Danuglipron
(UniMod:1)AS(UniMod:21)GVTVNDEVIK	S3	Q9Y281	CFL2	0.0478673	-0.918556	1	30min	Danuglipron
(UniMod:1)AS(UniMod:21)LSLAPVNIFK	S3	P78371	CCT2	0.48722	-0.503908	0	30min	Danuglipron
(UniMod:1)AS(UniMod:21)PSLERPEK	S3	Q13601	KRR1	0.110723	-0.307154	0	30min	Danuglipron
(UniMod:1)ASEAPS(UniMod:21)PPRS(UniMod:21)PPPPTSPEPELAQLR	S7;S11	Q8N302	AGGF1	0.760492	0.0846996	0	30min	Danuglipron
(UniMod:1)ASEDNRVPS(UniMod:21)PPPTGDDGGGGGR	S10	P50851	LRBA	0.956352	-0.00864928	0	30min	Danuglipron
(UniMod:1)ASGEHS(UniMod:21)PGSGAAR	S7	Q9H4A4	RNPEP	0.690893	0.239702	0	30min	Danuglipron
(UniMod:1)ASLEVSRS(UniMod:21)PR	S9	O60762	DPM1	0.00359652	-1.27051	1	30min	Danuglipron
(UniMod:1)ASLEVSRS(UniMod:21)PRR	S9	O60762	DPM1	0.856545	-0.282634	0	30min	Danuglipron
(UniMod:1)ASSTVPVS(UniMod:21)AAGSANETPEIPDNVGDWLR	S9	Q96B49	TOMM6	0.994979	-0.00187148	0	30min	Danuglipron
(UniMod:1)AT(UniMod:21)QVEPLLPGGATLLQAEEHGGLVR	T3	Q6PKG0	LARP1	0.135839	1.37785	0	30min	Danuglipron
(UniMod:1)ATAKGIAIGIDLGT(UniMod:21)TYSC(UniMod:4)VGVFQHGK	T15	P34931	HSPA1L	0.788206	-0.13533	0	30min	Danuglipron
(UniMod:1)DDDIAALVVDNGSGM(UniMod:35)C(UniMod:4)KAGFAGDDAPRAVFPS(UniMod:21)IVGR	S33	P60709	ACTB	0.0793551	-0.770746	0	30min	Danuglipron
(UniMod:1)DDDIAALVVDNGSGMC(UniMod:4)KAGFAGDDAPRAVFPS(UniMod:21)IVGR	S33	P60709	ACTB	0.965211	0.0229249	0	30min	Danuglipron
(UniMod:1)DDDT(UniMod:21)AVLVIDNGSGM(UniMod:35)C(UniMod:4)K	T705	P0CG38	POTEI	0.012381	-1.71566	1	30min	Danuglipron
(UniMod:1)DPNC(UniMod:4)S(UniMod:21)C(UniMod:4)AAGDSC(UniMod:4)TC(UniMod:4)AGSC(UniMod:4)K	S6	P02795	MT2A	0.0436332	-1.01622	1	30min	Danuglipron
(UniMod:1)DPNC(UniMod:4)S(UniMod:21)C(UniMod:4)S(UniMod:21)PVGSC(UniMod:4)AC(UniMod:4)AGSC(UniMod:4)K	S6;S8	P80297	MT1X	0.0809902	-0.817016	0	30min	Danuglipron
(UniMod:1)EDS(UniMod:21)MDMDM(UniMod:35)SPLRPQNYLFGC(UniMod:4)ELK	S4	P06748	NPM1	0.48937	0.419826	0	30min	Danuglipron
[truncated: 8,556 more rows]

## Sheet: 60min
Modified.sequence	Phospho.site	Protein.Ids	Genes	p.value	log2.foldchange	passed.all.criteria	time.point	comparison to vehicle
[truncated: 8,759 more rows]
