# Supplementary material for: GLP-1R signaling neighborhoods associate with the susceptibility to adverse drug reactions of incretin mimetics
Source: Nat Commun. 2023 Oct 9;14:6243. doi: 10.1038/s41467-023-41893-4 (PMC10562414; doi:10.1038/s41467-023-41893-4)
Supplement: Supplementary file 9 — Supplementary Data 5 [file 41467_2023_41893_MOESM9_ESM.xlsx]

## Sheet: info
Column name	Description
Modified.sequence	phosphopeptide sequence
Phospho.site	phospho site position
Protein.Ids	Protein ID
Genes	Gene name

## Sheet: Sheet1
Modified.sequence	Phospho.site	Protein.Ids	Genes	Danuglipron_15min_repA	Danuglipron_15min_repB	Danuglipron_15min_repC	Danuglipron_30min_repA	Danuglipron_30min_repB	Danuglipron_30min_repC	Danuglipron_5min_repA	Danuglipron_5min_repB	Danuglipron_5min_repC	Danuglipron_60min_repA	Danuglipron_60min_repB	Danuglipron_60min_repC	Semaglutide_15min_repA	Semaglutide_15min_repB	Semaglutide_15min_repC	Semaglutide_30min_repA	Semaglutide_30min_repB	Semaglutide_30min_repC	Semaglutide_5min_repA	Semaglutide_5min_repB	Semaglutide_5min_repC	Semaglutide_60min_repA	Semaglutide_60min_repB	Semaglutide_60min_repC	Vehicle_0min_repA	Vehicle_0min_repB	Vehicle_0min_repC	Vehicle_15min_repA	Vehicle_15min_repB	Vehicle_15min_repC	Vehicle_30min_repA	Vehicle_30min_repB	Vehicle_30min_repC	Vehicle_5min_repA	Vehicle_5min_repB	Vehicle_5min_repC	Vehicle_60min_repA	Vehicle_60min_repB	Vehicle_60min_repC
SSGPHGGGGQY(UniMod:21)FAKPRNQGGYGGSSSSSSYGSGR	Y250	A0A2R8Y4L2	HNRNPA1L3	20.4577	20.4067	20.9108	20.8036	19.9638	21.4798	20.6785	20.3164	20.6414	20.6441	20.7268	20.5504	20.5431	20.7286	21.2135	20.7002	21.8831	20.4949	21.0231	20.6153	20.897	21.2024	20.5991	20.8709	21.0811	19.8946	20.0661	20.4387	20.3969	21.2826	20.8275	21.0006	20.5271	20.6778	20.1372	20.8914	20.6786	20.5987	20.7235
SHMS(UniMod:21)GSPGPGGSNTAPSTPVIGGSDKPGMEEK	S691	A0FGR8	ESYT2	18.6451	18.4413	20.8902	21.4861	20.3489	19.608	19.6049	19.6976	21.1682	20.822	21.3269	21.6663	21.6412	19.5987	19.4014	20.5103	19.5826	19.5383	19.1295	18.4428	20.0829	20.4624	19.6447	19.3655	19.9391	19.571	18.7907	19.4885	19.943	19.3533	19.6089	19.1427	18.1207	19.3188	18.7695	17.6408	19.1726	17.4089	17.6509
S(UniMod:21)IDPDSIQSALLASGLGSK	S794	A3KN83	SBNO1	18.6084	17.9968	18.3915	18.5741	18.1584	18.2269	17.9318	18.211	18.5685	19.2753	18.9035	18.62	18.4909	18.7567	18.4928	18.9688	18.7981	19.1404	17.1385	17.224	18.3054	18.8889	19.0954	18.9452	19.3349	17.4435	18.2562	18.3416	19.2803	18.6498	16.7012	18.917	17.8331	18.7185	18.2044	18.6414	17.9797	18.8296	18.7655
TLFAPAS(UniMod:21)AAAAAAAAAAAAAK	S60	A6NHT5	HMX3	20.5059	22.3446	20.8902	20.1311	20.2063	21.342	20.3906	20.283	19.9991	21.3332	22.1586	20.1861	20.7761	20.3591	20.7683	20.0786	21.0326	20.5	21.1791	21.0825	20.3858	20.8117	20.6499	20.7749	20.9186	20.7711	20.49	20.7006	20.1328	20.7706	21.1786	20.9843	20.5405	21.1209	24.3141	20.8247	20.7822	20.4819	20.8138
PQATSAPSPAPKQSFLFGTQNTSPSSPAAPAASSASPMFKPIFT(UniMod:21)APPK	T710	A8CG34	POM121C	20.5017	18.6564	19.3031	20.7324	20.3008	19.571	20.0234	20.7371	20.3991	20.5636	20.6117	19.5289	19.8695	20.6361	20.545	21.25	20.2667	21.42	20.673	20.4911	20.0462	19.9246	20.5596	20.9157	21.4159	20.0631	20.6581	19.7753	20.5198	20.5949	20.3077	20.2342	20.5839	20.3444	20.1372	20.4887	20.4931	20.7192	20.6159
TAFPSLPDT(UniMod:21)DDHKTDNTGTLPEDVAFR	T107	A8MXV4	NUDT19	21.191	19.9288	20.8902	21.1657	22.2569	20.5652	21.1717	21.5573	20.4773	20.8148	21.3269	21.911	21.6412	20.8049	22.4374	20.0534	21.5429	21.0043	21.1791	21.3038	21.8221	20.418	21.1465	21.6096	20.2294	20.845	21.0551	21.3206	21.3794	21.5703	20.967	20.7899	21.1813	21.7768	21.3306	20.8745	20.9822	21.1151	21.3556
(UniMod:28)QPLLLS(UniMod:21)EDEEDTKR	S39	B5ME19	EIF3CL	21.7137	19.0949	19.7751	18.0385	19.7696	20.7223	20.9205	21.0045	17.4434	20.9286	19.2084	19.2463	20.8526	21.4121	21.2869	21.4711	21.592	20.6915	20.9967	21.1005	18.7877	18.6724	19.8855	21.1108	19.8536	20.4517	21.57	20.2738	18.893	20.4181	20.9768	21.0424	21.2227	20.3187	21.229	18.0417	21.4396	20.2967	21.9636
QPLLLS(UniMod:21)EDEEDTKR	S39	B5ME19	EIF3CL	20.7056	20.161	20.7299	18.5074	20.8542	19.8205	19.1303	19.6595	19.7146	19.3129	20.3146	19.237	20.102	20.3893	20.5639	20.5414	19.8143	19.8219	19.725	19.8661	19.9359	19.6551	19.6529	19.958	19.4641	18.8293	20.0767	21.4534	20.1732	19.4383	19.9814	19.9679	20.1295	19.4666	19.8625	19.4533	19.9393	21.1295	20.9149
S(UniMod:21)PPSSSEIFTPAHEENVR	S21	C9JLW8	MCRIP1	21.0066	20.5846	20.6544	19.8551	20.5943	20.6711	21.9798	20.6177	19.3299	20.9858	20.4272	20.3406	20.7166	20.9576	20.926	21.0272	20.4607	20.9253	20.7784	21.4673	19.9853	20.5718	20.713	20.5994	20.2781	20.3255	21.8796	20.6146	20.467	20.6927	20.822	20.7324	21.0799	20.2069	20.7278	20.1431	20.956	20.9093	20.8425
MNLAS(UniMod:21)EPQEVLHIGSAHNR	S108	O00151	PDLIM1	19.3694	19.5373	19.664	19.7314	19.5086	19.7198	19.7601	20.369	19.9876	18.4215	19.2717	19.6964	19.8511	19.3862	20.0596	19.4934	17.5401	19.1911	19.2979	19.2048	19.8036	19.4177	18.9582	19.4903	19.3822	18.0927	18.2171	20.1488	19.8228	19.5757	19.5473	19.6646	19.3334	19.86	18.916	19.9597	18.2338	18.5126	19.3319
HC(UniMod:4)KT(UniMod:21)NIVT(UniMod:21)ASVDAINFHDK	T268;T272	O00154	ACOT7	22.3464	22.5074	22.5419	22.6931	22.5903	22.5028	22.5151	22.4747	22.9114	22.2911	22.5215	22.4875	22.5712	22.3694	22.7055	22.2802	22.7361	22.4938	22.687	22.7337	22.9235	22.3837	22.4811	22.3746	22.7527	22.3289	22.475	22.5642	22.7239	22.7218	22.446	22.4056	22.5821	22.7739	22.3699	22.7737	22.2589	22.5085	22.4549
TTWGDGGENS(UniMod:21)PC(UniMod:4)NVVSK	S110	O00161	SNAP23	18.779	17.951	18.0767	18.5747	18.117	19.2575	18.5184	18.5693	19.2328	18.4325	19.4718	19.1202	18.2665	18.9373	19.0426	18.5022	18.282	18.6654	18.3293	18.6647	18.1249	19.1462	18.3427	18.7276	18.501	18.4099	18.5933	18.5385	18.1877	18.6329	18.5113	18.6556	18.6116	18.4452	19.0841	18.647	19.0105	18.6811	18.6301
(UniMod:27)EQPGS(UniMod:21)PEWIQLDQQIT(UniMod:21)PLLLNYC(UniMod:4)QC(UniMod:4)K	S220;T231	O00170	AIP	21.1187	21.4908	21.3133	21.5499	21.4617	21.4049	21.0389	21.1573	21.8629	20.8601	21.4184	21.5207	21.535	21.1743	21.4243	21.2222	21.4081	21.2935	21.4883	21.3075	21.586	21.6357	21.384	21.5513	21.6227	20.934	21.0181	21.5767	21.698	21.5089	21.4973	21.3385	21.26	21.7173	20.7984	21.7035	20.9301	21.1975	21.3885
EQPGS(UniMod:21)PEWIQLDQQIT(UniMod:21)PLLLNYC(UniMod:4)QC(UniMod:4)K	S220;T231	O00170	AIP	17.4129	19.4048	20.0823	17.9038	19.1672	18.729	18.756	18.444	19.2719	19.4393	19.1029	19.0046	19.4321	18.8224	19.3894	19.5664	18.2372	19.5202	18.5383	18.3588	18.9363	18.669	18.8092	19.0136	19.1825	18.0615	18.1675	18.0767	19.1282	18.5101	19.1211	18.3314	18.3001	18.7152	17.9867	18.5906	18.471	18.5305	18.8502
(UniMod:27)EASIDILHS(UniMod:21)IVKRDIQENDEEAVQVK	S29	O00231	PSMD11	20.3291	20.8564	20.1247	19.7078	20.0028	20.445	21.831	20.3608	21.0201	20.1854	20.7097	20.2336	20.5283	20.2181	20.2611	20.2326	19.2025	20.1595	20.4669	20.5723	20.413	20.4072	20.1364	20.0534	21.4806	19.6976	20.5473	20.411	20.6433	20.2701	20.2771	20.3672	20.0958	20.1892	19.8959	20.4207	19.9337	20.295	20.4616
DVTNFTVGGFAPM(UniMod:35)S(UniMod:21)PR	S666	O00267	SUPT5H	19.2266	19.2494	18.9251	18.7728	19.0752	18.7961	20.0748	19.9362	19.0463	19.7511	19.6348	19.3295	19.1127	19.6707	18.9374	19.3854	20.3877	19.4608	19.65	19.6178	19.3015	19.5031	19.6688	19.6468	19.7506	19.702	19.9251	19.3985	19.2463	19.6624	19.5399	19.6017	19.8148	19.4589	19.8249	19.3179	20.4057	19.8472	19.6351
DVTNFTVGGFAPMS(UniMod:21)PR	S666	O00267	SUPT5H	19.2594	19.1013	19.0574	18.7609	19.1435	19.0704	19.0494	19.6097	19.3084	19.3294	19.5349	19.7125	19.3237	19.7044	18.8488	19.4636	18.3523	19.2666	19.2817	19.4755	19.3053	19.2745	19.4902	19.3591	19.2771	19.0655	19.2961	18.9759	18.8869	20.009	19.5621	19.4136	20.0331	18.989	19.7442	19.1675	19.6821	19.584	19.5552
(UniMod:28)QAPELS(UniMod:21)LSSQDLELVTK	S254	O00273	DFFA	19.7268	20.0303	19.6746	20.1925	19.8687	19.8327	19.7031	19.6875	19.3162	19.814	20.0242	19.8874	19.9402	19.6428	19.9285	19.7289	19.6615	19.6959	20.0985	19.9829	20.1783	20.0089	19.7977	19.8901	20.1266	19.6498	19.7741	20.3933	20.255	19.8352	20.005	19.7838	19.6487	19.9655	19.5014	20.1659	19.3874	19.7393	19.7009
AS(UniMod:21)PPGDLQNPK	S315	O00273	DFFA	23.2302	22.6957	23.0283	22.5139	22.4984	22.9192	23.7343	23.6413	22.7779	23.7679	23.3765	22.8868	22.8068	23.275	22.9168	23.0817	23.2666	23.3082	23.3145	23.2867	22.9722	23.0215	23.4049	22.9998	23.2645	23.6456	23.5512	22.8839	22.8014	23.2713	23.0193	22.9655	23.2476	22.8509	23.732	23.0031	23.8009	23.5206	23.1348
AS(UniMod:21)PPGDLQNPKR	S315	O00273	DFFA	21.1914	21.3584	21.0319	20.7156	21.0328	21.3029	20.8152	20.909	21.0653	21.5091	21.3205	21.239	21.0198	21.6197	21.1779	21.5283	20.9035	21.6966	21.0367	20.6902	20.9095	20.9841	21.3842	20.658	20.4013	20.6343	20.8409	20.7521	20.8076	21.2317	21.0788	21.2199	21.6047	20.4779	21.6393	20.7275	21.5004	21.3036	21.2945
RNY(UniMod:21)S(UniMod:21)REQHGVAASC(UniMod:4)LEDLR	Y27;S28	O00273	DFFA	20.4916	20.9429	20.6519	21.1617	21.2476	21.0521	19.9579	20.0355	21.1107	19.9566	20.6739	21.1333	21.1394	20.5416	20.9342	20.7916	19.7452	20.7488	20.7556	20.3891	20.8357	20.9108	20.6319	20.889	20.7205	19.6032	19.6293	21.0466	21.1311	20.729	20.9835	20.7359	20.4685	21.1798	20.0743	21.0488	19.8322	20.4316	20.6942
TC(UniMod:4)FS(UniMod:21)PNRVIGLSSDLQQVGGASAR	S258	O00303	EIF3F	19.1897	19.5963	19.2216	20.694	20.3133	19.0743	18.2924	19.4384	20.4669	19.4583	19.2133	19.0508	19.3338	18.9194	19.3865	19.233	19.6295	19.274	18.9936	18.35	19.7996	19.051	19.1161	19.3655	18.8122	19.249	19.5153	19.3653	19.3751	19.2926	19.0982	19.4086	19.2175	19.3376	19.4762	19.3122	18.9713	19.3055	19.2424
QAAAY(UniMod:21)GLGVMAQYGGDNYRPFC(UniMod:4)TEALPLLVR	Y927	O00410	IPO5	19.7844	20.2463	19.9703	20.3452	20.6965	19.8548	18.1209	19.755	20.1225	19.7224	19.4511	20.1152	20.7958	19.6348	19.8704	19.7444	18.77	19.953	19.3286	20.0575	19.812	20.3005	19.814	19.8435	19.2334	18.9437	18.69	19.3254	19.9043	19.6149	19.7087	19.4243	19.4748	20.0524	19.6521	19.9803	17.3599	19.4644	19.6479
Y(UniMod:21)LC(UniMod:4)LLASDAEVPEPC(UniMod:4)LPR	Y533	O00411	POLRMT	19.3232	19.1535	19.0963	19.9747	19.5809	19.6035	19.1087	18.9519	18.6878	18.5121	18.6949	19.5535	19.1948	19.4356	19.6126	19.0183	19.0915	19.0286	19.7409	19.1994	19.3063	19.3368	19.3092	18.9751	19.9142	18.5197	19.0608	19.1386	19.7385	18.9122	19.2627	19.319	19.1358	19.7566	18.7584	18.4844	18.5792	18.5596	19.1388
(UniMod:28)QGS(UniMod:21)PGSVSK	S184	O00425	IGF2BP3	20.8107	20.6129	20.6028	19.9606	20.387	20.8568	20.7898	20.9992	20.0606	21.304	20.9489	20.2302	20.2514	21.095	20.0819	20.6691	20.3584	21.2818	20.1998	20.7004	19.928	20.6545	20.9925	20.3795	20.3319	20.9274	20.6065	20.0192	20.4115	20.569	20.5667	20.1044	20.4248	20.0881	21.049	20.2285	20.8974	20.7159	20.5386
SKPIPIM(UniMod:35)PAS(UniMod:21)PQK	S616	O00429	DNM1L	20.1501	18.7918	20.347	18.9436	18.4426	18.7154	20.8201	20.5539	20.3938	20.6976	19.5627	19.2314	18.6944	20.0407	19.3467	18.8636	18.9749	20.0423	20.2968	19.2993	19.0726	18.3472	19.1393	18.9121	20.1587	20.1832	20.6681	18.7197	18.5233	20.6072	18.3471	19.0636	20.1521	18.9685	19.8543	19.3299	20.965	20.4335	20.1076
SKPIPIMPAS(UniMod:21)PQK	S616	O00429	DNM1L	23.2637	23.1236	23.4173	22.9962	22.9013	23.1665	23.5711	23.5831	23.2604	23.2294	23.1956	22.8861	22.9693	23.1501	23.0225	23.1319	22.8652	23.3004	23.1711	23.1688	23.0718	22.9675	23.1989	22.9313	23.1066	23.5521	23.6758	23.1638	23.1426	23.5105	23.2911	23.1287	23.455	23.1487	23.7008	23.4075	23.6013	23.422	23.3238
AVGNIVTGTDEQT(UniMod:21)QVVLNC(UniMod:4)DVLSHFPNLLSHPK	T319	O00505	KPNA3	19.5903	19.9419	19.6115	19.8967	19.6021	19.935	19.8435	18.7211	20.0798	19.4601	19.6135	19.7258	19.7935	19.2031	19.5816	19.665	19.3655	19.6933	19.3297	19.4151	19.7481	19.9496	19.7723	19.6641	19.9653	19.3565	19.2968	19.895	19.8852	19.2915	19.6548	19.432	18.9947	19.3188	18.9284	19.5283	19.105	19.4257	19.5946
T(UniMod:21)QLLKLNVPATFM(UniMod:35)LVSLDEGPGPPIK	T2195	O00507	USP9Y	17.8175	18.1808	18.1571	19.7311	19.1813	20.2078	17.5904	17.9075	19.9572	19.5959	18.1332	19.571	18.2022	17.5464	20.2168	17.8949	19.3855	20.0847	19.3577	18.7283	19.6366	19.4913	18.1446	18.9536	18.7398	17.5588	19.2968	18.1675	18.4757	18.5977	18.0454	17.8799	17.8389	18.4977	18.6874	18.6829	18.2945	17.6558	18.2698
AVT(UniMod:21)PVSQGSNSSSADPK	T315	O00512	BCL9	17.3902	16.5849	16.8912	16.3338	16.6119	16.8289	17.9915	17.7572	17.0547	17.7072	17.3444	16.912	16.6536	17.4173	16.4993	17.1449	17.4689	17.4426	17.6141	17.343	16.9499	16.892	17.4731	17.7297	17.3895	17.6557	17.9601	17.0894	16.5728	17.2254	17.0331	17.4896	17.4986	17.3898	18.3343	17.3212	18.13	17.6492	17.1656
PAAPPRPLDRES(UniMod:21)PGVENK	S278	O00512	BCL9	19.6391	19.5184	19.4879	19.3843	19.5113	19.5764	19.6113	19.586	19.3652	19.5868	19.7409	19.3896	19.3049	19.788	19.455	19.6829	19.4035	19.6445	19.909	19.7931	19.5981	19.4094	19.5773	19.5356	19.3216	19.4513	19.5403	19.6172	19.5828	19.745	19.4191	19.38	19.6909	19.0604	20.0541	19.569	20.1134	19.8927	19.5578
KLS(UniMod:21)GDQITLPTTVDYSSVPK	S36	O00559	EBAG9	21.7307	21.3279	21.6325	19.6942	21.3515	19.9504	21.8366	21.8405	20.0801	21.8948	20.5121	19.9456	19.7671	20.2264	19.8308	21.5077	20.2517	21.7102	20.3531	20.3565	20.2183	19.8801	20.4727	20.0712	20.2818	21.8808	20.6776	21.3491	19.6273	20.2496	20.0015	21.3984	21.5695	21.3927	20.7239	20.19	21.8588	21.7499	20.0228
PSSINY(UniMod:21)MVAPVTGNDVGIR	Y91	O00560	SDCBP	19.1634	19.9389	19.3665	19.4796	19.1743	20.2152	19.5716	19.7557	19.724	20.4103	19.6205	19.4035	19.5667	19.5917	19.5111	19.5102	19.2574	19.3816	19.2462	19.6074	19.6532	19.6397	19.7877	19.7253	19.9443	19.7991	19.3759	19.1289	19.916	19.5117	19.0029	19.6372	19.495	19.8005	19.1604	19.6196	19.767	19.6749	19.3818
EEPVSS(UniMod:21)GPEEAVGK	S570	O00567	NOP56	21.9157	20.6227	21.0701	19.3009	21.4247	21.2876	21.8161	21.5524	21.5925	21.5096	21.0437	20.4546	20.4782	21.7741	20.6439	20.8142	21.8882	20.8837	21.5214	21.5047	21.0681	20.4907	21.9989	21.0417	21.3456	21.2855	22.1457	21.432	20.6982	21.1821	21.3365	21.3261	21.6346	20.9865	21.949	21.0978	22.1882	21.9381	21.9005
MS(UniMod:21)QVAPS(UniMod:21)LSALIGEAVGAR	S290;S295	O00567	NOP56	16.6131	17.2517	17.0625	17.4671	17.1939	17.147	17.2246	17.142	17.1746	17.569	16.5405	16.8191	16.9771	16.7931	17.0449	16.8781	18.8896	16.6276	16.7751	17.4931	18.0358	17.1378	16.9759	16.784	15.9623	17.8005	18.0203	16.9755	17.4456	16.5646	16.9655	16.5324	16.5518	17.5022	17.116	17.2884	16.7116	16.2407	16.4415
S(UniMod:21)HVAVENALGLDQQFAGLDLNSSDNQSGGSTASK	S2	O00571	DDX3X	17.5171	17.7719	21.3874	18.1181	17.6821	19.5118	18.2992	20.8975	18.5172	17.6699	19.2939	19.5444	17.9683	17.3663	17.9106	18.4383	17.7556	18.9822	18.5204	18.5098	17.9647	19.2739	18.923	17.5287	18.7568	18.5492	18.3033	18.7143	18.1361	18.2003	18.0823	19.1509	18.0361	18.5044	16.8902	18.4947	18.4181	18.2349	17.7405
HGTC(UniMod:4)AAQVDALNS(UniMod:21)QKKY(UniMod:21)FGR	S130;Y134	O00584	RNASET2	16.903	16.6976	17.4632	18.0534	17.3378	16.8035	18.7083	16.6482	17.6589	18.2282	16.3273	17.5007	17.3676	16.6353	16.8637	16.9	17.9596	16.9033	16.9193	16.8569	17.6105	17.8221	16.8225	16.5026	17.2384	18.3028	16.2913	16.7461	17.3232	16.7444	17.0772	16.6378	17.1369	17.0243	17.5959	17.2153	16.7116	17.3891	16.8168
PLFSSAS(UniMod:21)PQDSSPR	S328	O00712	NFIB	18.7358	20.496	20.2132	22.6207	20.2787	19.0459	19.5806	19.4176	20.1971	19.7194	19.1625	18.7863	19.4929	18.728	19.4352	19.0983	18.9424	19.1083	19.074	18.9699	19.1039	19.5975	19.3378	19.5232	19.2907	19.5619	19.4635	18.7477	19.4559	19.0193	19.8388	18.9991	18.9362	19.0813	19.4965	19.148	19.1989	18.8381	19.2424
GPS(UniMod:21)PSPVGSPASVAQSR	S696	O14497	ARID1A	20.855	20.6966	20.6273	20.4838	20.8731	20.7778	20.7785	20.9447	20.3316	21.0637	20.8777	20.8788	20.8153	20.9201	21.0102	21.2291	20.8157	21.1062	20.7819	20.7508	20.4351	20.9684	21.0676	21.0946	20.8373	20.6535	20.8486	20.7838	20.6536	20.875	21.1048	20.9067	21.1192	20.6321	20.9947	20.7231	21.1974	21.1001	21.1347
S(UniMod:21)NS(UniMod:21)VGIQDAFNDGSDSTFQK	S1182;S1184	O14497	ARID1A	19.7613	18.9916	19.0655	18.5429	19.0432	19.0377	19.2922	20.0922	20.1174	19.6445	19.8761	20.129	19.3151	18.8651	19.3388	20.2167	20.7021	19.4568	19.9611	19.3946	20.8521	19.4752	19.8883	19.8389	19.1521	18.9117	20.0144	20.0928	19.0954	19.8596	19.4391	19.3348	19.2098	19.0417	19.4012	19.3656	19.5734	19.7038	19.6371
SHHAPMS(UniMod:21)PGSSGGGGQPLAR	S363	O14497	ARID1A	21.1132	20.3712	20.8284	20.2392	18.4275	20.295	21.2788	21.3225	18.5427	20.8689	20.8665	18.2395	21.0217	21.216	18.2074	18.4319	20.4404	21.0975	21.2102	21.0625	20.9142	18.1973	17.9345	20.5106	20.515	21.0868	21.1354	20.4609	20.612	18.7225	20.7431	18.1808	21.0019	20.3321	18.1886	20.8804	20.9417	20.8319	20.5956
EAGLS(UniMod:21)QS(UniMod:21)HDDLSNATATPSVR	S660;S662	O14523	C2CD2L	19.1618	18.2197	18.9427	19.3395	18.5651	17.4425	18.3853	18.4157	20.607	19.217	18.662	19.0875	18.6692	18.7418	19.3139	18.8464	18.4658	18.7991	18.5071	18.5356	19.278	19.1875	18.6441	18.9919	19.0912	18.2025	18.5856	18.2714	19.3028	18.3211	19.1202	18.8695	18.8212	18.0301	19.0494	18.9414	18.6766	18.9702	18.6699
GS(UniMod:21)LQPAPAQPPGDPAAQASVSNGEDAGGGAGR	S53	O14562	UBFD1	18.2244	17.951	18.2115	17.4206	17.7779	18.0203	18.3933	18.5512	18.1716	18.3309	18.7934	18.3671	17.9769	17.9791	18.1531	18.2373	18.9834	17.928	18.5668	18.3827	18.6058	17.8751	18.3507	18.3197	18.5902	18.3343	18.6942	18.2993	18.3654	18.5286	18.0933	18.3414	18.4274	18.1382	18.2742	18.2687	18.2866	18.4642	18.2631
GVS(UniMod:21)MPNMLEPK	S706	O14639	ABLIM1	21.7129	21.3914	21.5804	21.3014	21.3446	21.5925	21.3647	21.7494	21.5111	21.583	21.7463	21.4994	21.327	21.6589	21.2828	21.6047	21.3034	21.789	21.4344	21.2866	21.1019	21.3954	21.7263	21.5767	21.0225	21.2534	21.4268	21.6109	21.3828	21.7108	21.7839	21.7207	21.7958	21.1837	21.8478	21.5843	21.6787	21.8108	21.6446
TLS(UniMod:21)PTPSAEGYQDVR	S431	O14639	ABLIM1	21.8372	21.3541	21.6876	21.207	21.7395	21.3599	22.3385	22.3145	21.1362	21.8748	21.4627	21.8974	21.716	21.9566	21.549	21.8481	21.2115	21.6653	21.9437	22.0046	21.6528	21.4115	21.7194	21.1993	21.3301	22.0528	22.459	21.2686	21.1159	22.1693	21.9218	22.1002	22.1529	21.7048	22.4571	21.6361	22.4553	22.1915	21.9618
FPS(UniMod:21)PHPS(UniMod:21)PAK	S326;S330	O14681	EI24	20.3756	19.648	20.3203	18.9956	19.1921	19.6069	20.6077	20.5592	18.699	20.5132	19.9378	19.0003	20.0727	20.4314	19.9308	19.7187	19.9777	19.7821	20.0946	20.437	19.9148	18.6736	19.7086	19.3169	19.9526	20.6414	20.3603	20.0601	19.3574	20.4276	19.9966	20.1655	20.243	19.8226	20.834	19.6003	20.6117	20.5479	20.1123
RAS(UniMod:21)SVLAQR	S46	O14681	EI24	19.5494	19.1482	19.208	18.734	18.7177	18.8981	19.4734	19.0814	18.8907	19.3691	19.2889	18.8933	18.8959	18.9915	18.6781	19.1855	19.3817	19.2677	18.5803	18.992	18.7869	19.0105	19.2669	19.3478	19.3349	17.7776	18.4634	18.3416	19.2803	18.8252	18.7466	18.917	19.1303	19.1104	17.818	19.0881	18.8522	18.7849	18.9565
ALS(UniMod:21)PVIPLIPR	S4738	O14686	KMT2D	21.5802	21.2861	21.7039	21.2195	20.9247	21.2516	22.5153	22.1832	21.9557	22.3499	22.1921	22.0385	21.2507	21.7104	21.2182	21.5492	22.0963	21.8695	21.7115	21.6667	21.7786	21.6303	22.0803	21.9669	21.6904	22.0557	22.1608	21.4503	21.2192	21.9919	21.7454	21.6099	22.1844	21.6357	21.9576	21.8792	22.4102	22.1314	21.6593
GLEGKS(UniMod:21)PDTGPDWLK	S4849	O14686	KMT2D	19.3439	19.0045	19.3891	18.7747	19.0493	19.3011	19.1245	19.4099	18.9862	19.2787	19.2491	19.3686	18.9685	19.2057	19.4497	19.3721	19.0821	19.3949	19.2206	19.1463	19.3283	19.0333	19.2375	19.1545	19.1951	19.575	19.1478	19.1672	19.4544	19.2071	19.2945	19.097	19.2505	19.0171	19.4777	19.343	19.3192	19.2606	19.184
IPPQPGALGS(UniMod:21)PPPAAAPTIFIGSPTTPAGLSTSADGFLK	S2115	O14686	KMT2D	17.5944	20.5412	17.8933	17.5248	17.799	17.9452	19.4627	19.199	20.0884	18.7837	19.7825	19.386	18.8229	20.3977	19.3388	20.2528	19.5959	19.8381	18.5369	18.7991	19.4215	19.8097	19.2772	19.3462	18.4756	18.5565	18.768	19.7329	17.973	18.6187	19.439	19.2308	19.4486	19.3303	18.4401	19.2874	18.7692	18.9356	19.3122
(UniMod:1)MAAMAVGGAGGS(UniMod:21)RVS(UniMod:21)SGRDLNC(UniMod:4)VPEIADTLGAVAK	S12;S15	O14744	PRMT5	21.9713	22.7341	20.3717	19.3876	20.2763	19.4599	20.9605	21.7788	21.6885	20.2056	21.6234	21.4191	22.393	22.0435	21.7716	20.6346	21.6626	21.3901	21.0018	20.0852	21.509	21.4247	21.1666	21.0376	21.2813	20.8675	20.1321	21.0238	22.713	21.0568	22.6112	21.1803	22.213	20.4722	21.8048	21.4494	22.0056	21.2994	21.1539
(UniMod:26)CLLDRVPEEEKDT(UniMod:21)NVQVLMVLGAGR	T356	O14744	PRMT5	20.019	20.078	20.1571	20.5392	19.7236	20.238	20.1023	19.9702	20.5733	19.9365	20.0667	19.8598	19.9815	20.7279	20.4394	19.8779	19.4651	19.7731	20.4895	20.5652	19.9844	20.1646	19.8135	19.9407	20.0708	20.1361	20.029	20.3315	20.5275	20.0495	20.3049	20.1611	20.252	20.599	19.5854	20.3756	19.7098	19.9614	20.2955
(UniMod:27)ENS(UniMod:21)REALAEAALESPRPALVR	S269	O14745	SLC9A3R1	20.4383	20.9452	20.6044	20.8303	20.9065	20.6732	20.8127	20.4935	21.1779	20.1998	20.6164	20.9047	20.8327	20.5414	21.0378	20.6694	20.6311	20.7718	20.5712	20.7318	21.0445	20.9395	20.7066	20.8031	21.0328	20.2591	20.7112	20.66	20.8531	20.7749	20.9022	20.7015	20.7033	20.8893	20.3509	20.9497	20.2226	20.6961	20.632
ENS(UniMod:21)REALAEAALESPR	S269	O14745	SLC9A3R1	19.3637	18.2719	19.1349	18.0275	18.6321	19.1844	19.7243	19.6067	17.7264	18.4633	18.304	18.4003	18.6554	18.2059	19.0881	19.2868	17.623	18.7568	19.1367	17.8535	17.7556	17.867	19.6578	17.8714	18.3682	19.5852	17.6257	18.3901	18.3113	18.9998	17.9466	18.4899	18.8442	18.0882	19.3197	17.6003	18.1605	18.1132	19.2425
ENS(UniMod:21)REALAEAALESPRPALVR	S269	O14745	SLC9A3R1	20.5642	20.22	21.4284	20.0232	20.2747	20.4253	20.3083	20.4222	19.757	20.8473	20.6475	20.3888	19.7177	20.2238	20.3257	20.6881	20.3356	20.7599	19.7996	19.8523	19.5064	20.6207	20.773	20.349	19.7738	20.2154	20.4971	20.1957	21.6467	20.0722	20.224	20.0562	20.4587	19.8791	20.1458	20.0637	20.7107	20.5151	20.4989
QSVNISLSGC(UniMod:4)QPAPEGY(UniMod:21)SPTLQWQQQQVAQFSTVR	Y96	O14893	GEMIN2	19.7974	20.8564	20.0292	19.9613	20.5872	20.2233	21.1808	20.3608	20.7494	19.2023	19.3901	20.1861	20.868	19.7723	20.5726	19.9684	19.6351	20.0517	19.9922	19.9962	19.9574	20.0359	20.257	19.6449	19.9465	19.653	19.3602	20.1301	19.8731	19.7818	19.7178	19.8238	19.8107	19.7716	19.7649	20.1901	19.3663	19.7378	19.9265
AT(UniMod:21)SNVFAMFDQSQIQEFK	T19	O14950	MYL12B	17.8408	19.8713	17.7136	18.691	19.0008	19.3255	18.0896	18.9878	17.9608	17.6863	18.1424	18.3706	17.961	17.6825	17.9541	18.0538	18.5568	18.0465	17.9138	18.11	18.3501	18.2448	17.5811	17.9686	17.5404	18.5687	18.5502	17.9978	18.0731	18.1074	17.9867	18.0193	17.9214	18.0008	17.69	18.253	17.3952	18.0791	18.0447
KTGS(UniMod:21)YGALAEITASK	S445	O14974	PPP1R12A	18.7705	20.7712	20.8276	18.4855	20.0325	18.3201	18.8593	19.1837	19.8601	20.022	19.4521	18.5596	19.5285	19.1421	19.0087	19.1221	19.1907	19.0066	19.5084	18.9699	19.1039	19.4337	19.3378	19.4447	19.7849	19.3893	19.3629	18.8493	19.2232	18.9785	19.8388	18.9991	18.9619	19.123	19.35	19.2983	19.0733	19.121	19.2992
RST(UniMod:21)QGVTLTDLQEAEK	T696	O14974	PPP1R12A	20.5241	19.9376	20.2374	19.5943	20.0724	20.0772	20.2484	20.7511	19.4615	20.5058	20.38	20.2387	20.1841	20.7069	20.4254	20.8033	20.0859	20.8452	20.5676	20.2729	20.0481	20.3993	20.4925	20.2232	20.0848	20.2923	20.3685	20.2092	19.8956	20.4774	20.4236	20.5823	20.8846	20.2472	20.6736	20.0598	20.9661	20.8883	20.4423
S(UniMod:21)PLIESTANM(UniMod:35)DNNQSQK	S299	O14974	PPP1R12A	16.6305	18.5402	18.8418	18.1871	17.5244	18.3846	18.0568	17.7315	18.2746	18.0578	17.3127	18.4674	17.2868	16.95	16.933	18.1739	16.8389	18.4351	17.1815	17.3602	16.6565	18.3759	17.2532	18.2635	17.2491	17.6744	17.7005	18.3344	17.4735	16.9882	17.3449	17.4637	16.8938	17.3186	17.3557	17.2177	18.0588	17.3869	16.5724
S(UniMod:21)PLIESTANMDNNQSQK	S299	O14974	PPP1R12A	19.63	19.4601	19.7057	19.4589	19.1552	19.7252	19.9372	19.7514	19.5447	19.7416	19.7065	19.4461	19.5889	19.4074	19.0318	19.7377	19.3507	19.736	19.8225	19.5127	19.5237	19.5261	19.905	19.5405	19.4239	19.7933	19.9614	19.5045	19.3942	19.5513	19.79	19.4521	19.6661	19.5444	20.022	19.5587	19.7649	19.5794	19.6164
T(UniMod:21)GSYGALAEITASK	T443	O14974	PPP1R12A	21.3285	20.7466	21.1888	20.4432	20.3407	20.8463	21.8371	21.6734	20.82	21.9144	21.3286	20.7357	20.7139	21.5134	20.9703	21.306	21.2698	21.4878	21.3577	21.2422	21.0009	20.5985	21.3644	20.9845	21.1416	21.7483	21.7567	20.9361	20.9466	21.3498	21.0837	21.0925	21.5364	20.9073	21.8546	21.0978	21.919	21.5754	21.0899
APSFAQKPKVS(UniMod:21)ENDFEDLLSNQGFSSR	S1176	O14976	GAK	20.0937	20.4715	20.3565	20.3779	20.5441	20.3059	19.5707	19.7304	20.8623	19.9055	20.3742	20.6392	20.3384	20.2295	20.5771	20.1211	20.737	19.9922	20.5912	20.1618	20.9546	20.1802	20.2486	20.5646	19.9329	19.9464	20.0312	20.6623	20.8487	20.1139	20.4983	20.3582	20.2445	20.8393	20.2611	21.1328	19.838	20.3126	20.4646
(UniMod:27)EY(UniMod:21)FGAFGEIENIELPMDTK	Y252	O14979	HNRNPDL	21.4292	20.5412	21.1411	22.2071	20.5112	21.4798	21.2591	20.1954	22.407	20.6285	20.6896	20.8697	21.6455	21.4696	21.295	20.6065	21.2799	21.8331	21.401	21.2063	20.7196	21.0658	20.7886	20.4508	21.206	20.6249	20.74	21.4231	21.5897	20.6875	20.9669	21.1723	21.0841	21.2509	20.5688	20.5987	20.6086	21.0821	21.0362
VFVGGLS(UniMod:21)PDTSEEQIK	S241	O14979	HNRNPDL	21.0446	19.4735	20.4712	19.5645	19.8645	19.7658	20.7058	20.886	19.6958	20.6311	20.086	20.3107	20.1965	20.5992	20.5116	20.7199	20.5702	20.4429	20.4919	20.4363	19.2303	20.0342	20.2542	20.5626	20.269	20.4009	20.9623	20.5677	19.2869	20.1474	20.4397	20.6042	20.6789	20.5086	20.6347	20.0057	21.0203	20.9532	20.9325
LVEPHS(UniMod:21)PS(UniMod:21)PSSK	S576;S578	O15014	ZNF609	18.8556	18.2633	18.2115	17.8117	18.4129	18.5145	18.8519	18.8297	18.8314	19.4535	18.0645	18.6584	18.5833	19.49	18.2367	18.8693	18.8746	18.7226	18.815	18.669	18.5476	17.772	18.8085	18.5172	18.2657	18.8259	18.7225	18.1691	18.2148	18.5884	18.8381	18.6318	19.1098	18.4025	19.3979	18.4353	19.4387	19.3117	18.9341
AQQELVPPQQQAS(UniMod:21)PPQLPK	S1069	O15027	SEC16A	23.2772	22.9263	23.3724	22.5202	22.635	23.0569	23.4597	23.4713	23.0168	23.6361	23.2341	22.8619	22.7621	23.2471	23.0115	23.2337	22.7907	23.2549	23.0056	22.9983	22.9234	23.0082	23.3332	22.8722	22.7367	23.3804	23.334	22.7804	22.8606	22.9919	22.894	22.9387	23.1351	22.7943	23.4055	23.1743	23.522	23.3134	23.0776
LLPSAPQTLPDGPLAS(UniMod:21)PAR	S1964	O15027	SEC16A	19.5352	19.3166	19.6585	19.1349	19.5732	19.4526	20.0913	20.1034	19.5956	19.5231	19.5564	19.2852	19.5476	19.7323	19.4069	19.679	19.5337	19.5712	19.8936	19.7636	19.5636	19.3422	19.5605	19.2659	20.4748	20.0358	20.2195	19.7728	19.4929	19.979	19.8015	19.9513	19.9883	19.8336	20.0558	20.0102	19.9226	19.8747	19.717
SSPPVLQGPAPAGFS(UniMod:21)QHPGLLVPHTHAR	S87	O15027	SEC16A	21.0994	21.5867	21.1565	20.4944	20.0186	19.608	20.8154	20.4831	21.9223	20.6285	18.7335	19.8216	20.7761	21.4173	20.8658	20.5145	20.7611	21.169	21.2349	21.2922	20.9541	20.5335	20.5631	20.5746	20.3985	20.088	20.0189	20.251	19.5838	21.2826	20.84	20.7335	20.9989	20.7049	20.3749	21.0818	21.0772	20.9284	20.6553
VLSSAAS(UniMod:21)LPGSELPSSRPEGSQGGELSR	S2271	O15027	SEC16A	19.3261	20.8607	20.0774	20.2595	20.205	21.1151	20.5778	19.3169	19.7327	19.5178	19.2295	21.1973	20.1526	19.5861	19.261	18.9669	19.189	20.7364	20.0271	21.2922	21.0218	20.4111	19.4015	19.001	19.1166	20.2364	19.7213	20.2057	20.2007	19.3137	20.1989	19.608	19.5549	19.956	19.1845	19.4706	19.4064	20.0272	19.8531
LYSILQGDS(UniMod:21)PTK	S485	O15042	U2SURP	19.2891	20.073	21.0357	21.1294	20.4307	19.8628	18.8048	19.358	19.5366	19.5204	20.4777	20.129	20.2293	19.3448	19.8992	19.6778	19.9787	18.9304	19.354	20.5715	19.9887	19.5052	19.7317	19.4638	19.3108	19.2711	19.5632	19.7509	19.4369	19.5395	19.5071	19	19.5482	20.0089	19.3841	19.8652	19.4938	19.4637	19.2768
GGAS(UniMod:21)EEALSAVAPR	S1191	O15056	SYNJ2	18.2021	20.1455	18.5216	19.6524	19.0228	18.0076	18.8553	18.5109	17.3136	18.9158	19.8167	18.6304	20.6248	17.9324	18.8109	20.0598	17.7561	18.2172	19.2806	19.4965	18.6289	19.4778	18.7194	19.1705	17.5131	18.7336	18.8142	18.8689	18.3393	18.7847	18.7379	17.7269	18.2385	18.3714	18.2048	17.8325	18.6937	18.5104	18.6915
S(UniMod:21)ASDASISSGTHGQYSILQTAR	S1122	O15056	SYNJ2	20.1201	19.6135	19.8652	19.3773	19.2757	20.2704	19.9054	20.4425	19.9591	20.6052	20.2083	19.8576	19.4337	19.9578	19.3327	19.9883	20.2107	20.2072	19.9429	19.9625	19.6834	19.7721	20.4455	19.9501	20.07	20.6632	20.4331	19.4733	19.4976	19.7868	19.7313	19.6781	19.7145	19.872	20.3545	20.0936	20.5548	20.375	19.9991
(UniMod:27)EWIKPIMFS(UniMod:21)GGIGSMEADHISK	S427	O15067	PFAS	18.9301	19.555	20.5668	19.8299	20.4129	20.2078	19.8985	19.9645	19.567	19.87	19.2696	20.3238	19.7728	20.2935	19.586	19.1845	18.9805	19.1974	19.8939	19.1033	19.2381	19.5395	19.3496	19.4689	19.0927	19.3926	20.0872	19.6132	19.7593	18.6447	19.6304	19.3752	18.9493	19.5365	18.5957	19.6591	18.1491	19.2121	19.2841
ES(UniMod:21)WLLPGSNDLLLEVGPR	S77	O15067	PFAS	15.9192	15.7041	15.428	19.2177	18.9515	15.6404	17.0245	17.0644	15.7951	17.3117	17.0821	15.5542	15.6067	15.9877	16.2641	15.6258	17.7466	15.6806	16.0223	15.7587	15.9212	17.2939	15.591	18.3271	18.074	17.8707	17.4384	15.6471	17.3428	16.8728	15.7122	15.585	15.696	16.1573	16.984	15.9789	14.7858	15.3348	15.8254
LGGT(UniMod:21)ALAQC(UniMod:4)FSQLGEHPPDLDLPENLVR	T866	O15067	PFAS	20.5517	20.9271	20.7293	20.828	20.9157	20.9611	20.5467	20.3071	20.906	20.2296	20.567	20.567	20.8123	20.4875	20.4929	20.6516	20.873	20.7499	20.2685	20.0649	20.823	20.793	20.1151	20.598	20.9764	20.2091	20.3487	20.8249	21.2224	20.4719	20.7499	20.6581	20.3968	21.0507	20.2067	20.7153	20.283	20.5199	20.5842
(UniMod:28)QGS(UniMod:21)DAAVPSTGDQGVDQSPK	S271	O15085	ARHGEF11	18.7279	18.5365	18.5222	18.1078	18.1397	18.2931	19.3113	19.2773	17.9783	19.0101	18.5173	17.911	18.6166	18.4256	18.0634	18.5007	18.4825	18.3572	18.8812	18.8376	18.3558	18.1964	18.5095	18.3298	18.6516	19.1625	19.3021	18.4083	18.2849	18.7911	18.8949	18.5794	18.6397	18.9571	19.2439	18.6098	19.2741	19.0827	18.6411
(UniMod:28)QPS(UniMod:21)DASETTGLVQR	S35	O15085	ARHGEF11	18.9376	19.5835	18.8418	20.5504	20.1878	18.7393	19.5038	19.4231	20.5829	19.2703	19.3884	19.3447	19.3858	18.8966	19.335	19.6388	18.3597	18.8613	19.0652	19.0396	18.4423	18.3759	18.93	19.0811	18.9986	19.3893	19.4635	18.8493	19.2232	19.1207	19.8388	18.9991	18.6226	19.0813	19.4632	19.0319	19.263	18.8963	19.2424
RQGS(UniMod:21)DAAVPSTGDQGVDQSPK	S271	O15085	ARHGEF11	17.4137	16.5262	16.9755	16.7015	16.7353	16.826	17.6413	18.2199	16.7108	18.3684	17.3444	16.6009	16.8503	17.0003	16.8523	17.3178	18.4486	16.8972	16.9529	17.1059	16.7378	16.9431	17.1474	17.1442	17.4312	18.1614	18.4275	16.6473	17.1003	17.0686	17.5253	17.3452	17.2778	17.3898	17.6312	17.3383	18.5439	18.5226	17.4977
AAS(UniMod:21)SAAQGAFQGN	S319	O15127	SCAMP2	21.8999	20.7421	21.5508	20.7702	20.7335	20.4675	21.0264	21.2731	20.5829	22.208	21.7556	20.7258	20.6651	21.0363	21.2691	21.2695	20.5075	21.3671	20.7134	20.7059	20.7624	20.8903	21.8368	20.8263	21.0346	21.0239	21.0246	20.8266	21.1047	20.8966	21.3213	21.1462	21.2114	20.8394	20.8398	20.8754	21.1932	21.8897	21.1408
DFS(UniMod:21)LEQLR	S104	O15173	PGRMC2	19.7043	18.9	19.4353	18.9132	19.1996	19.2701	20.334	20.118	20.1357	20.1601	19.4905	19.4595	18.6607	19.2913	19.5778	19.4444	19.9165	19.3531	19.759	19.3586	18.6708	18.9644	19.6244	19.3721	19.4299	18.9317	19.7584	19.204	18.8759	19.4073	19.2029	19.277	19.2737	19.4129	19.966	19.5561	20.5352	19.8812	19.6574
GLGAGAGAGEES(UniMod:21)PATSLPR	S90	O15173	PGRMC2	19.5771	19.0515	19.7121	18.9275	18.9673	19.2536	19.8602	19.8029	18.6271	19.9559	19.503	19.1068	18.8878	19.4876	18.9886	19.4556	19.1754	19.2469	19.2272	19.2433	18.9446	19.156	19.7618	19.195	19.0172	19.7213	19.762	19.1535	18.6884	18.9746	19.1845	19.1916	19.2618	19.164	19.6534	19.2622	19.8793	19.5419	19.4598
RGLGAGAGAGEES(UniMod:21)PATSLPR	S90	O15173	PGRMC2	19.7427	19.0073	19.4476	19.5459	20.4886	20.0404	19.7879	20.1251	19.471	20.1635	19.9926	20.2634	20.1959	19.3063	20.108	19.7163	20.0341	19.4821	19.6253	19.7767	19.8516	19.6477	19.6712	19.7428	20.2574	19.5974	19.4679	19.5289	19.3091	19.6602	19.9988	19.7726	19.2464	20.0524	19.6521	19.7616	19.4208	19.2054	18.786
NY(UniMod:21)ARS(UniMod:21)ESHTDLTFSR	Y613;S616	O15226	NKRF	18.8182	20.3836	19.2323	19.572	19.6059	19.5442	19.3231	18.9164	19.5464	20.022	19.406	19.3075	19.3006	18.2447	19.3647	18.9973	19.7643	19.2546	19.354	18.757	19.1203	19.349	19.0908	19.6908	19.4656	18.7957	19.7775	19.1917	19.3028	19.186	19.5071	18.5565	19.3454	19.1383	18.7896	19.5535	18.294	19.1052	18.8977
T(UniMod:21)WRC(UniMod:4)RVFLQDHC(UniMod:4)LAEGYGTK	T375	O15226	NKRF	18.9455	19.4136	19.7016	19.473	19.7847	19.1295	19.2538	19.1672	19.4088	18.7322	19.6326	19.2051	19.405	19.292	19.4696	19.105	19.661	19.176	19.0797	18.8494	19.3185	19.4513	19.2131	19.3596	18.6189	19.4538	19.7741	19.3528	19.3413	19.0229	19.3754	19.457	19.1741	18.7029	18.1784	19.3505	18.7346	19.1216	18.9464
RES(UniMod:21)C(UniMod:4)GSSVLTDFEGK	S465	O15231	ZNF185	20.2269	19.8642	20.4637	19.3563	19.8957	19.7449	20.4699	20.4917	18.7816	21.2268	20.0322	19.805	20.0055	20.7826	19.8082	20.8188	20.5394	20.8178	19.5129	19.7642	19.3137	19.734	20.0265	19.7731	18.1398	18.3475	18.7842	18.3336	17.9897	18.586	18.5241	18.5413	18.6974	18.0515	18.6648	18.2645	18.9599	18.5886	18.5901
S(UniMod:21)T(UniMod:21)GPTQETQAPFIAK	S203;T204	O15231	ZNF185	20.0269	19.6184	19.935	19.6402	19.4405	19.7141	20.0084	20.0237	20.1128	19.969	19.7911	19.5562	20.0836	20.0442	20.4054	19.6683	19.9203	19.9177	19.9638	20.1599	20.1378	19.4819	19.8925	19.739	20.2464	19.4473	19.6907	19.9639	19.751	20.243	19.985	20.0919	20.1755	20.0154	19.9219	19.909	20.0425	20.0746	19.8158
RLEQTSVRDPS(UniMod:21)PEADAPVLGSPEK	S363	O15234	CASC3	20.5513	19.6942	20.1939	19.2272	19.8296	19.7642	20.5189	20.5411	18.532	20.6728	20.1153	20.3417	20.0067	20.4555	20.2343	20.4595	20.4192	20.6248	20.2953	20.2242	20.0701	20.0257	20.2771	20.2295	20.0628	20.2539	20.5911	20.191	19.5075	20.1627	20.2781	20.1516	20.3413	19.7731	20.4969	19.2772	20.8001	20.6461	20.3893
YGS(UniMod:21)PPQRDPNWNGER	S265	O15234	CASC3	20.9962	20.7516	21.5531	21.7454	20.3768	21.5276	21.4504	21.4321	21.0185	21.648	21.3439	20.777	20.9228	21.213	20.9212	21.0211	21.1254	22.4438	21.1844	22.3055	20.8498	21.0128	20.9433	21.0294	21.0359	21.5917	21.6342	20.8815	20.8739	21.2674	21.1421	22.2971	22.5363	21.0442	21.6576	21.3343	21.6958	21.4124	21.0371
SEGDS(UniMod:21)VGESVHGKPSVVYR	S6	O15258	RER1	18.2162	17.0754	18.0656	16.8697	17.1218	17.4266	18.4586	18.3814	18.698	18.3347	17.813	17.0291	17.2868	17.9418	18.0939	17.8034	18.0263	18.1778	17.4922	17.683	17.6636	17.5093	18.0512	18.6358	17.7098	18.0761	18.544	18.3461	17.5392	18.3593	17.3449	18.2028	18.1013	17.7417	17.8128	17.7619	18.5005	18.1899	17.9519
S(UniMod:21)T(UniMod:21)NPGISIGDVAK	S113;T114	O15347	HMGB3	18.5508	18.484	18.8072	18.8575	18.9441	18.8115	18.8489	18.5872	19.2824	18.7339	18.7951	19.0298	18.9061	18.4279	18.7695	18.5454	18.8559	18.6533	19.0279	18.7563	19.1979	18.9914	18.6972	19.1887	18.8749	18.4856	18.7905	18.7398	18.9478	18.9395	18.9073	18.5913	18.7217	18.8493	18.3968	18.7626	18.2848	18.6409	18.7829
M(UniMod:35)DS(UniMod:21)LLIAGQINTYC(UniMod:4)QNIK	S316	O15372	EIF3H	19.2347	19.257	19.621	19.4796	18.8324	19.6552	19.2239	19.5736	19.8275	19.4513	19.4282	18.7309	19.8382	19.0488	19.3667	19.3895	19.1697	19.3267	19.7257	19.6074	19.4018	19.4778	19.4029	19.3237	19.729	19.3551	19.3786	19.2204	19.4426	19.6476	19.4795	19.3339	19.1411	19.4083	19.1604	19.2983	19.3994	19.489	19.535
KDNEESEQPPVPGT(UniMod:21)PTLR	T646	O15439	ABCC4	17.7541	17.6603	17.9304	17.993	18.117	18.6214	17.4744	18.1386	17.5246	17.4305	17.4864	18.2855	17.727	17.783	17.5828	18.5022	17.3237	17.8928	18.0273	17.6943	17.7124	18.3341	17.6307	18.3422	17.705	18.0494	18.1984	18.0478	18.3535	18.5129	18.4512	18.6128	18.6645	17.995	18.5803	18.0159	18.4273	18.3866	18.2666
GTRAS(UniMod:21)VKEQDYLC(UniMod:4)HVYVR	S58	O15498	YKT6	19.589	19.5832	19.7519	19.6536	20.8388	19.3564	19.3091	20.3843	19.6001	20.5021	19.5251	19.8313	19.761	19.8963	19.2451	19.6983	19.0568	19.6182	19.2806	19.5185	19.6796	19.7545	19.5289	19.7485	19.6067	19.4535	20.3927	19.779	19.9284	19.4881	20.0457	19.8091	20.252	19.8019	18.9858	19.6394	19.6199	19.6536	19.7384
IILHNT(UniMod:21)M(UniMod:35)ESLLER	T156	O15498	YKT6	20.9416	21.3319	20.984	21.3273	20.3485	20.4145	20.041	20.6838	20.6419	21.3714	20.3999	20.458	21.1583	20.3963	21.2881	20.9115	20.0874	21.0285	20.8857	19.3308	21.2756	21.2057	19.3469	19.4699	20.991	19.9544	20.729	20.9832	21.3655	20.8375	21.196	21.0487	20.7698	21.0763	20.2893	20.9182	20.1708	20.7151	21.0003
LPSSSGLPAADVSPATAEEPLS(UniMod:21)PSTPTR	S1518	O43149	ZZEF1	19.3174	20.3387	20.9816	21.0508	19.4965	19.0002	19.6133	19.432	19.5177	19.2721	19.4521	19.0026	19.5285	19.2528	19.2462	19.1207	19.1607	19.2097	19.5084	19.6639	19.471	19.2791	19.1622	19.413	19.3108	19.5645	19.6755	18.6814	18.9196	19.2147	19.1487	18.9642	19.3454	18.9186	19.1796	19.3454	19.525	19.1267	19.2992
TSSVVEEHFQASVSPT(UniMod:21)EAAPPATGDQSPGLGTQPK	T1477	O43149	ZZEF1	20.8511	21.0373	20.9875	19.9754	20.0501	21.0636	19.9302	20.1397	20.3002	20.4195	20.8229	21.0901	21.1573	20.9652	20.9534	20.9604	20.5475	20.898	20.6291	20.7879	20.8002	21.0173	20.7797	20.8826	20.6622	20.5265	19.8313	20.5591	20.4962	20.7147	20.4263	20.6997	20.6875	20.9617	20.2373	20.5677	20.2507	20.5433	20.637
KC(UniMod:4)QKHAPINS(UniMod:21)AQHLDNVDQTGPK	S144	O43159	RRP8	18.8441	19.8897	19.0879	18.4605	19.4021	19.2568	18.8552	18.897	19.5301	18.3918	19.5028	19.075	18.8899	18.981	19.1622	19.1321	19.0268	18.6205	19.0866	19.0193	19.2928	19.3905	19.2459	19.0696	19.3022	18.5018	18.647	19.4886	19.3673	19.2516	19.143	18.8791	18.8863	19.6043	18.4579	19.4259	18.604	18.9564	19.1946
ALQS(UniMod:21)GQC(UniMod:4)AGAALDVFTEEPPR	S251	O43175	PHGDH	20.1037	20.3592	20.297	20.5914	20.4041	20.3632	20.0832	20.6253	20.7335	19.9634	20.3579	20.4719	20.407	20.0442	20.1743	20.0938	19.9283	20.4157	20.3941	20.2335	20.5192	20.1694	20.1874	20.4263	20.5134	20.0546	20.0631	20.3527	20.5039	20.4621	20.2602	20.1055	20.1731	20.7343	20.1316	20.7626	19.5535	20.0153	19.8892
C(UniMod:4)GEEIAVQFVDM(UniMod:35)VKGKS(UniMod:21)LT(UniMod:21)GVVNAQALTSAFSPHTK	S311;T313	O43175	PHGDH	20.5998	21.3076	20.4142	21.4576	21.4388	21.3021	20.0991	20.2985	20.4102	19.8998	20.7111	21.2659	21.3226	20.5657	21.4377	20.7959	20.5475	20.7493	20.7303	20.6929	21.1484	21.2032	20.7511	20.9724	21.2429	20.2706	20.2317	20.9742	21.7245	20.8666	20.7499	20.8392	20.541	20.9484	19.8951	21.0737	20.1438	20.384	20.8185
S(UniMod:21)GEQITSSPVSPK	S1006	O43314	PPIP5K2	20.4832	19.9178	20.1429	19.6834	19.873	20.3072	20.3562	20.3772	19.6056	21.2538	20.7004	20.397	19.9644	20.5182	20.159	20.4735	20.517	20.6212	20.0412	20.1919	20.0014	20.0929	20.6543	20.549	19.2617	19.7763	19.896	19.4233	19.6213	19.9704	19.4203	19.6725	19.8644	18.9705	20.1923	19.3355	20.4546	20.2428	19.854
RRS(UniMod:21)IQDLTVTGTEPGQVSSR	S439	O43318	MAP3K7	22.0779	21.5924	21.8257	21.2055	21.4804	21.6878	22.1042	22.036	21.4502	22.2957	22.0422	21.6066	21.5892	22.088	21.6732	21.8925	21.8181	22.0381	21.7977	21.8274	21.601	21.5788	22.2676	21.7795	20.8825	21.174	21.1618	20.7273	20.254	20.7739	20.5814	20.6877	20.8015	20.4665	21.1106	20.6318	21.5809	21.3275	21.0267
S(UniMod:21)IQDLTVTGTEPGQVSSR	S439	O43318	MAP3K7	21.5973	21.2573	21.4666	21.2101	21.2058	21.2984	21.8152	21.785	21.0682	22.1513	21.6535	21.3097	21.2303	21.6408	21.3794	21.5684	21.351	21.653	21.5296	21.4985	21.3485	21.4902	21.6717	21.4092	20.5498	20.9341	20.8865	20.4115	20.2922	20.6254	20.6808	20.5295	20.721	20.2641	20.6694	20.4647	21.5081	21.0286	20.8123
YSAQGERQIPVLQTNNGPSLT(UniMod:21)GLTTIAAHLVK	T42	O43324	EEF1E1	18.9286	20.5182	20.1247	19.7361	19.2706	20.3249	19.4068	20.7509	20.1063	18.3108	20.7097	19.5063	20.7761	18.6435	20.0316	19.6977	19.3813	19.0788	19.5794	19.0808	19.3081	19.8703	19.0972	18.9996	19.9465	19.0073	18.5882	18.7113	19.8731	18.977	19.439	19.4978	18.7496	19.321	19.0093	19.5344	18.7148	18.9356	19.4522
SIS(UniMod:21)LGDSEGPIVATLAQPLR	S1228	O43379	WDR62	19.0934	20.0006	18.7497	20.4684	19.6886	19.9391	19.4815	19.9652	17.6268	19.0863	19.7218	19.2759	18.3903	18.9059	18.3422	19.434	18.9331	18.8371	20.5766	19.3682	20.1858	18.7405	18.5859	19.0545	18.9166	19.8239	19.6512	18.8454	19.2482	19.4806	19.3337	19.1208	19.0464	19.0224	18.9105	19.2282	19.0728	19.208	19.1941
(UniMod:1)MDSAGQDINLNS(UniMod:21)PNK	S12	O43399	TPD52L2	19.8425	19.6133	19.8214	19.2836	19.3384	19.8186	19.9357	20.0327	19.2331	19.7442	19.5139	19.5141	19.436	19.7944	18.992	19.6756	19.5671	19.6199	19.6365	19.744	19.582	19.2921	19.5537	19.3924	19.279	20.0602	20.1455	19.6966	19.3131	19.9806	19.6979	19.4589	19.8463	19.5576	20.2789	19.6694	19.9039	19.5624	19.4419
GLLSDS(UniMod:21)MTDVPVDTGVAAR	S21	O43399	TPD52L2	22.8146	23.5015	21.9903	21.8721	21.2221	22.3692	22.2469	21.3797	20.978	21.3374	22.0149	20.4001	21.4335	22.6236	22.5816	21.0164	21.3473	21.492	21.183	22.429	22.1158	21.5363	22.2801	21.3668	22.1159	22.1549	22.7838	22.1017	21.7848	22.3035	21.5128	21.675	22.8024	22.1459	22.3588	22.234	22.8366	22.4335	22.2354
VVGDRENGSDNLPSSAGSGDKPLS(UniMod:21)DPAPF	S201	O43399	TPD52L2	19.7235	19.9723	19.9364	19.9974	20.4	20.5044	19.7345	20.4622	20.2518	19.7251	20.0282	20.4412	20.281	20.3565	20.1	20.2359	20.3232	20.202	20.1288	20.2678	20.5376	20.1211	19.8099	20.0847	20.4441	19.7366	19.9215	20.2153	20.4558	20.3474	20.1272	20.2696	19.9642	20.4317	19.7004	20.1519	19.7236	20.05	20.2026
PKPDPVLKS(UniMod:21)PS(UniMod:21)PVLR	S230;S232	O43432	EIF4G3	20.4333	20.0791	20.1854	19.5682	18.5675	19.25	20.2753	20.731	18.7593	20.8915	20.5081	20.1965	19.0977	19.7928	20.0945	20.3023	19.3067	19.0853	20.5559	20.3401	20.3908	18.7033	20.1354	19.3765	19.7765	20.9862	20.1233	19.989	18.9241	20.2384	19.2061	20.343	20.1021	19.9526	20.8314	20.1629	19.8508	20.3603	19.1679
RS(UniMod:21)PVPAQIAITVPK	S495	O43432	EIF4G3	21.8363	21.1753	21.5108	20.8284	21.2088	21.4462	21.8024	21.9761	20.5072	21.8558	21.4586	21.2091	21.3431	21.6569	21.5111	21.7238	21.478	21.7645	21.6204	21.6221	20.9828	21.2731	21.8085	21.5924	21.486	21.749	22.0808	21.5226	21.2486	21.6154	21.6586	21.6062	21.7674	21.3086	21.8129	21.1372	22.0795	21.9243	21.8137
S(UniMod:21)PVPAQIAITVPK	S495	O43432	EIF4G3	21.3697	20.8248	20.8726	20.2888	20.7817	20.801	21.7318	21.526	20.0154	21.6876	21.1486	20.8222	20.7489	21.2801	20.6734	21.1693	21.0904	21.2231	21.352	21.0319	20.6347	20.5155	21.2445	21.0075	20.9604	21.3466	21.52	20.9311	20.4427	21.1374	21.0758	21.2547	21.422	20.5001	21.7403	20.4771	21.8569	21.4069	21.2883
IQT(UniMod:21)KEPLPTLPLGR	T236	O43464	HTRA2	21.3072	21.7104	21.3746	21.9313	21.6257	21.4298	21.2362	21.3185	22.0061	21.304	21.6741	21.7189	21.6173	21.3786	21.6382	21.4459	21.5139	21.4825	21.5185	21.4211	21.7663	21.7112	21.5418	21.1251	21.6003	21.2244	21.1578	21.6635	21.8346	21.4667	21.6782	21.3823	21.2866	21.74	21.0367	21.746	21.2627	21.2343	21.4655
ALAMS(UniMod:21)RPPPPRVASVLGTMEMGR	S31	O43488	AKR7A2	21.3563	20.5889	21.6554	22.043	20.3794	21.1151	21.3933	20.9384	21.1929	20.8008	21.6499	20.7792	20.8976	20.4843	20.7869	20.5103	20.7611	20.633	20.8398	21.0279	20.3079	20.6899	21.5204	20.8926	20.5787	19.6949	21.0001	21.8142	21.1475	20.8496	20.7981	20.3874	21.4822	21.1166	20.2027	20.8785	20.616	21.2812	21.4967
EIS(UniMod:21)PGSGPGEIR	S715	O43491	EPB41L2	22.2243	21.7522	21.9146	21.458	21.6172	21.9581	22.5696	22.3608	21.3424	22.548	22.1305	21.8465	21.8014	22.1542	21.83	22.0744	22.2075	22.1781	22.1153	22.1223	21.7395	21.7182	22.2285	21.9171	22.0666	22.4705	22.5044	21.9077	21.6652	21.9863	22.0001	21.8973	22.2442	21.8966	22.5475	21.8578	22.6387	22.3549	22.1964
KNS(UniMod:21)LRVEGDNIYVR	S614	O43491	EPB41L2	17.8914	17.6656	17.6727	18.5305	17.2806	17.8003	18.6204	18.4642	18.1411	18.512	18.3637	17.5157	17.9804	17.7742	17.6152	18.1396	18.0555	18.5958	18.0274	18.0553	17.2254	18.0792	18.1589	18.076	18.5167	17.7287	18.2243	17.4746	18.0815	18.2266	17.3268	17.902	18.0719	17.0479	18.2494	17.5761	18.8583	18.0735	18.0705
VNGEVS(UniMod:21)HVDIDVLPQIIC(UniMod:4)C(UniMod:4)SEPPVVK	S854	O43491	EPB41L2	18.4691	18.9465	18.7854	18.6424	18.3989	19.6329	18.4016	18.3575	18.3639	19.7475	18.5439	18.5727	19.4035	18.5462	18.6563	18.8883	18.725	18.4944	18.582	18.7659	18.3507	18.602	18.057	18.7794	18.2184	17.9359	18.1064	18.7283	18.7087	18.5087	18.5366	18.5653	18.2291	19.0403	18.112	18.6829	18.6367	18.3452	18.5927
VVEREEAVPEASPVTQAGAS(UniMod:21)VITVETVIQENVGAQK	S806	O43491	EPB41L2	20.446	20.8564	20.766	20.5994	20.4471	19.4766	19.9989	20.5385	20.9041	19.4314	20.7315	20.4628	20.3579	19.486	19.8428	20.2803	19.9017	20.6419	20.3808	20.3961	18.9327	19.7754	20.2742	20.7843	20.4191	20.1783	19.7175	19.0367	20.8477	19.7847	20.7903	20.1096	20.3919	20.5095	20.0772	20.6503	19.7021	20.0867	20.2457
GTLSDEHAGVIS(UniMod:21)VLAQQAAK	S46	O43504	LAMTOR5	22.2804	23.0568	21.9125	22.2071	22.8251	22.7002	22.9305	20.899	21.2651	21.9953	21.6424	22.9987	22.6369	21.7789	22.1979	21.8645	22.8647	22.568	23.0189	23.1242	23.1613	22.8262	22.4856	22.8359	22.0587	22.2796	22.1834	22.3197	22.9857	22.5231	23.0071	21.9254	22.4772	24.1888	22.6596	23.6631	22.4626	22.1509	22.4549
NFPNEFAKLTVENS(UniMod:21)PKQEAGISEGQGTAGEEEEK	S73	O43583	DENR	18.0171	18.2123	16.2902	19.7078	18.8756	19.371	16.5489	16.7195	19.8322	19.6799	20.6117	18.7863	20.8026	17.6381	19.1394	19.1314	18.2261	17.3454	16.9815	16.9711	19.2989	18.7096	16.0555	18.1262	18.5801	19.716	18.3184	17.6727	20.2507	16.1182	18.2052	18.1081	17.7269	18.2483	18.7161	18.1617	18.1112	18.1275	18.2398
LKLS(UniMod:21)LTGHISTVR	S241	O43660	PLRG1	19.4641	19.5411	19.4599	19.939	19.6992	19.6288	19.359	19.3827	19.8787	19.231	19.7855	19.7327	19.6613	18.9849	19.2213	19.4011	19.377	19.6481	19.6229	19.7278	19.5735	19.8119	19.6746	19.4765	20.1155	18.8681	19.1817	19.6383	20.0488	19.5246	19.8415	19.5915	19.695	19.9493	19.0168	19.6372	19.2419	19.3656	19.5449
YQHTGAVLDC(UniMod:4)AFY(UniMod:21)DPTHAWSGGLDHQLK	Y65	O43684	BUB3	17.6116	18.3419	19.7097	17.8967	18.3993	18.2192	19.7637	20.5415	20.5589	19.6447	20.8154	20.056	18.5758	17.1021	20.685	18.7981	19.2394	19.6582	19.1187	18.4044	19.0385	17.7425	19.6451	17.8892	19.0458	19.6009	19.595	18.5408	18.0218	16.8177	18.4335	17.8799	16.2917	18.2927	18.6956	18.2477	19.1738	17.3051	18.4336
KTAPY(UniMod:21)KNVNVQNFHISWK	Y180	O43707	ACTN4	20.7344	21.3366	21.0213	21.3189	21.2758	21.0741	19.7637	19.9652	21.338	20.099	20.9725	21.2823	21.3578	20.5546	21.1906	20.5486	20.4947	20.9085	20.4669	20.7771	19.9764	21.0869	20.7954	20.9199	20.9186	20.4482	20.7346	21.116	21.4476	20.5949	21.4172	21.0603	20.7138	21.2611	20.6196	21.0586	19.9726	20.626	20.8573
RGFEGSC(UniMod:4)S(UniMod:21)QKESEEGNPVR	S481	O43719	HTATSF1	19.4046	19.5729	18.7842	18.9039	19.5224	21.4348	18.894	19.1606	19.0476	18.8153	19.0447	19.5444	19.166	19.633	19.2152	19.3051	20.383	19.7216	19.5897	20.5374	19.0897	19.2132	18.9238	18.4883	19.3851	19.2476	19.0103	18.6399	19.4345	19.1456	18.953	18.7433	19.2441	19.3186	19.2635	19.0208	19.4089	19.4105	19.165
YFDS(UniMod:21)GDYNMAK	S67	O43768	ENSA	18.9688	20.2317	18.2407	19.2956	18.2992	18.3928	17.8587	18.5776	19.0509	18.3538	17.7795	17.736	18.6411	19.1655	18.6592	19.4194	19.3222	19.1201	19.2524	18.4566	19.0877	18.8616	19.4186	19.2322	18.4448	17.9849	19.3044	19.4316	18.3171	18.9059	18.7143	19.5979	19.7642	19.1632	19.7354	18.4566	19.4104	19.5151	20.091
PLT(UniMod:21)LERT(UniMod:21)INLYPLTNYTFGTK	T32;T36	O43809	NUDT21	22.8986	23.3308	23.2938	23.4982	23.1947	23.1779	22.8019	22.9059	23.695	22.673	23.2267	23.385	23.3027	22.849	23.1379	23.0196	23.2297	23.0832	23.1596	23.1008	23.4231	23.411	23.1614	23.2134	23.4678	23.0672	22.6236	23.3334	23.6053	23.067	23.2992	23.1091	23.0098	23.5464	22.5912	23.5857	22.6889	22.8692	23.0646
VT(UniMod:21)AVHKANIMKLGDGLFLQC(UniMod:4)C(UniMod:4)EEVAELYPK	T214	O43837	IDH3B	19.1268	19.5395	19.2842	19.2508	20.0561	19.4021	19.0186	19.6875	19.7002	19.8285	19.1973	19.4138	19.5128	19.2338	19.0703	19.6088	19.2962	19.3051	19.3719	19.0437	19.2355	19.48	19.2224	19.3784	19.3463	19.6006	19.0031	19.6077	19.5672	19.037	19.4664	19.2927	19.2175	19.3376	19.4762	19.4067	18.9597	19.2401	19.683
RGS(UniMod:21)LSNAGDPEIVK	S94	O43847	NRDC	23.0838	22.3597	22.6453	22.2695	21.9149	22.7825	23.1781	22.667	21.4685	21.2135	22.0399	23.136	22.0362	23.038	22.7676	23.237	22.4428	22.409	22.4285	22.5265	21.941	22.9949	23.2734	21.9154	21.1325	21.5729	21.4945	21.2099	20.9556	21.4721	21.6732	21.4329	21.6077	20.948	22.3624	20.9771	22.1071	21.8192	21.617
EEIVDKY(UniMod:21)DLFVGSQATDFGEALVR	Y294	O43852	CALU	20.5772	20.5161	20.6591	20.5578	20.698	20.6485	19.9654	20.0277	20.75	20.0559	20.368	20.6281	20.7174	20.4551	20.4902	20.7302	20.5824	20.5661	20.5857	20.4057	20.3631	20.7822	20.5365	20.6882	20.6126	19.6897	20.0797	20.9723	20.6858	20.2877	20.8366	20.6753	20.5276	20.4967	20.2584	20.0654	20.1088	20.5757	21.0087
EEIVDKYDLFVGSQAT(UniMod:21)DFGEALVR	T303	O43852	CALU	21.0225	21.262	21.2775	21.182	21.6713	21.4552	21.5595	20.6372	20.5011	20.6361	21.055	21.4782	21.4633	21.0452	21.1239	21.2172	21.4104	21.1708	21.2154	21.1379	21.2169	21.2279	21.1682	21.2977	20.8316	20.435	20.6377	21.6102	21.3201	21.056	21.3586	21.1317	21.0062	21.0681	20.687	20.9347	20.4878	21.0168	21.3596
KLS(UniMod:21)DDPC(UniMod:4)PVESK	S617	O60244	MED14	18.9079	18.306	18.4381	18.112	18.0551	18.6592	18.9029	18.8755	17.9055	19.4587	19.0894	18.6871	18.1247	18.543	18.1531	18.6584	18.7313	18.6832	18.4941	18.4234	18.1328	18.8434	19.2053	18.7324	18.1307	18.9799	18.8001	18.0923	18.0806	18.3809	18.3976	18.1886	18.3157	18.3202	18.7615	18.187	18.823	18.5414	18.3145
SVAAIHPS(UniMod:21)LEIPMLIPK	S240	O60256	PRPSAP2	19.7789	19.8056	19.8858	19.8096	19.2496	19.6697	19.4781	19.5536	20.0355	19.3848	19.6732	19.4347	19.4447	19.3899	19.4723	19.5859	19.5924	19.5862	19.5023	19.4895	19.7108	18.0653	19.5374	19.5384	19.4609	19.4433	19.7821	19.5976	19.8111	19.6652	19.6068	19.5492	19.6782	19.9236	19.32	19.8782	19.6245	19.5985	19.5883
ERPIS(UniMod:21)LGIFPLPAGDGLLTPDAQK	S203	O60271	SPAG9	20.7681	20.9463	20.8813	20.8976	20.5257	20.5428	18.0392	17.7706	20.513	20.0384	20.4356	20.1941	20.8157	20.1433	19.7406	20.7066	20.5816	20.7494	19.1878	18.0424	18.7944	20.1921	20.4264	20.3671	20.0774	17.8666	17.7252	20.5392	20.519	18.3048	20.3196	19.5519	20.2936	20.299	17.5855	18.7736	17.5723	19.3779	20.0446
ERPISLGIFPLPAGDGLLT(UniMod:21)PDAQK	T217	O60271	SPAG9	20.1751	19.8623	20.0075	19.573	19.3478	19.8183	20.8708	20.4862	19.6858	20.443	20.0719	19.9011	19.9219	20.1912	20.0479	20.0713	20.2938	20.1578	20.4108	20.38	20.2298	19.6186	19.9989	19.9061	20.5279	20.7282	20.6243	20.3104	20.1776	20.6177	20.2755	20.3085	20.4517	20.3574	20.9314	20.4279	20.7115	20.5191	20.2137
GGET(UniMod:21)PGSEQWK	T226	O60271	SPAG9	20.1899	19.6192	19.7467	18.9361	19.3808	19.7952	20.3284	20.3795	19.0386	20.2171	19.8186	19.2284	19.75	20.1598	19.9058	19.968	20.0457	19.7824	20.4731	20.2103	19.7172	19.1361	19.6925	19.6256	20.4989	20.4954	20.7199	20.5732	20.125	20.7045	20.339	20.2696	20.2723	20.1688	21.3096	20.032	20.6708	20.3984	20.2284
DLLGAS(UniMod:21)GLM(UniMod:35)LLLPPK	S1454	O60318	MCM3AP	19.2063	19.64	19.5749	20.0045	19.8179	19.6342	18.4114	18.309	19.0838	19.2556	19.6662	19.7042	19.4069	19.3311	19.3725	19.1608	18.8752	18.7568	19.0657	19.0926	19.2119	19.8005	19.4305	19.1231	19.1255	18.6644	18.3191	19.3394	19.8376	19.186	19.0899	18.9616	18.6624	19.3233	18.8094	19.4551	18.6864	18.6959	18.872
KEPPRASPPGGLAEPPGS(UniMod:21)AGPQAGPT(UniMod:21)VVPGSATPMETGIAETPEGR	S80;T88	O60341	KDM1A	20.2444	20.024	20.3509	19.9611	20.0578	20.7166	19.9989	20.7664	20.0269	20.2901	20.1956	20.6174	20.453	20.0587	20.5161	19.9953	20.5447	20.3656	19.8256	18.9518	19.3616	20.2351	20.2742	20.2189	20.4104	19.6976	19.6564	19.0367	19.6204	19.7847	19.7844	19.8174	20.0191	19.7716	19.7649	19.5968	19.5969	20.012	20.0644
(UniMod:28)QQIATEKQDLEAEVSQLT(UniMod:21)GEVAK	T545	O60610	DIAPH1	20.7446	20.8074	20.7737	21.2534	20.8048	20.7488	20.4961	20.5567	21.35	20.1022	20.8419	21.1466	20.857	20.5552	20.952	20.6036	20.8404	20.8071	21.1437	21.0799	20.9424	21.2047	20.8847	20.7489	21.1423	20.7376	20.3802	21.0874	21.4045	20.6052	20.793	20.7763	20.6994	21.5088	20.1561	21.2177	20.4375	20.3698	20.8886
GRS(UniMod:21)PDELPSAGGDGGK	S22	O60610	DIAPH1	18.697	18.1568	18.3612	18.1196	17.9448	18.3255	18.6331	18.5628	17.9603	18.6232	18.6122	18.1807	18.283	18.4685	18.4584	18.3841	18.6341	18.6456	18.2841	18.3802	18.215	18.2194	18.4576	18.551	18.1696	18.4426	18.5555	18.5175	18.0815	18.6283	18.181	18.4419	18.4565	18.3932	19.0732	18.1193	18.8721	18.5389	18.3823
MFEIKKIC(UniMod:4)C(UniMod:4)IGAGY(UniMod:21)VGGPTC(UniMod:4)SVIAHMC(UniMod:4)PEIR	Y14	O60701	UGDH	19.6443	20.4661	20.1601	20.4238	20.5951	20.6401	19.4897	19.4207	20.4918	19.1103	20.1623	20.4567	20.2204	19.6429	19.9874	19.9995	20.0115	20.0676	19.7079	19.6856	20.1712	20.2833	19.9857	20.1162	19.2799	18.8565	19.1501	20.3588	20.5769	19.9782	20.2827	20.1316	19.8923	20.1934	19.4095	20.4292	19.1099	19.6043	20.0094
Y(UniMod:21)LMDEGAHLHIYDPKVPREQIVVDLSHPGVSEDDQVSR	Y356	O60701	UGDH	20.4434	20.5074	20.3486	20.1311	19.7284	20.5105	19.6337	20.0086	20.7494	20.5979	19.6403	19.6098	20.4851	19.9992	19.9791	20.3379	20.6224	20.351	21.1209	19.5626	19.1997	19.9609	19.887	20.1847	20.1213	19.1857	19.6886	20.1031	20.57	20.0074	19.8105	20.1734	19.8377	19.9623	19.4235	20.321	19.3251	19.8523	20.1189
(UniMod:28)QEKALS(UniMod:21)AIADLLTNEHER	S713	O60716	CTNND1	18.3968	17.7805	18.8406	19.604	19.6079	19.3573	18.6163	18.9481	18.325	18.5017	19.8902	19.333	19.6953	18.2103	19.7753	17.6078	19.8042	18.4247	17.8329	18.2812	18.5628	19.1293	17.9356	19.9503	17.5708	19.487	19.5466	20.1141	19.8869	19.806	18.8507	18.4949	18.4242	17.5005	18.4579	18.7695	18.6367	18.2169	18.7829
APS(UniMod:21)RQDVYGPQPQVR	S252	O60716	CTNND1	21.3066	20.6576	20.8172	21.064	20.4577	20.9957	21.7523	21.899	20.9685	21.9687	21.4392	21.0704	20.8533	21.5158	20.8663	21.1418	21.4097	21.4662	21.5145	21.3048	21.204	21.0823	21.2187	21.1688	21.2842	22.0622	21.9509	21.4804	21.1047	22.0577	21.3213	21.6503	21.8579	21.3617	22.5508	21.2669	22.5247	22.2454	21.677
PS(UniMod:21)MEGY(UniMod:21)RAPSRQDVYGPQPQVR	S244;Y248	O60716	CTNND1	19.5222	19.1765	19.5372	19.6776	19.5033	20.0281	19.3969	19.3194	19.2443	21.0081	19.6403	19.0531	18.894	19.6676	19.4455	19.0815	18.5447	19.872	19.1102	19.1394	19.1997	20.274	19.2669	19.8321	19.6225	18.5565	19.3582	19.7329	19.361	18.8435	19.439	19.2308	19.4486	19.5329	20.4211	19.7424	18.8005	19.3665	19.463
TVQPVAMGPDGLPVDASSVSNNYIQT(UniMod:21)LGR	T177	O60716	CTNND1	19.2	19.279	18.823	19.424	19.0986	18.4956	18.8113	18.8386	19.2555	18.9484	19.4017	18.723	20.2034	19.0941	18.7292	19.4003	18.5735	18.7838	19.2112	19.2892	18.9041	18.9845	19.0613	18.5206	18.9187	17.7965	19.1388	19.2256	19.2232	19.0873	18.8135	19.1056	19.0216	19.0799	18.9496	18.8156	18.8616	18.8169	18.9353
VGGS(UniMod:21)SVDLHR	S268	O60716	CTNND1	22.7206	22.2334	22.5286	22.0654	22.1445	22.4026	22.6304	22.7171	21.8902	22.9367	22.3372	22.3125	22.2049	22.5174	22.1254	22.6685	22.4311	22.6803	22.3447	22.3235	22.054	22.1477	22.5791	22.0859	22.246	22.5783	22.7077	22.3197	22.417	22.5394	22.7167	22.6899	23.0448	22.2246	22.5285	22.6081	23.0348	22.7155	22.8251
SM(UniMod:35)S(UniMod:21)APVIFDR	S119	O60749	SNX2	20.1808	19.2928	20.0407	20.1429	19.6778	20.0665	20.7156	20.6168	19.45	21.2587	20.4535	20.0654	19.3259	19.9863	20.2478	20.2002	19.9837	19.9554	19.9901	19.821	19.4921	20.0257	20.5481	19.7227	19.8156	20.6265	20.4212	19.504	19.6815	19.9048	19.9843	20.1516	20.178	19.3382	20.2485	19.6819	21.2027	20.7939	20.1471
SMS(UniMod:21)APVIFDR	S119	O60749	SNX2	21.8483	21.4222	21.7708	21.4446	21.1128	21.6223	21.8911	21.8294	21.3791	21.9312	21.7393	21.4073	21.0179	21.6764	21.612	21.7133	21.4168	21.6827	21.5761	21.4578	21.6353	21.4812	21.8815	21.4945	20.7129	21.3442	21.7536	21.5258	21.288	21.7461	21.6839	21.6014	22.0267	21.2208	21.619	21.5277	22.0434	21.9722	21.6791
(UniMod:1)ASLEVSRS(UniMod:21)PR	S9	O60762	DPM1	19.5649	18.8261	19.3152	18.5577	18.432	18.8788	20.6856	20.3783	19.289	20.0278	19.8035	18.6667	19.5807	19.8166	19.3888	19.2325	19.6237	19.6658	20.2422	20.0622	19.5217	19.0818	19.4394	19.2429	20.1849	20.6169	20.7931	19.6066	19.2984	20.2957	19.6952	19.7768	20.2081	19.6612	20.9238	19.8061	20.7116	20.3872	19.8743
(UniMod:1)ASLEVSRS(UniMod:21)PRR	S9	O60762	DPM1	18.246	21.5738	21.5872	18.0505	21.4622	21.5042	18.3628	18.4022	18.5601	18.0638	17.7176	18.069	21.3927	21.3768	21.3709	21.4258	17.652	21.3044	18.2598	18.1629	18.383	18.1966	21.4626	21.4327	18.3458	18.4061	21.248	21.6052	18.5135	21.3947	21.5742	21.5023	18.7883	21.5821	21.3118	18.4456	18.4199	21.549	18.4598
(UniMod:26)CQNEQLQT(UniMod:21)AVTQQVSQIQQHK	T685	O60763	USO1	19.8117	20.073	20.5693	19.3796	19.2706	20.132	20.1219	19.6491	20.2104	20.5867	20.1531	20.1374	19.999	20.5183	20.2053	20.4503	19.9027	20.2595	19.8043	20.1107	19.8198	19.581	20.0649	20.108	20.8553	20.0558	19.976	20.1031	20.2037	20.544	20.3548	20.1741	19.9902	19.7485	19.734	20.0513	19.3412	20.0811	20.1036
AGLESGAEPGDGDS(UniMod:21)DTTK	S494	O60832	DKC1	20.459	18.8562	19.1098	17.9163	19.5548	19.5125	19.4473	19.4885	18.8344	19.6905	18.9556	18.7056	19.7965	20.215	20.2789	20.0983	20.5732	19.3843	19.7527	19.6504	18.483	19.4366	19.1284	20.0175	19.1678	18.9254	20.073	20.1657	18.9651	19.3498	19.4383	19.7039	19.7891	18.986	20.1893	17.8612	20.365	20.1704	20.7335
AGLESGAEPGDGDS(UniMod:21)DTTKK	S494	O60832	DKC1	19.7752	18.5149	18.9446	18.5541	18.9783	18.9948	20.5282	19.1893	17.2638	19.4955	18.8008	18.5598	20.0482	19.6189	19.3963	19.7651	19.7837	19.19	19.1454	19.2289	17.946	18.0469	19.2464	20.7835	18.5819	20.3501	20.8274	20.9498	18.1127	19.0804	18.973	20.9859	19.5051	18.9532	20.6963	17.5732	20.8812	20.7039	19.7183
ALET(UniMod:21)LTGALFQRPPLIAAVK	T175	O60832	DKC1	16.904	19.9288	17.3564	18.3552	19.2213	19.608	21.4187	20.3608	20.7494	19.219	20.0588	20.3042	19.8702	19.8573	19.261	19.6042	19.189	19.6254	19.7813	19.7124	20.1468	19.2655	19.0788	19.2041	20.6138	20.0015	18.8402	20.2264	19.835	17.124	19.4275	19.6703	19.0283	19.321	18.8296	19.4702	19.1324	19.7378	19.644
(UniMod:27)ELEELS(UniMod:21)LEAQGIK	S66	O60841	EIF5B	19.8885	21.0327	19.8949	20.7702	21.0343	19.9123	19.8309	19.3597	20.9499	19.9165	19.8902	20.0216	19.9005	19.957	19.9789	19.7844	20.2265	19.8089	20.3356	19.9729	20.2655	20.0505	19.879	19.3012	19.8535	20.2364	20.0843	19.5895	20.2213	20.0798	20.3851	20.2097	19.8506	20.1576	19.7459	20.1983	19.5095	20.1649	20.0689
ELEELS(UniMod:21)LEAQGIK	S66	O60841	EIF5B	18.3234	20.1559	18.8685	19.4851	18.4608	18.9163	18.4982	18.5642	19.6074	19.3446	18.7003	20.789	20.0286	18.8072	17.6453	18.0408	19.5315	18.3706	18.3206	18.9577	18.7585	18.3595	18.5916	19.2184	19.0923	18.6161	18.8575	18.3326	19.3028	19.005	18.0885	18.0283	18.4372	18.8962	18.1376	18.9426	18.5103	18.3783	18.5245
NKPGPNIES(UniMod:21)GNEDDDASFK	S214	O60841	EIF5B	21.345	20.0112	20.4703	18.2845	20.6558	20.4698	20.2802	20.6004	17.4434	20.4508	19.8406	19.8633	20.6777	21.0953	21.2055	21.0773	21.1491	20.4081	20.6434	20.7571	19.6234	18.7694	20.1909	20.679	20.2293	20.1274	20.997	21.0542	19.9262	20.2063	20.6325	20.6929	20.8706	20.1782	20.9129	19.1811	20.8947	20.8235	21.5715
IEEDSEVLMMIKT(UniMod:21)QSSLVPALTDFVR	T125	O60888	CUTA	23.8845	22.3446	24.112	23.3015	20.827	21.2626	20.7725	19.6976	20.381	22.146	21.3269	21.911	21.7423	21.7197	21.5789	21.2199	24.1974	24.0244	21.2185	19.9962	20.4592	24.1814	24.006	21.3238	21.5576	20.8018	23.3165	22.4775	22.574	21.2028	21.6551	22.2646	22.5345	21.7063	21.7006	21.9652	21.7217	23.9989	22.269
TTTPGPSLS(UniMod:21)QGVSVDEK	S343	O60934	NBN	19.2789	18.634	18.8209	19.369	19.9441	20.2152	19.3949	19.0649	17.7036	19.2348	18.6582	18.7023	18.2665	18.9373	19.7757	18.9329	19.0264	19.0299	19.1629	18.8094	18.5598	18.7441	18.7317	19.7703	18.4036	19.2185	19.1891	19.1851	18.5515	18.9122	19.0318	19.0754	19.3279	18.7145	19.4288	18.2594	19.4212	19.1801	18.4143
KGS(UniMod:21)DDAPYSPTAR	S899	O75151	PHF2	19.7996	19.1094	19.3036	19.4274	19.5038	19.8607	19.3371	19.2183	18.4121	20.7297	20.05	20.0813	19.2548	19.486	19.1955	19.9689	19.6397	19.9423	19.0458	19.3273	18.5618	19.9691	20.4573	20.24	19.8676	18.9082	18.9527	18.8151	18.1371	18.8118	18.1743	19.0199	19.4296	18.4888	18.6112	18.7357	19.3936	19.3257	19.1726
RKGS(UniMod:21)DDAPYSPTAR	S899	O75151	PHF2	17.6736	17.9573	19.0144	19.2001	18.8006	18.8843	19.0757	17.7109	17.1019	19.7736	19.2548	18.6857	19.1308	17.9234	18.9822	18.4177	16.5267	18.5175	17.4961	19.296	16.6091	19.6432	18.6441	18.9868	18.5694	17.9316	18.8213	17.8213	17.5313	17.9611	16.9817	18.2447	18.1307	17.7926	17.9134	18.2466	18.6855	17.9029	17.3927
KFS(UniMod:21)AGGDSDPPLK	S290	O75152	ZC3H11A	21.2135	20.7834	20.9926	20.6393	20.6599	20.949	20.8464	20.7779	20.0548	21.7975	21.3075	20.9155	20.5939	21.159	20.8819	21.3034	21.1434	21.3713	20.4525	20.5161	20.0185	21.173	21.4201	21.0793	18.6993	17.6179	17.7339	21.5196	21.0344	18.859	17.6388	20.9597	20.7311	20.7559	20.576	20.9772	19.9726	19.7282	20.0682
T(UniMod:21)GMKEEKNLQEGNEVDSQSSIR	T515	O75152	ZC3H11A	19.262	19.5582	19.5372	20.5094	20.2605	20.313	19.3667	19.5387	19.3803	19.3148	21.0947	19.7877	19.6775	19.3096	19.4849	19.964	19.8996	19.4394	19.9517	19.5456	19.5321	19.7985	19.591	19.599	19.9276	19.4458	18.9876	20.2168	19.3546	19.6109	19.741	19.1056	19.375	19.7485	19.3552	19.9412	19.3432	19.4211	19.6277
TVLPTVPES(UniMod:21)PEEEVK	S108	O75152	ZC3H11A	20.6911	18.7943	19.727	17.9364	19.4506	19.3221	19.9086	20.1462	16.9451	19.7983	19.2934	18.7415	19.7105	20.3046	20.3007	20.375	20.3992	19.847	19.8984	20.0601	18.7255	18.8394	19.7655	19.9553	19.7268	19.302	20.5632	20.1669	19.0074	19.5526	19.999	19.8585	20.2191	19.5035	20.2891	18.4588	20.6212	20.3995	20.7377
LSVHALS(UniMod:21)RLGGYLAEEQATPENPTIR	S1587	O75165	DNAJC13	18.9038	19.3325	19.9677	19.1031	18.9099	19.159	18.7236	19.2059	19.1726	19.6147	18.8445	19.1313	19.3414	18.5531	18.9576	19.0872	19.4135	19.017	19.0602	18.819	19.0257	19.3003	18.9684	19.1581	18.9166	19.6398	18.9834	19.1491	19.2901	19.3628	19.3337	18.7033	18.4009	19.0224	18.3355	19.1815	18.4181	18.9384	18.7409
ANVEHRAKT(UniMod:21)GLTPLMEAASGGYAEVGR	T1284	O75179	ANKRD17	20.054	20.4897	20.2911	20.6681	19.9659	20.4795	21.9313	20.5477	20.819	19.7287	20.5099	20.6532	20.4975	20.1464	21.089	20.1895	20.0439	20.0847	20.7177	20.2019	20.6261	20.637	20.2374	20.4065	20.0393	19.4073	20.3504	19.7468	20.2471	20.338	20.2325	20.3234	20.2473	20.6386	19.986	20.6969	19.7798	20.0933	20.2575
APS(UniMod:21)PAPSSVPLGSEK	S2401	O75179	ANKRD17	21.2138	20.349	20.5936	20.7531	20.7754	20.9468	21.2782	21.3543	20.2672	21.8942	21.4525	21.2677	20.8833	21.1712	20.8515	21.3807	21.4217	21.5278	20.9187	20.7652	20.7038	20.7619	21.3169	21.0531	20.8004	21.1677	21.1975	20.7	20.611	21.4752	21.388	21.4718	21.8134	20.6523	21.6102	20.9156	21.7612	21.8532	21.4092
EHYPVSSPSSPS(UniMod:21)PPAQPGGVSR	S2047	O75179	ANKRD17	18.6538	18.6564	20.1136	19.3688	18.655	18.403	19.9211	19.1187	20.4876	18.9437	18.473	19.8906	18.7193	18.5567	18.6594	19.1314	18.7377	19.9824	18.8456	18.7193	18.99	19.6957	19.3224	19.4261	19.6774	18.343	19.3057	17.9289	19.7278	19.2529	18.3197	18.8422	18.7586	19.6616	18.9651	18.8545	18.9888	19.0587	18.8961
NSPLDC(UniMod:4)GSAS(UniMod:21)PNK	S2067	O75179	ANKRD17	19.4962	18.4685	19.1394	18.7166	19.4009	18.9584	19.7636	19.8814	18.874	19.9506	19.327	18.6159	19.352	19.2229	19.7882	19.0972	19.6155	19.4789	18.9792	19.3536	19.0206	18.9048	19.2893	19.0448	19.1887	20.0015	19.8028	19.0092	19.4148	19.3796	19.2125	19.3936	19.2043	19.3195	19.9746	19.2271	19.9066	19.6973	19.2057
AEGPGLS(UniMod:21)KAGVENGKPTHFTVYTK	S856	O75369	FLNB	17.3786	18.3147	17.6366	18.5725	18.734	18.1617	18.0436	16.9236	18.397	17.0787	18.028	17.9694	18.4497	17.5724	18.0564	17.5659	16.2269	17.7629	17.6434	17.4931	18.0358	17.6613	17.2202	18.1687	18.5833	18.449	18.1595	18.6113	18.1377	17.8742	17.7223	17.8062	17.1952	18.4899	17.9134	18.1017	17.5902	17.3835	17.5963
APS(UniMod:21)VATVGSIC(UniMod:4)DLNLK	S2107	O75369	FLNB	20.2338	19.851	20.0679	20.2792	20.0748	20.1623	20.0246	20.0857	19.623	21.2517	20.9057	20.8212	19.7589	20.1613	20.2093	20.3788	20.3367	20.4847	19.3241	20.4796	19.5326	20.7598	20.9935	20.8077	19.6586	20.0558	20.0026	20.0425	20.3609	20.2353	19.7525	20.0639	20.0862	19.7058	19.9456	20.1989	19.8334	20.0879	20.2467
APSVATVGS(UniMod:21)IC(UniMod:4)DLNLK	S2113	O75369	FLNB	20.903	20.5413	20.9453	21.4573	21.666	19.245	19.6779	20.0922	21.4179	19.8286	21.0613	21.2382	21.2371	20.7384	20.8741	20.829	20.925	20.946	20.9876	20.5723	21.0174	20.986	20.8693	20.1521	20.7922	20.8305	19.9386	20.6667	21.1766	21.1545	21.621	20.8574	20.9593	20.9011	20.6196	21.299	20.1122	20.626	20.8856
IAGPGLGS(UniMod:21)GVRARVLQSFTVDSSK	S1433	O75369	FLNB	19.6826	20.2958	19.9871	20.2349	20.4427	20.1291	19.2138	19.4461	20.4697	19.2747	19.7444	19.9602	20.3726	19.7861	20.2216	19.674	19.1844	19.484	19.8022	19.5852	20.0944	19.8633	19.6108	19.8061	19.9548	19.3088	19.265	20.1712	20.5565	19.9399	20.0288	19.627	19.526	20.0543	19.163	20.2352	18.9896	19.4942	19.6414
LVS(UniMod:21)PGSANETSSILVESVTR	S2478	O75369	FLNB	21.8834	21.6727	22.0064	21.7107	21.2941	21.5131	22.1542	22.2254	21.5891	21.9247	21.9055	21.6843	21.267	21.7857	21.7722	21.8541	21.4978	21.8755	21.7417	21.7688	21.6176	21.6134	21.8547	21.5932	21.8886	21.9998	22.3399	21.6932	21.5226	21.798	21.7853	21.7721	21.9665	21.7725	22.0075	21.8279	22.3003	21.9972	21.7845
S(UniMod:21)KS(UniMod:21)PIPGQGYLGTERPSSVSSVHSEGDYHR	S2335;S2337	O75376	NCOR1	19.2065	18.3713	18.6144	17.5653	18.2536	18.8502	18.4289	18.7265	19.4653	19.5134	18.8359	18.4257	18.837	19.5627	18.7372	19.0251	19.2705	19.1176	19.2734	19.3175	18.5476	17.931	18.9173	18.8314	18.2657	18.1707	18.0915	18.8125	18.1877	19.5562	18.2286	18.531	19.1494	18.2194	19.0163	18.0662	18.6621	19.3531	18.7651
S(UniMod:21)PGSISYLPSFFTK	S2184	O75376	NCOR1	18.3103	18.4698	18.3613	18.9459	17.996	19.2116	19.1574	19.0051	18.4653	18.9044	18.9083	18.7349	18.4705	18.6806	18.355	18.3068	18.7126	18.6997	18.6305	18.604	20.1701	18.2752	18.6153	18.7256	19.6505	18.9355	18.7085	18.6929	18.8576	18.9419	18.7774	18.329	18.712	18.2713	19.0015	18.5123	18.9345	18.4627	18.6935
SHVSSEPYEPIS(UniMod:21)PPQVPVVHEK	S2151	O75376	NCOR1	20.1523	19.9338	20.1414	19.6324	20.0402	20.1476	20.1637	19.9785	20.1396	19.9247	20.2272	20.4102	20.02	20.1135	19.9669	19.558	19.5511	19.3653	19.6773	20.1487	19.9766	20.1557	20.1613	20.3129	20.2435	19.8162	19.9278	20.2057	20.0987	20.1568	20.1415	19.4268	20.2141	19.9325	20.1348	20.0833	20.1661	20.1753	20.3315
REDS(UniMod:21)PGPEVQPMDK	S7	O75382	TRIM3	19.0291	18.6645	18.6863	18.2605	18.8946	19.0255	18.8382	19.0201	18.3634	18.9765	18.9611	18.8488	18.0678	19.0158	18.3643	18.8423	18.9185	19.0371	18.949	18.5832	18.5384	18.5897	18.75	18.7699	18.2329	18.7324	18.73	19.194	18.5515	19.3775	18.7976	18.999	18.9147	18.4756	19.1941	18.2273	19.3755	19.5329	19.1024
AALPSHVVTM(UniMod:35)LDNFPTNLHPMSQLS(UniMod:21)AAVTALNSESNFAR	S169	O75390	CS	21.2607	21.7701	21.5935	21.9029	21.4211	20.714	18.9525	21.5895	19.9266	21.3154	20.9725	21.6718	21.2867	21.1358	20.171	21.2605	20.8341	21.1457	20.731	21.1201	21.8104	20.9643	21.7305	21.4591	21.4806	20.9949	20.5956	21.3961	21.456	21.1793	21.3494	21.5759	21.2539	21.905	21.1201	21.3608	20.7928	21.2251	21.0978
TVVGQIT(UniMod:21)VDMMYGGMRGMKGLVYETSVLDPDEGIR	T64	O75390	CS	20.7941	20.0806	20.9366	20.0007	19.5499	20.4615	19.0888	20.3051	20.7733	20.4679	20.8782	20.1102	21.1437	20.7978	20.2168	20.5647	19.9197	20.9103	20.8194	20.3906	20.5624	20.6799	20.2575	20.6587	20.8658	20.6997	20.2381	21.1883	21.1454	20.2634	20.9993	20.8408	20.8087	21.2202	20.502	20.9198	20.3914	20.6851	21.1377
GEALSALDS(UniMod:21)K	S168	O75396	SEC22B	18.6738	17.4871	18.7832	17.4642	17.4945	17.6374	18.7968	19.3127	17.3898	19.3803	17.3779	17.249	17.5263	18.6254	19.4416	19.1988	19.0393	18.8473	18.2364	18.6823	16.8633	17.6983	19.0442	17.3902	16.7738	17.1633	18.9963	18.9558	17.3139	18.6153	18.0671	18.7018	18.9036	18.5768	18.6745	18.4967	19.3214	19.3716	19.0693
NLGS(UniMod:21)INTELQDVQR	S137	O75396	SEC22B	23.034	22.8089	22.8217	22.3645	22.7379	22.7822	22.6722	22.7234	21.7387	23.4057	23.0814	22.8267	22.8705	23.2061	22.7587	23.1471	22.9662	23.1348	22.4422	22.4713	22.1577	22.9048	23.1763	22.8177	19.8578	20.2421	20.4886	19.4655	19.0338	20.0897	19.5092	19.2657	19.4342	19.2553	20.0009	19.6908	20.0709	19.8833	19.7289
RNLGS(UniMod:21)INTELQDVQR	S137	O75396	SEC22B	19.6471	19.5863	19.4916	19.4032	19.7824	19.7663	19.0019	19.1245	19.181	19.6258	19.5574	19.6465	19.6701	19.7133	19.6724	20.1099	19.0304	19.9706	19.0693	19.0808	19.1312	19.7917	19.7577	19.3672	19.9465	18.8088	18.9068	18.4504	19.8731	18.977	19.4275	19.6703	19.2367	19.321	18.8296	19.5687	18.822	19.2333	19.5314
VLLT(UniMod:21)MIARVADGLPLAASMQEDEQSGR	T5	O75396	SEC22B	22.3728	22.5908	22.1796	22.6207	22.7224	22.0628	19.9989	20.158	20.2104	21.8778	21.6234	21.9554	21.7423	22.3349	22.6236	20.0926	22.5481	22.0226	21.1791	20.649	20.3858	21.9928	22.8969	21.3076	21.278	21.4779	23.4222	22.78	21.4097	21.1802	22.074	21.4438	22.4328	21.2611	20.7553	22.1165	22.6237	22.0386	22.152
VPTVSRPY(UniMod:21)S(UniMod:21)FIEFDTFIQK	Y110;S111	O75396	SEC22B	18.2512	19.7048	19.4837	21.7494	21.5895	19.3211	19.5291	19.1837	18.9648	21.3778	20.9373	19.7597	19.4268	18.511	18.3824	18.4829	21.2495	19.8961	20.0453	20.4924	19.9394	20.4061	20.8669	20.2122	19.2545	19.72	19.3631	19.9032	19.9053	20.0876	19.6521	17.9746	17.7663	19.4923	19.3649	19.883	19.3432	18.8757	19.6707
S(UniMod:21)SPSLSDSYSHLSGRPIR	S862	O75420	GIGYF1	20.3624	19.4918	20.6606	20.6753	19.8846	20.0757	19.4717	20.8596	20.4649	20.7684	20.2409	20.504	20.4296	20.4764	20.1447	20.1393	19.9056	20.2412	20.3591	20.4632	19.9872	20.2933	20.3789	19.9082	20.067	20.1963	20.2255	19.8488	20.1041	20.42	19.7717	20.1589	20.1466	20.0315	20.4847	20.5473	20.616	20.3487	19.8969
C(UniMod:4)IEALDELAS(UniMod:21)LQVT(UniMod:21)M(UniMod:35)QQAQK	S382;T386	O75475	PSIP1	20.7293	21.2748	20.9925	20.2734	21.1666	21.0816	20.5536	20.0065	20.607	20.4227	21.0097	21.2124	21.0739	20.6599	20.95	20.9381	20.9276	20.5462	20.984	20.4216	21.0129	20.4604	20.8976	21.0077	20.1023	20.6271	20.485	20.1123	20.5055	20.9915	20.5834	20.945	20.493	20.7146	20.6358	21.1759	20.3751	20.6585	20.9838
MSRY(UniMod:21)LRPPNTSLFVR	Y4	O75494	SRSF10	21.9941	22.6391	22.3813	22.7213	22.4264	22.5525	21.4291	20.39	22.4284	21.8205	22.4533	22.46	22.4588	21.7052	21.1744	22.0478	22.5343	22.2653	21.8852	21.6426	21.918	22.5448	22.3807	22.4582	21.8685	20.8958	22.0793	21.7602	22.8198	21.5731	22.3521	21.7883	22.1147	22.5184	21.9195	22.4775	21.5801	21.8651	22.0276
S(UniMod:21)RS(UniMod:21)FDYNYR	S131;S133	O75494	SRSF10	22.6848	20.3701	20.9046	20.8455	21.1659	21.2582	21.7934	21.6277	21.1894	22.3304	21.582	21.1976	22.0404	21.5808	21.6628	22.3046	21.7954	21.3245	22.1739	21.6471	21.3201	20.6866	21.9378	22.2099	21.4871	21.4496	22.4686	22.2554	21.3941	21.2785	22.0073	22.0643	21.953	21.7078	22.481	20.9723	21.502	22.1491	22.5088
SRS(UniMod:21)FDYNYR	S133	O75494	SRSF10	20.778	20.7339	20.644	20.206	20.1269	20.3103	20.7795	20.6417	19.8713	20.9246	20.5649	20.0297	19.9596	20.2363	19.5627	20.5048	20.9401	20.5347	20.313	20.2403	20.8556	20.6081	20.7159	20.1651	19.9801	20.9129	20.407	19.923	20.0909	20.2821	20.624	19.8904	20.2314	20.4439	20.5495	20.0366	20.6317	20.5366	20.3686
LTAGEAC(UniMod:4)AQGLVT(UniMod:21)EVFPDSTFQK	T318	O75521	ECI2	22.1808	22.6143	19.4518	19.6959	20.6504	20.5496	19.8015	21.7788	20.7202	19.1356	19.6298	22.698	21.615	22.1372	19.7135	22.2739	21.347	20.8571	21.3143	22.2925	21.5925	21.8641	21.1835	21.3414	21.0307	20.0631	21.0059	21.9145	21.1566	22.3571	22.074	21.4337	22.3425	22.1264	21.1719	22.7663	21.754	21.452	21.3911
GGDSIGET(UniMod:21)PTPGASK	T326	O75533	SF3B1	18.7948	18.1195	18.392	19.2388	18.7706	19.3168	18.3719	18.6548	20.2014	19.1747	18.5073	18.6878	18.4912	18.8901	19.4428	18.9841	18.8858	18.7921	18.4138	18.6009	19.2739	18.0942	18.929	19.0448	18.003	18.0787	18.4585	19.1273	19.2064	18.6513	18.5043	18.0108	18.7345	19.2382	18.3594	18.3539	18.6766	18.9282	18.7512
IWDPTPSHTPAGAAT(UniMod:21)PGRGDT(UniMod:21)PGHATPGHGGATSSAR	T267;T273	O75533	SF3B1	20.3789	20.0162	20.0317	21.8521	21.2606	19.8628	20.4739	18.7263	20.322	19.6447	20.0561	20.9339	20.0204	19.4916	19.8992	20.1562	20.918	20.3035	19.5084	20.1911	19.3831	20.7481	20.0543	20.474	20.2529	20.2326	19.8711	20.5591	21.019	19.943	20.68	19.9792	20.0388	20.4659	20.1465	20.2748	19.7619	20.3676	20.3137
LDPFADGGKT(UniMod:21)PDPK	T142	O75533	SF3B1	17.2533	18.4664	18.0767	17.9829	17.9842	19.1045	17.74	17.0232	17.7795	18.1005	17.142	18.0898	18.2019	17.6859	18.4353	17.6946	17.0188	17.3722	18.0517	17.0255	17.7124	18.4521	17.502	17.6071	18.0634	17.2956	17.3877	17.9753	17.4735	16.4674	17.0033	17.4637	18.0206	17.3186	18.0715	17.7951	18.4169	17.9008	17.6955
RWDQTADQT(UniMod:21)PGAT(UniMod:21)PK	T207;T211	O75533	SF3B1	19.1514	17.885	18.4558	16.8361	18.9488	18.7901	19.0156	18.7047	18.1143	19.41	18.7016	18.7805	18.9739	19.5121	19.159	19.4504	19.2354	18.9998	18.8156	18.7132	18.2601	17.9134	18.8168	19.4162	18.8613	18.479	18.792	18.9232	18.4777	18.58	19.0886	18.9157	19.2602	17.3573	19.3444	18.0434	19.3728	19.3786	19.7365
RWDQTADQTPGAT(UniMod:21)PK	T211	O75533	SF3B1	20.8451	19.8659	19.4991	18.1868	20.3815	19.8414	20.2546	19.6594	19.1724	20.2717	19.4053	19.9412	20.6056	20.6339	20.5677	20.5869	20.2893	19.9806	19.6113	19.9061	18.8605	19.9072	20.2426	20.3842	18.6262	18.4428	20.1683	20.6625	20.0205	19.7257	20.0467	20.2368	20.1997	19.4261	19.8986	19.4533	19.5127	19.9882	20.8836
TERDT(UniMod:21)PGHGSGWAETPR	T303	O75533	SF3B1	20.0422	20.1559	20.5142	20.5994	22.2569	20.8681	20.1317	20.158	20.2104	20.5435	18.7699	21.0417	21.0171	20.1002	21.5701	20.0534	20.5857	20.4303	21.0421	20.4924	20.3858	20.5084	20.3517	20.6155	20.9186	20.5003	19.3038	20.2954	21.4097	20.4728	21.1786	20.3377	20.2242	20.5095	20.0997	20.4971	20.2135	20.3681	20.5818
TMIIS(UniMod:21)PERLDPFADGGKT(UniMod:21)PDPK	S129;T142	O75533	SF3B1	19.7685	18.8672	19.1282	18.0811	19.413	19.3799	18.7274	19.0786	18.9368	19.4079	19.4111	19.4373	19.3145	20.0984	19.6745	19.7375	19.5822	19.4253	19.3897	19.5118	18.8258	18.7441	19.2367	19.7703	19.2366	18.8968	19.1441	19.5014	18.9196	19.4365	19.461	19.6524	19.8772	18.9186	19.7088	19.0296	19.5139	19.7117	20.1223
WDQTADQTPGAT(UniMod:21)PK	T211	O75533	SF3B1	18.0655	18.2251	18.6563	18.5305	17.4985	18.615	18.5134	18.4636	18.1913	18.7772	18.5272	18.2778	17.9655	18.3949	17.5681	18.528	18.3892	18.1779	18.4985	18.2374	17.4144	18.1786	18.4483	18.335	18.4564	18.2305	18.4767	17.8548	17.8499	18.4995	18.3495	18.25	18.4241	18.0739	18.9215	18.1218	19.0603	18.9806	18.7597
(UniMod:27)EDS(UniMod:21)GTFSLGK	S18	O75569	PRKRA	18.7726	18.5499	18.78	18.233	18.4432	18.614	18.4276	18.7644	17.4748	18.4712	18.2581	18.3461	18.7545	18.6787	18.9558	18.3931	17.4506	18.3667	18.6729	18.6915	17.9858	18.2306	18.4559	18.1035	18.6415	18.4283	18.695	18.6605	18.4885	18.5459	18.7026	18.5582	18.4782	18.4639	18.6557	18.1447	18.5196	18.1708	18.2189
EDS(UniMod:21)GTFSLGK	S18	O75569	PRKRA	20.3218	20.246	20.0975	19.2221	18.5368	19.2575	21.2702	20.9055	19.5177	20.6399	19.936	19.6178	20.0415	20.232	19.9339	19.5579	20.4265	19.5485	20.3755	20.6506	19.3113	19.9072	20.1142	19.7233	19.8986	20.9573	21.0322	19.5164	19.3867	20.2463	19.3539	19.6889	19.9156	19.4601	20.9941	20.0282	20.7576	20.1263	19.7846
HRAEAPPLEREDS(UniMod:21)GTFSLGK	S18	O75569	PRKRA	20.3753	19.9511	20.0992	19.4791	20.6987	20.0345	20.7726	21.5678	19.7644	20.625	20.2133	19.8232	20.067	20.4567	19.9749	20.2436	20.5457	20.4883	20.36	20.2806	20.3502	20.093	20.4467	19.9259	20.0943	20.5134	20.5634	19.9995	19.7151	20.5409	20.2602	20.0808	20.493	20.1722	20.7966	20.0765	20.8539	20.4623	20.2148
SKS(UniMod:21)DSYTLDPDTLR	S2871	O75592	MYCBP2	19.2813	18.5732	18.8233	20.5876	20.4886	19.2774	19.2299	19.0285	21.6957	19.6348	19.9565	19.3445	19.8292	19.3154	19.6662	19.4581	18.9706	19.3086	18.8698	19.0424	19.7089	19.7667	19.0076	19.4261	19.0849	18.4641	18.924	19.0626	19.1503	19.1051	19.439	18.757	18.8678	19.3525	19.1524	19.5055	19.2079	18.9153	19.2424
AGGVGGLRVPAPVT(UniMod:21)M(UniMod:35)DSFFFGC(UniMod:4)ELSGHTR	T33	O75607	NPM3	20.622	21.0871	20.1911	21.3414	21.2436	21.1206	20.5244	20.4374	21.4664	20.2597	20.9209	21.3641	21.1243	20.5347	20.7491	20.8577	20.8548	20.8313	20.7478	20.6359	21.1866	21.2859	20.9493	21.1234	20.7269	20.022	19.9809	20.7142	21.263	20.8461	21.0232	20.9159	20.7078	21.1622	20.3229	21.2555	19.791	20.5367	20.9039
LATY(UniMod:21)GITVAELTGDHQLC(UniMod:4)K	Y562	O75643	SNRNP200	19.865	20.9002	20.0322	18.9698	19.0681	19.9571	19.7755	19.6578	20.1153	19.6572	20.0201	19.0298	20.16	20.1638	20.3623	19.8024	20.3486	20.0001	20.2069	20.6194	20.179	19.3391	20.8088	20.0477	20.0079	19.4453	19.4462	20.039	19.5505	20.1512	19.9737	19.6498	19.2664	20.1243	19.5273	20.2498	19.6583	20.1005	19.8978
(UniMod:27)ELS(UniMod:21)PAALEK	S138	O75683	SURF6	19.9622	20.8536	19.7958	20.5504	20.3894	20.7705	20.0572	20.1356	19.1396	20.6496	20.0455	20.2139	20.4568	20.275	20.5608	20.4821	20.8936	19.7011	20.5084	20.0751	19.3831	19.9246	20.467	20.474	19.9418	20.6006	20.6598	20.5591	20.4062	20.2812	20.245	20.1897	20.3953	20.4659	20.4013	20.1983	20.2264	20.3908	20.4384
SLSDNGQPGT(UniMod:21)PDPADSGGTSAK	T1741	O75691	UTP20	19.5195	19.1171	19.1412	18.4525	18.957	19.2574	19.5905	19.4924	17.8457	19.8282	19.4106	19.0189	19.1161	19.5362	19.1545	19.3845	19.7916	19.5106	19.5491	19.3372	18.6907	18.8886	19.2863	19.2334	19.1439	19.1285	19.5275	19.0937	18.604	19.31	19.1781	19.2599	19.4465	18.8556	19.8004	18.5415	20.0143	19.8093	19.3703
VEGVGQLLFEMC(UniMod:4)KGVRNM(UniMod:35)FHS(UniMod:21)C(UniMod:4)T(UniMod:21)GQAVK	S241;T243	O75691	UTP20	21.0867	21.1132	21.2066	21.4694	20.8365	21.4364	20.578	20.667	21.0296	20.7589	21.2361	21.3841	21.2754	20.5411	20.7506	20.9141	21.1584	20.9526	21.3415	21.1012	20.967	21.4909	21.0843	21.0236	21.0586	20.0936	20.5362	21.6245	21.3537	20.9631	21.3251	21.1635	20.8887	21.2037	20.4013	21.259	20.4549	21.0119	20.9962
ENAAAPS(UniMod:21)PVRAPAPS(UniMod:21)PAK	S116;S124	O75781	PALM	18.1526	18.0767	18.1269	18.0183	18.0638	18.0063	18.1205	18.2872	18.2653	17.9951	18.1746	17.74	18.0524	18.5028	18.2191	17.9578	17.561	17.9334	18.3416	18.254	18.4676	17.88	18.5279	18.1881	18.5466	18.2391	17.9133	18.0493	17.921	18.292	18.1216	18.5561	18.431	17.916	18.5298	17.8995	17.979	18.0701	18.2568
KTEVVMNSQQT(UniMod:21)PVGT(UniMod:21)PK	T141;T145	O75781	PALM	17.5421	19.6905	19.1054	19.2943	19.7626	20.0913	17.0472	18.9958	19.4141	17.1667	19.7215	18.9869	19.0709	17.6946	19.203	19.2003	19.8724	16.9985	17.8323	18.006	17.8148	19.345	16.9147	19.4607	19.0658	18.2231	19.491	19.2162	19.3582	20.6518	19.4191	20.4126	20.4681	19.4907	20.6734	18.5062	19.7722	20.0032	19.7961
APLS(UniMod:21)PSLLIR	S143	O75807	PPP1R15A	17.996	17.8145	18.2512	17.592	17.3537	17.573	19.3223	19.0153	18.532	18.3801	18.2998	17.7594	17.8407	18.1949	17.7704	17.8657	18.3943	17.8965	18.6375	18.5413	18.4667	17.4289	18.0555	17.5983	18.4613	18.8571	19.0621	18.2761	18.1099	18.7216	18.3303	18.341	18.682	18.2823	19.0609	18.6524	19.3182	18.8033	18.4014
GIPLATGDTS(UniMod:21)PEPELLPGAPLPPPK	S42	O75821	EIF3G	24.9869	25.1146	22.7817	24.8702	25.2726	24.775	26.5883	25.5592	25.5167	23.8212	25.5787	25.3496	25.3367	25.507	26.0548	25.349	25.6763	25.7539	26.1373	26.2287	24.9416	25.1763	25.5717	25.3848	25.0314	25.2801	26.574	24.8044	24.5536	25.274	25.5697	24.8248	25.6767	26.0559	25.2339	24.8698	26.6937	25.6194	25.3354
VLT(UniMod:21)PEEQLADK	T109	O75822	EIF3J	20.5176	20.1455	20.366	20.2808	20.7335	20.5324	20.2136	20.3825	20.5521	20.4103	19.7274	19.5247	19.8469	20.2649	20.0841	20.2917	20.4967	20.3195	20.0722	20.1579	20.0144	19.9072	20.3358	20.1189	20.1406	20.0322	20.457	20.5591	20.1021	20.2779	20.1584	20.2582	20.5038	20.2482	20.3183	20.2103	20.6683	20.5791	20.2766
GAQVNAVNQNGC(UniMod:4)T(UniMod:21)PLHYAASK	T108	O75832	PSMD10	18.7242	19.4695	19.0966	19.2615	19.6663	19.2214	18.4159	18.5738	19.4822	18.2178	18.8762	19.1891	19.3854	18.7918	19.3225	18.9569	18.2772	18.972	18.9205	18.7531	19.1702	19.2915	18.8571	19.0731	18.9066	18.4769	18.5226	19.1456	19.7166	18.8898	19.1541	19.1985	18.7688	19.2692	18.3076	19.3794	18.247	18.6084	18.7728
MEGC(UniMod:4)VS(UniMod:21)NLMVC(UniMod:4)NLAYSGK	S6	O75832	PSMD10	18.636	18.6761	18.9468	18.9123	18.5114	18.8115	18.8256	18.8419	19.1215	18.6007	19.1511	19.092	18.7978	18.6467	19.3946	18.9483	18.7132	18.681	19.1012	19.1266	19.3577	18.7842	18.9081	19.0696	18.9423	18.129	18.4842	18.8607	18.9021	19.0417	18.9659	18.5641	18.895	19.1496	18.9905	18.9414	18.4368	18.6749	19.1035
AVVVS(UniMod:21)PKEENK	S340	O75909	CCNK	20.0225	20.1198	20.3175	19.4743	19.926	20.1084	20.3866	20.4285	19.8862	18.9202	20.4075	20.1437	20.1511	20.3279	20.0401	20.4116	20.1598	20.65	20.3069	20.082	19.8915	20.266	20.5245	19.9831	20.1673	20.297	20.1922	19.7146	20.089	20.4455	20.2179	20.3234	20.4419	19.2326	20.1554	19.9932	20.061	20.6049	20.3003
AGAAS(UniMod:21)PLNS(UniMod:21)PLSSAVPSLGK	S2455;S2459	O75962	TRIO	20.0014	19.7098	19.8748	20.3151	20.464	19.6882	20.3623	20.6212	19.5308	19.8902	20.4376	20.0233	19.916	19.8262	20.1682	19.4856	19.9405	19.383	20.2065	20.3795	20.4478	20.213	19.9318	20.3199	20.5021	19.9679	20.5434	19.6979	20.2485	20.1132	20.2602	20.0053	20.0295	20.2378	20.3825	20.6625	20.0921	20.2694	19.5996
AGAAS(UniMod:21)PLNSPLSSAVPSLGK	S2455	O75962	TRIO	19.7945	19.3175	19.6743	18.9459	19.1345	19.484	20.1782	20.0536	19.3091	20.1989	19.9796	19.4427	19.3407	20.0119	19.5999	19.7007	19.5301	19.7316	19.5185	19.6289	20.3119	19.352	19.8411	19.4268	19.2923	19.3905	19.8361	19.1686	19.111	19.5457	19.4919	19.7578	20.0852	19.0267	19.7703	19.1388	20.4521	20.0951	19.6555
LLLQDTFLVT(UniMod:21)DQDAGLLPR	T2173	O75962	TRIO	19.9269	19.6127	20.0468	20.0007	20.028	20.3065	19.5079	20.04	20.4527	19.6979	20.1366	19.7803	19.8412	19.8041	19.9909	19.6414	20.051	19.6759	20.1646	19.8208	20.1404	20.6959	20.2897	19.8335	19.5966	19.5023	20.1491	20.2497	20.281	20.0939	20.3789	19.9693	19.8218	20.3958	19.4621	20.183	19.5095	19.8523	20.0374
ATNES(UniMod:21)EDEIPQLVPIGKK	S361	O76021	RSL1D1	21.6422	21.5139	20.8541	20.7784	21.1039	21.6278	21.1375	21.3309	20.6342	21.8176	21.5309	20.5576	21.2554	21.9599	21.5351	21.6346	21.2669	21.7562	20.4138	21.2701	21.7387	20.9561	21.3859	20.2606	21.7348	21.2817	20.5887	21.4461	20.7244	21.486	21.2933	21.5565	21.6789	20.6134	21.5943	20.3216	20.6602	20.058	21.5364
EDEYRFT(UniMod:21)KLLQIAGISPHGNALGASMQQQVNQQIPQEK	T238	O76031	CLPX	19.5447	20.0166	19.7645	19.2977	20.1484	20.3065	19.4705	20.0315	20.1841	18.9149	19.7058	20.5766	20.1401	19.5853	19.9615	19.7703	19.5394	19.8039	19.5571	19.5456	20.0282	20.0103	19.7582	19.9381	19.8873	19.0383	19.5346	19.99	20.2872	19.6982	19.0029	19.6697	19.5325	19.8005	19.1513	20.0595	19.0842	19.3612	19.6704
AQVAPVS(UniMod:21)ALAPGGNS(UniMod:21)GNPIYDFFLGR	S158;S166	O76062	TM7SF2	16.6272	16.3583	16.6796	17.2553	15.807	16.4112	17.435	16.9089	17.587	17.0191	17.2594	16.1825	16.7558	16.4101	15.8739	17.1356	18.2923	17.1058	17.3601	17.0854	17.478	17.31	17.3384	17.4773	16.8049	16.6791	17.4794	17.5091	17.0532	17.2977	17.222	17.205	17.1993	17.7215	17.1774	17.2933	16.9607	17.3061	16.9073
MAGIGT(UniMod:21)GEASLGGGGGGK	T420	O77727	KRT15	22.007	21.4902	21.6721	22.4814	21.3555	21.644	21.8159	21.9478	22.454	21.8655	22.7543	22.4046	22.2817	20.4843	20.8435	21.9885	21.885	21.8739	21.2521	21.6407	22.3077	22.0043	22.1289	21.1839	21.9684	21.6377	21.7995	22.2951	22.5287	21.9112	22.1613	21.8119	22.1432	21.74	21.6851	22.1791	21.6446	21.9331	22.1226
KNS(UniMod:21)TGSGHSAQELPTIR	S372	O94763	URI1	17.661	17.5694	17.1848	17.5554	17.8444	17.8798	16.4896	16.9199	17.5432	17.3457	17.8792	17.6921	17.8802	17.6271	17.5972	17.4412	15.5571	17.7786	17.7282	16.737	17.6045	17.6081	17.232	17.7193	18.4847	17.4435	17.1392	18.2866	16.6313	18.6498	16.7012	18.8106	17.6888	18.0542	17.934	17.8885	17.039	17.6919	17.5609
NST(UniMod:21)GSGHSAQELPTIR	T373	O94763	URI1	16.8879	20.8707	20.3275	21.3985	20.3489	20.0667	19.1054	19.0551	20.2035	17.5166	16.8565	18.7362	20.1526	19.1382	20.5726	18.7678	19.939	19.0845	19.067	16.4147	20.5233	19.6234	19.8792	19.1934	19.6066	19.653	19.3634	18.7113	19.6196	18.6498	18.7466	19.0433	18.6877	19.3487	18.692	19.3172	18.79	18.8381	19.0421
QVAEQGGDLS(UniMod:21)PAANR	S438	O94804	STK10	19.2682	19.8897	19.2975	19.749	19.4021	19.8548	19.6345	19.8017	19.5131	19.1383	19.7723	19.4239	19.41	19.3365	18.9666	18.9862	18.8604	19.3001	19.034	19.5006	20.0486	18.4831	18.7245	19.7568	19.3181	19.8416	19.6761	20.243	19.4794	20.1571	19.4934	19.7548	19.7775	19.8041	19.32	19.6784	20.0259	20.1857	19.7984
RLDSS(UniMod:21)AC(UniMod:4)LHAVGDK	S245	O94808	GFPT2	19.3064	19.6053	19.5497	19.604	20.4393	20.2908	19.4967	19.2286	19.4066	19.3873	19.8489	19.9796	20.0377	19.3023	19.76	19.2791	19.5579	19.3807	19.1338	19.3418	19.9517	19.9246	20.8026	19.4447	19.6746	19.9682	20.0821	19.1037	19.943	19.0251	19.4934	19.6372	19.1704	19.8005	19.129	19.4017	19.1269	19.4866	19.431
(UniMod:26)CAEGYALY(UniMod:21)AQALTDQQQFGK	Y482	O94826	TOMM70	19.0174	19.6314	19.6903	19.6983	19.3351	19.4588	19.1476	19.1565	20.0314	19.7567	19.7407	19.3969	19.4747	19.1032	19.4114	19.5793	19.6667	19.4131	19.8122	19.3504	19.9463	19.5512	19.6528	19.5119	19.7858	18.6444	19.1817	19.4884	19.6924	19.6859	19.8045	19.6521	19.3679	19.7378	18.7565	19.7029	19.223	19.4333	19.6901
AS(UniMod:21)PAPGSGHPEGPGAHLDM(UniMod:35)NSLDR	S91	O94826	TOMM70	19.7082	18.5538	19.2328	18.0964	18.7409	19.2001	20.5961	20.5488	18.274	20.7626	19.5395	19.0497	19.1241	19.785	19.7967	19.5384	19.7992	19.6333	19.8763	20.0951	18.9864	18.8394	19.6395	19.3366	19.741	20.4713	20.2186	18.9689	18.4587	19.84	19.3222	19.6581	19.9349	18.872	20.3871	18.6903	21.0463	20.5378	19.9612
AS(UniMod:21)PAPGSGHPEGPGAHLDMNSLDR	S91	O94826	TOMM70	23.4137	22.6794	22.7913	22.0125	22.483	22.8023	23.2628	23.5083	21.7651	23.1009	23.0646	22.624	23.0581	23.2594	22.7485	23.2146	22.987	23.3978	23.4362	23.4513	22.8243	22.7484	23.0983	23.0592	22.8936	23.1081	23.5619	22.8744	22.626	23.5011	23.1704	23.3633	23.5077	22.6554	23.9032	22.4983	23.6363	23.6159	23.3211
T(UniMod:21)Y(UniMod:21)DLPGNFLTQALTQR	T145;Y146	O94874	UFL1	17.4597	18.0507	17.7573	17.8388	17.8615	17.7418	17.2703	16.1451	17.9053	16.5031	17.3867	17.7057	17.9067	17.4758	17.551	17.4938	17.039	17.5853	17.4906	16.7366	17.2429	17.4583	17.411	17.7161	17.3319	16.6313	16.9736	17.6221	18.0661	17.15	17.7215	17.3553	17.3252	17.4759	16.2113	17.172	15.96	17.1182	17.4977
TC(UniMod:4)S(UniMod:21)FGGFDLTNR	S407	O94885	SASH1	19.4603	20.1455	19.3401	19.3126	19.659	19.3734	19.4841	19.1645	20.1358	19.6317	19.7274	19.5562	19.9949	19.7363	19.4561	19.9641	19.752	19.4431	18.6601	19.3836	19.1392	19.5654	19.666	19.7568	19.038	19.8339	19.5814	19.7177	19.9002	19.2751	19.7106	19.4421	19.5521	18.9186	19.4084	19.58	19.6139	19.7294	19.5991
AS(UniMod:21)LQETHFDSTQTK	S297	O94888	UBXN7	18.5358	17.7659	18.466	17.8954	17.7384	18.047	18.6409	18.7576	17.5919	18.2085	18.0698	18.0485	17.8229	18.1228	18.2768	17.9779	17.7044	17.6013	18.2671	18.3413	17.9661	17.6583	18.2071	17.8275	17.8911	18.3002	18.3834	17.7766	18.0123	17.6144	18.0571	17.7995	17.8433	17.8729	18.3616	18.1533	17.9621	17.9498	18.0551
IDT(UniMod:21)PPAC(UniMod:4)TEESIATPSEIK	T1530	O94913	PCF11	18.5748	20.1455	18.0767	19.0005	18.1193	18.7017	18.3499	18.5693	19.1303	18.4043	19.4527	18.7686	18.4789	18.4146	19.0426	18.5079	18.3105	18.1466	18.4801	18.3479	17.396	18.5158	18.2097	18.2178	18.0634	18.3322	18.8449	18.0601	17.6862	17.8842	18.4495	18.3505	18.2008	17.9856	18.4766	18.1371	18.9304	18.685	18.6301
SPIIHS(UniMod:21)PK	S494	O94913	PCF11	19.4816	19.7326	19.7763	19.6295	19.104	19.6174	19.5198	19.8905	19.7153	19.6358	19.8856	19.701	18.8951	19.6956	19.5851	19.2297	19.3791	19.6798	19.5711	19.3995	19.7038	19.4638	19.6325	19.5796	19.0794	19.8277	19.5775	19.0702	19.9627	19.3772	18.7562	18.5377	19.2143	18.8345	19.6957	19.6791	19.7775	19.6754	19.1195
AQGEPVAGHES(UniMod:21)PKIPYEK	S799	O94979	SEC31A	22.1892	21.9554	22.0004	21.6277	21.9126	22.1121	22.2993	22.3632	21.5918	22.4253	22.2601	21.9785	21.9768	22.2576	21.9893	22.3065	21.8916	22.3455	22.1256	22.015	21.9098	21.9988	22.2231	21.8983	21.8891	22.2016	22.0698	21.8079	21.7697	22.2596	22.0833	22.097	22.3611	21.4576	22.5047	21.9003	22.5158	22.337	22.1603
LREQT(UniMod:21)LSPTITSGLHNIAR	T1161	O94979	SEC31A	20.5639	21.0994	20.4214	20.0382	19.6909	20.2908	19.5103	20.7068	19.4066	20.9364	20.3678	20.1166	20.4568	21.2581	20.8239	19.6414	20.2265	20.7044	20.4996	20.3191	19.9517	20.1403	20.8026	20.1353	19.7849	20.7269	20.6558	20.2988	20.4319	20.2644	20.2483	20.9143	20.6731	20.8911	20.8286	19.9874	20.729	20.632	20.5326
AFPQLGGRPGPEGEGSLES(UniMod:21)QPPPLQTQAC(UniMod:4)PESSC(UniMod:4)LR	S69	O94992	HEXIM1	20.1503	20.6342	20.3954	20.6545	20.7496	20.4509	20.3757	21.1081	19.984	19.4583	20.3728	20.6802	20.3938	19.511	20.455	20.3245	20.1465	20.382	20.3591	20.3171	20.5873	20.5763	20.3697	20.5536	19.3095	19.253	19.7991	20.5566	20.7711	20.338	20.5645	20.4448	20.1038	20.7987	19.986	20.5745	19.8521	20.1226	20.3735
KPENEVAQNGGAETSHTEPVS(UniMod:21)PIPK	S656	O95104	SCAF4	20.4539	21.0033	20.9323	22.0805	20.7763	20.5747	19.1863	19.7423	22.317	19.7323	20.5552	20.4457	22.0709	20.3897	21.2356	21.1877	20.3287	20.4449	21.3304	20.3142	21.1471	21.8894	21.1818	20.3843	20.7905	20.094	19.333	21.6269	22.0165	20.7812	21.895	20.1227	20.8009	21.3773	20.1447	21.9623	20.1155	20.7131	20.5875
EEDVT(UniMod:21)KT(UniMod:21)M(UniMod:35)YPAPVTSSVYLSR	T793;T795	O95163	ELP1	20.4779	20.8642	20.8891	21.1409	21.373	20.871	19.814	20.7787	20.9692	20.2748	20.8017	21.0275	21.0339	20.8644	20.7369	19.3902	20.2704	20.633	20.9858	21.0279	20.2788	21.1127	20.6092	20.7695	19.9418	19.7875	20.645	21.1432	20.2945	20.6096	21.1409	20.491	20.6367	19.9943	19.9696	20.8729	20.052	20.3071	20.6719
(UniMod:1)AEPSAATQSHSISSSSFGAEPSAPGGGGS(UniMod:21)PGAC(UniMod:4)PALGTK	S30	O95197	RTN3	22.9497	20.8505	20.7665	21.4352	20.7245	21.2943	21.5634	21.4188	20.8907	21.3682	20.9248	20.6902	20.8729	21.1748	20.9186	22.9393	21.1901	23.1326	21.1863	21.0352	20.7233	21.6467	21.1554	23.0963	21.5269	21.3521	21.5394	22.5555	19.9451	21.4143	20.7638	23.0088	21.0909	20.6071	21.4236	20.8745	21.7251	21.1409	21.0264
YNLDAS(UniMod:21)EEEDSNKK	S188	O95218	ZRANB2	17.9122	16.3236	16.9011	17.4465	16.9021	17.7931	16.5607	16.728	17.5482	17.2095	17.0007	16.4605	17.8295	17.724	17.8535	17.9995	17.4344	16.9585	16.9052	16.8712	16.3497	17.6253	16.9941	17.5938	17.148	16.702	17.4401	17.6268	17.3856	17.227	17.3926	17.5182	17.6287	17.0355	17.4715	16.481	17.5114	17.5905	18.1968
LGLGT(UniMod:21)LSSSLSR	T1138	O95248	SBF1	19.8744	19.3025	19.6624	19.3934	19.3192	19.5868	20.2172	20.3075	19.4894	20.7402	20.2776	19.9921	19.3572	19.9555	19.8024	19.8628	20.3608	19.9666	19.8596	19.7825	19.5323	19.8188	20.2671	19.9013	20.0519	19.9853	20.1663	19.5831	19.3495	19.8345	19.7666	20.0138	20.164	19.5628	20.189	19.7086	20.8394	20.3497	19.9473
SQQQPTPVT(UniMod:21)PK	T88	O95251	KAT7	20.3276	19.8746	20.099	19.5101	19.0352	19.9534	20.6181	20.5924	20.0221	20.6627	20.3459	20.0677	19.9037	20.3373	19.8168	20.165	20.3511	20.4024	20.3372	20.3956	20.1989	19.9054	20.4631	20.0241	20.2325	20.6593	20.5403	20.2306	19.8499	20.5409	20.079	20.2542	20.347	20.035	20.7427	19.9908	20.8752	20.5048	20.2668
KEEPQELLQS(UniMod:21)QDFVGEK	S169	O95260	ATE1	19.3218	17.966	18.5762	17.6716	18.1039	18.5315	19.0635	19.0786	18.58	19.0005	18.8919	18.0898	18.2019	19.01	18.8269	19.0534	19.1582	18.6218	18.8941	19.0203	18.6387	18.7441	18.7466	18.7361	18.7497	18.7198	19.6661	19.3719	18.1877	18.5884	18.7143	18.7375	18.6729	18.3279	18.9973	17.9852	19.2872	18.9926	19.3816
S(UniMod:21)LSSSLDDTEVKK	S156	O95292	VAPB	18.2004	17.6268	17.7051	17.4465	17.3052	17.8729	18.2065	18.3612	17.984	18.4072	17.9152	17.5863	17.6122	17.9032	17.7455	17.837	17.8938	18.3116	17.6335	17.6752	17.8954	17.3412	17.9748	17.7645	17.6771	18.1462	18.3129	17.8931	17.4472	17.6991	17.6119	17.902	18.0518	17.0132	18.2063	17.7619	18.2689	18.3071	17.8139
(UniMod:27)EAITADPRGIDS(UniMod:21)WINLSR	S103	O95294	RASAL1	20.5406	20.634	20.4727	20.5504	20.8845	20.5058	21.3562	20.8912	21.3156	21.0542	20.9305	21.0901	20.5178	20.3814	20.1128	20.6829	21.9358	21.1303	21.1896	20.6854	20.7787	20.8903	21.1983	21.1409	21.7209	20.845	21.0349	20.8266	20.5321	20.7746	20.7201	21.1214	21.0909	21.5007	20.5151	21.0265	21.3075	21.1624	20.8085
AGAGS(UniMod:21)AAVSGAGTPVAGPTGR	S6	O95295	SNAPIN	20.2942	20.1876	20.5547	20.4647	20.21	20.3317	20.3468	20.3933	19.9914	20.3176	21.4605	20.5073	20.4221	20.4248	20.7725	20.2474	20.6398	20.442	20.5644	20.5027	20.7243	20.4872	20.6754	21.0654	20.7111	20.5265	20.6598	20.5591	20.4777	20.6976	20.1606	20.2582	20.388	20.7141	20.3351	20.5677	20.1138	20.3113	20.497
AMLDSGIYPPGS(UniMod:21)PGK	S133	O95295	SNAPIN	19.7243	19.3412	19.3837	18.9795	19.4278	19.4954	19.6825	19.7806	19.6251	19.7275	19.4147	19.2614	19.343	19.5387	19.0508	19.4978	18.908	19.521	19.6754	19.5386	19.1748	19.6388	19.6478	19.1836	19.8791	19.5792	20.0272	19.6307	19.4867	19.8661	19.5907	19.6338	19.9999	19.6137	19.2635	19.7278	19.941	19.5872	19.8087
ELPGRKY(UniMod:21)S(UniMod:21)PGYNTEVGDK	Y339;S340	O95299	NDUFA10	18.537	18.9986	18.6634	19.3297	19.5002	18.7865	18.2378	19.2737	19.2534	19.1383	20.182	19.1251	18.9572	18.3545	18.9666	18.7888	18.7103	18.8429	18.9826	18.6764	19.0566	19.114	18.6376	18.9125	19.2994	18.1908	18.3118	19.0497	19.3464	18.8895	18.8596	18.8681	18.6335	18.9741	18.8742	18.9386	18.1785	18.7626	18.7319
MC(UniMod:4)GNT(UniMod:21)MS(UniMod:21)VPLLTDAATVSGAER	T5;S7	O95372	LYPLA2	20.6901	20.914	20.932	21.0285	20.6452	21.119	21.1298	20.8682	21.1794	21.1451	21.3512	20.4771	20.891	20.5481	20.8011	20.8514	20.792	21.0141	21.1047	20.8024	21.1481	20.8978	20.8161	21.2655	21.4948	20.7822	20.797	21.1614	21.2667	21.1741	21.2935	21.1353	21.2395	21.444	20.5688	21.2543	20.571	20.8966	21.0158
TYPGVMHS(UniMod:21)S(UniMod:21)C(UniMod:4)PQEM(UniMod:35)AAVK	S211;S212	O95372	LYPLA2	20.0089	20.3702	20.1637	20.4005	20.0787	20.175	20.2536	20.2427	20.74	20.1244	20.3739	20.29	20.0773	19.8314	20.4041	20.1115	20.5343	19.9733	20.3365	20.319	20.6141	20.1651	20.183	20.3619	20.5615	20.0124	19.9994	20.2323	20.2574	20.1678	20.1532	20.0721	20.0029	20.567	19.829	20.4976	19.7798	19.9816	20.2356
ENPDIVNQS(UniMod:21)QQAQAR	S353	O95376	ARIH2	17.2692	17.0787	17.1832	16.7407	17.5244	16.9486	17.7741	17.7266	16.3149	17.4286	17.744	16.4792	17.1927	16.9574	17.5713	17.072	17.2676	17.1806	17.3716	17.3537	17.2686	17.3019	16.9026	16.3844	16.4917	17.7219	17.3922	17.1932	16.9245	16.933	17.0863	17.0126	16.6603	17.3735	17.5011	17.0982	17.769	17.5004	16.8328
STIGVMVT(UniMod:21)ASHNPEEDNGVK	T62	O95394	PGM3	21.1315	20.1854	20.798	20.7794	21.5747	19.3941	19.7045	20.4352	19.6269	19.742	20.4092	20.2362	20.441	20.4206	20.5726	20.4326	21.1909	20.7443	20.7542	20.8076	20.0653	20.3702	19.7953	20.7245	20.7671	20.8503	19.931	20.6667	20.4602	21.1545	21.1928	20.5689	20.5035	20.4965	20.0772	20.8089	20.2567	20.6146	20.4803
GPGQPSS(UniMod:21)PQRLDR	S195	O95400	CD2BP2	18.7874	19.6949	19.2205	20.2814	20.1774	20.1228	20.8112	19.298	21.1233	18.6765	19.7315	22.027	19.8287	19.1681	19.2892	18.9829	17.9182	19.8497	19.8119	18.7167	20.9218	19.4021	20.2697	19.7676	18.9417	19.4878	19.3817	19.0869	19.981	19.375	19.3422	18.9428	19.2307	18.7749	19.4558	20.0585	19.4931	19.7222	19.5844
QAHDLS(UniMod:21)PAAESSSTFSFSGR	S221	O95425	SVIL	20.5679	19.2343	17.6133	19.1421	19.4882	19.478	20.5951	20.5991	20.2	20.2354	18.4092	19.5384	19.7893	19.124	20.2198	20.6581	20.2023	20.6641	19.0434	19.0494	19.0981	19.5748	20.618	19.2391	20.1818	19.4045	19.3635	18.4648	19.8355	20.5091	19.4712	18.3993	19.7407	17.4558	19.8152	19.4383	20.6965	19.2486	19.6733
S(UniMod:21)FDEQNVPK	S707	O95425	SVIL	19.8318	16.6312	16.6762	18.6128	17.1086	16.747	20.0703	19.846	16.0687	20.097	19.9856	19.4305	19.3204	17.0476	16.7329	19.4955	19.4799	20.1455	16.5266	16.6685	16.3768	19.8523	16.9201	19.9569	19.5948	20.1616	20.1024	16.6851	19.548	20.0085	16.605	19.287	19.488	16.151	20.4779	16.5206	20.4921	19.7175	19.7581
YQT(UniMod:21)QPVTLGEVEQVQSGK	T852	O95425	SVIL	20.983	20.4983	20.442	19.9974	20.3184	20.5276	21.0991	21.2748	20.1014	21.2319	20.999	20.6573	20.7681	21.3129	20.8259	21.0807	20.8499	21.0111	21.1474	20.9262	20.684	20.7971	21.0372	20.8242	20.7237	20.9294	21.0323	20.7015	20.1477	20.9949	20.8802	20.9587	21.0349	20.4269	21.478	20.5812	21.5839	21.2704	20.887
(UniMod:27)ELS(UniMod:21)PAGSISK	S619	O95453	PARN	19.1318	19.4483	19.2323	19.0955	19.5802	19.4228	19.0885	19.1641	19.14	19.1747	19.0243	19.0941	19.5018	19.3774	19.2004	19.4122	17.9228	19.5968	18.8508	18.8864	18.8059	19.4972	19.2915	19.0487	18.4691	18.2472	18.4517	19.0235	19.3306	19.2941	19.3781	19.2306	19.5876	18.5947	19.2959	19.1217	19.25	19.2257	19.3578
ELS(UniMod:21)PAGSISK	S619	O95453	PARN	20.7552	20.5492	20.6064	20.2577	20.3538	20.5567	21.1247	21.0023	20.6822	21.2446	20.9167	20.6103	20.5527	21.0048	20.3619	20.854	20.9718	21.0943	20.9383	20.8043	20.512	20.523	21.0337	20.7868	20.9569	20.9196	21.0764	20.6649	20.585	20.9611	20.5859	20.7652	21.0349	20.4983	21.2468	20.5892	21.2554	21.1442	20.8085
NNS(UniMod:21)FTAPSTVGK	S557	O95453	PARN	20.1499	19.5683	19.7121	19.6402	19.1771	19.623	20.2546	20.3871	19.0261	20.5221	19.7896	19.5141	19.4829	19.804	19.5895	19.5614	19.9255	20.0183	20.1641	20.1489	19.3979	19.6541	19.7446	19.6188	19.617	20.1427	19.9492	19.2926	19.3834	19.8121	19.639	19.4366	19.7113	19.5106	20.3719	19.8266	19.9855	19.5493	18.9471
DSRPLS(UniMod:21)PILHIVK	S1224	O95487	SEC24B	17.4969	17.6313	17.5381	17.2839	16.7353	16.9207	18.4358	17.8149	17.3468	17.8154	17.4573	16.7838	16.8625	17.1117	17.2872	17.2548	17.1492	17.4235	17.344	17.2703	17.1096	17.0516	17.5124	17.2675	17.3321	18.6745	18.1933	17.2182	17.0133	17.318	17.1541	17.0886	17.4058	17.4507	17.6424	17.5033	17.8825	17.5879	17.4838
VS(UniMod:21)VFQTQLPSLGAGLLQSR	S809	O95487	SEC24B	19.9125	20.1559	20.3659	20.4944	21.468	19.608	21.4187	19.9886	20.2104	19.5757	19.2644	20.4628	19.028	19.5885	20.8741	20.0926	20.3087	19.8552	19.9684	19.5902	19.4284	19.6234	19.7092	19.3257	19.9465	19.653	19.3602	20.1301	19.9443	19.6648	19.8214	19.8238	19.6673	19.6461	19.5732	19.2537	19.4064	19.6418	19.9601
GNS(UniMod:21)DGYIIPINK	S1430	O95490	ADGRL2	20.307	19.6199	20.3277	19.3951	19.4082	19.7642	20.8072	20.6796	19.6213	20.8613	20.3102	20.6909	19.6249	20.4018	19.9007	20.1538	20.0556	20.197	20.2337	20.0923	20.0701	19.7927	20.3674	19.9128	20.0087	20.5588	20.6878	19.9787	19.6544	20.3762	20.0869	20.1766	20.5794	19.7405	20.7511	19.9728	20.858	20.5753	20.0687
KGS(UniMod:21)AVDASVQEESPVTK	S44	O95613	PCNT	18.7792	19.0524	18.8942	19.1325	19.5659	19.1175	17.7709	18.5532	19.0964	18.6032	18.7629	18.6343	19.6651	18.9194	19.4746	18.9214	18.303	19.0675	18.9298	18.8287	18.7869	18.7096	18.3808	18.9771	19.3349	17.4435	18.2562	18.3416	19.1484	18.6498	18.6992	18.8106	18.1619	19.1104	18.1246	19.0881	18.6019	18.5587	18.8009
AESAPLPVSADDT(UniMod:21)PEVLNR	T51	O95674	CDS2	19.2051	19.3585	18.7253	17.5695	18.4144	18.4915	19.5245	19.2464	19.53	18.6306	18.2306	19.0582	19.1813	18.4739	18.5731	18.852	18.7918	18.9771	19.0122	19.1138	19.6252	19.0136	18.9771	18.6135	18.144	18.026	19.189	18.732	17.9516	18.9002	19.1178	18.5213	19.0796	18.2013	19.4404	18.6601	19.3238	19.0838	19.2633
GPTTGEGALDLSDVHS(UniMod:21)PPKS(UniMod:21)PEGK	S156;S160	O95684	CEP43	21.5485	20.3387	21.0408	20.6075	20.1878	20.4778	20.7323	20.7997	20.1326	21.1349	20.4149	20.4448	20.1965	21.3991	21.3478	21.2593	21.3816	20.8922	20.9629	21.0662	21.1698	21.0221	20.7118	20.8169	20.5633	20.5407	21.382	21.2676	20.2135	20.7794	20.7201	21.0359	21.1237	20.2853	21.2806	20.2803	21.3322	21.3355	21.7097
SLS(UniMod:21)C(UniMod:4)LSDLDGGVALEPR	S25	O95685	PPP1R3D	19.2799	18.3009	19.15	20.6545	19.1495	19.0275	19.3231	18.8901	19.2861	19.0266	20.3844	18.9354	19.0275	18.9847	20.0864	19.1243	19.6928	19.4539	19.3874	18.3844	18.399	19.4281	19.1143	19.0855	18.3922	18.9543	18.6453	19.264	19.2586	19.2953	19.1352	18.9846	19.1215	18.8362	19.0926	19.0532	20.0497	19.359	19.3911
S(UniMod:21)VT(UniMod:21)FKLASGVEGSDIPDDGK	S498;T500	O95747	OXSR1	20.8959	21.0576	21.062	21.0898	21.0904	21.1152	21.9037	20.7558	21.0915	20.6557	21.0151	21.1728	21.0812	20.7107	21.0988	20.8655	21.0371	20.9263	21.0418	20.8703	21.1066	21.1408	20.9821	21.2606	21.0679	20.635	20.7043	21.38	21.2896	21.1202	20.7499	20.9619	20.553	20.8976	20.3907	21.0737	20.4098	20.8724	21.063
VLMLT(UniMod:21)LQNDPPSLETGVQDK	T239	O95747	OXSR1	20.4082	20.5071	20.4794	20.6954	20.5236	20.4871	19.9732	20.3382	20.6961	19.7442	20.1696	20.2237	20.4157	20.1961	20.6167	20.246	20.133	20.1034	20.6296	20.3121	20.5299	20.4245	20.1376	20.2367	20.6224	20.0066	19.9407	20.6271	20.6739	20.4471	20.4675	20.4498	20.0998	20.6407	20.0307	20.5785	19.8521	20.0153	20.3746
VIT(UniMod:21)FHKKEPFELEAFY(UniMod:21)TNLHEVPYPDAR	T433;Y446	O95757	HSPA4L	19.1813	21.0796	20.3275	19.2388	20.0028	20.0541	21.4187	20.3608	20.5188	19.9284	20.021	20.0419	20.172	20.4189	20.5726	20.2326	19.5044	19.9255	20.4669	20.5723	20.413	20.4025	19.0065	20.183	20.2732	19.9544	19.9426	19.3843	19.5018	20.2701	20.0057	19.6755	20.0958	19.9277	19.8249	20.0289	20.3902	20.1529	19.4614
IPC(UniMod:4)DVT(UniMod:21)EAEIISLGLPFGK	T71	O95758	PTBP3	17.7616	20.5185	19.2918	18.2746	20.2733	20.3869	19.0114	19.1871	18.451	18.922	19.0461	17.2527	17.9294	17.4975	18.8401	18.0044	19.2135	18.2391	18.7112	18.9802	19.3718	18.3848	18.1987	19.0986	18.5454	18.5875	17.9541	18.0969	17.9693	18.4271	18.2635	19.5487	18.7399	18.907	17.7342	18.0151	18.6674	18.1949	18.7152
VLHLRKIPC(UniMod:4)DVT(UniMod:21)EAEIISLGLPFGK	T71	O95758	PTBP3	18.5872	18.9873	18.5777	18.9803	18.0622	18.3562	18.6052	18.313	19.2156	18.4094	18.5182	17.9135	18.7862	18.1973	19.1742	18.9302	18.3141	19.1746	19.0932	18.4204	18.425	19.1346	18.6533	18.2465	19.2256	18.3854	18.5991	19.0354	19.3925	18.8206	19.0989	18.9114	18.6375	19.3857	18.6419	19.1034	17.8961	18.6937	18.9563
KTPLALAGS(UniMod:21)PTPK	S996	O95785	WIZ	18.855	19.515	18.823	20.0664	19.3438	19.142	19.1291	19.338	18.7156	19.8631	19.6455	19.1401	18.0558	18.8651	19.513	19.0815	17.6795	18.198	19.38	20.0692	19.9868	19.8666	19.2772	18.7316	18.4847	19.505	18.8312	18.8944	19.9443	19.1442	18.2052	18.9644	18.5963	19.4109	19.5096	18.9937	19.0332	19.0587	19.0008
RPS(UniMod:21)LGLAPGGLAVVGR	S1480	O95785	WIZ	17.6669	16.54	17.0563	17.4304	17.8444	17.8798	16.4397	16.1484	17.5432	18.9986	18.1732	17.8289	16.3366	17.4733	17.0483	17.8157	18.1069	17.8218	17.7282	14.9672	17.5951	17.5882	18.285	17.7963	18.7417	17.4435	17.1392	18.2866	16.6313	18.6498	16.7012	18.7736	17.3242	17.8123	17.934	17.7773	17.039	18.0701	17.7223
SPQLSLSPRPAS(UniMod:21)PK	S1017	O95785	WIZ	19.9853	20.1781	20.0569	19.8248	20.0444	20.3636	20.085	19.8651	20.1488	20.8211	20.2692	20.0831	20.0124	19.5869	20.0589	19.7927	19.9517	20.2898	19.8389	19.9007	20.0339	20.0693	19.5506	19.8936	19.8465	19.472	19.8029	19.7968	20.1781	20.0762	19.9276	20.0385	19.7328	19.8244	20.0847	20.1659	19.4886	19.7606	20.1175
TPLALAGS(UniMod:21)PTPK	S996	O95785	WIZ	19.249	20.2142	18.7523	19.298	19.4701	19.6552	19.5025	19.9875	19.4141	19.2972	19.5394	20.1013	19.5476	19.4275	19.7205	19.4393	19.1657	19.4189	19.8	19.8122	19.7104	19.7081	19.721	19.5139	20.6649	20.2072	20.206	19.1265	19.3942	19.7259	18.806	19.2245	19.203	19.6183	20.2421	19.6221	19.3422	19.3836	18.8708
TKPIVKPQT(UniMod:21)SPEYGQGINPISR	T277	O95793	STAU1	18.9977	18.8563	18.9089	18.5278	18.3166	18.7907	19.0727	19.2495	18.722	19.1444	18.9158	18.7309	18.7126	19.0408	18.9298	19.1209	18.6389	19.0459	18.7383	18.6557	18.6383	18.5635	19.1024	18.4967	18.5391	18.9838	19.0571	18.4765	18.4046	18.9011	18.3271	18.7575	18.9943	18.2143	19.1629	18.6596	19.1738	18.9989	18.8126
SSPFKVS(UniMod:21)PLTFGR	S293	O95810	CAVIN2	18.6556	18.6725	18.5422	18.5186	18.7193	18.4915	18.9009	18.9647	19.0428	18.3385	18.6075	18.5417	18.5959	18.5015	18.4726	18.3279	18.5362	18.5668	18.5731	18.6486	18.2075	18.4119	18.1654	18.5488	18.7358	18.8018	19.021	18.5175	18.3877	18.716	18.5029	18.4943	18.6589	18.4959	18.9029	18.647	18.7181	18.6842	18.5935
GYIS(UniMod:21)IPVIHEQNVTRPAAQPSFHQAQK	S207	O95817	BAG3	19.6734	20.3068	19.9576	20.2424	19.3771	19.9571	20.3757	20.2647	20.3916	19.6717	19.8843	19.7285	20.2182	19.1565	20.1913	19.6876	19.7497	19.7543	20.2092	20.2964	19.6986	19.5052	19.637	19.9312	19.3095	19.8304	19.7661	20.0194	20.5009	19.7423	19.8898	19.8167	19.7392	20.2221	19.281	20.0578	19.4262	19.3576	19.7515
SQS(UniMod:21)PAASDC(UniMod:4)SSSSSSASLPSSGR	S173	O95817	BAG3	21.3435	21.6378	21.8516	21.6432	22.0226	21.1285	22.0184	21.9512	21.2252	21.7795	21.4381	20.9205	21.0771	21.4691	22.1552	21.2406	20.5504	21.4156	21.7532	21.6642	21.4184	21.3505	21.1679	21.1387	21.3173	21.9868	21.9793	21.4922	21.9268	22.0233	21.571	21.7101	21.3486	21.7621	21.5882	21.5115	22.3479	22.1365	21.5684
SSTPLHS(UniMod:21)PSPIR	S289	O95817	BAG3	18.9184	19.5675	19.0183	19.658	19.9703	18.555	19.7786	19.8739	19.0693	19.1216	18.8867	18.1159	18.4695	20.2816	20.0499	18.3671	18.616	18.4869	19.4535	19.2947	19.4919	18.4476	18.7949	19.8606	19.6287	19.8037	19.3112	19.5099	19.4898	19.8648	19.8996	19.4991	19.9011	19.731	20.0187	20.0246	19.9414	20.0832	19.7514
VPPAPVPC(UniMod:4)PPPS(UniMod:21)PGPSAVPSSPK	S377	O95817	BAG3	21.5984	20.7231	21.5821	20.2911	20.5868	20.6583	21.2705	20.8956	20.8703	20.6262	20.7043	20.6707	20.981	21.0486	20.8925	20.8625	21.282	20.9556	21.0349	21.6922	20.6784	20.4748	20.6637	20.4552	21.4234	20.6169	21.4208	20.5393	21.3345	21.7289	20.7495	20.6315	21.6745	21.3782	21.2522	20.9737	20.9551	21.6831	20.6314
KGS(UniMod:21)VVNVNPTNTRPQSDTPEIR	S900	O95819	MAP4K4	21.4834	20.9653	21.0774	20.8894	20.8493	21.0643	21.3754	21.5886	20.7959	21.8361	21.404	21.116	21.1036	21.3592	21.0203	21.402	21.3064	21.5841	21.391	21.2319	21.0159	21.2568	21.5049	21.2643	17.9783	18.362	18.5422	20.7521	17.446	18.6476	17.853	17.8637	17.8306	18.5489	18.1183	17.9049	18.8517	18.7244	18.0819
APS(UniMod:21)HVPFLLIGGGTAAFAAAR	S130	O95831	AIFM1	16.8062	17.5087	18.0535	17.7063	17.3727	17.4433	16.5469	16.0784	17.6511	19.2194	19.0061	17.3984	17.355	16.9897	16.8453	18.6819	18.4228	19.1658	17.0261	16.8716	17.3457	17.4919	17.9157	18.6183	18.3679	18.7249	18.6037	17.8915	17.713	17.0501	17.6103	17.3837	17.8722	17.355	16.5399	17.4572	15.9799	16.8209	17.4794
C(UniMod:4)SHALIRGVPES(UniMod:21)LASGEGAGAGLPALDLAK	S22	O95865	DDAH2	19.8334	20.1876	20.1484	19.4258	19.1688	20.197	19.686	19.9789	20.6325	19.7475	19.4246	19.7247	19.8733	19.7206	20.2698	20.1356	19.6165	20.3376	19.9732	20.0175	20.5646	19.5858	20.0342	19.5251	19.2923	19.6547	19.7971	19.6081	20.281	20.3332	19.7249	20.0411	20.0542	20.5954	19.5956	20.4456	19.5217	19.7793	20.0537
PVQASYFETLRQGY(UniMod:21)SANNGTPVVATTYSVSAQSSM(UniMod:35)SGIR	Y147	O95989	NUDT3	19.663	19.5839	19.732	19.7637	20.0086	19.9872	19.4243	19.3794	19.6867	19.3065	19.7791	20.0436	19.8028	19.1982	20.1331	19.7154	19.8073	19.6871	19.675	19.8748	19.9483	19.8145	19.7322	19.9234	19.8697	19.1997	19.6484	20.0376	20.127	19.6902	19.8418	19.8357	19.7901	20.1442	19.4616	19.7442	19.3297	19.7229	19.9196
VLQY(UniMod:21)HKPVQASYFETLRQGYSANNGTPVVATTYSVSAQSSMSGIR	Y131	O95989	NUDT3	20.5957	20.1014	20.299	20.0549	21.6836	20.4064	20.3575	19.6495	20.4092	20.1443	20.5297	20.1255	20.4554	20.2413	20.1541	20.2002	20.0678	20.4519	20.7241	20.5138	20.4094	20.1574	20.4191	20.4584	20.6286	18.8438	20.0904	20.5192	20.5892	20.2922	20.3492	20.2191	20.3284	20.0879	20.1051	20.1188	20.1483	20.3207	20.3469
LFQLGPPS(UniMod:21)PVK	S165	O95997	PTTG1	19.9421	19.6682	19.8588	19.5628	19.4082	19.8381	21.0561	20.8065	19.9954	20.9075	20.586	20.0398	19.6781	20.2236	19.7577	19.9354	20.2426	20.1278	20.3226	20.2023	20.0361	20.0336	20.4099	20.0833	20.053	20.6721	20.5789	19.7482	19.6157	20.3295	19.9882	19.7803	19.9077	19.8201	20.673	20.1871	20.7533	20.4678	19.8263
SNS(UniMod:21)DESNFSEK	S138	O95999	BCL10	19.4943	18.3585	19.3533	18.6395	18.8436	18.9978	19.5245	19.0519	18.837	19.6208	19.3221	19.0463	19.0722	19.1018	18.8001	19.1914	19.8166	19.2856	18.9528	18.8965	19.2483	19.0136	18.9771	19.1312	19.2172	18.9317	19.7584	18.8281	19.159	18.7635	19.3735	18.664	18.8598	18.4798	19.6507	19.1083	19.8377	19.473	19.6198
ANLLFKGS(UniMod:21)VDS(UniMod:21)NWIVGATLEK	S317;S320	O96008	TOMM40	19.2672	19.2494	19.5088	19.586	19.4317	19.5895	19.4315	19.346	19.7911	19.2831	19.5191	19.5993	19.3914	19.1982	19.4627	19.4083	19.4694	19.4954	19.4505	19.455	19.5784	19.7008	19.4162	19.5638	19.3699	19.2341	19.322	19.4376	19.4463	19.2694	19.4383	19.1522	19.2845	19.6256	19.0593	19.6151	19.3681	19.4973	19.2825
TPGAATAS(UniMod:21)AS(UniMod:21)GAAEDGAC(UniMod:4)GC(UniMod:4)LPNPGTFEEC(UniMod:4)HR	S64;S66	O96008	TOMM40	19.7982	20.64	20.2197	20.678	20.6406	20.2549	20.5647	20.3937	19.9411	19.5505	20.235	20.6373	20.4296	19.7788	20.2119	20.1393	20.0139	20.2412	19.9725	20.0266	20.3674	20.5763	20.0218	20.4412	20.0217	19.3926	20.275	20.4645	20.7827	20.0117	20.4386	20.1692	19.9315	20.1351	20.2501	20.3736	19.5402	19.7318	20.3137
GAPS(UniMod:21)PGVLGPHASEPQLAPPAC(UniMod:4)TPAAPAVPGPPGPR	S258	O96013	PAK4	18.4541	17.3749	19.2933	19.3624	19.5109	17.7718	19.1906	18.522	20.0269	20.0553	20.091	20.3696	20.2396	19.3979	17.6585	18.3237	19.4647	18.5974	18.6247	18.4801	20.256	18.1854	18.448	19.9533	18.4377	18.722	18.4709	18.8133	19.2586	19.0178	18.8545	19.0121	18.7484	18.5153	18.6956	19.1105	18.9086	19.1873	18.5245
RPLS(UniMod:21)GPDVGTPQPAGLASGAK	S181	O96013	PAK4	20.8917	19.6528	20.6026	20.0887	19.6195	19.5356	21.4663	21.4425	19.5866	21.166	19.4511	19.2398	19.736	21.217	20.6976	19.5219	20.8356	21.1423	21.1378	21.1933	20.8794	19.4079	20.8216	19.0729	20.9642	21.4619	21.4544	20.5112	19.5271	21.1955	20.7906	20.926	21.1954	19.2999	21.6888	20.8555	21.4246	21.1081	19.3336
S(UniMod:21)LVGTPYWM(UniMod:35)APELISR	S474	O96013	PAK4	19.2994	18.6107	18.8891	19.8734	18.4489	19.2575	19.8225	19.5038	19.2328	20.2218	19.7911	19.9148	18.828	19.6482	20.0109	19.5837	20.436	19.4103	19.1502	19.5955	19.2259	19.2749	19.6852	19.492	19.9411	19.7318	19.6755	19.5164	19.7567	19.3196	19.1318	19.258	19.7895	20.0302	19.5306	19.5931	20.1462	20.0524	19.841
S(UniMod:21)LVGTPYWMAPELISR	S474	O96013	PAK4	22.2091	21.7762	22.0266	21.5239	22.1444	21.8225	21.63	22.0065	21.3011	21.6969	21.9606	22.1051	22.1197	22.2003	22.1369	22.2711	21.6475	22.3032	21.7838	21.9079	22.0215	22.0528	21.936	21.8939	21.765	21.7991	21.9299	22.0514	21.9498	22.0367	22.2178	22.1495	22.1581	22.0375	22.0078	21.9588	21.9152	22.1369	22.0519
VQIY(UniMod:21)TADISEIPK	Y1006	O96028	NSD2	21.3879	20.7993	19.9689	20.4371	19.0668	20.111	20.3737	21.0014	21.0186	21.1012	18.965	19.798	19.891	20.1116	19.6684	21.5598	19.5044	21.5964	21.3718	21.2909	20.413	20.3319	21.5931	20.5036	20.4217	20.4482	20.0843	21.0796	21.9228	20.7146	20.4698	20.6034	20.6743	20.2883	21.0646	20.7944	20.8586	21.3017	20.6454
(UniMod:27)EMSKT(UniMod:21)FIIGELHPDDRPK	T78	P00167	CYB5A	20.9257	21.4163	21.2531	20.42	20.7615	21.301	20.9002	20.8227	21.7516	20.6863	21.3169	21.3899	21.3979	20.9946	21.2736	21.0313	20.9563	21.2155	21.1742	21.0804	21.3919	21.17	21.1498	21.3726	20.5926	20.7853	20.724	21.2555	21.7422	21.1087	21.4219	21.0642	20.9616	21.4245	20.6978	21.4182	20.393	21.0014	21.1435
EMSKT(UniMod:21)FIIGELHPDDRPK	T78	P00167	CYB5A	21.3403	20.7712	21.6006	20.7702	21.8369	21.7876	21.0869	21.1838	22.0974	21.1454	21.1139	21.0628	21.8324	21.4368	21.6123	19.6414	21.4856	21.5974	21.5572	21.5355	21.7272	20.418	20.8026	20.8552	21.2432	21.0688	21.0551	21.1778	21.7848	21.6075	21.9327	20.9143	21.3274	21.0249	20.93	21.8296	20.8427	21.4185	21.4655
GLY(UniMod:21)GIKDDVFLS(UniMod:21)VPC(UniMod:4)ILGQNGISDLVK	Y281;S290	P00338	LDHA	16.6893	17.1798	16.3482	16.6995	17.457	16.3772	18.4018	18.6299	18.6462	19.0154	18.7605	19.638	16.012	16.5025	18.3867	17.1273	18.6517	15.6654	16.8774	18.1781	17.9465	17.8444	16.7299	18.1001	18.2719	18.2763	17.3651	16.9326	17.5138	17.2414	16.5638	16.9827	17.2011	16.383	17.4642	16.4866	17.0513	17.3744	16.6385
IIAEGANGPTT(UniMod:21)PEADK	T410	P00367	GLUD1	20.4324	19.6124	19.5497	20.2018	21.3385	20.3616	20.8127	20.429	21.7974	20.2429	21.2747	20.8896	20.9693	20.2629	20.2346	20.4196	20.2478	20.3144	20.1196	20.4614	20.6993	20.5337	20.701	20.433	20.494	19.6522	20.3567	20.3751	20.7706	20.4282	20.5137	19.8449	20.1901	20.3701	20.1316	20.4964	20.0674	20.295	20.456
ISGAS(UniMod:21)EKDIVHSGLAYTM(UniMod:35)ER	S501	P00367	GLUD1	20.5819	21.0588	20.9961	21.2467	21.2461	20.9936	20.5647	20.4258	21.1383	20.689	21.0008	21.1786	21.0526	20.6985	21.3128	20.907	20.4924	20.6949	20.7754	20.785	21.0581	21.0772	20.7745	20.8905	20.8389	20.0936	20.2381	21.1183	21.195	20.8801	20.9304	20.732	20.6514	20.9416	20.2592	21.0724	20.4976	20.7415	20.8573
DEERHVGDLGNVT(UniMod:21)ADKDGVADVS(UniMod:21)IEDSVISLSGDHC(UniMod:4)IIGR	T89;S99	P00441	SOD1	19.5658	19.6389	19.7121	19.5249	19.5709	19.5374	19.1219	20.0509	18.8996	19.603	19.2903	19.5704	19.595	19.2865	19.1386	19.8359	19.3397	19.4189	19.8928	19.3779	19.4956	19.468	19.7372	19.3133	18.8826	19.2949	19.5692	19.7178	19.7184	19.5091	19.7399	19.5606	19.5451	19.7376	19.4277	19.4572	19.3472	19.5266	19.4801
HVGDLGNVT(UniMod:21)ADKDGVADVS(UniMod:21)IEDSVISLSGDHC(UniMod:4)IIGR	T89;S99	P00441	SOD1	20.1335	20.0672	19.8787	20.021	20.1327	20.185	20.6785	19.7876	20.5102	19.7336	20.2819	20.7696	20.5431	20.0197	19.9265	20.243	19.9403	21.4816	20.064	20.0896	20.1575	20.0515	20.4091	20.0682	19.4182	19.6989	20.4354	20.4433	19.6862	19.8195	20.3715	20.1667	20.0651	20.1032	20.0029	19.9719	19.7118	19.9767	20.2786
NS(UniMod:21)DRS(UniMod:21)IPM(UniMod:35)TVDFIR	S89;S92	P00492	HPRT1	20.2507	20.5528	20.5329	20.5216	20.1717	20.5353	20.5918	20.8624	20.7398	20.9661	20.7974	20.8261	20.0903	20.3852	20.5135	20.4174	20.3581	20.681	20.5233	20.8501	20.6644	20.6047	20.6687	20.2811	20.5636	20.8876	20.462	20.1042	20.2177	20.2622	20.5247	20.2718	20.2056	20.508	20.5344	20.5346	20.5056	20.6293	20.6591
SIPMT(UniMod:21)VDFIR	T96	P00492	HPRT1	20.2057	20.1811	20.2998	20.8374	20.2787	20.4675	20.2733	20.2142	20.5829	21.1015	20.5507	21.5234	20.4221	21.2405	20.9054	20.2354	20.7024	20.8581	20.4399	20.3053	20.1585	20.3133	20.642	19.9348	20.2864	20.2099	20.1121	20.678	20.2485	20.2112	20.6023	20.3196	20.308	20.4375	19.9366	20.5677	20.0615	20.2049	20.3456
ALES(UniMod:21)PERPFLAILGGAK	S203	P00558	PGK1	19.3842	18.6688	19.306	18.7624	18.4314	18.8933	21.1473	21.1006	18.9007	19.9163	19.5691	19.2667	18.7387	19.3518	20.7981	19.2046	19.4906	19.3168	19.3568	20.6973	19.2231	18.9186	19.5576	19.3179	20.3135	20.9038	20.8565	19.0533	18.6875	20.8181	19.0608	19.1238	19.6116	18.8705	21.0171	19.3164	21.2027	19.7208	19.3391
AS(UniMod:21)LS(UniMod:21)KLGDVYVNDAFGTAHR	S153;S155	P00558	PGK1	21.0188	21.277	20.7492	21.3215	20.2393	20.7061	20.8719	20.844	21.5925	20.8113	20.7226	21.374	20.9108	20.8487	20.6528	20.165	21.1536	20.6338	21.2589	20.9839	20.9197	21.1627	21.1893	20.7578	21.1648	20.7351	20.8627	20.6738	21.5443	20.6781	21.2078	21.3229	20.9352	21.4526	20.7292	21.3786	20.571	20.9976	21.0158
ELNY(UniMod:21)FAKALESPERPFLAILGGAK	Y196	P00558	PGK1	20.2713	20.0142	20.7745	19.3933	20.0561	20.1613	20.1024	19.6329	19.5368	20.0746	19.292	19.9469	19.9402	20.0984	20.1317	20.3134	19.8657	19.9938	20.09	20.0653	19.6709	20.1068	20.2422	19.4626	19.798	19.6752	21.1733	19.9697	19.8825	20.127	19.8543	20.0287	20.2221	19.9277	19.8249	20.0289	19.7118	20.3194	20.2775
WNT(UniMod:21)EDKVSHVSTGGGASLELLEGK	T385	P00558	PGK1	21.7342	21.4965	19.4251	20.4474	20.3871	21.9428	21.8322	21.9192	21.3641	21.2397	21.8415	21.0932	20.0377	20.5531	20.545	21.73	21.0916	21.42	22.0099	21.7242	20.1233	20.418	21.6073	21.4403	20.6486	20.9189	21.7453	20.3561	20.6359	21.4084	21.9327	21.0843	21.8898	21.3325	21.8118	22.2059	21.2361	21.4408	21.1901
IITHPNFNGNT(UniMod:21)LDNDIM(UniMod:35)LIKLSSPATLNSR	T88	P00761	NA	22.2066	22.6212	22.5151	22.5724	22.8737	22.7074	19.1986	19.7909	22.3581	21.3212	22.0297	21.2823	22.5745	22.3232	21.982	22.6	22.0485	22.5108	21.0421	20.9304	21.8325	22.6084	22.248	22.0597	22.1519	20.8305	21.193	21.9652	22.4147	20.5376	21.9847	20.8869	20.0924	21.8752	20.7553	22.1363	22.4301	21.7819	22.0276
IITHPNFNGNT(UniMod:21)LDNDIMLIKLSSPATLNSR	T88	P00761	NA	20.4818	21.0857	20.0844	21.065	20.9632	20.989	20.2311	20.6838	21.0019	21.4571	20.1643	20.6701	20.0286	20.4843	20.066	20.3321	20.5282	20.6066	20.401	20.9544	20.1823	21.0002	20.5816	20.6964	20.227	19.571	20.1382	20.8368	20.5353	20.6834	20.8078	20.5485	20.1313	20.6222	20.2547	20.9141	20.0992	20.4398	20.6352
Y(UniMod:21)S(UniMod:21)HEEIAMATVTALR	Y244;S245	P00883	ALDOA	18.8511	19.808	19.5636	19.9241	19.8046	19.8095	19.0793	19.2599	20.0248	18.7032	19.157	19.728	19.4959	19.0426	19.1428	19.1342	18.3846	19.1145	18.7745	18.6697	19.6962	19.6937	19.5234	19.6907	19.486	19.8037	19.0608	19.0874	19.8902	19.233	19.3448	19.0191	18.9134	19.1608	18.7584	19.3533	18.9073	18.9219	19.1022
LRLS(UniMod:21)PSPTSQR	S390	P02545	LMNA	21.8275	21.4986	21.8198	21.5075	21.4583	21.6017	21.9924	21.9581	21.6294	22.1711	21.8433	21.5172	21.6143	21.996	21.5068	21.976	21.6001	21.9563	21.8218	21.6727	21.4612	21.9023	21.9282	21.5435	21.6532	21.7532	21.693	21.596	21.6212	21.7788	21.8575	21.6633	21.9932	21.3491	22.0301	21.6497	22.2333	22.0334	21.7824
LSPS(UniMod:21)PTSQR	S392	P02545	LMNA	23.1073	22.6475	23.2668	22.5707	22.2107	22.6788	22.247	22.9192	22.9342	23.4537	22.907	22.7548	22.6227	23.0012	22.5271	23.0467	22.8058	23.2592	23.0586	22.9983	22.8007	22.9757	23.3194	23.0394	23.1349	23.8058	23.6489	22.2152	22.9045	22.9919	22.9923	22.7393	23.1528	22.6316	23.4282	22.9316	23.6239	23.3629	22.9269
NKS(UniMod:21)NEDQSMGNWQIK	S458	P02545	LMNA	16.8758	16.5014	17.0573	16.5609	16.66	16.9342	16.2357	16.8349	16.231	16.7001	16.863	16.6693	16.5538	16.7945	16.7009	17.333	17.3203	17.1858	17.343	16.5485	16.9364	16.9866	17.0533	16.8793	16.7454	17.299	16.9617	16.8354	16.6667	16.4742	16.9261	15.9635	17.2395	16.1146	17.3902	16.717	17.0084	17.3316	17.2326
QS(UniMod:21)AERNS(UniMod:21)NLVGAAHEELQQSR	S277;S282	P02545	LMNA	17.9157	18.627	18.2376	18.6597	18.2388	18.5356	18.3267	18.1439	18.837	17.1896	18.3783	18.8183	18.446	18.2136	18.0343	18.5634	18.4012	18.3413	18.5519	18.3827	18.798	18.9869	18.6193	18.7334	18.8747	18.449	18.2361	18.7547	19.1796	18.322	18.7028	18.2743	18.2138	18.7968	18.3449	18.7169	17.7243	18.4628	18.2897
S(UniMod:21)GAQASSTPLSPTR	S12	P02545	LMNA	19.7609	19.9022	19.596	19.9408	19.9602	19.8953	19.8983	20.0392	20.0697	20.2	19.9695	19.8691	20.0042	19.9368	19.7538	19.7907	19.9484	19.9332	20.0356	20.0563	20.0123	19.8734	19.8999	20.0694	19.1691	19.8613	19.7823	19.8158	19.8304	20.1152	19.6931	19.8504	19.8397	19.606	20.1187	19.5352	20.0194	19.9917	19.7542
SGAQASSTPLS(UniMod:21)PTR	S22	P02545	LMNA	20.0064	19.8228	19.7996	19.2185	19.4278	19.8279	20.0078	20.6312	20.0061	20.3559	20.0584	19.7078	19.9122	20.1156	19.8787	19.8367	20.1039	20.0346	20.4725	20.4263	20.1443	19.5287	20.0344	19.7725	20.2951	20.7263	20.754	19.8183	19.619	20.3461	19.6696	19.7057	20.0056	19.9691	20.673	20.0282	20.5814	20.3358	19.8023
SVGGSGGGS(UniMod:21)FGDNLVTR	S636	P02545	LMNA	20.4666	20.246	20.4192	19.1421	19.1771	20.3882	20.7688	20.5049	20.2093	20.7919	20.2104	19.9148	20.0415	20.0448	20.0841	20.2917	19.986	20.2265	20.0722	20.0537	20.0253	19.6029	20.3462	20.0667	19.9035	20.6247	20.678	20.1871	19.7844	19.9414	20.0426	20.1095	20.1114	19.9437	20.3987	19.6819	20.6095	20.3207	20.2456
HAT(UniMod:21)KT(UniMod:21)AKDALSSVQESQVAQQAR	T40;T42	P02656	APOC3	18.2747	19.0195	18.6986	18.6753	19.1771	18.1089	18.6859	18.4112	19.8546	19.1443	19.2143	18.8488	19.7345	17.9736	18.5015	18.2672	19.2165	18.6956	17.8223	18.3447	18.6458	18.9828	18.4365	19.3444	17.5302	18.155	17.6929	18.8634	18.4463	18.2739	19.1703	19.1309	18.0333	18.3787	18.7448	19.0339	17.4272	17.875	18.479
(UniMod:26)CDSSPDS(UniMod:21)AEDVRK	S138	P02765	AHSG	19.3725	19.1388	20.7029	18.9015	19.181	19.5532	19.4173	19.2704	18.8112	20.133	19.0198	18.868	18.5797	20.0602	18.8066	18.7405	19.3347	18.7078	19.0576	20.7083	20.0279	17.7423	19.4635	18.5931	19.1472	19.657	19.8691	19.7668	20.2321	19.6602	19.5472	18.7128	19.7455	19.7106	21.4919	18.7656	21.8043	20.3187	19.8918
EY(UniMod:21)EATLEEC(UniMod:4)C(UniMod:4)AKDDPHAC(UniMod:4)YSTVFDK	Y376	P02769	ALB	19.4336	20.073	19.537	21.4218	19.2692	19.5783	20.3217	19.7345	20.4277	20.3281	19.683	20.277	19.9084	20.1424	19.7514	20.4503	19.6453	19.4803	19.4609	19.7021	19.9749	20.3107	19.2206	19.7874	19.6218	19.0182	19.3261	19.9535	19.8297	19.9817	19.5764	19.8179	19.6487	19.9459	18.7298	19.7144	19.2608	19.5416	19.5481
DS(UniMod:21)AQNS(UniMod:21)VIIVDKNGRLVYLVENPGGYVAYSK	S195;S199	P02786	TFRC	21.3577	20.8707	20.3298	20.7794	20.0186	19.3211	19.4338	20.1297	21.968	18.8917	20.3678	20.3042	21.4223	19.3227	20.0362	20.4821	20.5857	19.9541	20.3493	21.4112	21.76	20.7598	20.559	20.6155	20.9186	20.5003	19.3038	20.5011	21.4097	20.4722	21.1786	20.8621	21.2581	20.6529	20.1372	20.8089	19.9262	20.5776	20.4791
(UniMod:1)DPNC(UniMod:4)S(UniMod:21)C(UniMod:4)AAGDSC(UniMod:4)TC(UniMod:4)AGSC(UniMod:4)K	S6	P02795	MT2A	15.4489	16.5951	16.5511	15.8783	16.1435	16.7561	17.6967	16.7926	16.6777	17.762	16.1636	16.6693	16.8356	16.457	16.6338	17.4068	17.4388	17.4138	17.778	16.8121	16.7378	17.2786	17.0191	16.3788	18.3143	16.8522	16.8559	17.0646	17.2677	17.0243	16.8106	17.5362	17.4797	16.7628	16.628	16.4893	18.3618	17.7713	17.0933
ALANSLAC(UniMod:4)QGKYT(UniMod:21)PS(UniMod:21)GQAGAAASESLFVSNHAY	T344;S346	P04075	ALDOA	20.3999	20.6345	20.5905	19.9675	19.6909	20.2908	20.0577	20.2819	20.3202	20.1493	19.945	21.2093	21.8324	20.385	20.9518	19.6351	20.8936	20.6278	20.8303	20.8001	20.7772	21.4242	20.8669	20.732	21.0307	19.9503	20.3761	20.3485	21.1566	20.7127	21.3058	20.65	20.5968	20.9199	20.2949	20.8247	20.0063	20.5433	20.6253
C(UniMod:4)VLKIGEHT(UniMod:21)PSALAIMENANVLAR	T158	P04075	ALDOA	20.1717	20.5069	20.4317	19.6179	20.689	20.4615	20.7644	20.3051	20.7988	19.8692	21.1106	20.9414	20.3986	20.1802	20.4113	20.8925	20.0526	20.3943	20.4138	19.6518	19.8775	20.4305	20.2182	19.7632	19.1322	19.8686	19.6647	20.3915	20.8008	20.2117	20.5991	20.3508	20.0787	20.1351	20.2501	20.5761	19.2474	19.9708	20.3552
FSHEEIAMAT(UniMod:21)VT(UniMod:21)ALR	T253;T255	P04075	ALDOA	19.0727	20.0085	19.6373	20.0065	20.0564	20.516	19.3714	19.6072	19.1424	19.1363	19.1987	19.9966	19.8211	19.5136	19.7748	19.5702	19.4651	19.7013	18.9834	19.2835	19.7779	19.6251	19.9557	19.4959	20.2023	19.6522	20.0272	19.7058	19.8825	19.3332	19.3977	19.3476	19.5443	19.5817	18.9858	19.5506	19.1702	19.4257	19.3876
YAS(UniMod:21)IC(UniMod:4)QQNGIVPIVEPEILPDGDHDLKR	S176	P04075	ALDOA	21.7037	22.2281	21.8736	21.8998	22.3743	22.1049	20.6148	21.1143	21.5364	20.704	21.4696	21.9839	22.2176	21.8181	22.3492	21.6249	21.1604	21.7535	21.3888	21.6652	21.7977	21.997	21.5094	21.7208	21.2201	20.7667	20.9546	21.9544	22.4532	21.7221	21.9123	21.7437	21.3898	22.0525	21.0769	21.7771	20.6215	21.2436	21.5459
M(UniMod:35)C(UniMod:4)GAPS(UniMod:21)AT(UniMod:21)QPATAETQHIADQVR	S7;T9	P04080	CSTB	19.2774	19.5373	19.4601	19.5902	19.4506	19.3296	19.7159	19.8897	19.8594	19.9662	19.8616	20.0873	19.7813	19.3642	19.7609	19.9226	19.4876	19.5772	19.9307	20.0841	19.3979	19.6397	19.8164	20.2683	20.338	19.9045	19.5346	19.5629	19.3933	19.783	19.8777	19.3827	19.8017	19.7818	19.9151	19.8598	19.7637	19.862	19.4533
AIM(UniMod:35)VKGVDEAT(UniMod:21)IIDILTK	T64	P04083	ANXA1	18.1753	17.9318	18.2642	18.3363	17.8876	18.0471	17.8315	17.8256	18.5847	17.6867	18.3416	18.0854	17.9709	18.0262	18.0731	18.1948	18.6815	18.0037	18.2093	18.3115	18.5421	18.0097	18.0644	18.2776	17.6156	18.2474	17.9223	18.1802	18.3645	18.1922	18.273	18.0375	18.1816	18.3965	17.7889	18.5446	17.6164	17.986	18.0666
DIT(UniMod:21)S(UniMod:21)DTSGDFR	T169;S170	P04083	ANXA1	20.6616	20.8259	20.8615	21.0944	20.7979	20.8092	20.5614	20.838	21.0726	20.4688	21.0948	20.8172	20.8607	20.67	20.8114	20.7194	20.8691	20.9967	20.8729	20.8937	21.0905	20.8954	20.8168	20.87	20.8579	20.8955	20.422	21.0066	20.8796	20.5693	20.8727	20.9661	20.658	21.0936	20.5029	21.0323	20.4438	20.6193	20.7075
S(UniMod:21)EIDM(UniMod:35)NDIKAFYQKMYGISLC(UniMod:4)QAILDETK	S304	P04083	ANXA1	21.6425	21.6378	21.1818	21.5624	21.3446	21.5908	21.879	21.9825	21.8622	21.9661	22.0209	21.8384	21.4373	21.5607	22.3195	21.6329	21.8489	21.7217	21.8895	21.9462	21.7982	21.6856	21.6011	21.6827	22.1201	21.802	21.7326	21.6275	21.5653	21.3139	21.6486	21.7101	22.0201	21.5357	22.0075	21.7105	21.7944	21.9758	21.7628
SSKGGPGS(UniMod:21)AVSPYPTFNPSSDVAALHK	S34	P04083	ANXA1	21.4673	20.9642	21.5766	20.9378	18.6814	20.7542	19.7448	21.6101	21.894	20.9798	20.7106	19.4263	21.2634	21.7123	21.5186	20.6948	20.5251	21.0432	22.3192	21.9049	22.2637	21.2969	21.1465	20.7878	20.5332	20.6387	20.592	21.3206	21.4069	22.2792	21.3544	20.135	21.1813	21.9666	21.3945	21.3786	21.3787	20.8388	21.1508
KT(UniMod:21)VQGPPTSDDIFER	T33	P04181	OAT	20.3973	20.5814	20.5988	20.8232	20.7889	20.5076	20.1779	20.2572	20.8064	19.9525	20.5287	20.7328	20.5626	20.3189	20.6232	20.4941	20.5228	20.4424	20.4989	20.4025	20.6681	20.7056	20.4415	20.6878	20.6126	20.1813	20.1295	20.767	20.8507	20.4523	20.604	20.4404	20.4359	20.7611	19.91	20.7847	20.1181	20.2119	20.4791
SLDLDS(UniMod:21)IIAEVK	S349	P04264	KRT1	16.5089	16.6052	16.7909	17.0355	16.078	16.6409	17.2246	17.5348	17.6875	16.902	17.8523	16.2523	16.9024	16.4135	15.5713	17.0206	18.1423	17.2835	17.1893	17.4931	17.4351	17.1545	17.0094	17.0709	17.2384	17.5197	16.3546	17.419	17.0457	16.9739	17.3438	17.0211	17.0053	17.5022	17.116	17.2884	16.7116	17.1588	17.0591
(UniMod:27)EAESC(UniMod:4)DC(UniMod:4)LQGFQLT(UniMod:21)HSLGGGTGSGMGTLLISK	T136	P04350	TUBB4A	19.9606	20.2378	20.1063	20.3322	20.4235	20.216	19.8598	19.5669	20.4031	19.6882	19.9772	20.2656	20.1112	19.5853	19.8263	20.1105	19.4346	19.7731	20.2685	19.6217	20.3104	20.0701	20.0633	20.1027	19.8289	20.2326	20.0502	20.3485	20.4538	20.0958	20.1058	20.3693	20.1383	20.1435	19.7263	20.1983	19.74	20.0272	20.1189
(UniMod:27)EEFPDRIMNT(UniMod:21)FSVVPSPK	T166	P04350	TUBB4A	20.7866	21.5211	21.0839	21.1132	21.4341	21.2669	20.3586	20.5867	21.6148	21.6039	21.1159	21.2544	20.7681	20.8066	20.8691	20.9177	20.9389	21.0095	21.2561	20.7737	21.3031	21.2024	20.9991	21.5076	20.7697	20.202	20.331	21.124	21.4719	21.0467	20.84	20.9723	20.8164	21.121	20.3749	21.3255	20.2159	20.6573	20.9302
EAESC(UniMod:4)DC(UniMod:4)LQGFQLT(UniMod:21)HS(UniMod:21)LGGGTGSGMGTLLISK	T136;S138	P04350	TUBB4A	24.4702	20.5412	24.8076	20.4944	21.2016	25.0306	19.9989	20.2651	20.7494	20.2153	20.9733	20.4628	20.3579	20.694	21.1583	20.0926	24.5998	21.3536	19.9684	20.3961	20.5826	20.7472	20.559	21.098	20.1365	19.7781	20.4447	20.5726	20.4602	20.9259	21.0024	20.4732	20.7138	20.8219	20.3654	20.8138	20.2135	20.2619	20.497
MAAT(UniMod:21)FIGNSTAIQELFKR	T366	P04350	TUBB4A	19.8572	19.9531	20.192	20.4658	20.3304	20.5433	20.6242	20.9258	19.9803	19.9452	20.4018	20.5926	19.9597	20.5834	20.2409	19.9172	19.7928	19.9782	20.4671	21.195	21.4369	19.7276	19.8741	19.8476	19.3926	20.3205	19.5147	20.1266	20.9571	21.7274	19.8262	20.0456	21.1673	20.0595	20.2524	20.3014	19.7396	20.0272	20.2955
NSSY(UniMod:21)FVEWIPNNVK	Y340	P04350	TUBB4A	18.6162	18.9626	18.8612	19.2948	18.6463	18.796	19.1096	18.803	19.2156	18.7327	19.0271	19.0292	18.8856	18.5549	18.9352	18.7961	19.7719	18.9858	18.86	18.6084	19.1458	19.1723	19.0308	19.1437	18.9116	18.2791	18.5151	19.0941	19.0418	18.8362	19.0937	19.0099	18.8765	19.1702	18.3299	19.0143	18.7063	18.9384	19.089
SGPFGQIFRPDNFVFGQS(UniMod:21)GAGNNWAK	S95	P04350	TUBB4A	23.9353	22.0541	24.5086	24.8799	21.6319	20.5105	23.047	21.9715	21.5143	22.4409	22.1092	20.3428	24.5166	23.9616	24.0928	22.6017	21.3473	22.3217	22.417	23.6314	24.5301	21.5363	22.2801	21.3006	21.0732	22.9079	22.5845	22.1017	22.0816	24.0003	22.6319	23.8215	23.4612	23.2802	23.3559	24.5366	22.8366	22.7975	22.3186
T(UniMod:21)LKLTTPTYGDLNHLVSATMSGVTTC(UniMod:4)LR	T214	P04350	TUBB4A	20.8259	20.1559	19.9689	20.8932	20.2763	20.4145	18.5292	19.3394	20.4263	20.2056	21.5055	20.9377	20.6669	20.3963	20.4073	20.6772	20.1532	20.6419	20.9858	20.1507	20.3359	20.4025	20.4325	20.475	20.7944	19.9544	20.6339	20.9834	21.0201	20.1512	21.0231	20.5657	20.7964	20.8753	20.0641	20.4828	19.9337	20.4706	20.7803
Y(UniMod:21)VPRAVLVDLEPGTMDSVR	Y59	P04350	TUBB4A	19.2308	19.2816	19.1588	19.7639	18.9614	19.2361	19.5513	19.1943	19.861	19.2482	19.4677	19.1724	19.3422	18.9791	18.6674	19.5916	20.0529	19.6288	19.62	18.9997	19.3731	19.9708	19.6	19.4379	19.0254	19.1843	19.4621	19.719	19.7151	19.5699	19.7994	19.5122	19.5292	19.9657	18.957	19.5072	19.5588	19.5552	19.5642
AGAHLQGGAKRVIIS(UniMod:21)APS(UniMod:21)ADAPMFVMGVNHEK	S122;S125	P04406	GAPDH	21.8305	21.432	22.0736	21.8021	22.1705	22.3529	20.9897	21.4705	22.6036	21.2135	21.8151	21.8917	22.07	21.617	22.1306	21.9528	21.8615	22.0257	21.9011	21.7437	22.3012	22.3328	21.9989	21.9265	21.8852	21.13	21.3937	22.2362	22.5596	22.0008	22.3495	22.1096	21.8492	22.3482	21.0687	22.398	20.8458	21.6393	21.9968
AGAHLQGGAKRVIIS(UniMod:21)APSADAPMFVM(UniMod:35)GVNHEK	S122	P04406	GAPDH	19.8851	20.1074	20.4971	20.5038	20.612	20.2549	19.7786	20.0315	20.3142	19.6818	20.0148	20.504	20.4296	20.191	20.7965	20.1116	19.5774	19.9334	20.4274	20.1867	20.2839	19.9128	19.8475	20.0163	20.3639	19.9369	19.7081	19.913	20.5997	20.1968	20.2255	19.9903	19.9934	20.2541	19.724	20.3129	19.5811	20.0937	20.2467
IIS(UniMod:21)NASC(UniMod:4)TTNC(UniMod:4)LAPLAK	S148	P04406	GAPDH	20.8788	20.9031	20.7072	20.916	21.0514	20.6543	20.6192	20.6794	21.3346	20.8179	21.0239	21.1221	20.8766	20.1401	20.6649	20.7563	20.8674	20.1352	21.3058	21.0167	21.1595	20.5017	20.8065	20.9334	20.786	20.4216	20.0283	21.0535	21.03	20.9712	20.8167	21.18	20.9903	21.0652	20.1032	20.8815	20.6657	21.0445	21.2911
IISNAS(UniMod:21)C(UniMod:4)TTNC(UniMod:4)LAPLAK	S151	P04406	GAPDH	20.8165	20.9031	20.7748	21.002	21.1654	20.5321	20.6168	20.6765	21.2874	20.7862	20.8908	21.1447	20.9012	20.1892	20.952	20.8088	20.7549	20.2192	21.2713	21.022	21.1307	20.5181	20.8033	20.946	20.794	20.3185	20.0224	21.0268	21.1608	20.9349	20.8214	21.2638	20.9535	20.9081	20.0305	20.8152	20.5572	20.9012	21.2641
Y(UniMod:21)DNS(UniMod:21)LKIISNASC(UniMod:4)TTNC(UniMod:4)LAPLAK	Y140;S143	P04406	GAPDH	27.2219	27.7036	27.541	27.7845	27.6788	27.6838	27.2152	27.3017	27.9691	27.1316	27.6411	27.6942	27.6189	27.2677	27.1535	27.4084	27.4795	27.371	27.4299	27.4117	27.8198	27.6255	27.4658	27.3544	27.8165	28.0721	27.3055	27.6266	27.8879	27.4307	27.589	27.3237	27.3449	27.3371	27.0616	27.8968	27.0061	27.248	27.4142
ILGGVIS(UniMod:21)AIS(UniMod:21)EAAAQYNPEPPPPR	S67;S70	P04632	CAPNS1	20.4452	20.8228	20.7051	20.81	19.9283	20.6695	20.0823	19.9702	20.0785	20.1098	20.4875	20.3481	20.4297	20.0665	20.9027	20.3992	20.4101	20.3818	20.6684	20.4925	20.6946	20.5444	20.44	19.8557	20.2023	20.3019	21.0404	20.4644	20.8034	20.4719	19.9822	20.2343	20.0725	20.7362	19.726	20.7329	19.9337	20.2119	20.2416
(UniMod:26)CPHHERC(UniMod:4)S(UniMod:21)DSDGLAPPQHLIR	S183	P04637	TP53	20.3175	20.8327	20.5563	20.6611	20.7737	20.516	19.6634	19.8451	21.059	19.7432	20.2216	20.3481	20.7694	20.4382	20.9167	20.3992	20.0849	20.3818	20.246	20.2996	20.5487	20.5981	20.1237	20.2187	20.2023	20.1361	20.2611	20.6279	21.1374	20.505	20.723	20.4382	20.1617	20.7537	19.726	20.6121	19.9277	20.2095	20.1099
ALPNNTSSS(UniMod:21)PQPK	S315	P04637	TP53	23.5023	22.9728	23.5304	22.797	23.0028	23.4533	23.9127	23.8987	22.9318	23.8965	23.8604	22.9056	22.8268	23.3912	23.3661	22.7591	23.3982	23.3814	23.3068	23.5194	23.1425	23.2214	22.7495	23.4491	22.5945	24.0883	23.9026	23.664	23.36	23.285	23.2749	23.7054	23.6114	23.587	23.6407	23.4066	23.97	23.8671	23.3846
M(UniMod:35)PEAAPPVAPAPAAPT(UniMod:21)PAAPAPAPSWPLSSSVPSQK	T81	P04637	TP53	19.4182	20.4932	19.9589	20.4708	20.5929	20.301	18.777	19.3729	20.6162	18.834	19.8483	20.4107	20.423	19.6019	20.4921	19.8388	19.0405	19.8877	19.8758	19.7172	20.2866	20.2711	19.8196	20.0647	20.2213	18.7651	19.3201	20.1925	20.5916	19.9469	20.1997	19.9628	19.6113	20.273	18.9495	20.4698	18.8251	19.487	19.7924
(UniMod:28)QLS(UniMod:21)SGVSEIR	S82	P04792	HSPB1	21.8161	21.3989	21.7079	21.1288	21.1936	21.4571	23.1698	22.6973	21.6021	22.7641	22.2254	21.6384	21.3307	21.8193	21.4036	21.651	22.3309	21.7451	22.2487	22.1004	21.7313	21.4995	22.1799	21.8173	21.97	22.7862	22.5013	21.4884	21.2045	21.9547	21.1652	21.4437	21.6291	21.6315	22.6553	21.6104	22.5515	21.6997	21.3914
GPS(UniMod:21)WDPFRDWYPHSR	S15	P04792	HSPB1	19.9442	19.9627	20.0747	19.8096	20.032	19.962	19.283	17.6882	18.0535	19.6439	19.8452	19.5907	20.1694	20.3235	19.7406	20.0409	19.605	19.9427	18.7892	19.3273	19.6205	19.4546	19.9037	19.6644	19.2125	19.564	18.8741	19.4659	19.3738	19.3647	18.5374	18.5041	18.3159	18.4553	19.8788	19.3137	16.8113	18.9109	19.3654
QLS(UniMod:21)SGVSEIR	S82	P04792	HSPB1	23.8629	23.4692	23.767	23.1231	23.0928	23.3747	24.4784	24.2965	23.4204	24.2948	23.6583	23.1539	23.5507	23.8099	23.604	23.6045	23.6332	23.6601	23.9855	24.0303	23.6292	23.4821	23.6979	23.3781	23.7992	24.3393	24.2691	23.3916	23.4673	23.78	23.2968	23.1024	23.3609	23.6863	24.4341	23.7483	23.9807	24.079	23.2341
(UniMod:28)QFVVFEGNHYFY(UniMod:21)SPYPTK	Y163	P04843	RPN1	20.4932	20.7231	20.7745	21.0788	20.8852	20.6566	20.4739	20.4234	21.1955	20.0553	20.9319	21.1506	20.6897	18.8428	20.0649	20.624	20.4741	20.0333	20.3591	20.4298	21.0146	20.1068	20.659	20.6089	20.4352	19.9006	19.8073	20.6532	21.078	20.6048	20.7316	20.6034	20.6631	20.2151	19.8951	20.7782	19.9353	20.5776	20.5644
DAKAC(UniMod:4)VVHGS(UniMod:21)DLKDM(UniMod:35)TSEQLDDILK	S668	P05023	ATP1A1	19.6295	20.5645	19.8949	20.2808	20.3469	20.3486	20.2932	20.3933	19.5738	20.183	19.9837	20.4001	19.9299	19.7974	20.2371	19.7844	19.9034	19.8489	19.868	19.9809	19.8516	19.7667	19.4335	19.5232	20.1093	20.0358	20.0844	19.5289	20.0651	19.721	20.1956	19.4378	20.2364	20.3761	20.3183	19.8709	19.9822	20.1562	20.0258
(UniMod:1)TDAAVS(UniMod:21)FAKDFLAGGVAAAISKTAVAPIER	S7	P05141	SLC25A5	17.2264	19.2025	17.5263	16.6176	18.3135	19.1117	19.303	19.2391	18.6525	18.9359	16.7902	16.9892	18.1324	17.2929	17.488	18.5634	17.6417	16.1686	17.769	18.5212	18.5151	18.576	19.0028	18.1762	17.5302	17.9937	18.1011	17.0662	17.9478	17.5742	17.5351	17.4965	18.7399	18.8564	18.1663	18.4097	18.4171	17.3725	17.7092
MTDAAVS(UniMod:21)FAKDFLAGGVAAAISK	S7	P05141	SLC25A5	22.016	22.293	22.2364	22.3582	21.9682	22.1804	22.4294	22.3092	22.8059	22.0769	22.3083	22.268	22.0809	21.9632	22.5082	22.0463	22.2717	22.1869	22.4616	22.3056	22.491	22.2916	22.2348	22.1272	22.2473	22.2829	22.0862	22.3257	22.335	22.2065	22.2508	22.1288	22.128	22.4411	21.9619	22.4744	22.0841	22.2076	22.1176
YFPT(UniMod:21)QALNFAFK	T84	P05141	SLC25A5	19.2238	19.5267	19.4644	19.8369	19.4593	19.5452	19.0877	19.1008	19.7498	19.0832	19.5851	19.6541	19.3273	19.0766	19.2093	19.1475	19.5903	19.3632	19.3264	19.3138	19.5306	19.4823	19.4571	19.6404	19.1012	19.001	18.7976	19.5522	19.6865	19.3724	19.404	19.2921	19.2129	19.5614	18.7302	19.6585	18.9713	19.2094	19.2544
LS(UniMod:21)VLASGLRAAVRSLC(UniMod:4)SQATSVNER	S15	P05166	PCCB	19.9694	20.3534	20.1914	20.4348	20.3671	20.2447	19.9732	19.9489	20.595	19.9067	20.2124	20.3707	20.2064	19.7955	20.0611	20.097	20.0549	20.078	20.1201	19.9329	20.2786	20.2982	20.0551	20.0872	20.0322	19.7002	19.9128	20.1505	20.4551	19.8869	20.1445	20.0411	19.8935	20.4026	19.724	20.3578	19.6548	19.9614	20.1534
TEGLSVLS(UniMod:21)QAM(UniMod:35)AVIK	S252	P05198	EIF2S1	17.7348	18.8563	17.8726	17.896	19.9093	18.0331	17.7004	17.8121	17.9281	19.2788	18.0662	18.9798	18.5384	17.8573	18.0271	17.7436	17.2955	17.7151	17.7246	17.6738	17.9094	17.6437	17.8019	17.8139	17.5512	18.5492	18.4903	18.0094	17.6285	17.7906	17.6015	17.7815	17.4587	17.8149	17.7308	17.6684	17.7654	17.9316	17.6454
ALANVNIGS(UniMod:21)LIC(UniMod:4)NVGAGGPAPAAGAAPAGGPAPSTAAAPAEEK	S58	P05386	RPLP1	24.7234	24.8205	24.8735	25.094	21.9307	22.093	24.7766	24.8772	22.8236	24.4823	21.9713	21.7294	24.1972	24.4884	21.8626	24.8808	24.8771	24.6281	25.09	24.7332	25.0412	24.9934	24.6991	24.4212	24.4367	24.5808	24.5565	25.0747	22.4379	24.6638	22.2739	24.8346	24.7006	22.8339	22.0297	25.378	21.9262	24.6658	24.7426
LASVPAGGAVAVS(UniMod:21)AAPGSAAPAAGSAPAAAEEK	S74	P05387	RPLP2	23.7677	24.091	24.087	22.7336	23.7203	22.8562	22.8819	22.7118	24.4209	22.6925	24.2766	24.2293	23.9771	22.5873	22.5214	24.1024	24.5087	23.9255	23.0905	22.7248	22.9876	22.8019	24.2009	22.9663	23.0161	22.6622	22.7214	24.2044	22.7594	23.046	24.1588	24.0977	22.7413	23.0808	22.7033	24.4627	22.9361	22.6953	22.6995
LASVPAGGAVAVSAAPGSAAPAAGS(UniMod:21)APAAAEEK	S86	P05387	RPLP2	21.7208	21.2307	21.7927	21.4279	20.6388	21.5072	22.3065	22.1119	21.4243	22.2692	21.857	21.1976	20.8046	21.2866	21.3482	21.4459	21.8402	21.5488	21.5439	21.4445	21.3201	21.2877	21.9423	21.4379	21.7922	22.1707	22.2077	21.432	21.3319	21.2505	21.5371	21.4058	21.4601	21.6845	21.8133	21.563	22.3768	21.9835	21.4676
NIEDVIAQGIGKLAS(UniMod:21)VPAGGAVAVSAAPGSAAPAAGSAPAAAEEK	S64	P05387	RPLP2	20.6839	20.8051	20.9619	20.8376	20.7806	20.882	20.8147	20.8195	21.1106	20.621	20.997	20.7683	20.7808	20.7753	20.4548	20.8869	20.927	20.6733	21.0356	20.4559	21.1348	20.7149	20.8258	21.0269	21.2689	20.3947	21.1743	20.907	20.9252	21.0532	20.9343	20.7713	20.5124	21.0587	20.6041	21.0323	20.6918	20.6585	20.7577
YVASYLLAALGGNSS(UniMod:21)PSAK	S17	P05387	RPLP2	20.3582	17.3874	20.4885	20.6534	18.8041	20.3082	19.6203	18.4197	16.5973	20.3977	19.1159	19.6098	19.6324	18.6849	20.6882	19.7002	19.4916	19.4587	17.9329	18.2794	19.9749	19.935	19.6483	17.7959	18.35	18.8983	18.3205	19.4354	19.3017	19.2529	19.171	19.3222	18.1821	19.0525	18.4211	19.8841	18.9342	18.9217	18.9494
AFLADPSAFVAAAPVAAAT(UniMod:21)TAAPAAAAAPAK	T285	P05388	RPLP0	19.942	19.8453	20.2678	20.2394	20.7094	19.6775	20.2899	20.1199	19.5956	19.4954	20.4727	20.193	19.9071	19.8617	20.4041	20.9809	20.1691	19.6967	20.3365	20.0351	20.3872	20.4182	19.8853	20.846	20.5615	20.9051	20.9757	21.512	21.304	20.1668	20.1526	21.2581	20.0493	21.2163	19.7259	20.4917	20.8996	20.3111	20.4874
AGAIAPC(UniMod:4)EVT(UniMod:21)VPAQNTGLGPEK	T122	P05388	RPLP0	21.0947	21.4515	21.4588	21.7373	21.3411	21.5469	21.4189	21.3309	21.9245	21.0035	21.4921	21.5871	21.6372	21.2855	21.3387	21.2451	21.4876	21.049	21.5231	21.4176	21.8644	21.5705	21.3348	21.5028	21.7674	21.2874	21.436	21.7069	21.903	21.5277	21.4292	21.3131	21.2923	21.7775	20.9852	21.8141	20.9821	21.2895	21.2402
T(UniMod:21)S(UniMod:21)FFQALGITTK	T135;S136	P05388	RPLP0	17.9232	18.5733	18.4358	18.8074	18.2381	18.5433	18.1122	18.2689	18.569	18.0118	18.6188	18.4083	18.4636	18.0953	17.923	17.9429	18.4165	18.3276	18.3189	18.1411	18.3144	18.7049	18.176	18.5824	18.2915	18.2632	17.7721	18.3637	18.3329	18.3499	18.5176	18.394	17.9151	18.4841	17.7746	18.6495	17.4625	18.1999	18.3128
VKAFLADPS(UniMod:21)AFVAAAPVAAATTAAPAAAAAPAK	S273	P05388	RPLP0	21.3783	21.7642	22.1928	22.0038	21.5195	21.7087	21.9549	21.9151	23.0778	21.5051	22.0798	22.2303	21.8448	21.465	21.6512	21.4757	22.3623	21.4187	21.8955	21.9753	22.3229	21.8456	21.8863	22.2458	22.7492	21.8553	21.7601	21.9709	22.0842	22.249	22.4214	21.7711	21.9211	22.8473	21.499	22.7662	21.7175	22.0156	21.7112
LAS(UniMod:21)PELER	S73	P05412	JUN	23.1359	22.6111	22.7152	22.2007	22.5274	22.6861	23.7337	23.2001	22.0679	23.153	22.8625	22.5286	22.6911	23.1144	22.7307	22.9087	23.0414	23.0233	23.1078	23.0382	22.641	22.4578	22.9711	22.8274	22.717	23.0075	23.2457	22.883	22.5546	23.0041	22.7771	22.8529	23.0758	22.5871	23.6223	22.6017	23.3196	23.0128	22.891
NSDLLTS(UniMod:21)PDVGLLK	S63	P05412	JUN	21.3312	20.7579	21.0673	20.1757	20.4335	20.6922	21.8858	20.8956	20.5793	21.5003	20.9978	20.7689	20.82	21.3828	20.4548	21.1216	21.1862	21.1316	20.8543	21.544	21.1396	20.5036	21.0775	20.8893	21.3767	21.5067	21.5035	20.994	20.6598	21.3874	20.878	20.8998	21.2586	20.9462	21.4855	21.1056	21.6572	21.1285	20.9311
S(UniMod:21)PSKPLPEVTDEYK	S92	P05455	SSB	20.507	20.1439	20.277	19.8734	20.0244	21.0922	20.7371	20.9142	20.1113	20.5544	20.631	19.9148	19.8842	20.668	20.4136	20.068	20.4077	20.4275	20.9167	20.1256	20.1921	20.3281	20.754	20.1785	19.7588	20.8609	20.9346	20.2045	19.9108	20.6633	19.9646	20.4956	20.3247	20.2558	21.0012	19.9287	20.6606	20.7738	19.8979
T(UniMod:21)FC(UniMod:4)GT(UniMod:21)PDYIAPEIIAYQPYGK	T500;T504	P05771	PRKCB	17.6535	20.8564	17.2791	20.0248	20.071	19.6568	21.4187	20.3608	20.381	19.6445	20.6896	20.4628	16.9925	21.2804	20.6789	20.2489	20.8365	20.5388	20.3707	20.2566	20.415	20.4089	19.7018	19.9825	19.1521	20.8018	20.0166	20.3794	20.7338	20.0851	19.0313	19.5642	20.1246	17.4664	20.4013	20.1983	19.8488	18.1198	19.9901
LLEDGEDFNLGDALDS(UniMod:21)S(UniMod:21)NSMQTIQK	S398;S399	P05783	KRT18	19.0857	19.7003	19.1911	19.9104	20.5291	20.1198	19.2164	19.0291	20.6414	18.0033	18.4476	19.4569	20.2483	19.0383	18.5731	18.9283	18.972	20.1216	18.9282	18.9577	19.9415	19.7216	19.4653	18.8599	18.7693	18.9113	18.2102	19.5667	19.5347	19.4727	19.1588	19.0169	19.1817	18.7783	18.7302	18.7042	17.9042	18.716	19.1981
PVSSAAS(UniMod:21)VYAGAGGSGSR	S34	P05783	KRT18	24.2927	23.757	23.9068	23.6823	23.4817	23.9746	24.7766	24.8772	23.9732	24.8528	24.66	24.1503	23.9972	24.3155	23.9465	24.339	24.4501	24.581	24.7932	24.3897	24.142	24.2848	24.7256	24.4212	24.4367	24.9416	24.8145	24.4626	24.1696	24.6638	24.6413	24.6698	24.7957	24.6467	25.2327	24.6934	25.2482	25.0431	24.6844
S(UniMod:21)TFSTNYR	S7	P05783	KRT18	23.435	22.7606	22.97	22.6224	22.8087	23.1061	23.5139	23.7584	22.7575	23.9605	23.5902	23.267	22.9666	23.6586	23.091	23.3261	23.577	23.5807	23.622	23.4594	23.1501	23.026	23.5621	23.323	23.2825	23.8974	23.588	23.406	22.9448	23.7761	23.2668	23.7404	23.8507	23.25	24.3146	23.4418	24.1314	23.9913	23.6837
SLGS(UniMod:21)VQAPSYGAR	S18	P05783	KRT18	22.7171	21.0263	20.9375	20.5504	20.8984	20.9107	21.4993	23.067	21.8864	23.2445	21.5153	21.2959	21.4495	22.6657	22.3207	21.1574	22.6475	22.8198	22.7431	22.6392	22.4087	21.4401	21.413	21.3668	22.7629	22.571	21.9863	21.6493	21.8566	22.8261	22.0038	21.5378	23.0131	22.3857	23.3002	22.3136	23.2085	23.034	22.4033
(UniMod:27)ELQSQIS(UniMod:21)DTSVVLSM(UniMod:35)DNSR	S240	P05787	KRT8	20.0012	20.8732	20.0844	20.5828	19.5836	20.782	20.2311	20.0829	20.1828	20.2612	19.2696	20.129	20.3464	19.6857	19.6051	20.1597	19.5141	20.6477	19.5358	20.0012	20.6261	19.9288	19.915	20.0951	20.4439	19.8304	20.0199	20.0194	20.2471	20.2647	20.2325	20.2476	20.0309	20.353	19.8305	20.1616	19.6548	20.273	20.5242
AFS(UniMod:21)SRS(UniMod:21)YTSGPGSR	S21;S24	P05787	KRT8	18.2828	17.984	18.0211	19.6377	19.4415	18.184	18.5831	18.9164	17.2085	18.7009	19.378	18.415	18.2385	18.7779	18.1233	18.4376	18.9452	18.5644	18.7747	18.3844	18.4316	18.8616	18.1124	19.089	18.0703	18.9526	18.4512	18.8221	18.3962	18.8739	18.8451	19.0046	18.7094	18.2713	19.4187	18.135	18.9752	19.1563	18.6905
AQYEDIANRS(UniMod:21)R	S274	P05787	KRT8	17.5314	17.0205	17.2739	17.4927	17.9181	16.8058	17.7741	17.3617	17.2224	17.7003	17.5895	18.1943	17.2091	17.4235	17.4065	17.6592	17.0395	17.3816	17.5379	17.2128	17.241	17.3019	17.5329	17.6175	17.058	17.5956	17.3317	17.1932	17.0469	17.4621	17.514	17.1843	17.3404	17.4507	17.9328	17.5778	17.6777	17.504	17.7241
AS(UniMod:21)LEAAIADAEQR	S330	P05787	KRT8	21.5181	20.6304	21.2437	20.5024	20.44	20.8854	21.7824	21.6791	19.4416	21.4891	20.86	20.4371	20.7882	20.8977	20.9904	21.0954	21.0545	20.985	21.3628	21.2667	20.4864	20.6812	21.2149	20.9967	21.1567	21.4394	21.8552	20.8759	20.7114	20.7047	21.0601	20.8527	20.8885	21.3598	21.1476	20.6561	21.7379	21.5403	21.1855
AS(UniMod:21)LEAAIADAEQRGELAIK	S330	P05787	KRT8	18.2236	18.3169	18.3781	17.6502	17.5087	17.8251	18.5132	18.2297	18.8217	18.4134	18.0698	17.7897	17.2124	18.1228	17.6221	17.8657	18.5881	17.9891	17.9139	17.4214	17.2967	17.5312	17.6792	17.0175	17.3945	18.0816	18.3888	17.9753	17.4735	17.3571	17.503	17.7731	17.813	17.7417	17.8293	17.7979	18.5152	17.7803	17.7205
GQRAS(UniMod:21)LEAAIADAEQR	S330	P05787	KRT8	21.0285	20.268	20.8399	19.8368	19.9566	19.8074	21.3417	21.2551	19.1213	21.9184	20.6856	18.9915	19.3031	20.3989	20.9537	20.771	20.6382	20.7839	20.5978	21.655	21.1593	19.7462	19.654	19.1167	20.6439	21.4502	21.6205	19.572	19.7137	21.4683	19.6898	20.5167	20.6476	19.6912	20.8017	20.8183	21.3086	21.1006	19.6344
GQRAS(UniMod:21)LEAAIADAEQRGELAIK	S330	P05787	KRT8	19.3799	19.4032	19.3935	19.2066	19.3271	19.9316	18.6788	19.6356	18.5304	19.24	19.1305	18.9549	19.6814	18.5567	19.8107	19.2855	19.0264	19.2762	18.5374	18.4605	18.99	19.5257	19.3224	19.338	19.5309	19.4819	19.009	19.3076	19.3843	19.562	18.5412	19.2376	19.4903	19.2948	19.2635	19.2285	18.9825	19.1115	18.979
IS(UniMod:21)SSSFSR	S34	P05787	KRT8	19.6393	19.6184	19.6808	18.6556	19.663	19.4516	19.8412	19.8053	19.5956	20.2488	19.9841	19.4977	19.5476	19.2865	19.5111	19.5142	19.3139	19.5873	19.6444	18.7169	19.1599	19.352	19.7372	19.3133	19.0734	19.972	19.6451	19.4755	18.8446	19.4168	19.4374	19.7013	19.4172	19.462	19.7038	19.3281	20.1585	19.9237	19.4498
KLLEGEES(UniMod:21)RLES(UniMod:21)GMQNMSIHTK	S400;S404	P05787	KRT8	19.5852	19.7884	19.7219	20.1536	19.8179	19.7556	19.1758	19.422	20.3777	19.1122	19.7855	19.8687	19.8708	19.5181	19.4387	19.7186	19.7989	19.7526	19.5813	19.6136	19.9147	20.1353	19.8762	19.6932	19.7931	19.0122	19.2926	19.7824	20.2214	19.4506	20.1315	19.3254	19.6732	19.8326	19.0601	19.9406	19.0956	19.5433	19.8203
QLET(UniMod:21)LGQEKLKLEAELGNMQGLVEDFK	T153	P05787	KRT8	18.0056	18.3435	19.6446	18.0346	18.9682	18.6217	18.216	17.5817	17.8171	18.9676	17.6472	19.4394	19.4321	17.664	19.0946	19.2325	18.16	17.8948	18.2069	18.7581	18.1419	19.2132	18.8588	17.7306	18.3263	18.4725	18.1238	15.9632	18.4481	18.2799	18.3288	18.3637	17.6336	18.8564	18.0898	17.9145	18.2749	17.7179	18.2189
S(UniMod:21)LDMDSIIAEVK	S253	P05787	KRT8	19.2911	18.0633	18.8912	17.8377	18.1797	18.5967	19.4224	19.2485	17.0243	18.8024	18.3884	18.2046	18.3044	18.6791	18.7275	18.528	18.8177	18.5326	18.6385	18.3442	18.0611	17.9548	18.4405	19.0347	18.6123	18.554	19.3042	19.1339	18.3593	18.7964	18.8591	18.8305	18.912	18.3707	18.5437	18.0434	19.2531	19.215	19.0841
S(UniMod:21)YTSGPGSR	S24	P05787	KRT8	19.2991	19.4987	21.8468	18.5901	20.8521	25.6127	19.5933	19.19	24.9714	20.385	25.5341	25.3495	19.0043	26.0268	22.8156	25.9572	21.5773	20.4434	19.9316	19.4864	22.4896	23.8649	26.14	24.9164	21.7573	19.6248	19.694	23.9809	18.6972	20.5431	24.3739	20.4377	19.2178	22.8035	24.7786	22.6249	20.8461	25.1315	19.8327
TTSGYAGGLSSAYGGLTS(UniMod:21)PGLSYSLGSSFGSGAGSSSFSR	S432	P05787	KRT8	22.451	22.7006	22.8449	22.05	22.2481	22.8162	22.3147	22.7884	21.7919	22.7696	22.9819	22.8222	22.3952	22.6145	22.1415	22.6105	22.9217	22.8837	22.5435	22.6456	23.0897	22.4755	22.9245	22.6097	23.0691	22.2705	23.1534	23.0774	22.2322	22.8052	22.9879	22.8303	22.5729	22.4167	22.738	23.1796	22.6794	22.6852	22.6116
GAPGKDGEVGPSGPVGPPGLAGERGEQGPPGPT(UniMod:21)GFQGLPGPPGPPGEGGK	T674	P05997	COL5A2	20.9612	21.4163	21.3028	21.3388	21.2022	21.1784	21.1891	21.3945	21.1723	20.7968	21.3169	21.2297	21.1633	20.9379	20.9802	21.0851	21.035	21.0689	21.2834	21.2265	21.3643	21.0683	21.1548	21.1872	21.537	20.9674	21.0137	21.1287	21.1655	21.1484	20.9622	21.053	20.993	20.8549	21.1497	21.3572	20.6471	21.126	20.9685
S(UniMod:21)DAAVDTSSEITTK	S2	P06454	PTMA	21.3122	20.6143	20.9764	21.0072	19.7164	20.8866	21.9037	21.744	21.0513	21.6708	21.5945	21.1319	20.5205	21.1711	21.1848	21.4552	22.1601	21.2709	21.8019	21.2931	21.1497	20.9429	21.5427	21.5076	21.5703	21.4633	21.5796	21.1881	20.5321	21.4045	21.2201	21.339	21.5324	21.5772	21.6189	21.4076	21.7971	21.382	21.3643
IGEGT(UniMod:21)Y(UniMod:21)GVVYK	T14;Y15	P06493	CDK1	20.643	19.2343	19.822	18.7728	19.1832	20.2536	19.8121	20.0148	19.4208	20.4959	19.973	19.8673	20.4277	20.6551	20.3729	20.6581	20.4321	19.9866	19.8656	20.3207	19.2303	19.9072	20.2426	20.614	19.5766	19.6701	20.4354	20.3918	19.2869	19.8322	20.0467	19.8119	20.161	19.1691	20.6262	19.5602	20.5214	20.4648	20.7706
IGEGT(UniMod:21)YGVVYK	T14	P06493	CDK1	19.673	18.6866	19.6595	19.1847	19.0197	19.2286	20.1048	20.3135	18.4019	20.3888	19.7317	19.4021	19.1523	19.7525	19.6832	19.9738	19.967	19.5693	19.8731	19.6289	18.3121	19.4569	20.141	19.5567	19.3415	19.5935	20.1479	19.3709	19.0422	19.6334	19.2719	19.4391	20.0488	19.2715	20.2851	18.6194	20.6716	20.2694	19.8294
IGEGTY(UniMod:21)GVVYK	Y15	P06493	CDK1	22.1417	21.6803	21.5145	21.362	21.7894	21.6843	22.6273	22.3965	21.3697	22.4128	22.0538	22.0496	21.8719	22.2613	21.9025	22.2122	21.8384	22.2081	22.1399	22.1675	21.6587	21.7425	22.1504	21.7342	21.9985	22.1684	22.3962	21.6344	21.5812	22.2595	21.9962	21.9098	22.2492	21.4773	22.6862	21.5964	22.3683	21.9923	21.7105
(UniMod:28)QFAPIHAEAPEFM(UniMod:35)EMS(UniMod:21)VEQEILVTGIK	S177	P06576	ATP5F1B	19.3561	19.2634	19.4418	19.586	19.3855	19.3355	19.2876	19.0341	19.2453	19.7224	19.5309	19.2027	19.549	19.4132	19.7423	19.6046	19.6103	19.3591	19.3087	19.4016	19.3843	19.5278	19.6377	19.6482	19.5952	19.2944	19.0706	19.6712	19.3001	19.1063	19.5096	19.4616	19.4296	19.5861	18.7239	18.8076	19.1947	19.8462	19.6155
KGSITSVQAIYVPADDLT(UniMod:21)DPAPATTFAHLDATTVLSR	T368	P06576	ATP5F1B	21.4065	21.9298	21.7014	21.8001	22.0858	22.0874	20.98	21.2731	20.6684	21.184	21.7361	21.7174	20.7958	21.4519	21.89	21.6247	20.8883	21.8427	21.498	21.3358	21.1017	21.6833	21.3542	21.5666	21.1202	21.04	21.2485	21.5448	21.9365	20.9801	21.7747	21.5646	21.6256	22.0869	21.1201	21.3608	20.9706	21.3764	21.4892
AVNEKS(UniMod:21)C(UniMod:4)NC(UniMod:4)LLLKVNQIGS(UniMod:21)VTESLQAC(UniMod:4)K	S336;S349	P06733	ENO1	21.1423	21.2362	21.1142	21.3978	20.8512	20.7911	20.9296	21.0863	21.635	21.1491	21.244	21.4567	20.8335	21.0055	21.4685	21.2339	21.0951	21.1876	21.4246	21.2101	21.5065	21.3981	21.2471	21.3568	21.5876	20.927	20.8164	19.7028	21.6116	21.291	21.4844	21.2846	21.0917	21.2329	20.8038	21.3637	20.8397	21.3519	21.0847
DAT(UniMod:21)NVGDEGGFAPNILENK	T205	P06733	ENO1	18.9024	18.7966	20.0342	20.2002	19.3321	18.729	19.0133	18.6396	21.2798	18.3471	20.7674	19.0868	20.438	19.7964	18.5435	18.8673	19.44	19.9211	19.0734	18.9936	19.36	20.274	19.6271	19.6447	18.109	19.3071	19.6004	19.0442	19.6119	18.9907	19.1562	18.7431	18.1821	19.883	20.0023	19.1432	18.855	18.9356	19.2081
EIFDS(UniMod:21)RGNPT(UniMod:21)VEVDLFTSK	S14;T19	P06733	ENO1	19.1897	20.4098	19.6984	21.1694	19.1439	18.9378	19.1711	19.1561	21.6957	19.5952	19.6138	19.6693	19.3917	18.905	19.1578	18.802	18.7793	19.1557	19.3898	19.0424	19.7274	19.6477	19.0522	19.6908	19.4198	19.0009	18.9317	19.0137	18.7064	19.186	19.4724	18.5565	19.3454	19.1383	18.7858	19.6585	18.8234	19.1072	19.2005
GLFRAAVPS(UniMod:21)GAS(UniMod:21)TGIYEALELRDNDK	S37;S40	P06733	ENO1	19.1406	19.8119	19.5111	19.7311	19.7576	19.9766	19.6381	20.167	19.906	20.4827	20.0667	19.8362	19.9815	19.4385	19.8018	19.6088	19.2962	19.3118	19.4776	19.8924	19.7162	19.3204	19.4651	19.3019	19.8992	19.4538	19.3888	19.8973	19.7525	19.5986	19.4951	19.5937	19.3039	20.2043	19.5014	19.6394	19.1702	19.3423	19.5818
GLFRAAVPS(UniMod:21)GASTGIYEALELR	S37	P06733	ENO1	24.0571	23.9939	23.8802	24.1743	24.1764	23.8357	23.92	24.1143	24.9036	23.4392	23.7657	24.1558	24.1369	23.6241	24.4827	24.0439	23.9851	23.7211	24.3342	24.5861	24.225	24.1958	24.0893	23.7828	24.7373	24.4594	24.6681	24.2766	24.8638	23.982	24.0144	23.7945	24	25.2228	23.6787	24.4995	23.7501	23.7154	23.7816
HIADLAGNSEVILPVPAFNVINGGS(UniMod:21)HAGNK	S157	P06733	ENO1	24.2082	24.9761	24.5431	24.8355	24.8746	24.7905	23.7381	23.8935	24.903	23.5665	24.3133	24.4881	24.8323	24.3329	25.0354	24.1677	23.3669	24.4545	24.2549	24.3938	24.49	24.7618	24.2569	24.3079	22.3489	23.6134	23.8286	24.7036	25.2326	24.1665	24.6678	24.4168	23.9985	24.7685	23.7991	24.6653	23.1636	23.8856	24.1079
IHAREIFDS(UniMod:21)RGNPT(UniMod:21)VEVDLFTSK	S14;T19	P06733	ENO1	22.4068	22.6166	22.497	22.7946	22.3097	22.5442	22.1682	22.4717	22.8778	22.1484	22.4493	22.3336	22.508	22.3586	22.7503	22.4022	22.3284	22.3509	22.5594	22.4814	22.6114	22.4449	22.2957	22.2172	22.738	22.3289	22.4507	22.6551	22.662	22.3525	22.5608	22.3702	22.1683	22.8095	22.2086	22.6732	22.0707	22.3783	22.326
IHAREIFDS(UniMod:21)RGNPTVEVDLFTSK	S14	P06733	ENO1	21.8739	18.9864	18.7819	20.1826	19.4264	18.988	19.1957	18.8239	18.9692	21.8005	19.7246	18.9683	19.8383	18.5377	22.4015	19.9509	18.0028	18.806	21.7719	18.0883	18.0625	19.1722	21.8199	18.7293	20.559	21.8202	22.0825	18.9088	18.5463	21.8319	19.4037	19.0634	18.8237	20.4513	21.7672	18.6271	19.7078	19.0036	19.7417
LMIEMDGTENKS(UniMod:21)KFGANAILGVSLAVC(UniMod:4)K	S104	P06733	ENO1	20.8425	20.5313	20.3155	21.1433	20.3671	21.2141	19.6373	20.3125	20.2252	19.4686	19.7927	20.0467	20.0806	19.0663	19.8478	20.5647	18.2883	20.0765	20.8745	19.597	20.5624	20.7026	20.2897	20.3551	19.9915	19.8914	19.9817	20.5639	20.4538	20.9252	20.9948	20.9404	20.5551	21.2114	19.9902	20.6828	19.9233	19.826	20.439
LNVT(UniMod:21)EQEKIDKLM(UniMod:35)IEM(UniMod:35)DGTENK	T85	P06733	ENO1	18.302	19.2494	18.7882	19.065	18.8051	18.635	17.654	18.3009	18.9479	18.145	18.6749	19.1103	18.985	18.5648	19.0953	18.6168	16.785	18.2347	18.1991	18.3533	18.8376	18.5345	18.2357	18.759	18.1452	18.8266	18.3062	18.4186	18.6918	18.4092	18.4202	18.599	18.2829	18.6081	18.0059	18.4889	18.0041	18.5649	18.6463
SC(UniMod:4)NC(UniMod:4)LLLKVNQIGS(UniMod:21)VT(UniMod:21)ESLQAC(UniMod:4)K	S349;T351	P06733	ENO1	19.5205	18.8964	19.1643	18.9038	18.579	18.6934	19.1143	20.3108	19.1143	19.5041	19.4379	18.8765	18.9814	18.9044	18.7562	19.081	17.2459	19.2961	19.646	19.2125	18.4972	18.9224	19.2234	19.1244	20.6841	19.3871	20.0555	19.0046	18.8725	19.2429	19.164	19.5455	19.7088	19.573	19.673	19.4359	20.0706	20.0516	19.6808
SPDDPS(UniMod:21)RYISPDQLADLYK	S268	P06733	ENO1	18.1351	21.4436	20.5408	19.6776	19.3438	19.7249	23.4874	23.5609	20.7494	17.9052	20.8782	20.4628	20.3579	19.5861	21.233	19.8104	20.2427	23.5396	20.1027	20.2784	20.1308	20.2795	20.5631	20.4755	23.925	20.9529	19.994	18.5858	21.0015	20.781	20.3308	20.4616	20.228	20.9813	20.7825	23.8386	21.3308	20.9075	20.3424
Y(UniMod:21)IS(UniMod:21)PDQLADLYK	Y270;S272	P06733	ENO1	22.0385	22.5394	22.32	22.7382	22.4536	22.4982	22.2154	22.2422	22.432	21.9763	22.4656	22.5346	22.3954	22.135	22.2384	22.1871	22.4207	22.2473	22.4243	22.151	22.6217	22.5257	22.2223	22.5872	22.6756	21.9644	21.9197	22.5134	22.5239	22.3218	22.5108	22.3091	22.0806	22.576	21.891	22.5716	21.7859	22.0992	22.3166
VIPAT(UniMod:21)DLSEQISTAGTEASGTGNMK	T661	P06737	PYGL	19.9908	20.4217	20.6866	19.3366	20.1035	20.1415	19.2417	19.8197	20.435	19.4953	19.937	20.4929	20.3769	20.1552	20.1256	20.0627	20.8258	20.0834	20.2158	19.7944	20.4786	19.6977	20.002	20.3795	20.1285	19.2158	19.6419	20.0799	19.7151	20.0644	20.2602	20.0712	19.9231	20.368	19.6252	20.2102	19.2566	19.7606	19.8061
VS(UniMod:21)LAEKVIPAT(UniMod:21)DLSEQISTAGTEASGTGNMK	S652;T661	P06737	PYGL	18.7878	20.5182	19.6204	20.7776	20.7236	19.0434	19.6271	19.1837	20.381	20.5979	19.8286	19.3445	20.5436	18.9205	19.3561	19.0815	18.7852	19.2362	20.4591	20.4924	19.7559	20.6899	19.7982	20.1404	19.2907	19.6718	18.7538	19.7372	19.9735	19.16	20.2328	18.8553	19.0481	19.5279	18.6874	19.6868	19.402	18.8263	19.5961
IEPELDGS(UniMod:21)AQVT(UniMod:21)SHDASTNGLINFIK	S532;T536	P06744	GPI	19.3356	19.4374	19.9362	20.0969	20.0415	19.8435	18.8669	18.9024	19.2424	19.7071	19.4148	19.8091	20.0052	19.0687	19.9024	19.5936	19.5041	19.3335	19.5363	19.1317	19.763	19.8697	19.4847	19.4372	19.188	19.2554	19.4658	19.8467	20.0502	19.5893	19.6685	19.6254	19.3575	19.8837	18.4966	19.7593	18.5776	19.5197	19.6784
VDHQTGPIVWGEPGTNGQHAFY(UniMod:21)QLIHQGTK	Y392	P06744	GPI	20.8935	21.3339	20.9038	21.2089	20.3565	21.3036	20.3174	20.1634	20.4962	19.7506	20.7767	20.7008	20.1641	20.4152	20.611	21.0204	20.6656	20.9284	20.44	20.8268	20.3887	21.2378	20.3757	20.8635	20.3428	19.6127	21.0373	20.6567	20.4544	20.2365	21.036	20.8299	20.6066	20.7175	19.9662	20.7726	20.0714	20.4075	21.0252
(UniMod:1)EDS(UniMod:21)MDMDMSPLRPQNYLFGC(UniMod:4)ELK	S4	P06748	NPM1	19.0076	19.7877	18.8757	18.5412	19.9313	19.6704	19.1461	19.3321	20.3196	20.2896	19.2501	19.214	18.9668	19.3447	19.1825	19.5664	20.0624	19.7185	19.5245	18.9373	19.5615	18.7079	19.1145	19.6426	18.8338	19.35	19.2618	20.3303	19.6445	19.2746	19.2921	19.2108	18.1821	19.3583	19.3605	18.9899	19.1324	19.3776	19.5709
ADKDY(UniMod:21)HFKVDNDENEHQLSLR	Y29	P06748	NPM1	21.0478	21.8692	21.2371	21.5123	22.3814	22.2227	20.0064	20.3404	21.2863	20.3122	21.9926	21.7004	22.2496	20.9529	22.0759	21.1665	20.4411	21.1366	21.4879	20.7328	21.7238	21.4328	20.8374	22.2725	21.3821	20.291	20.7361	18.6915	21.8087	18.6201	21.6364	22.2858	20.9936	22.4435	21.1238	21.0709	20.2157	21.4145	21.0845
C(UniMod:4)GSGPVHISGQHLVAVEEDAES(UniMod:21)EDEEEEDVK	S125	P06748	NPM1	18.0961	20.7083	21.0865	19.9708	20.082	20.5924	21.1676	21.0375	21.6508	20.5133	21.1527	20.6896	17.5542	17.9969	18.4007	21.0604	18.3293	17.2122	21.0603	21.1206	18.8651	19.986	20.7142	18.0694	18.4733	21.4636	21.0452	20.4223	20.1218	20.986	20.5078	18.2456	20.9063	20.3389	21.6264	18.0838	20.7929	17.0564	18.079
DELHIVEAEAM(UniMod:35)NY(UniMod:21)EGSPIK	Y67	P06748	NPM1	20.3272	18.922	18.9427	18.8394	19.2298	19.2025	19.3231	20.219	19.5464	19.2026	19.406	18.5179	19.5285	19.8664	20.7515	20.1953	19.5247	19.2546	19.4974	19.1038	19.1206	19.6	19.195	19.413	19.3108	19.7243	19.7106	18.6814	18.9196	18.4826	19.6932	19.6856	19.7449	18.9186	19.5334	18.6008	20.4318	20.2149	21.4405
DELHIVEAEAMNY(UniMod:21)EGSPIK	Y67	P06748	NPM1	19.7659	20.0114	20.0752	21.1854	19.8516	20.2159	19.8517	19.6882	18.6732	19.6294	21.0677	21.0782	20.3897	21.0178	19.5542	21.2998	21.725	20.1901	20.306	21.1642	21.0991	21.4022	21.1897	21.7531	19.7527	20.0769	19.3121	20.5914	19.7591	19.7069	21.7993	21.4851	21.1505	20.1515	20.5461	19.5034	20.909	21.4012	21.7566
DELHIVEAEAMNYEGS(UniMod:21)PIK	S70	P06748	NPM1	18.3307	19.5701	20.57	19.8219	20.6739	19.8858	19.814	20.2879	20.4962	20.6557	19.7513	19.7719	20.5573	20.925	20.2774	21.9424	20.2758	18.9697	20.1825	20.8076	18.8018	18.5292	20.4829	20.8422	21.3512	19.9793	22.4084	21.664	20.3708	20.4688	21.3401	22.0321	20.3953	20.9484	20.5989	20.8103	20.773	21.8133	21.1038
EDSM(UniMod:35)DM(UniMod:35)DMS(UniMod:21)PLRPQNYLFGC(UniMod:4)ELK	S10	P06748	NPM1	18.4537	20.4857	18.917	20.7722	18.5057	19.6034	18.8101	18.8958	17.6382	18.6426	20.188	20.0642	19.7397	19.7966	19.5534	19.6814	19.2933	18.5173	19.8122	18.4185	18.9808	18.5338	18.5096	18.9504	19.4339	18.6334	18.6532	20.0227	19.2572	18.6846	19.0294	18.8459	19.0367	18.5862	18.3355	19.1879	18.2494	18.5754	19.2121
GPSS(UniMod:21)VEDIK	S243	P06748	NPM1	17.5967	17.6799	17.3532	17.4206	17.6526	17.4903	17.0245	17.2951	17.9323	17.3117	17.4492	17.2308	17.6583	17.1825	17.4022	17.4005	18.282	17.6753	17.3694	16.9563	17.2415	17.8751	17.5001	18.1881	17.3942	16.8682	16.8664	17.6858	17.0927	17.4166	17.1622	17.6642	17.3979	17.3186	17.092	17.5876	17.4043	17.5463	17.7223
M(UniMod:35)S(UniMod:21)VQPT(UniMod:21)VSLGGFEITPPVVLR	S82;T86	P06748	NPM1	19.7713	20.2407	20.0936	20.5529	20.037	20.3837	19.0897	19.7161	20.62	18.9701	20.2788	20.5986	20.1525	19.7603	20.2188	19.8917	19.9219	19.9187	20.4955	19.5693	20.245	20.4818	20.0195	20.0973	20.5553	19.2936	19.4031	20.1034	20.3563	20.1055	20.2018	20.0964	19.7979	20.1914	19.1614	20.2553	19.0745	19.6352	19.8293
MEDS(UniMod:21)M(UniMod:35)DMDMSPLRPQNYLFGC(UniMod:4)ELK	S4	P06748	NPM1	17.8553	19.3374	19.6263	18.654	17.4744	19.4426	18.0095	18.265	18.9771	19.2675	18.3076	18.4085	18.6803	19.6074	18.0271	18.486	19.5906	18.1621	18.2294	18.6133	18.6191	18.3326	18.3	18.7705	19.0579	18.8232	19.3584	19.537	17.8598	18.3562	18.8011	18.4493	18.5478	18.6208	17.8819	18.7895	18.6143	18.4627	18.4904
MQAS(UniMod:21)IEK	S254	P06748	NPM1	17.9813	17.9028	17.7672	17.3065	17.9948	17.9005	16.9016	17.569	17.3978	17.0976	17.0978	17.3416	17.7063	17.9361	16.8953	17.9784	16.5925	18.0155	17.2069	17.6346	17.4917	17.4366	17.5858	17.4476	16.933	16.725	17.3294	17.7318	15.3813	17.8537	17.6576	17.8116	18.0424	17.7056	17.6841	17.5783	17.3443	17.6405	17.4187
MS(UniMod:21)VQPTVSLGGFEITPPVVLR	S82	P06748	NPM1	18.9031	19.952	18.8832	19.484	19.3337	19.5801	19.0429	18.7211	19.8173	18.8813	19.292	19.4731	19.3605	18.7265	18.7372	19.2715	19.4236	19.3051	19.3304	19.3175	18.4974	19.6643	19.4048	19.3639	19.2137	19.4292	18.6599	19.5002	19.8439	19.0049	19.659	19.4023	19.3872	19.3376	19.1349	19.453	18.9073	19.1521	19.0419
MSVQPT(UniMod:21)VS(UniMod:21)LGGFEITPPVVLR	T86;S88	P06748	NPM1	17.2418	17.3208	17.2158	17.2909	16.7903	17.446	16.3412	16.4867	18.2691	16.9501	17.6356	17.6646	17.266	16.1109	16.3483	17.1885	17.9236	17.3126	18.0438	17.7032	17.1722	17.5134	17.6853	16.6059	17.0321	16.1514	16.4573	17.5917	17.8255	17.6311	17.454	17.5794	17.2287	17.9078	17.2101	17.7641	15.9211	17.3772	15.9851
TVSLGAGAKDELHIVEAEAM(UniMod:35)NYEGS(UniMod:21)PIK	S70	P06748	NPM1	21.5658	20.7421	20.8222	21.0365	20.7335	20.7032	21.0146	21.026	20.607	21.423	20.8328	21.2257	21.0695	21.3909	21.7637	21.4977	21.0191	21.3642	21.1243	21.0183	20.8843	20.331	20.6715	20.9889	20.3428	21.0379	21.5839	21.0076	20.7179	21.17	21.2254	21.3248	21.4508	20.8394	21.2657	20.4142	21.9712	21.7799	21.9873
TVSLGAGAKDELHIVEAEAMNYEGS(UniMod:21)PIK	S70	P06748	NPM1	22.1994	21.2299	21.7474	21.0013	21.2961	21.2943	21.1268	21.9202	21.5154	22.3583	20.6263	20.6902	21.2631	21.1748	21.4996	22.7591	21.5291	22.6922	21.508	21.3438	21.7481	21.3063	21.204	22.4198	21.4871	21.0364	21.4464	22.7068	21.1443	21.2785	21.4083	21.8252	21.953	21.2233	21.6897	21.1372	21.5512	22.1113	22.3503
HERMKVY(UniMod:21)VPTGFSAFPFELLHTPEK	Y393	P07099	EPHX1	20.4098	21.0115	20.7324	21.1162	21.0847	20.9272	20.0974	21.2387	21.074	20.4313	20.8691	21.0854	20.8309	20.4607	20.7407	20.6893	20.6311	20.6514	20.4862	20.5652	20.9438	20.9525	20.8369	20.7996	21.3041	20.1361	20.4657	20.919	21.0536	20.4719	20.7904	20.4383	20.2339	20.7718	20.2893	20.8964	20.1708	20.5642	20.5331
IDKFRFT(UniMod:21)PPLEDSC(UniMod:4)FHYGFNSNYLK	T73	P07099	EPHX1	19.3785	19.7086	19.6306	19.9542	19.6312	19.7298	19.4558	19.0662	19.6651	19.2686	19.5517	19.8942	19.6805	19.3297	19.5045	19.631	19.5394	19.696	19.4089	19.2322	19.5056	19.7037	19.4793	19.7687	18.2344	19.4513	18.6755	19.6802	19.7918	19.2915	19.6956	19.4482	19.3687	19.8041	18.8906	19.3223	18.7229	19.2193	19.6952
VIGS(UniMod:21)GC(UniMod:4)NLDSAR	S162	P07195	LDHB	22.7578	22.9874	22.97	23.1387	23.0442	23.0084	22.7588	22.7008	23.2116	22.5669	22.7964	23.0296	22.9924	22.5403	22.5996	22.9209	22.9451	22.722	22.7727	22.8877	23.0684	23.2502	23.0312	22.8107	23.1457	22.5801	22.6701	22.7402	23.48	22.6573	23.2546	22.5559	22.8673	22.9492	22.3946	23.0656	22.4307	22.6684	22.6871
TPAAPAS(UniMod:21)PAAVPSEGSGGSTTGWR	S156	P07199	CENPB	20.823	20.8009	20.7353	20.408	20.5749	20.7959	20.8123	20.8414	20.731	20.931	20.8713	20.6627	20.9045	21.2623	20.8366	21.0614	20.546	21.1862	20.8543	20.877	20.679	20.8359	20.8954	20.6883	20.8207	21.0434	20.94	20.8374	20.7225	20.9417	21.0152	20.9837	21.148	20.4973	21.2295	20.8282	20.9346	20.8421	20.7884
(UniMod:28)QFLQAAEAIDDIPFGIT(UniMod:21)SNSDVFSK	T187	P07237	P4HB	20.3625	20.7062	20.7492	20.044	19.6629	20.6868	20.8719	20.7991	20.3998	20.8113	17.7359	21.4569	19.8469	20.4223	20.4874	20.6122	20.0922	20.9781	21.011	20.0124	20.5634	20.644	20.3433	20.1979	21.0026	20.0921	20.6843	20.5591	21.6086	20.245	20.62	21.2558	20.2547	20.4954	19.7712	20.5133	19.7846	20.2381	20.576
QFLQAAEAIDDIPFGIT(UniMod:21)SNSDVFSK	T187	P07237	P4HB	20.802	21.0841	21.0684	21.1123	21.0869	18.2974	20.556	20.8563	20.8271	20.4942	18.4443	21.0151	21.0378	20.8325	18.0234	20.873	18.6254	20.911	20.9823	20.9716	21.1541	21.1867	20.7773	18.4032	21.2285	20.4134	20.9229	18.5584	21.3989	20.8662	18.3715	18.2254	20.831	18.9551	20.4996	20.8828	18.3843	18.424	21.0468
THILLFLPKS(UniMod:21)VS(UniMod:21)DYDGK	S264;S266	P07237	P4HB	19.3526	19.9288	20.1772	20.4944	20.0597	19.4766	20.5784	18.8601	20.7202	20.2153	20.7106	20.495	19.9	19.2679	20.0362	20.3588	18.7852	18.9544	20.1652	20.3076	19.4408	20.2786	19.6413	20.3418	20.1528	19.6976	19.1997	19.7753	19.9735	18.6353	19.592	19.3415	18.8399	18.8178	19.5922	19.8563	19.3432	19.2345	19.7
AS(UniMod:21)MKGLGT(UniMod:21)DEDSLIEIIC(UniMod:4)SR	S117;T123	P07355	ANXA2	21.2185	19.0338	21.1877	19.1027	18.9792	18.8019	21.2688	18.0673	20.7718	18.4012	19.0409	19.2354	18.8757	21.1377	19.4369	19.1778	18.1973	19.1989	18.7912	18.3772	19.803	19.1969	18.8881	19.3481	19.1877	19.6948	20.8624	19.0007	19.2057	21.0982	19.1619	18.9127	21.124	21.6611	18.2198	18.6326	21.1118	21.288	18.9815
GLGTDEDSLIEIIC(UniMod:4)SRT(UniMod:21)NQELQEINRVY(UniMod:21)K	T136;Y147	P07355	ANXA2	21.572	21.7563	21.6471	21.7019	22.0209	21.8425	20.9947	21.2322	20.975	21.092	21.5366	21.6195	21.9	21.5072	21.7431	21.6873	21.6058	21.6849	21.6225	21.6371	21.5286	21.8854	21.5614	21.862	21.3906	21.1324	21.3425	21.9908	21.9775	21.5159	21.8834	21.7649	21.5584	21.797	21.1395	21.4643	21.2189	21.5616	21.955
GVDEVT(UniMod:21)IVNILTNR	T55	P07355	ANXA2	17.0589	17.3067	16.7737	17.441	16.7353	17.1624	16.9535	16.936	17.5482	16.8179	17.2951	17.0768	17.1173	16.7673	16.8523	17.0089	17.3203	17.3102	17.1656	17.164	17.3011	17.3685	17.2589	17.0187	16.5377	16.5467	16.9736	16.8498	17.2905	16.8215	17.2456	16.7972	17.0909	17.5507	16.9132	17.284	16.3652	17.1266	17.0727
SEEIIT(UniMod:21)PVY(UniMod:21)C(UniMod:4)TGVSAQVQK	T7;Y10	P07384	CAPN1	20.2769	20.2282	20.3694	20.3364	20.5009	20.5923	20.1265	19.9702	20.4394	19.8613	19.9546	20.6544	20.2222	20.2009	19.8263	19.9952	20.7317	19.986	20.5509	20.1849	20.6178	20.4765	20.3424	19.9937	20.2075	19.807	20.2107	20.0842	20.5813	20.4133	20.4139	19.8938	20.3536	20.1342	19.8305	20.3418	19.6791	20.1607	20.0684
MAVTFIGNS(UniMod:21)T(UniMod:21)AIQELFK	S371;T372	P07437	TUBB	17.899	18.0227	17.9489	18.213	17.8006	17.8872	17.8603	17.7575	18.6486	18.0782	18.1749	18.0965	18.0069	17.836	17.9575	18.1012	19.1236	17.9608	18.238	18.1468	18.0212	18.0259	18.2408	18.196	17.5404	18.2457	18.4101	18.2008	18.3351	18.2144	18.3182	18.0053	18.0966	18.3363	17.9032	18.2687	17.7171	17.9679	17.8676
(UniMod:1)AGWNAY(UniMod:21)IDNLM(UniMod:35)ADGTC(UniMod:4)QDAAIVGYK	Y7	P07737	PFN1	17.0164	20.5074	19.9202	20.5876	21.1015	19.608	19.5371	19.1753	19.8679	20.6562	20.1681	20.7237	20.3579	20.6922	18.9591	20.656	20.6224	20.1215	19.6244	21.2196	20.1917	19.7667	20.2771	20.5055	20.3285	17.6474	18.0015	20.2954	20.3468	19.2268	20.2798	19.8342	19.6673	19.9101	19.7649	19.7598	18.9738	19.7188	20.0094
(UniMod:26)CS(UniMod:21)VIRDS(UniMod:21)LLQDGEFSMDLR	S72;S77	P07737	PFN1	18.0932	18.1305	18.0772	18.4053	18.1273	18.1594	17.6923	18.2317	17.8533	17.4916	18.0215	17.942	18.37	18.1887	18.2216	18.121	23.4065	18.3326	18.6101	18.3729	18.1771	18.0759	17.8058	18.1669	18.7262	17.5736	17.954	18.8733	23.8556	18.1055	18.6582	18.4041	18.2323	18.7798	17.6727	18.1708	17.9226	18.2924	18.5806
C(UniMod:4)S(UniMod:21)VIRDS(UniMod:21)LLQDGEFSMDLR	S72;S77	P07737	PFN1	18.3094	18.9528	19.9202	18.3517	23.7299	20.0096	17.7732	19.6722	19.3051	17.7921	19.7538	19.0326	20.4851	20.5371	20.2657	20.3214	19.5763	20.3832	18.7278	19.3884	18.3787	23.8441	19.7133	19.465	19.6595	17.634	18.4482	19.7753	19.361	20.0836	19.1578	20.0281	18.4907	18.6818	17.7891	19.2683	18.2181	18.9356	19.2439
S(UniMod:21)FPDFPTPGVVFR	S15	P07741	APRT	19.1145	19.5505	19.6587	19.639	19.4937	19.3694	19.182	19.4705	19.9698	19.2128	19.6109	19.8091	19.4202	19.2918	19.3898	19.1891	19.7364	19.336	19.5554	19.3938	19.8498	19.5968	19.3259	19.6141	19.3823	18.904	18.9078	19.6838	19.7551	19.6401	19.7615	19.5048	19.4089	19.8294	19.0383	19.9243	19.1278	19.3902	19.5639
AS(UniMod:21)EDLKT(UniMod:21)HMVVANTMEDFQK	S1417;T1422	P07814	EPRS1	19.2844	22.5908	20.7885	20.0693	21.1047	20.5496	19.5874	19.1305	20.7202	18.7023	20.3467	19.6156	21.0171	19.0663	20.3157	19.441	19.0026	19.8961	19.2262	19.3719	20.1229	20.4061	19.879	20.377	19.264	20.3654	19.4794	19.9032	20.5306	19.4668	19.787	19.485	19.2172	19.6461	19.3068	20.0374	19.2735	19.4366	19.833
ENILHVSENVIFT(UniMod:21)DVNS(UniMod:21)ILR	T49;S53	P07814	EPRS1	16.0865	15.6961	15.9527	16.6876	16.3632	15.9514	15.7186	15.514	15.1972	15.322	15.4382	17.7057	15.6789	15.8567	15.5237	15.9092	17.0685	16.1529	16.196	15.4579	15.3349	16.198	15.723	15.1314	16.6792	16.1532	16.3747	16.1765	16.4728	15.5162	15.5326	15.746	15.4407	16.2398	15.4458	15.8974	15.4888	15.0713	16.0935
(UniMod:27)ESEDKPEIEDVGS(UniMod:21)DEEEEK	S263	P07900	HSP90AA1	17.3128	18.0684	18.079	17.692	17.6986	20.4366	17.5289	19.9594	18.795	19.7816	19.3615	18.9243	17.1411	19.1655	17.8596	19.4194	16.5527	19.1201	19.0702	17.9442	19.7672	19.9853	19.0613	18.9172	16.9611	18.2781	16.9855	17.0751	18.1716	19.2164	18.8011	16.2851	16.2865	18.6208	18.3464	18.4828	17.6504	18.2614	17.8272
(UniMod:27)ESEDKPEIEDVGS(UniMod:21)DEEEEKK	S263	P07900	HSP90AA1	19.2292	19.87	19.3286	18.8469	18.1136	19.0723	19.5497	19.6212	20.4861	19.3401	19.123	20.0677	18.5991	19.6688	18.6066	18.6593	19.2016	18.3057	18.6993	19.6434	19.8408	19.7514	18.4154	20.0407	18.263	20.1329	18.8118	18.6687	17.2821	19.3814	19.1041	20.0712	18.1385	19.2948	20.0829	19.3134	18.7011	19.208	18.3226
ESEDKPEIEDVGS(UniMod:21)DEEEEK	S263	P07900	HSP90AA1	17.0228	17.9409	18.03	18.1196	17.4809	17.4063	17.5963	17.7728	18.65	16.8978	18.2223	17.7525	18.1779	17.771	17.5977	16.8525	16.5832	18.4719	17.1597	17.8101	18.3394	18.1463	16.9781	16.8073	18.2152	17.9353	16.6376	18.7408	16.8426	17.4338	16.474	18.8422	16.2027	17.6617	18.1159	18.1355	16.4609	17.6919	17.5963
ESEDKPEIEDVGS(UniMod:21)DEEEEKK	S263	P07900	HSP90AA1	19.0151	19.4665	16.7323	17.2769	17.0439	19.276	15.1915	19.2433	20.5119	19.0654	20.0037	19.4672	18.6581	19.5341	19.5878	18.8383	19.0663	18.9672	19.2509	19.3743	19.9059	17.3233	18.5048	18.727	18.1319	18.5798	18.6728	18.975	14.2748	19.1952	17.7168	18.6413	18.1057	18.0028	17.2695	19.3973	18.495	18.9731	18.4039
HLEINPDHS(UniMod:21)IIETLR	S641	P07900	HSP90AA1	20.2772	20.6518	20.5697	20.822	20.5009	20.5881	20.9895	20.4374	20.8348	20.621	20.6261	20.6544	20.601	20.2547	20.4548	20.1822	20.4718	20.4026	20.7769	20.3213	20.6576	20.5572	20.5195	20.6277	19.9943	19.6668	18.994	20.6547	20.7982	20.3605	20.4408	20.351	20.2462	20.6386	20.0502	20.8324	20.0992	20.3781	20.3686
HSQFIGY(UniMod:21)PITLFVEK	Y216	P07900	HSP90AA1	22.3257	22.6507	22.5905	22.7695	22.4698	22.9176	22.2802	21.9561	22.835	22.5545	22.7134	22.9652	22.7656	22.2198	22.2874	22.5262	22.6341	22.4916	22.2057	22.272	22.4669	22.6407	22.6827	22.656	20.5474	22.156	21.7116	22.5304	22.9467	22.1781	22.4828	22.3515	22.1593	22.2988	21.8104	22.5272	21.8149	22.5963	22.4118
HSQFIGYPIT(UniMod:21)LFVEK	T219	P07900	HSP90AA1	18.7402	19.0339	18.9295	18.967	23.9211	23.643	19.64	19.08	19.0291	19.8027	19.0037	19.3526	18.8387	19.0232	18.561	18.8728	20.054	18.9763	19.9683	20.0474	20.1867	19.1173	19.0461	19.0117	18.7788	19.859	19.1399	18.9198	18.9609	20.2884	18.8996	20.6785	20.2554	20.7107	19.1123	23.7272	19.0423	22.9561	18.836
LVT(UniMod:21)S(UniMod:21)PC(UniMod:4)C(UniMod:4)IVTSTYGWTANMER	T594;S595	P07900	HSP90AA1	23.7914	24.5198	21.9597	23.8737	21.468	22.177	21.085	20.0788	20.381	20.9026	21.4146	24.4024	22.2866	21.7197	24.0782	21.623	23.8297	22.8759	22.6711	21.024	21.1119	24.4646	23.9877	21.5703	21.4294	22.5616	23.3165	22.9732	22.574	22.3609	23.4148	22.5937	22.6791	22.8213	22.4932	22.4487	23.0892	23.6089	23.2168
(UniMod:28)QAVEMKNDKS(UniMod:21)EEEQSSSSVK	S233	P07910	HNRNPC	19.2783	17.3803	18.7928	17.0744	16.3564	18.5727	16.9318	18.5072	18.1589	18.7463	16.5284	16.7838	17.469	18.9614	17.3138	18.9104	18.8788	18.7915	16.3422	17.4794	16.7182	17.0516	17.1588	14.7991	17.0048	17.5488	18.4308	16.7596	16.2481	17.0385	16.9068	16.9674	17.338	16.5821	16.8776	16.7167	18.5203	17.6106	17.8972
MES(UniMod:21)EGGADDS(UniMod:21)AEEGDLLDDDDNEDRGDDQLELIK	S253;S260	P07910	HNRNPC	17.8032	19.1806	19.3105	18.7422	17.7582	17.9395	17.9018	19.1544	17.6677	17.831	19.458	19.2743	19.6955	19.5969	18.4277	20.2474	19.44	19.0639	17.4663	19.4166	19.4558	19.1565	19.3935	18.5424	17.3418	19.6291	19.9871	18.8326	19.1282	19.0997	19.2602	18.3304	18.1821	18.8496	20.0272	19.2089	19.4602	19.2998	19.1306
MESEGGADDS(UniMod:21)AEEGDLLDDDDNEDRGDDQLELIK	S260	P07910	HNRNPC	17.8329	20.1558	19.5376	20.0948	20.6181	19.6221	18.186	19.1263	18.3359	20.0184	19.3213	19.2379	18.6401	19.8206	19.0519	20.228	20.9944	19.6203	18.5204	19.3216	19.6511	19.978	18.8849	19.3462	19.652	19.1984	19.9083	19.684	19.5174	18.9329	19.439	19.2308	19.852	19.5107	19.9561	19.5294	18.9342	19.7447	19.6293
MESEGGADDS(UniMod:21)AEEGDLLDDDDNEDRGDDQLELIKDDEK	S260	P07910	HNRNPC	18.3994	19.3834	19.4185	18.7471	18.2649	18.2959	18.1815	18.7721	20.7494	17.5517	19.9702	18.7127	18.8212	18.7327	18.7941	18.8582	19.3044	19.5239	18.8257	18.4441	20.1468	19.1454	19.0788	18.9771	19.652	19.249	18.8402	19.5138	19.6099	18.8252	18.7466	18.917	18.2148	19.321	18.1246	19.0881	18.6143	18.9564	18.8009
QAVEM(UniMod:35)KNDKS(UniMod:21)EEEQSSSSVK	S233	P07910	HNRNPC	18.1992	18.0842	18.0976	17.8837	17.5631	17.6073	19.0635	18.1547	18.3666	17.5183	18.76	17.9223	18.2019	18.2077	17.8788	17.7632	18.6093	17.5527	18.86	17.9605	17.776	18.0589	17.6721	17.876	18.3682	18.5702	18.1855	17.5706	17.0525	18.0802	17.3449	18.2028	17.6889	17.9209	19.0166	17.9055	17.7232	17.8724	17.9823
KAT(UniMod:21)DAEADVASLNR	T79	P07951	TPM2	21.5395	21.137	21.8224	22.107	21.3921	21.3295	21.5489	21.508	22.0681	21.4482	21.3917	21.9412	21.5058	21.5166	21.131	21.598	21.8836	21.6712	21.4199	21.6596	21.4244	21.9225	21.696	21.3871	22.0785	21.6091	21.5525	21.3925	22.0236	21.2258	21.8704	21.1145	21.4746	21.3625	20.7599	21.9967	21.3492	21.2058	21.6553
APAAALAS(UniMod:21)APGLGGAAVPSFWPPNAARMAS(UniMod:21)QNSFRIEYDTFGELK	S24;S46	P07954	FH	17.8915	20.0398	20.37	19.7078	19.8559	20.2986	20.3737	19.7457	19.6269	18.6483	19.7	20.0642	18.8212	17.7926	18.418	19.5469	19.7643	17.7422	18.4603	20.0692	18.2085	19.5454	19.2335	19.8626	18.0859	19.0106	19.2256	18.9318	19.7593	18.3709	19.3817	19.3752	18.9493	19.5176	18.6829	19.3933	17.3189	18.9447	17.8703
APAAALAS(UniMod:21)APGLGGAAVPSFWPPNAARMASQNSFRIEYDTFGELK	S24	P07954	FH	17.6147	18.0526	18.3682	17.8861	18.0816	17.8158	17.8436	16.7821	17.11	17.8765	17.8194	17.9875	17.9315	17.797	18.3981	18.1398	17.8321	17.8718	18.5748	17.8756	17.8265	18.2129	18.1984	18.1632	17.0411	18.129	17.36	18.4987	17.8833	18.3611	18.2363	18.1953	17.6239	17.7862	17.7942	18	17.6516	17.2791	18.7854
THTQDAVPLTLGQEFS(UniMod:21)GY(UniMod:21)VQQVKYAMTR	S249;Y251	P07954	FH	20.8451	20.8707	20.5071	21.5068	20.2993	20.0281	22.4199	19.3394	20.9475	20.6496	21.33	21.228	21.2634	20.8737	21.2392	21.0164	21.0827	19.5014	20.7263	19.9729	21.4344	20.4775	19.9655	20.906	20.7931	20.6006	21.0551	21.9145	20.832	21.0627	20.544	21.1918	20.9792	21.409	20.5663	21.1118	20.6222	21.0213	21.0386
DAIS(UniMod:21)GIGT(UniMod:21)DEKC(UniMod:4)LIEILASR	S106;T110	P08133	ANXA6	18.179	17.0564	17.2447	17.0968	16.0056	16.5678	18.2862	18.4368	17.5407	17.8148	17.6165	17.1046	17.5543	17.5925	17.2764	17.7646	19.2493	17.922	18.2596	17.9847	17.8336	17.6142	17.9871	18.1708	16.6729	18.453	18.7242	18.1152	17.8143	18.4942	18.079	18.1296	18.0829	18.5437	17.9703	17.7461	18.0852	18.226	18.1492
DM(UniMod:35)ANRIS(UniMod:21)AFGYLEC(UniMod:4)SAK	S152	P08134	RHOC	22.1766	22.5699	22.4321	21.6681	21.4288	21.2427	19.6049	21.1246	19.1739	20.2775	22.7937	22.6531	20.9342	21.2061	21.7716	22.3082	20.2317	22.4457	21.6027	21.0181	22.6477	21.2081	22.2969	21.5904	20.9764	21.2876	22.2225	21.9013	22.7474	22.3248	22.4812	22.3145	22.2529	22.1264	21.1719	22.59	21.8402	21.7586	22.0519
GIFDS(UniMod:21)RKNVLGHMQQGGSPTPFDR	S654	P08237	PFKM	18.562	19.2589	19.0603	18.9184	19.5301	18.6383	17.5743	17.9055	19.2295	17.8477	18.559	18.8205	19.0293	18.526	19.0869	18.8525	17.9955	18.8427	18.5628	18.3743	19.0978	18.8052	18.3419	19.1804	18.3706	19.2185	17.5579	18.8437	18.8576	18.7847	19.089	19.0213	18.6129	18.479	17.4849	18.9338	17.5864	18.1006	18.6463
GVVDS(UniMod:21)EDLPLNISR	S383	P08238	HSP90AB1	19.1732	19.6297	19.4118	20.7814	19.7125	20.405	19.6526	19.4	19.6706	19.5848	19.8348	20.42	20.2046	19.2454	18.8111	19.1448	20.1082	19.5102	19.3853	19.2685	19.5635	20.701	19.5287	20.0227	19.5057	19.6317	19.328	19.6867	19.9076	19.3804	20.0345	19.1521	19.4233	19.7586	19.1768	19.6944	19.5515	19.6218	19.6091
IEDVGS(UniMod:21)DEEDDSGK	S255	P08238	HSP90AB1	19.9584	19.6732	19.6364	19.369	19.7551	19.5172	19.5262	19.8591	20.3971	19.366	19.83	19.6701	19.4696	20.0535	19.7757	19.2564	19.5866	19.0299	19.3786	19.9432	20.1534	19.4481	18.5959	19.2625	18.362	19.8314	19.3008	19.1339	19.6891	19.3796	18.1916	19.447	18.4345	19.6455	20.4077	19.593	19.2744	18.5747	19.601
PKIEDVGS(UniMod:21)DEEDDSGK	S255	P08238	HSP90AB1	18.4247	17.317	16.9622	16.7015	17.9181	17.2409	17.5043	17.0528	16.3456	17.341	17.7118	17.8675	17.3356	17.227	17.7827	18.2188	18.1765	16.4598	17.5105	17.4684	17.3022	16.4948	17.1776	17.7979	17.0597	16.6475	17.9086	18.2482	16.6133	17.3526	17.8093	17.7004	17.4262	17.5089	17.2313	15.615	17.7739	17.5542	18.6538
VT(UniMod:21)IS(UniMod:21)NRLVSSPC(UniMod:4)C(UniMod:4)IVTSTYGWTANM(UniMod:35)ER	T579;S581	P08238	HSP90AB1	19.617	19.9253	19.8637	20.1862	19.5603	19.8865	19.259	19.4318	19.9411	20.6062	20.2409	20.5766	20.2007	19.8644	19.8649	19.5284	20.1072	20.0968	19.8226	20.0956	20.2873	20.0499	20.125	19.9754	19.6887	19.9018	19.8582	19.7915	19.604	19.8198	20.1378	19.3619	20.0295	19.9235	20.2941	19.8569	19.9376	20.2351	19.9954
YGM(UniMod:35)GTS(UniMod:21)VER	S232	P08559	PDHA1	19.9753	19.7174	19.4899	18.3909	19.5652	19.9767	20.8933	20.7668	20.1223	21.3594	20.2884	19.9148	18.9133	20.0565	20.1117	20.0527	20.3064	19.867	20.7834	20.2381	19.0669	19.8195	20.654	19.932	20.2836	20.5088	20.6575	20.541	19.8934	20.164	19.8905	19.4505	20.3001	19.872	20.613	18.5894	21.352	20.8713	19.9263
YGMGTS(UniMod:21)VER	S232	P08559	PDHA1	22.32	21.6637	21.7123	21.3756	21.708	22.0258	22.4139	22.2159	21.0392	22.592	22.3976	21.8893	21.9154	22.2769	21.7857	22.0982	22.3619	22.3271	22.1693	21.897	21.5548	21.6796	22.2496	22.484	21.5052	22.0033	22.3069	22.0348	21.6652	22.1661	21.8599	22.2147	22.2689	21.8127	22.5358	21.5794	22.6326	22.5444	22.2965
YHGHS(UniMod:21)MSDPGVS(UniMod:21)YR	S293;S300	P08559	PDHA1	20.5424	19.5582	18.9724	20.3178	18.117	19.3734	18.9658	19.5508	20.5451	19.9057	19.7274	20.4448	20.0968	20.5467	20.0109	19.9926	20.5625	19.5066	18.9166	19.7591	19.4852	20.6402	19.0331	19.8582	18.0667	19.3719	20.0068	19.0528	19.8499	19.308	19.1526	19.7257	19.581	19.4999	21.4604	19.422	20.0318	20.146	20.6473
YHGHS(UniMod:21)MSDPGVSYR	S293	P08559	PDHA1	23.688	23.3334	23.5563	23.1252	22.8979	23.4889	23.6622	22.985	22.494	23.5901	23.5119	23.1962	23.2942	23.4091	23.3243	23.6405	23.1737	23.4208	23.2017	23.345	23.0086	23.2011	23.7078	23.516	22.9669	23.3297	23.4715	23.4981	23.2134	23.1845	23.1641	23.3438	23.2066	23.0096	23.0396	22.7118	23.8188	23.7242	23.6685
YDERPGPS(UniMod:21)PLPHR	S226	P08621	SNRNP70	22.777	22.1394	22.4029	21.6298	22.0152	22.4155	22.9381	22.8709	21.9827	23.2188	22.7789	22.5183	22.6606	22.9433	22.033	22.8293	22.7277	22.898	22.8185	22.6192	22.2967	22.471	23.0244	22.2895	22.1667	22.6464	22.7227	21.7807	22.179	22.3885	22.7266	22.6551	23.1017	22.1269	23.073	22.3481	23.5276	23.2147	22.9175
(UniMod:27)ET(UniMod:21)NLDS(UniMod:21)LPLVDTHSK	T426;S430	P08670	VIM	20.6996	21.3564	21.3062	21.1876	20.9029	21.1926	21.3787	21.1654	21.4367	20.933	20.9574	21.1519	21.3045	20.7386	20.9706	20.7752	21.2376	20.8952	21.1344	21.1342	21.4962	21.098	20.9765	21.2932	21.7592	21.0995	21.0701	21.1492	21.3528	21.2034	21.2654	20.8356	20.8623	21.467	20.9242	21.5538	20.5843	21.0762	20.9154
(UniMod:27)ETNLDS(UniMod:21)LPLVDTHSK	S430	P08670	VIM	20.858	21.9268	21.1481	21.1875	21.943	21.1209	22.3617	22.3329	21.9079	20.9894	21.1444	21.9403	21.1641	21.9468	22.0318	20.8031	21.387	20.9562	22.0263	22.1498	21.9378	22.0479	21.1021	21.3604	22.404	22.2208	22.5057	21.3113	21.3526	21.9454	21.1872	22.0518	22.1747	21.5484	21.9321	21.4342	22.2973	21.065	20.9872
(UniMod:28)QVQS(UniMod:21)LTC(UniMod:4)EVDALK	S325	P08670	VIM	17.2508	16.8435	17.3237	16.933	17.3476	16.7958	17.6605	17.4878	18.1215	17.6324	17.3634	17.297	16.9438	16.982	17.5039	16.8335	17.2184	17.1352	17.0372	17.0723	17.2212	17.604	17.1679	17.1198	17.3319	17.8578	17.3651	16.8635	17.0807	17.2901	16.9757	17.1127	17.1282	17.0064	17.116	17.2884	17.769	17.3077	17.2545
ETNLDS(UniMod:21)LPLVDTHSK	S430	P08670	VIM	21.3067	20.7716	20.9644	20.05	20.1149	20.9221	21.1509	20.1719	21.0072	21.7022	20.9923	20.7098	20.0331	20.6345	21.1049	21.0888	20.6911	20.7414	19.9054	20.8025	20.0942	20.5796	20.9596	20.6291	20.1175	21.0935	20.7534	20.9114	20.6978	20.6472	21.0085	20.9587	20.8201	20.8106	19.9136	20.1992	20.4918	21.3431	21.2933
ISLPLPNFS(UniMod:21)SLNLR	S419	P08670	VIM	18.0928	19.0307	19.1481	19.2114	18.7915	19.7774	19.5706	18.9371	17.8348	17.6491	19.947	19.0796	19.2752	20.0307	19.0296	17.9232	20.2007	18.8673	19.2025	19.2808	19.1095	19.2181	18.9346	17.3941	17.8414	19.8376	19.812	19.243	17.6532	19.2746	17.9918	19.0291	18.8187	18.771	18.6641	18.8156	19.4602	19.2144	19
KLLEGEES(UniMod:21)RIS(UniMod:21)LPLPNFSSLNLR	S409;S412	P08670	VIM	20.5435	21.2375	20.8175	21.1066	20.9284	21.0761	21.111	20.4977	21.6406	20.7642	20.9626	21.1681	21.1679	20.4174	20.9097	20.6532	21.0096	20.5516	20.8678	21.0546	21.4416	20.9311	20.9717	21.1799	20.1057	20.7689	20.6742	20.911	21.3446	20.9947	21.3278	20.5861	20.6963	21.509	20.7505	21.145	20.3185	20.6903	20.3461
LQEEMLQREEAENT(UniMod:21)LQSFRQDVDNASLAR	T202	P08670	VIM	17.5332	19.8027	20.0647	20.0386	20.3207	19.3211	19.3728	20.2373	20.322	18.9639	20.5236	20.495	19.0741	19.4916	19.0555	18.4829	20.1375	19.7396	20.0453	20.3076	20.1229	20.4061	20.8669	20.1521	20.068	20.1606	19.4794	19.9032	20.4569	20.0876	19.787	18.6448	19.2499	19.6461	19.3181	20.1907	19.4064	19.8523	19.799
QVQS(UniMod:21)LTC(UniMod:4)EVDALK	S325	P08670	VIM	19.8443	19.6127	20.0356	18.4605	19.4701	19.6329	17.6401	18.1059	19.2424	18.6468	19.652	20.4001	19.8823	19.8656	19.8969	20.0797	19.8457	20.2803	19.2903	19.2806	19.6486	18.8776	18.93	19.1965	17.6227	17.7253	17.6398	19.1794	19.7416	19.6028	20.121	19.4565	19.7726	19.4808	17.4176	19.3927	19.2449	19.7504	19.6952
T(UniMod:21)VETRDGQVINETSQHHDDLE	T446	P08670	VIM	20.8359	21.0805	20.195	20.461	21.2487	21.2405	19.8485	19.8379	21.2535	19.8839	21.8393	19.8787	20.7958	20.5531	21.3454	20.9167	21.5983	20.7993	20.6769	20.4743	21.5574	19.6145	20.9253	20.6505	20.0361	19.452	20.6249	20.1616	20.5251	20.9381	20.5137	19.8449	20.6532	20.7607	20.1316	18.8906	20.3837	20.493	21.484
TYS(UniMod:21)LGSALRPSTSR	S39	P08670	VIM	19.9504	18.91	19.3941	19.2174	19.733	19.8097	19.4326	19.2974	19.5983	20.2494	19.9565	19.8312	19.8448	19.8889	19.6662	20.098	19.5763	20.3832	19.3241	19.0442	19.7842	20.267	20.2771	19.465	19.6586	18.0018	18.4105	20.0425	19.361	18.8435	19.8105	19.4744	19.9312	19.5329	18.4556	19.6778	18.822	19.2053	19.6952
LLDFGS(UniMod:21)LS(UniMod:21)NLQVTQPTVGM(UniMod:35)NFK	S113;S115	P08708	RPS17	20.9223	21.0831	21.0667	20.525	21.3156	21.2232	21.0253	21.0509	21.404	21.1645	21.3042	20.6842	20.9352	20.904	21.5505	21.016	20.7547	20.8606	20.2766	21.2106	21.2145	21.1525	21.1144	20.919	21.3946	20.819	21.173	21.0002	21.3116	21.1369	21.1643	20.4382	20.9072	21.3615	20.4682	21.1892	20.7732	20.8808	21.1163
RDNYVPEVS(UniMod:21)ALDQEIIEVDPDTK	S89	P08708	RPS17	20.5128	20.8399	19.7141	20.7937	21.3054	20.9122	20.0287	20.4289	19.7214	20.0889	20.6961	20.7443	21.0876	20.4357	21.1644	20.7668	20.2139	20.6839	20.447	20.3906	20.6576	20.6799	20.699	20.6277	20.8109	19.9949	20.2381	21.1469	21.2281	20.6381	20.9614	20.9468	20.5219	20.9439	20.0624	20.8515	20.0326	20.2257	20.8483
KAMKGLGT(UniMod:21)DEES(UniMod:21)ILTLLTSR	T33;S37	P08758	ANXA5	18.5396	18.3374	18.4557	18.665	17.8489	18.3029	19.1337	18.8013	19.0694	19.1354	19.0747	18.5276	18.6628	18.4858	18.4039	18.8812	19.7445	19.0723	19.1549	18.8543	19.1049	18.7585	18.938	19.0829	17.1876	19.0755	18.9288	19.0701	18.7927	18.5842	19.04	18.8917	18.784	19.4255	18.5659	18.998	18.7103	19.0627	18.8293
ADHQPLTEAS(UniMod:21)Y(UniMod:21)VNLPTIALC(UniMod:4)NTDSPLR	S138;Y139	P08865	RPSA	18.4487	20.5932	20.5792	20.4497	20.6125	20.648	18.2313	20.3453	20.8243	20.1485	20.4378	20.5039	20.3727	20.1269	20.5245	20.3533	18.6959	19.8035	18.5397	20.5057	20.7403	20.3672	20.5704	18.4752	17.7608	18.2533	18.4064	20.562	20.8119	20.5431	20.6259	20.4163	20.4843	19.2956	18.047	20.7633	18.3532	19.6043	20.469
ADHQPLTEASYVNLPT(UniMod:21)IALC(UniMod:4)NTDSPLR	T144	P08865	RPSA	20.3668	20.6677	20.5668	20.6545	20.9533	20.7611	20.6222	21.605	20.0284	20.68	20.4872	20.6907	20.6298	20.326	20.455	20.53	20.068	20.5374	20.3031	20.6018	20.5873	20.6024	20.6657	20.4395	21.3989	20.0612	20.0872	20.6883	20.9783	20.5287	20.6037	20.5586	20.0787	20.9416	20.2501	20.7847	20.3473	20.3001	20.454
EEDVLKFLAAGT(UniMod:21)HLGGT(UniMod:21)NLDFQM(UniMod:35)EQYIYK	T23;T28	P08865	RPSA	19.2082	18.7929	18.8881	19.0798	18.8462	19.3255	19.1279	19.284	18.7792	19.5686	19.2782	18.9938	18.9381	18.8151	19.9623	19.3588	19.1153	19.2193	19.2819	19.5808	19.2521	18.9677	19.3584	18.8839	19.486	19.4186	19.4205	19.0998	18.9675	19.0242	19.1205	19.1214	18.5965	19.1432	19.4777	19.0172	19.5028	19.6383	19.0584
FAAATGAT(UniMod:21)PIAGR	T97	P08865	RPSA	20.7616	21.3477	21.2183	21.1694	21.2295	19.6034	19.4571	20.9387	21.1682	20.6562	20.1681	20.9929	20.7264	20.9478	20.2053	20.656	20.6602	20.7993	20.6806	20.6712	21.2215	20.4787	20.9253	20.5055	20.1462	20.9189	20.9521	20.2794	20.4257	20.0767	20.3343	20.6694	21.0727	20.5885	20.7906	20.911	20.71	20.8424	20.7873
SQETPATKKAVQGGGAT(UniMod:21)PVVGAVQGPVPGMPPM(UniMod:35)TQAPR	T131	P09012	SNRPA	22.6477	20.4524	22.3259	21.7599	23.1928	22.5383	21.7113	22.0877	22.6759	22.6406	22.8011	22.4924	22.3836	21.1768	22.94	22.2051	21.4427	22.2533	22.2574	22.1212	21.5972	22.7883	22.7041	22.8582	22.2473	21.3486	21.9197	22.6618	20.2663	22.8052	22.4995	20.5395	22.8755	22.576	22.0856	20.4585	21.6432	22.6061	22.7203
DATNVGDEGGFAPNILENS(UniMod:21)EALELVK	S221	P09104	ENO2	20.6909	21.303	21.0839	21.5825	21.4105	21.379	21.043	20.4206	21.4799	20.4	21.1546	21.6618	21.4799	20.904	21.6571	21.1187	20.3726	21.0095	21.0116	20.6073	21.4068	21.5463	20.967	21.3338	21.407	20.6204	20.3611	21.4738	21.644	21.0352	21.2789	21.2372	21.0841	21.5061	20.1521	21.2899	20.6708	20.8869	21.1672
DDY(UniMod:21)VKALPGQLKPFETLLSQNQGGK	Y119	P09211	GSTP1	23.3948	21.5565	20.3298	23.6701	22.2569	21.2427	22.5361	20.158	21.5143	20.7157	20.4636	19.0174	21.2002	21.0334	21.7728	23.5819	23.4419	19.7396	21.6538	23.1806	24.1085	21.4247	20.5951	20.9199	22.5646	20.2135	20.8778	22.2131	23.9579	21.8159	23.3379	21.5798	23.6509	21.5242	23.2714	21.9079	21.9731	21.7819	21.816
FQDGDLT(UniMod:21)LYQSNTILR	T62	P09211	GSTP1	16.748	17.2327	19.7218	18.044	16.8953	17.8951	19.0741	19.1753	19.9991	19.0863	19.6582	19.2759	17.1401	17.3806	17.1921	18.0828	17.1702	16.8994	20.5699	19.9962	19.4408	17.7024	18.744	19.2934	19.4289	18.0772	19.1032	18.0749	18.5385	17.6293	18.347	19.1629	17.0107	18.7185	18.2044	18.5906	18.7325	18.0476	18.2729
M(UniMod:35)LLADQGQS(UniMod:21)WKEEVVTVETWQEGSLK	S28	P09211	GSTP1	21.8078	21.7553	21.7546	21.6379	21.9695	22.0418	21.4505	21.2408	21.3865	21.9841	21.7179	21.7092	21.8246	21.7309	22.4342	21.2998	21.6567	22.0389	21.5985	21.6521	21.6912	21.994	21.9715	21.7711	21.6776	21.7764	21.6431	22.052	21.5793	21.5175	21.8522	21.7883	21.7661	21.3529	21.6319	21.1955	22.1612	21.9659	22.1211
MLLADQGQS(UniMod:21)WKEEVVTVETWQEGSLK	S28	P09211	GSTP1	22.6031	23.1093	22.8932	23.0088	23.5277	23.2294	21.33	21.5009	22.366	22.1899	22.6542	22.8079	23.177	22.805	22.2713	23.1311	22.1514	23.2329	21.6911	21.9153	22.6507	22.6407	22.8237	22.8551	22.5665	21.7454	21.9976	23.0985	22.9068	22.3723	22.7845	22.8018	22.6693	22.2022	22.0166	22.6123	20.9597	22.3746	22.9268
TLGLY(UniMod:21)GKDQQEAALVDMVNDGVEDLR	Y80	P09211	GSTP1	17.8317	17.3433	17.4907	19.7311	18.6437	18.0992	19.1743	17.0854	19.224	20.2056	19.5622	18.3529	17.8643	17.3662	19.4468	17.8641	18.8896	17.5326	19.3577	18.4125	18.7585	18.5352	18.1334	18.9445	17.612	18.1903	18.4939	18.0964	17.6269	17.9173	18.0774	17.9287	17.8012	18.583	18.0075	18.2531	17.7171	17.7491	18.2398
EGGLLT(UniMod:21)LAGAKAALDGTPGMIGYGM(UniMod:35)AKGAVHQLC(UniMod:4)QSLAGK	T133	P09417	QDPR	18.58	19.2003	18.8427	18.7195	19.0129	18.9774	18.8379	19.0404	18.5274	18.6458	18.6327	18.7422	19.0888	18.9113	18.9454	18.7738	18.1398	18.8322	18.9463	18.7563	18.8398	18.7642	18.9088	19.1109	19.7663	18.5798	18.6369	19.0373	19.3684	18.8213	18.7529	18.5052	19.0865	19.1372	18.6692	18.9386	18.2494	18.6749	19.1569
KHPDAS(UniMod:21)VNFSEFSK	S35	P09429	HMGB1	18.9993	19.3343	19.4005	19.613	19.4918	19.9752	19.4558	19.7458	19.7669	18.8984	19.7011	19.5613	19.3988	19.2142	19.2621	18.9718	19.5772	19.5851	19.4403	18.8104	19.502	19.7539	19.4458	19.1836	19.0578	19.2385	18.8974	19.6545	19.5865	19.5367	19.3121	19.4176	19.2727	19.6474	19.1449	19.5592	19.1702	19.3933	19.4145
ATKGGT(UniMod:21)VKAASGFNAM(UniMod:35)EDAQTLR	T7	P09525	ANXA4	18.0725	18.9709	18.8558	18.9495	19.4748	18.1501	18.545	18.587	20.0253	18.8	18.3869	18.3693	19.3664	18.364	17.9293	18.8733	19.1716	18.0942	18.8986	18.248	19.8548	18.2624	18.5139	18.6144	18.5284	18.1111	17.2987	18.1617	18.5385	18.2204	18.347	19.1629	18.0387	19.1104	18.2044	18.7895	18.8522	18.4606	18.479
NQWQLS(UniMod:21)ADDLKK	S170	P09543	CNP	18.3496	18.0703	18.4521	17.4723	17.9139	17.9498	17.9898	18.305	17.3983	18.401	18.3154	18.6892	18.4142	18.0241	18.2729	18.2019	17.6516	18.3409	17.9696	18.2003	17.8955	17.9497	18.3439	17.8738	17.6248	18.0177	18.3918	17.9683	17.3227	18.0432	17.8813	17.8867	18.1471	17.6393	18.4417	18.4813	18.4247	18.3427	18.4783
KS(UniMod:21)DGKIDVSIEAASGGK	S285	P09622	DLD	22.052	22.4578	22.2443	22.5923	22.12	22.3051	22.0212	22.0142	22.5517	22.0507	22.3212	22.1754	22.3773	22.0136	22.3114	22.1421	22.2119	22.0628	22.02	22.2671	22.4729	22.3686	22.1408	22.1501	22.618	22.0639	22.2097	22.4079	22.4919	22.2958	22.2445	22.1324	22.0578	22.6638	21.7736	22.39	22.6988	22.0195	22.2925
LGADVT(UniMod:21)AVEFLGHVGGVGIDM(UniMod:35)EISK	T240	P09622	DLD	18.428	18.1838	18.6403	18.5695	18.5	18.5239	18.3287	18.1295	20.8946	18.3523	19.3423	18.8976	18.9548	17.5431	18.3566	17.8085	18.8465	18.0942	18.7619	18.7283	19.1967	18.3728	18.1215	18.1939	18.5247	18.4451	18.6723	18.2653	18.9224	18.7606	18.3914	18.4017	17.9695	18.6621	19.0494	18.6063	18.3062	17.9323	18.3762
(UniMod:1)SKSES(UniMod:21)PKEPEQLR	S6	P09651	HNRNPA1	18.5868	19.6334	18.8264	19.345	19.5153	18.7103	18.6084	18.93	21.3045	18.0209	19.8906	21.4394	19.5422	18.9656	20.7963	18.8759	19.9914	19.2779	19.863	18.9408	21.0237	20.7707	18.8742	20.0407	20.5698	19.4215	18.9701	19.8467	19.246	20.1343	18.6351	19.38	18.9094	19.8294	19.7261	19.8932	18.4925	19.2185	18.9521
AVS(UniMod:21)REDSQRPGAHLTVK	S91	P09651	HNRNPA1	19.8198	22.5908	21.0997	21.1657	21.468	20.6591	21.7521	21.7788	21.9285	21.7643	21.2522	21.696	21.0512	21.3433	20.53	21.092	19.9745	19.5251	19.5147	20.4924	20.9035	21.0397	19.2169	20.9646	20.6527	21.3978	19.4995	19.3956	21.2972	20.8036	20.7745	21.0397	19.2438	20.9011	20.7532	20.6609	20.2159	20.5199	20.8434
EDT(UniMod:21)EEHHLRDYFEQYGK	T116	P09651	HNRNPA1	18.6114	18.4141	19.8362	18.9632	19.6778	18.1449	19.3728	18.5903	19.1571	19.8915	20.2626	20.0476	19.3469	18.3509	19.4224	18.932	19.672	20.2882	18.7637	18.69	19.3977	19.1242	20.2211	19.2695	19.078	19.807	18.6599	19.2848	18.9665	17.8032	18.9244	18.5972	18.2626	18.1425	18.8561	19.2915	18.8619	18.1196	19.1703
GGNFGGRS(UniMod:21)S(UniMod:21)GPYGGGGQYFAK	S337;S338	P09651	HNRNPA1	21.2944	22.2499	22.2085	22.3252	21.5189	22.4331	20.6222	21.7055	21.8126	22.0178	21.4723	21.4683	22.3386	21.581	20.4642	21.8409	21.7052	22.4291	21.2696	21.0226	21.2697	21.4017	22.5648	21.2256	22.5055	21.3337	21.6581	22.1804	21.6978	21.098	22.3026	22.2442	21.27	21.6093	21.4754	21.5624	21.0113	21.4289	21.2299
SES(UniMod:21)PKEPEQLRK	S6	P09651	HNRNPA1	23.2182	23.3515	23.4639	22.5294	22.6918	23.0195	23.1351	23.0722	23.802	23.4043	23.3386	23.7505	23.7058	23.8493	21.6504	23.2102	21.9405	23.7236	23.5763	23.3615	23.2931	23.7039	23.2483	22.484	22.3889	22.615	23.2137	22.0906	23.7381	21.88	23.6185	19.796	23.0407	21.859	22.8603	23.7127	23.7044	23.6819	23.4192
VC(UniMod:4)S(UniMod:21)TNDLK	S257	P09874	PARP1	20.5153	18.0532	20.583	20.2322	17.8765	21.5995	20.887	20.502	19.7333	20.4536	19.7585	19.4082	19.9344	19.7663	20.6544	19.6205	20.5594	20.1309	17.3811	19.9547	17.6181	17.5176	19.8471	18.7925	19.2248	20.398	20.3886	17.5136	19.1127	18.6127	19.4387	18.6058	19.9438	19.5466	22.3932	19.8387	20.9908	21.7066	19.932
S(UniMod:21)IGASPNPFSVHTATAVPSGK	S186	P09884	POLA1	22.8332	20.9916	20.6695	21.0045	21.1048	21.2799	22.5411	22.396	20.4938	23.5753	23.1157	21.5476	20.7895	21.0809	22.6975	23.1071	21.6478	23.2571	20.9607	22.1241	20.6808	21.0114	21.3945	22.9554	21.155	19.8927	21.1831	19.3211	20.7872	19.9353	21.1421	19.2377	18.6363	20.2641	20.2821	19.5125	21.247	19.4086	19.2944
(UniMod:28)QTIGNSC(UniMod:4)GTIGLIHAVANNQDKLGFEDGS(UniMod:21)VLK	S112	P09936	UCHL1	20.8252	21.2739	21.1239	21.2457	21.6743	20.0541	20.7915	20.6631	20.641	20.7157	20.9303	20.6958	20.868	20.694	21.2055	19.7262	20.8605	20.9085	21.1791	21.0825	20.9613	21.4247	20.6986	20.5036	20.9926	20.5003	20.7346	21.116	21.4097	20.6304	21.4172	21.0603	21.0156	20.9565	20.5629	21.0586	20.2735	20.8724	20.9302
VYFMKQTIGNSC(UniMod:4)GT(UniMod:21)IGLIHAVANNQDK	T92	P09936	UCHL1	20.3816	20.6807	19.9601	20.6743	20.336	20.669	19.9187	20.1882	20.6415	19.8331	20.6961	20.584	20.548	20.3937	20.4596	20.3438	20.6724	20.6148	20.2991	20.5781	20.4619	20.6696	20.3534	20.1109	20.2525	19.9369	19.8895	20.717	20.5097	20.2937	20.5017	20.4267	20.1343	20.73	19.8068	20.8239	19.8739	20.109	20.1853
EQVEKS(UniMod:21)AY(UniMod:21)EFSETESM(UniMod:35)LK	S231;Y233	P09960	LTA4H	19.4148	19.5963	19.604	19.8953	20.259	19.656	19.0308	19.6525	19.7795	19.279	19.6449	20.2639	19.5966	19.0426	19.8575	19.4125	19.5911	19.6543	18.7745	18.7648	19.7303	19.3921	19.585	19.6844	20.067	18.6201	19.5775	19.5453	19.7654	19.4047	19.5396	19.4017	19.1358	19.3173	18.7584	19.5568	18.9713	19.4626	19.6457
Y(UniMod:21)T(UniMod:21)PEEIAMATVTALR	Y244;T245	P09972	ALDOC	20.744	21.2602	21.0237	21.2355	21.1695	21.0826	19.9187	19.7304	21.5186	20.2213	20.8277	21.0045	21.1896	20.6559	20.9367	20.7129	20.4108	20.9554	20.5712	20.6063	21.2172	21.0872	20.8255	20.9171	19.9329	20.4681	20.14	20.797	21.176	20.9019	21.0032	20.7251	20.6683	20.9576	19.7999	21.2456	19.0835	20.4421	20.6171
RTPAPPEPGS(UniMod:21)PAPGEGPSGR	S180	P0C1Z6	TFPT	19.5106	18.952	18.9973	18.3001	18.7671	19.1955	20.1729	20.0435	18.8314	20.2225	19.612	19.0872	19.1195	19.7026	19.2511	19.4991	19.9242	19.6244	19.6696	19.6631	19.2483	18.8211	19.6059	19.2196	19.595	20.1126	20.0774	19.1036	18.7145	19.6972	19.2022	19.5319	19.5903	18.7585	20.3154	19.3677	20.4033	19.9959	19.6248
TPAPPEPGS(UniMod:21)PAPGEGPSGR	S180	P0C1Z6	TFPT	20.298	20.2549	20.6553	20.656	20.7094	20.2317	20.2899	20.1199	20.2466	20.2194	20.2627	21.5875	20.7906	20.3591	20.6014	20.8979	19.9645	20.381	19.7797	20.1803	20.7768	20.7357	20.3464	20.6788	21.2734	20.2652	19.9809	20.7853	21.599	19.8073	21.5617	20.6076	20.2109	21.4631	20.3711	21.3184	20.3613	20.3917	20.7592
NAVT(UniMod:21)QFVSSMSASADVLALAK	T143	P0C7P4	UQCRFS1P1	19.8609	18.4141	20.2143	20.2018	20.1555	20.295	19.7892	19.5017	20.9754	19.6979	19.9315	19.7577	19.8418	20.0433	20.2452	20.1993	20.051	20.4714	20.3625	20.1185	20.405	20.0493	20.1206	20.1275	20.1908	19.9464	20.1243	20.5133	20.5403	20.384	20.3151	20.1686	20.0743	20.5533	19.8992	20.4635	19.4189	19.6947	20.0605
(UniMod:1)DDDT(UniMod:21)AVLVIDNGSGM(UniMod:35)C(UniMod:4)K	T705	P0CG38	POTEI	16.8636	16.0867	16.8823	16.6391	15.2972	15.94	18.3304	18.128	17.308	17.9625	17.3978	16.9057	16.7056	16.934	16.8673	17.3868	17.855	17.4216	17.9736	17.4891	17.5551	17.4524	17.3376	17.5694	17.2259	16.7144	17.3833	17.7067	16.8601	17.473	17.6092	17.5727	17.8413	18.1132	17.3708	17.2349	18.1803	18.0601	17.9118
DDDT(UniMod:21)AVLVIDNGSGM(UniMod:35)C(UniMod:4)K	T705	P0CG38	POTEI	23.3971	23.4158	20.3717	20.4944	19.8559	20.0638	24.349	20.9384	21.4626	20.8482	20.9733	20.4628	20.441	20.8696	23.2714	20.6065	19.939	21.2438	21.6861	20.649	22.312	20.3331	21.4109	19.8018	24.4209	20.3246	19.9833	21.766	23.9348	20.8057	21.4666	20.9597	21.6957	21.5119	20.7553	21.6824	21.0007	20.9976	21.0781
KNDNLLKALQLNELT(UniMod:21)M(UniMod:35)DDDT(UniMod:21)AVLVIDNGSGMC(UniMod:4)K	T700;T705	P0CG38	POTEI	23.2494	22.185	22.0871	22.2327	22.0319	22.0053	21.2644	21.905	21.5111	22.6562	21.8158	21.6603	22.174	21.9682	20.8685	23.4235	20.7988	21.9812	23.4535	21.8994	21.6046	22.3138	21.7091	22.1927	23.3936	22.6058	22.0578	22.4219	23.8312	22.1252	21.5381	22.2729	22.0367	22.5435	21.2275	22.0515	21.7217	23.3475	22.0519
LC(UniMod:4)YVALDFEQEM(UniMod:35)AMVAS(UniMod:21)SSSLEK	S895	P0CG39	POTEJ	23.4201	23.4823	23.5497	22.6151	21.8902	21.1405	23.0574	20.249	23.0115	23.1691	23.4531	22.359	20.8976	23.3781	23.3305	23.5866	20.7611	23.9131	21.7277	21.2004	21.1232	22.9218	21.9346	21.9211	21.6244	21.7194	21.9226	23.9567	21.713	22.0233	23.8498	21.7818	21.9474	23.958	22.5074	22.4733	23.2984	23.7671	23.8984
(UniMod:28)QAT(UniMod:21)KDAGVIAGLNVLRIINEPT(UniMod:21)AAAIAYGLDR	T158;T177	P0DMV8	HSPA1A	17.8399	19.6692	18.9622	19.2893	19.5403	18.6828	19.2164	18.1705	19.8074	18.2744	18.5647	19.6156	19.9	17.5626	18.8591	18.806	18.8371	18.9111	18.8403	19.2893	19.471	18.3034	19.0395	19.0808	18.9142	18.6898	18.7747	18.8493	19.7303	18.4898	18.8738	18.8681	18.4538	18.9741	18.8742	18.9846	18.5143	18.6209	18.4668
AFY(UniMod:21)PEEISSMVLTK	Y115	P0DMV8	HSPA1A	18.4896	18.7501	17.653	19.1841	17.4464	19.0067	18.5997	18.1724	19.1232	16.6994	18.9887	18.8512	18.8805	18.7021	18.5285	18.7117	18.8207	19.0217	19.1156	18.3175	18.5684	18.9226	19.0233	19.0933	19.3546	18.3861	18.5773	19.1013	19.2265	18.9312	18.9933	19.0535	18.9138	19.2475	18.4711	19.1051	18.7048	19.0033	18.9147
C(UniMod:4)QEVIS(UniMod:21)WLDANTLAEK	S579	P0DMV8	HSPA1A	17.4097	17.2225	17.4943	16.8638	17.3879	17.2409	17.1028	17.1481	15.9204	16.6142	16.9497	17.3285	17.4613	17.3614	17.3808	17.4393	17.9253	16.9752	17.4953	17.7687	17.3022	16.9856	17.3635	17.9277	17.8286	16.4189	17.3011	18.0247	17.5508	17.3526	17.657	17.5358	17.3963	17.9017	16.9681	16.9293	16.9008	17.1446	17.6641
DAGVIAGLNVLRIINEPT(UniMod:21)AAAIAYGLDR	T177	P0DMV8	HSPA1A	22.043	22.1334	21.424	22.2947	22.3592	22.0537	21.1644	20.9472	21.8099	21.4922	21.9699	21.3641	22.0792	21.8611	22.4158	22.0332	22.0988	21.9093	21.3457	22.3258	22.4248	22.2211	21.5378	21.8462	22.3016	22.1272	22.2225	22.1172	22.6786	21.9695	22.0216	22.1947	22.111	22.1427	21.8622	22.3854	21.7217	21.7819	21.9448
GET(UniMod:21)KAFY(UniMod:21)PEEISSMVLTK	T111;Y115	P0DMV8	HSPA1A	17.7281	17.9089	18.0697	18.2243	17.6432	17.853	18.4973	18.3133	18.5735	17.9432	18.1774	18.0262	17.9117	17.6173	17.4281	18.235	19.0098	18.4085	18.4488	18.2196	18.5535	18.3261	18.2601	18.5298	18.1541	17.7884	18.3714	18.5395	18.4283	18.3797	18.4582	18.2087	18.4422	18.7456	18.1056	18.2687	17.9126	18.1598	18.2841
M(UniMod:35)AKAAAIGIDLGT(UniMod:21)T(UniMod:21)YSC(UniMod:4)VGVFQHGK	T13;T14	P0DMV8	HSPA1A	19.1408	19.6467	19.7121	20.0441	19.1444	19.3521	19.1159	19.1093	19.965	19.5245	19.7739	19.9228	19.3268	18.6922	19.4271	19.7439	19.5572	19.7117	19.2799	19.3758	19.5613	19.0571	19.3817	19.215	18.872	19.5214	18.9467	19.7178	19.6952	19.3085	19.7615	19.3068	19.1505	19.6875	18.7788	19.5388	18.8782	19.4393	19.5563
QTQIFTTYS(UniMod:21)DNQPGVLIQVYEGER	S432	P0DMV8	HSPA1A	24.4567	24.4791	24.36	21.5591	20.9112	20.5248	24.165	24.5486	20.5467	21.7436	20.5575	21.0127	20.8914	24.3459	24.4601	19.2481	21.0326	24.0628	23.0926	21.9504	23.6784	20.7823	21.4924	22.2308	21.3694	24.0168	22.7751	22.1017	23.446	24.4344	23.227	22.4437	24.4895	22.1459	24.3651	23.2241	24.2828	22.9092	22.7782
SINPDEAVAY(UniMod:21)GAAVQAAILMGDK	Y371	P0DMV8	HSPA1A	16.384	16.4586	16.6471	16.8017	16.4096	16.3525	16.5288	16.7194	16.4286	15.0823	16.6145	16.3569	16.693	16.4457	16.1589	16.8511	17.1221	16.9507	17.0341	16.8725	16.8191	16.7681	16.3751	16.6463	16.6438	16.1403	16.7932	17.3337	16.9137	16.3989	16.953	17.0096	16.5937	17.4186	16.3368	16.7523	15.9104	16.7408	17.146
VEIIANDQGNRT(UniMod:21)T(UniMod:21)PSYVAFTDTER	T37;T38	P0DMV8	HSPA1A	23.2168	23.5254	23.3596	23.5056	19.6926	23.2955	22.6656	23.0885	23.5535	22.9414	23.3109	23.2637	19.7804	22.9272	23.3601	23.271	23.2412	23.2784	23.2628	23.2079	19.9236	19.6981	23.1861	23.4371	23.0148	22.5709	22.3991	23.3748	20.0812	23.2178	23.2929	23.3332	23.1566	23.0854	22.4279	20.0644	22.9618	23.2016	23.222
GS(UniMod:21)HS(UniMod:21)PQRPQLHSPAQSEGPSSLC(UniMod:4)GK	S169;S171	P10074	ZBTB48	17.7794	18.8758	17.4033	19.9538	18.1584	18.7863	18.4184	18.1432	19.4066	18.3127	18.9035	19.4185	19.0587	17.5422	17.5168	17.7012	18.2261	18.2409	17.9041	17.8305	19.4367	19.8799	18.0227	19.2384	19.5592	18.3236	18.7538	19.1037	18.6052	19.104	18.6382	18.8681	17.5441	18.5973	18.2655	18.9338	18.2945	18.0313	18.479
QIANS(UniMod:21)QDGY(UniMod:21)VWQVTDMNR	S19;Y23	P10155	RO60	20.3211	19.9091	19.6743	19.4268	20.059	20.181	19.8325	19.9315	17.8737	19.8628	19.892	20.0728	19.7915	20.1584	20.0178	20.3373	19.8173	20.2524	20.011	19.8285	20.4311	19.9024	19.9798	20.1059	19.6779	19.4594	20.2688	19.7423	19.6609	19.894	19.5199	20.0637	19.8806	19.8205	20.2504	19.3118	20.4085	20.3088	20.4768
(UniMod:1)SETAPAAPAAPAPAEKT(UniMod:21)PVK	T18	P10412	H1-4	23.529	23.3428	23.4523	22.5866	23.0024	23.0822	23.7267	23.8096	23.4437	23.363	23.0292	22.812	23.3164	23.7295	23.3118	23.2324	23.0899	23.4875	23.6383	23.6534	23.5289	22.7536	23.0974	22.8378	23.4694	23.8811	23.9079	23.2129	23.1215	23.7663	23.0748	23.1265	23.4147	23.1174	24.2445	23.4688	23.7796	23.5512	23.2542
(UniMod:1)SETAPAAPAAPAPAEKT(UniMod:21)PVKK	T18	P10412	H1-4	21.2443	20.9821	21.2184	21.3854	20.4559	20.6708	22.3724	22.5062	21.1546	21.8344	21.8183	21.6381	21.1534	21.589	21.0413	20.7747	21.7326	21.1308	22.3434	22.417	21.3944	20.1846	20.84	21.5205	22.1441	22.6013	20.2463	22.0268	20.449	22.3953	21.6144	20.9498	21.0209	21.8099	22.4827	21.2487	22.339	21.3322	21.901
AS(UniMod:21)GPPVSELITK	S36	P10412	H1-4	18.6465	19.873	18.844	19.6968	18.9829	19.6914	19.3793	19.1828	19.5678	22.3107	21.5167	21.1521	18.7426	18.6558	20.171	20.0786	19.7837	20.0517	19.7813	20.5299	19.3616	21.295	20.4169	21.5135	19.9932	19.653	20.467	20.1301	19.9443	19.423	20.2798	20.1096	19.2936	19.4923	19.7649	19.8275	19.8166	20.0495	19.8255
KAS(UniMod:21)GPPVSELITK	S36	P10412	H1-4	22.5211	21.8989	22.1885	23.5905	23.2804	23.6372	21.6592	21.5116	21.1898	25.7343	25.2298	25.0173	22.0363	22.7701	21.8782	23.9738	23.5803	23.9378	21.3194	21.1438	21.1852	25.2499	25.3185	25.2103	20.7959	21.0832	21.1886	20.9386	20.7896	21.3439	20.7725	21.0205	21.0828	20.7018	21.2986	20.7583	21.5881	21.4247	20.8523
M(UniMod:35)SETAPAAPAAPAPAEKT(UniMod:21)PVKK	T18	P10412	H1-4	19.046	19.0479	19.1036	19.2956	18.7752	18.7393	18.7439	18.9168	19.3803	18.7242	18.9083	18.723	18.9195	19.2981	18.9938	19.0614	17.8617	18.9923	18.8958	19.1672	19.1206	18.4525	19.3691	19.1804	18.8178	18.9902	18.8705	18.8493	19.2232	19.0193	19.0486	18.3516	18.9627	18.3445	19.5672	18.9614	18.7565	18.8169	18.7534
RKAS(UniMod:21)GPPVSELITK	S36	P10412	H1-4	24.4869	25.2996	25.0536	25.197	25.0466	25.1488	24.8619	24.8574	25.3891	24.6132	24.7754	24.9541	25.2423	24.5025	24.8155	24.4998	24.3785	18.456	24.8202	24.7333	25.4039	24.8764	24.5207	25.1027	25.1008	24.5253	24.7172	24.9192	25.2094	25.0812	25.0873	24.5081	24.4137	25.2426	24.5763	24.7754	24.0747	24.7495	24.5034
SETAPAAPAAPAPAEKT(UniMod:21)PVK	T18	P10412	H1-4	17.4727	17.3541	17.2814	16.3331	16.8699	16.5824	17.695	17.7924	17.5632	16.8335	16.9275	17.5713	17.1905	17.7115	17.3748	17.275	18.0519	17.379	17.9158	17.8137	17.6331	17.4199	16.9483	16.7668	17.0597	16.9024	17.126	16.7171	17.5456	17.8416	18.2207	17.0005	17.2744	17.3145	18.183	17.5544	17.8308	17.6914	17.2135
SETAPAAPAAPAPAEKT(UniMod:21)PVKK	T18	P10412	H1-4	21.3551	20.7968	21.1219	20.3743	20.7278	21.0777	21.4985	21.533	20.6017	21.9895	21.5132	20.9343	20.8901	21.5611	21.1599	21.1717	21.2161	21.4463	21.2809	21.1187	21.2045	20.8375	21.2937	21.3179	20.8889	21.6251	21.3843	21.1186	20.7406	21.4501	20.9396	21.3154	21.2295	20.6969	21.9819	20.8871	21.755	21.678	21.1442
M(UniMod:35)VKQIES(UniMod:21)KTAFQEALDAAGDK	S7	P10599	TXN	23.6868	24.2819	24.1156	21.6743	20.5872	19.771	19.7029	20.9396	20.3758	22.751	22.7665	22.4507	22.8902	23.7625	20.3383	23.8099	21.2615	23.6791	20.2606	23.2824	23.7322	24.0057	21.6503	23.133	22.1604	21.3565	21.0346	20.8474	22.3603	22.4521	22.1889	23.1886	21.8909	22.3948	21.4763	22.8942	22.4626	22.4332	22.6376
SGYSSPGS(UniMod:21)PGTPGSR	S519	P10636	MAPT	19.5409	19.0147	20.5563	18.5908	18.6069	19.2904	18.2301	19.6495	18.8941	19.6311	19.911	18.8059	18.8712	19.4305	20.1714	20.2369	19.5041	19.4984	19.5397	19.9047	19.0025	19.1286	19.7623	18.8112	19.2112	19.6273	19.7798	19.0515	18.8497	19.2977	19.1929	19.5058	19.3002	19.1938	19.8739	19.0872	20.3028	19.467	19.2669
SPVVS(UniMod:21)GDTSPR	S717	P10636	MAPT	20.4455	20.4731	20.9161	20.0248	19.3074	19.955	20.9404	20.6342	19.3874	21.0884	20.7136	19.9761	19.6701	20.0512	21.233	19.0992	19.5651	20.3655	20.7269	20.2566	20.5826	19.3465	19.8897	19.4088	19.9465	19.653	19.3602	19.6032	20.3468	19.3758	19.8214	20.1145	19.8107	19.9101	19.7691	19.7345	19.4064	19.769	20.0901
VAVVRT(UniMod:21)PPKS(UniMod:21)PSSAK	T548;S552	P10636	MAPT	20.0285	19.4487	19.8221	19.2304	19.4009	19.5134	20.2339	20.3071	19.5219	20.0686	19.6601	19.4854	19.9177	20.1764	19.7882	19.7906	19.3333	19.8637	20.3366	20.0649	19.9918	19.2642	19.6222	19.3012	19.269	20.0508	19.8714	19.8158	19.5967	20.1115	20.1695	20.1096	20.243	19.8205	20.5108	19.8456	20.4479	20.4185	20.1746
EDEIS(UniMod:21)PPPPNPVVK	S83	P10644	PRKAR1A	22.2017	21.326	21.8118	20.8145	21.4502	21.6007	22.264	22.3926	20.0533	22.0154	21.5223	21.2796	21.5556	22.0385	21.7602	21.9685	21.781	21.4593	21.93	21.983	21.1125	21.0736	21.7962	21.6755	21.8074	21.9775	22.55	21.8143	21.4658	21.6589	21.8066	21.6776	21.9479	21.7592	22.4264	20.9723	22.0715	21.8833	21.9041
TDSREDEIS(UniMod:21)PPPPNPVVK	S83	P10644	PRKAR1A	24.3063	23.5698	23.9583	23.0485	23.5031	23.8322	24.348	24.3385	22.2731	24.3488	23.7721	23.3168	23.6487	24.1287	23.9547	24.2057	24.2867	24.1906	23.9731	24.0221	23.4169	23.3403	24.0754	23.6891	23.7599	23.9898	24.5443	23.8551	23.4373	23.8991	23.9154	24.0238	24.3118	23.6196	24.3928	23.2355	24.698	24.4638	24.2942
(UniMod:28)QSKPVT(UniMod:21)T(UniMod:21)PEEIAQVATISANGDK	T163;T164	P10809	HSPD1	19.9167	20.3264	20.1914	20.0225	21.0282	20.3646	19.0122	19.7445	20.9518	19.6187	20.3117	20.9177	20.2582	19.4945	20.7877	20.38	19.3961	19.6923	20.1835	19.8748	20.6578	20.2578	19.6924	20.1741	20.1773	19.5641	19.5194	20.1179	20.5659	20.349	19.8502	20.2038	20.3086	19.4043	19.3344	20.402	19.6014	19.7445	20.4023
GYIS(UniMod:21)PYFINTSK	S225	P10809	HSPD1	21.0276	20.9557	21.4241	20.2808	20.7335	21.0157	21.1678	21.0931	21.757	21.134	21.4605	19.6001	20.5178	21.2231	21.2089	21.0313	21.3441	21.3433	21.3203	21.1402	21.7667	21.1495	21.5676	21.65	21.3105	20.805	21.0349	20.9016	20.8739	21.4413	21.4165	21.3229	21.1003	21.445	20.93	21.6843	20.9941	21.1868	21.3533
LVQDVANNT(UniMod:21)NEEAGDGT(UniMod:21)TTATVLAR	T105;T113	P10809	HSPD1	19.7804	20.0869	21.4729	20.8374	20.5703	20.2705	19.3574	19.6731	20.1828	19.4536	18.8975	20.2289	18.7275	19.6857	19.3602	19.8231	19.5141	20.0997	19.0122	20.0139	20.5158	20.123	19.6222	20.0731	20.3827	20.7927	17.5335	20.0933	20.3619	19.811	20.3792	20.0255	19.8731	20.0302	17.1803	20.113	19.3261	19.8083	21.3587
LVQDVANNT(UniMod:21)NEEAGDGTTTATVLAR	T105	P10809	HSPD1	18.383	19.0523	25.0067	18.6391	18.809	18.9231	24.2728	18.4675	19.0099	24.1732	18.7785	18.8816	18.6967	24.5928	19.0452	18.5375	24.6231	18.6785	24.8835	24.662	19.2487	18.4691	18.7701	18.7756	19.2231	18.4968	24.4579	18.9526	18.8295	24.8454	18.6627	18.7301	24.7406	18.6992	24.2909	19.1241	24.2975	18.3941	18.7585
PVTTPEEIAQVAT(UniMod:21)ISANGDK	T173	P10809	HSPD1	17.5638	18.3177	17.8308	18.2171	18.4472	18.2505	18.2301	18.1697	18.6052	18.265	17.9958	17.9655	18.0807	17.2786	18.3981	18.0234	18.4165	17.5862	18.3189	17.5759	18.3494	17.9738	18.176	18.1275	18.5026	18.1311	18.0992	18.2703	18.0265	18.0838	18.3509	17.9228	17.7609	18.0367	17.4642	18.5777	18.1602	18.0642	18.2903
RIQEIIEQLDVT(UniMod:21)TSEYEK	T381	P10809	HSPD1	20.3833	20.7149	19.7016	20.593	21.0524	20.7579	20.3337	20.2647	20.1357	19.3432	19.7306	20.2194	20.8232	20.326	20.455	20.4892	18.8547	20.4986	20.4405	20.5077	20.423	20.331	20.6558	20.0518	19.9653	18.9543	20.0872	20.7932	20.9783	20.483	20.4496	20.2598	19.9315	20.1351	20.2501	20.5299	18.57	19.93	20.3703
RIQEIIEQLDVTT(UniMod:21)S(UniMod:21)EYEK	T382;S383	P10809	HSPD1	21.0474	19.489	21.5519	20.4371	20.3489	19.8628	20.0786	20.6822	20.5495	20.909	20.6012	20.1692	19.8695	21.5251	21.1572	20.4821	20.5857	20.4837	21.3403	20.838	21.0379	20.4775	20.7827	20.8392	19.845	20.1606	21.708	20.6369	20.4215	21.2836	20.8319	21.1918	21.1745	21.409	20.4201	21.1118	20.8586	20.9248	20.6553
TVIIEQSWGS(UniMod:21)PK	S70	P10809	HSPD1	21.0399	20.6437	21.0415	20.5192	20.4333	20.8092	21.3945	21.2968	20.5591	21.489	21.1346	20.6442	20.5556	21.1389	20.6998	20.9621	20.7988	21.0471	21.1494	21.0123	20.7978	20.6505	21.1971	20.8088	20.8528	21.3982	21.5888	20.8486	20.5062	21.0183	20.7179	20.7836	21.1298	20.7225	21.4855	20.7625	21.5603	21.2826	20.9454
DAGT(UniMod:21)IAGLNVMRIINEPT(UniMod:21)AAAIAYGLDKR	T189;T203	P11021	HSPA5	20.6851	21.296	21.0342	20.9477	20.6344	20.5606	20.3298	20.4104	21.492	20.238	20.9665	21.3688	21.1509	20.7974	21.1492	20.9793	20.6881	21.0616	20.7155	20.6662	21.1661	20.9551	20.9591	20.9647	20.8821	20.9793	20.2593	21.2295	21.5813	20.8447	21.0881	20.8607	20.8582	20.8306	20.4254	21.1525	20.2368	20.5885	20.8434
ET(UniMod:21)AEAYLGKKVTHAVVTVPAYFNDAQR	T156	P11021	HSPA5	20.7194	21.2257	21.5519	20.07	21.1047	20.629	18.9988	19.834	20.2104	20.5435	20.6117	20.2419	20.6309	20.6674	21.1583	20.0926	20.192	20.0576	20.7269	20.649	20.0977	20.7472	20.3653	20.3305	20.1034	19.6622	19.8682	20.2954	20.3468	20.8363	20.7633	20.5071	20.0233	20.5095	19.8079	20.5368	19.9023	20.104	20.3746
KVT(UniMod:21)HAVVT(UniMod:21)VPAYFNDAQR	T166;T171	P11021	HSPA5	23.3962	23.8526	23.8298	24.0465	23.8865	23.7736	23.5157	23.4962	24.2536	23.3331	23.7285	23.868	23.8145	23.2951	23.7024	23.5917	23.7161	23.5868	23.7885	23.6741	24.0587	23.8699	23.6901	23.9326	24.0381	23.45	23.5052	23.936	24.1923	23.7047	23.8681	23.7514	23.517	24.2873	23.2712	24.1732	23.1546	23.556	23.688
SQIFS(UniMod:21)TASDNQPTVTIK	S452	P11021	HSPA5	18.9668	20.1118	19.8021	19.7361	19.7948	19.6583	18.9913	19.9079	19.6847	19.1106	19.0107	19.7722	19.6907	20.0063	19.8836	18.9283	18.9412	19.7962	19.3874	19.0403	19.745	19.7541	19.0022	18.8197	19.1347	18.6161	18.3165	19.8477	19.9242	19.7421	19.0543	19.5165	19.3768	19.6777	19.0443	19.6744	18.6958	19.1706	19.3787
TKPY(UniMod:21)IQVDIGGGQT(UniMod:21)KTFAPEEISAM(UniMod:35)VLTK	Y127;T137	P11021	HSPA5	19.1802	19.7048	19.5072	20.4944	19.4816	19.2731	20.5784	19.8779	19.7988	21.303	20.7315	20.0507	19.4609	18.8597	20.3157	19.6462	19.679	19.1876	19.3577	19.7942	20.0368	19.7898	19.8804	19.3468	19.3463	19.5345	19.9794	19.6415	19.9053	19.8421	19.6521	19.3415	19.2936	19.321	19.1302	19.8563	19.3432	19.6749	19.5818
VEIIANDQGNRIT(UniMod:21)PS(UniMod:21)YVAFTPEGER	T62;S64	P11021	HSPA5	19.9491	20.3307	20.297	20.4255	20.2393	20.5353	20.1265	20.6049	20.9215	20.6769	20.772	20.2954	20.3296	20.3852	20.5053	20.6302	20.4527	20.4825	20.366	20.2401	20.6707	20.3958	20.2148	20.3789	20.4419	19.9745	19.8895	20.502	20.727	20.2546	20.4027	20.1785	20.1004	20.6007	19.829	20.5611	19.8313	19.9989	20.1462
VTHAVVT(UniMod:21)VPAYFNDAQR	T171	P11021	HSPA5	21.6494	22.0179	22.0782	20.0386	21.8902	21.2509	19.9989	20.2651	21.8957	20.5979	20.0588	20.2336	20.6309	21.6547	21.8657	20.8237	20.7611	21.8209	21.255	20.8957	20.661	20.6496	20.8099	20.0311	21.4806	20.6997	19.6512	22.0671	21.0097	20.7621	21.1715	21.5759	21.4792	21.905	21.3316	21.3986	20.6708	20.9812	21.9075
VAIIRT(UniMod:21)PPKS(UniMod:21)PATPK	T1649;S1653	P11137	MAP2	19.1488	18.981	18.9636	18.1285	18.7237	18.7009	19.0314	19.1857	18.7912	18.8052	18.4164	18.0954	19.0383	19.3127	19.0765	18.7339	18.2227	18.9247	19.0526	19.0218	19.1471	18.2155	19.0649	18.2483	18.3859	18.8752	18.4228	18.7815	18.9273	19.3204	19.2709	19.2205	19.371	18.5008	19.2832	18.8934	19.242	19.4129	19.2109
VDHGAEIIT(UniMod:21)QSPGR	T1780	P11137	MAP2	18.2683	20.2084	18.14	19.574	19.4965	20.1192	19.4068	18.2142	19.686	18.6999	18.6297	20.0191	19.7733	18.1745	20.0064	19.5902	18.1852	20.4972	18.0041	18.9272	19.746	19.8292	18.2551	18.0461	18.5329	18.0787	18.7907	19.4885	19.5012	18.741	19.0641	19.1427	18.3105	19.1616	18.3594	17.9317	17.9632	18.5159	18.3473
EIAEAYLGKT(UniMod:21)VT(UniMod:21)NAVVTVPAYFNDSQR	T138;T140	P11142	HSPA8	18.6545	18.8827	18.6282	18.7787	18.605	18.7779	19.0865	18.8421	18.7937	18.7339	18.8367	19.2919	18.6655	18.3324	18.8805	18.688	18.987	18.6657	19.1461	18.9208	19.1711	18.7759	18.6551	19.1227	19.2056	18.8661	19.0176	19.0307	19.0406	18.8212	18.9975	18.9118	18.9549	19.1711	18.6198	18.8772	19.1635	19.06	18.7391
QATKDAGT(UniMod:21)IAGLNVLR	T163	P11142	HSPA8	20.6434	20.9494	20.8727	21.137	20.9955	20.9898	20.7599	20.629	21.1639	20.7337	20.9625	20.8674	20.8109	20.644	20.7477	20.6406	21.0115	20.7682	20.8626	20.7721	20.873	21.0387	20.8708	20.9184	21.0831	20.5423	20.4431	20.8933	21.0754	20.7896	20.9938	20.8208	20.658	21.0127	20.4021	21.0461	20.616	20.7582	20.9021
TVTNAVVT(UniMod:21)VPAYFNDSQR	T145	P11142	HSPA8	19.5322	20.0055	20.0168	20.1037	19.8267	20.0008	19.8664	19.9369	20.2526	19.7373	20.0406	20.0913	19.9316	19.8084	19.8284	19.8907	19.7989	19.8564	19.896	19.5347	20.1815	19.9632	19.7932	20.0642	20.0068	19.7165	19.7081	20.0462	20.026	19.9006	20.1212	20.0082	19.7188	19.8823	19.5293	20.3771	19.4262	19.701	19.9427
M(UniMod:35)AVARAALGPLVT(UniMod:21)GLYDVQAFK	T13	P11172	UMPS	18.1565	18.2805	18.3585	18.5212	17.9181	18.1903	18.3033	18.3308	19.031	17.9501	18.4364	18.4283	18.2695	17.9122	18.2887	18.1393	18.5303	18.0939	18.4541	18.4974	18.6	18.3675	18.3424	18.6684	16.883	18.2632	18.1593	18.509	18.7072	18.4931	18.3679	18.2573	18.2157	18.5577	17.9789	18.791	17.6998	18.1119	18.0919
VIPAADLS(UniMod:21)QQISTAGTEASGTGNMK	S664	P11216	PYGB	19.078	19.238	20.6976	20.5053	19.2232	19.8443	19.8726	18.7413	19.7587	19.7855	19.1323	19.4263	19.166	19.2344	20.0649	19.3051	19.7489	19.5444	20.4071	18.9041	19.5504	19.48	18.9238	19.2517	19.1287	19.1733	18.8989	19.2293	19.5174	19.0739	19.2339	18.757	18.8678	19.3525	18.6874	19.301	18.6909	18.9142	19.1193
ASASRPQPAPADGADPPPAEEPEARPDGEGS(UniMod:21)PGK	S122	P11274	BCR	18.8833	19.231	18.4097	18.5541	19.5966	18.2914	18.9037	18.8324	17.0924	18.5949	19.2719	17.1876	18.16	18.7148	20.0102	18.7469	19.2876	18.4132	20.0217	18.6871	17.6104	17.591	18.1671	19.6361	18.452	19.5155	19.5611	20.1153	17.7449	19.6781	18.3996	19.9906	18.9673	19.4619	20.4019	17.3538	20.7941	20.5814	18.9918
HQDGLPYIDDS(UniMod:21)PSSSPHLSSK	S459	P11274	BCR	19.4776	19.5619	19.208	19.3572	18.117	19.4145	19.3001	19.1992	19.4141	18.9219	19.2277	19.7788	18.8347	19.4205	19.335	19.5288	19.6964	19.2305	19.3137	19.2882	19.278	19.5858	19.3858	18.9062	18.7476	19.3214	19.3817	19.1851	18.6938	19.1646	19.6372	19.3359	19.4667	19.4999	19.4014	19.4373	19.4809	19.5813	19.7236
(UniMod:1)SGDHLHNDS(UniMod:21)QIEADFR	S10	P11387	TOP1	21.9685	18.6782	21.4983	17.5029	19.6237	19.1934	21.0432	21.4279	20.7498	21.3147	18.0092	18.3215	21.1504	21.6673	21.8058	21.93	21.9539	21.4943	21.4598	21.6306	17.6693	19.9439	21.2988	19.3388	20.8128	21.0239	21.4492	22.007	18.8116	21.0602	21.9123	21.6255	21.7954	21.4455	21.0468	16.9794	21.3338	21.6548	22.3192
NENTEGS(UniMod:21)PQEDGVELEGLK	S1247	P11388	TOP2A	20.775	18.4413	21.0734	21.4218	22.2569	20.1198	20.9817	20.7858	20.2104	20.7894	20.672	20.2634	21.6354	20.3712	21.5171	20.7218	20.7362	21.3783	20.4591	18.258	20.3359	20.1357	20.4573	20.8548	20.2294	19.9051	19.4679	21.3206	21.4958	20.1512	20.7609	20.5586	20.6105	20.9416	20.6041	20.7541	20.6435	20.8243	20.8661
TQMAEVLPS(UniMod:21)PR	S1213	P11388	TOP2A	19.6234	18.8998	19.256	18.8977	18.5391	19.2483	19.8841	19.778	19.0734	19.5496	19.1689	18.868	19.1679	19.8483	19.1363	19.4197	19.3347	19.7318	19.1585	19.5737	19.205	18.9116	19.4549	18.978	18.7812	19.4474	19.8617	19.2154	19.1198	19.7099	19.4298	19.2236	19.9169	18.6925	20.1605	18.9762	20.0886	19.4987	19.2248
GQPLC(UniMod:4)VLS(UniMod:21)AM(UniMod:35)KMET(UniMod:21)VVTSPMEGTVR	S1141;T1147	P11498	PC	18.1846	18.3934	18.062	18.8154	18.7204	18.8687	18.4746	18.049	18.8589	17.9616	18.6261	18.6172	18.1335	17.7683	17.9052	18.2991	17.8755	18.1915	18.0087	18.1411	18.4937	18.7594	18.2519	18.4344	18.7176	18.2632	17.8827	18.3911	18.4859	18.5252	18.3567	18.2573	18.2326	18.5189	17.6997	18.5873	17.6769	18.069	18.5954
IIAQKIY(UniMod:21)GADDIELLPEAQHK	Y834	P11586	MTHFD1	23.1198	20.4342	20.9587	22.0593	23.36	20.5879	22.8958	20.1263	23.2636	22.9322	21.0613	21.2382	23.3345	21.2084	23.1612	23.2709	21.2495	20.7364	21.1464	21.2757	21.6996	21.0429	23.1322	21.66	21.9773	22.9408	21.3182	21.4295	22.2147	22.4012	22.9684	23.2314	22.1281	21.8663	22.8851	23.2881	21.6682	22.0201	22.0625
TAHLDEEVNKGDILVVAT(UniMod:21)GQPEM(UniMod:35)VK	T216	P11586	MTHFD1	18.0906	21.4933	19.0409	18.6531	19.2955	18.3084	20.3694	20.429	20.0253	18.0169	19.2789	18.3925	19.4551	18.2358	19.0741	18.2499	19.7829	18.648	19.3286	18.4228	18.5049	18.359	18.7935	19.3177	18.954	19.6879	20.029	19.1017	18.8435	18.354	18.5017	18.7541	18.1949	18.7142	18.7658	18.0973	18.7445	18.6981	18.3659
VAGPPILNPIANEIY(UniMod:21)LNFESSTPC(UniMod:4)LADK	Y1741	P11717	IGF2R	19.7891	20.1507	20.4882	20.2792	20.0748	20.088	20.0326	19.9222	20.1488	20.0847	20.0511	20.1825	19.9563	19.9095	19.9329	19.8231	19.7045	19.6728	19.5902	19.839	20.1197	19.9853	19.5506	20.3016	19.8247	19.7321	19.9813	20.0799	20.2471	19.9817	20.005	19.8156	20.0316	19.8244	19.8249	20.2136	19.4886	19.8864	20.0258
GPRPVQSVVPEMEES(UniMod:21)GAQLLLEMLTFNPHK	S267	P11802	CDK4	18.0049	18.6689	18.3304	19.7286	18.6963	18.5095	18.8221	19.1672	19.5797	16.651	17.9694	18.2681	18.3081	18.2357	19.9591	18.1277	19.1495	18.1908	18.9234	18.1189	18.3472	18.3967	18.5139	18.3118	18.5644	18.1908	18.8116	19.1461	18.5316	19.0455	17.987	18.8335	17.5424	19.0224	18.1784	18.5777	18.4181	18.4038	17.6637
DM(UniMod:35)IT(UniMod:21)RRSLGYAYVNFQQPADAER	T48	P11940	PABPC1	20.1462	20.4558	20.2756	20.6091	20.5951	20.7725	19.4377	19.5171	20.6475	19.8221	20.3216	20.6886	20.7785	20.2337	20.9057	20.6849	19.8748	20.4825	20.3524	19.5829	19.8847	20.782	20.212	20.3507	19.9356	19.1415	19.3647	20.6024	20.9935	20.192	20.5443	20.3995	20.0286	20.5223	19.6921	20.2659	19.6796	20.1771	20.474
EFS(UniMod:21)PFGTITSAK	S315	P11940	PABPC1	20.8366	21.3389	20.9798	21.5117	21.1388	21.384	20.9895	21.1196	21.5051	21.6553	21.2397	21.1514	21.2039	20.9311	21.0138	20.8765	21.0224	21.0222	21.2551	20.8631	21.3679	21.1428	21.1125	20.9312	21.2168	20.5719	21.452	21.3108	20.9516	21.1154	21.3487	21.0969	20.993	21.1478	20.6332	21.2945	20.5966	21.0281	21.0492
KEFS(UniMod:21)PFGTITSAK	S315	P11940	PABPC1	20.8436	21.2824	21.161	21.4819	21.295	21.2713	20.9683	20.8659	21.4969	20.8075	21.19	21.2172	21.1897	20.8724	21.0162	20.9263	21.1005	20.9187	21.1278	20.8966	21.3579	21.17	20.9587	21.2615	21.1323	20.761	20.8299	21.1362	21.3668	21.0768	21.2299	20.9634	20.861	21.2254	20.5681	21.3411	20.6471	20.8759	21.0158
NPQQHLNAQPQVTM(UniMod:35)QQPAVHVQGQEPLT(UniMod:21)ASM(UniMod:35)LASAPPQEQK	T546	P11940	PABPC1	19.8505	21.926	21.6685	20.6984	20.8028	21.0286	20.1059	21.1857	21.5777	19.0808	20.3745	20.4823	20.1152	20.4843	20.3966	20.0004	20.7362	21.1598	20.2613	20.5338	20.6909	20.3005	20.6312	20.8926	20.4517	19.3719	19.4188	20.3526	20.6408	20.1257	19.8272	20.5505	19.699	20.2544	20.3655	20.7751	20.6592	20.4967	20.2547
ATPLSSTVT(UniMod:21)LS(UniMod:21)MSADVPLVVEYK	T226;S228	P12004	PCNA	20.4843	20.4606	20.0322	21.0788	20.6281	20.6566	20.3337	20.8682	21.1794	20.3107	21.3469	20.4349	20.438	20.5339	20.5328	20.3323	20.2317	20.3248	21.0273	20.3458	21.0758	20.4135	20.2817	20.0386	20.2486	20.6179	20.3487	20.6401	20.7934	20.5834	20.6023	20.5355	20.4092	20.8976	20.1558	20.411	19.9353	20.2286	20.4413
DLSHIGDAVVIS(UniMod:21)C(UniMod:4)AKDGVK	S161	P12004	PCNA	20.5458	20.7427	20.627	20.7957	20.3165	20.6637	20.3318	20.1934	20.9344	20.4525	20.7644	20.7157	20.686	20.4909	20.6703	20.6404	20.845	20.6314	20.6245	19.8342	20.7788	20.7153	20.6668	20.8164	20.8959	19.7311	20.3141	20.8903	20.8452	20.5955	20.7459	20.6728	20.5809	21.0729	19.9981	20.8444	20.2568	20.5987	20.645
LSQTSNVDKEEEAVT(UniMod:21)IEMNEPVQLTFALR	T196	P12004	PCNA	21.7328	20.9408	21.2	20.4849	20.5426	21.4513	19.5874	20.7509	19.2148	20.4689	19.6234	20.0701	21.7106	21.0157	20.5115	21.8996	20.2982	21.4822	21.8525	20.9216	20.9023	21.3157	21.0692	20.6442	20.7483	21.3978	21.1327	21.4077	21.1475	20.9978	20.5979	21.2322	21.5335	21.1138	20.6552	21.4626	20.6708	21.1754	21.9148
QY(UniMod:21)KGIVDC(UniMod:4)IVR	Y51	P12236	SLC25A6	23.0919	23.619	23.3173	23.6875	23.2814	23.546	23.2817	23.1723	23.8176	23.1459	23.5324	23.427	23.5856	23.1368	23.3678	23.2315	23.4506	23.4105	23.4879	23.337	23.653	23.179	23.4133	23.5817	23.5076	23.1541	23.2587	23.5917	23.7361	23.3363	23.5528	23.312	23.1772	23.7718	22.9936	23.5772	22.9419	23.2648	23.3529
(UniMod:28)QHLS(UniMod:21)NMEVQVASQSSQR	S909	P12270	TPR	17.547	20.1862	19.9202	20.0948	20.5778	20.2986	17.423	17.4456	20.0884	19.2023	20.8142	19.1401	20.3579	20.5183	18.9591	20.228	20.0485	20.2595	19.8043	19.7686	17.8106	19.978	19.4535	19.4261	19.7865	19.2014	16.3599	19.9535	19.361	19.4359	19.439	19.304	19.8117	18.6818	17.1095	19.3745	18.7692	19.3951	19.4553
AADS(UniMod:21)QNS(UniMod:21)GEGNTGAAESSFSQEVSR	S2034;S2037	P12270	TPR	19.2304	19.4074	20.5071	20.7776	20.071	19.5064	19.3728	19.9836	19.1571	19.0081	21.33	20.035	19.4268	19.9986	19.6054	18.7656	19.0026	19.3215	20.0453	20.1094	20.1229	20.4061	19.879	20.377	19.264	20.2364	19.7223	19.9032	20.5306	19.2798	19.6521	19.1287	19.1477	19.4253	19.0093	19.9855	19.2932	19.2312	19.5686
AADS(UniMod:21)QNSGEGNTGAAESSFSQEVSR	S2034	P12270	TPR	20.5527	19.5835	20.5213	20.8854	19.7948	20.5876	19.8397	20.6967	20.6713	20.2279	20.3791	20.5483	21.3075	20.363	20.3205	20.1591	20.2279	20.1368	20.1677	20.6182	19.745	19.3525	20.2721	20.2833	19.8644	20.1336	20.1832	20.1532	19.981	20.4688	20.5348	20.3391	20.4781	20.281	20.1403	20.3367	20.3714	20.6146	20.5571
GAILS(UniMod:21)EEELAAMS(UniMod:21)PTAAAVAK	S371;S379	P12270	TPR	19.7832	19.7084	20.1562	19.8037	19.6167	19.9355	19.6779	20.2647	20.4263	19.6717	19.6421	19.5628	20.0962	19.3979	20.6534	20.0257	19.8845	20.0919	20.442	20.8176	19.9887	20.5763	19.903	19.2929	18.9664	19.7516	19.5372	20.012	20.3064	19.3517	19.9709	19.6333	20.0309	20.2221	19.2887	20.113	19.6583	20.2545	20.0716
GAILSEEELAAMS(UniMod:21)PT(UniMod:21)AAAVAK	S379;T381	P12270	TPR	19.8668	20.2603	20.1583	20.0706	19.3828	20.3065	19.9184	19.2662	20.1828	19.9126	19.7231	20.1658	18.6575	19.8671	19.7086	19.6858	19.6037	19.9822	19.8683	19.41	20.3186	19.4045	20.1666	20.0812	20.1764	19.8769	19.9228	20.0707	20.371	20.3344	19.9039	19.8467	19.7624	20.3624	19.8095	20.3642	19.3757	19.8024	19.8525
TDGFAEAIHS(UniMod:21)PQVAGVPR	S2155	P12270	TPR	22.3994	22.0349	22.018	21.1213	21.5184	21.717	22.7545	22.7968	21.3712	21.8731	21.6207	21.402	22.4429	22.7809	22.3729	22.3857	22.1269	22.234	22.7926	22.7456	22.2556	20.7634	21.487	21.3637	22.3423	22.2809	22.4431	21.8445	21.6865	22.4547	21.9881	22.264	22.1978	22.1463	23.1665	22.2476	21.8448	21.9689	21.7822
T(UniMod:21)DLNPDNLQGGDDLDPNYVLSSR	T108	P12277	CKB	22.7776	22.7843	20.57	22.3464	22.8655	22.0668	21.5985	21.4978	22.006	21.2698	21.8824	22.7053	21.5311	22.6662	21.2714	22.9777	22.8678	22.6652	22.3059	21.8528	21.7663	22.4694	22.5332	21.247	22.8714	21.5898	22.5531	23.1653	22.9123	22.2178	23.0847	23.0362	22.8225	22.0347	22.8594	22.3136	22.3169	22.7416	22.6874
(UniMod:28)QQQQFS(UniMod:21)S(UniMod:21)LDDKPQFPGASAEFIDK	S46;S47	P12694	BCKDHA	19.4074	19.4477	19.4315	19.5249	19.5732	19.5209	19.5837	19.5017	19.6998	19.3143	19.6497	19.5704	19.5447	19.3421	19.3898	19.5249	19.6781	19.4842	19.4798	19.5863	19.5217	19.4971	19.3916	19.6943	19.4711	19.2341	19.1526	19.8611	19.6349	19.2364	19.4512	19.2177	19.4123	19.6977	19.3117	19.58	19.4489	19.5298	19.5709
LVQLY(UniMod:21)AVVSEEPIYIVTEYM(UniMod:35)SK	Y329	P12931	SRC	20.6108	21.1906	21.0152	20.803	21.2461	20.9724	20.2038	20.4258	21.292	20.1405	20.8983	21.1948	20.9871	20.7455	21.0208	20.7625	20.7003	20.8403	20.8676	20.8096	21.2674	20.7149	20.7745	21.011	21.0467	20.2591	20.4028	20.7833	21.3964	20.8801	21.1324	20.7978	20.7478	21.2628	20.2592	21.0876	20.041	20.5189	20.8856
RRS(UniMod:21)LEPAENVHGAGGGAFPASQTPSK	S17	P12931	SRC	22.181	21.2238	21.6552	21.3418	21.511	21.4026	22.538	22.4108	21.3669	22.5841	21.8973	21.2377	21.2428	21.6364	21.2833	21.7097	21.9666	21.7366	22.056	22.046	21.6766	21.5494	21.9929	21.4594	21.1283	22.1688	21.7243	20.8896	20.757	21.0927	21.037	20.9081	21.5724	21.4131	21.806	21.1844	22.1095	21.6663	21.6352
S(UniMod:21)LEPAENVHGAGGGAFPASQTPSK	S17	P12931	SRC	20.0061	18.9807	19.6341	19.2701	18.7409	19.4652	20.7254	20.4377	18.9979	20.6917	19.9506	19.2763	19.203	19.5405	19.3912	19.6221	20.1095	19.7996	20.1853	19.9935	19.3633	19.5898	20.1647	19.7717	19.8311	20.2981	20.1672	18.9487	18.667	19.2731	19.1593	18.9941	19.3673	19.3444	19.9709	19.2115	20.3693	19.8197	19.4185
S(UniMod:21)LEPAENVHGAGGGAFPASQTPSKPASADGHR	S17	P12931	SRC	19.4389	18.7366	19.6079	18.6556	18.6463	19.0178	19.1572	19.0931	18.8314	19.444	19.5456	18.8261	19.2151	19.3664	18.8159	19.3531	19.0722	18.9855	18.9279	19.0978	19.1459	18.8815	19.5171	18.8614	18.526	18.8931	18.9541	19.4419	18.3171	18.8478	18.6754	18.5912	19.1977	17.4421	19.1765	18.6892	19.1057	19.0211	18.6178
IMAT(UniMod:21)PEQVGK	T455	P12956	XRCC6	19.3443	19.0406	19.2096	18.9908	18.8805	19.1	19.532	19.6712	19.2282	19.6462	19.5394	18.6169	19.1855	19.5834	19.2149	19.1132	19.5604	19.6557	19.5718	19.4883	19.3022	19.1931	19.557	19.4019	18.4853	19.3119	19.5705	19.2044	18.9109	19.5934	19.3192	19.2611	19.5679	19.0434	19.7886	19.2005	19.6912	19.7746	19.5561
LGS(UniMod:21)LVDEFK	S520	P12956	XRCC6	18.1992	18.8451	17.8955	19.3572	18.4608	18.7017	18.7077	18.3327	18.3464	18.247	18.6367	18.473	18.0792	18.5099	17.7398	18.3783	18.7793	17.4378	18.801	17.0776	18.435	17.8216	17.7667	18.8859	17.6506	18.1288	18.3679	18.2525	18.1909	17.5165	17.2845	17.141	18.5526	17.7581	18.0974	18.1737	18.4171	18.1521	18.0648
NIPPYFVALVPQEEELDDQKIQVT(UniMod:21)PPGFQLVFLPFADDKR	T428	P12956	XRCC6	20.1299	20.4777	20.1427	20.203	20.5307	20.3098	19.6524	20.0451	20.0695	19.3906	19.9893	20.2381	20.2453	20.1354	20.5258	20.2299	19.6349	20.1589	20.3039	20.1695	20.3566	20.4182	20.2495	20.3947	20.0749	19.601	19.9089	20.5552	20.6461	20.2454	20.3561	20.2918	20.0493	20.6248	19.7234	20.2951	19.4215	19.9732	20.5917
TEQGGAHFSVSSLAEGS(UniMod:21)VTSVGSVNPAENFR	S585	P13010	XRCC5	20.3973	19.5866	19.9847	19.732	19.4197	19.9564	19.4508	20.5643	20.381	20.8148	20.7315	20.035	19.7077	20.8049	20.6789	20.0274	19.7764	19.7308	21.0018	20.1363	19.8548	19.9369	20.0664	20.48	20.9577	18.9543	20.3486	19.9945	19.7136	19.8606	20	19.4378	20.244	19.9524	20.5351	19.6819	21.0375	20.51	20.0528
HAPS(UniMod:21)PEPAVQGT(UniMod:21)GVAGVPEESGDAAAIPAK	S23;T31	P13051	UNG	20.455	19.9397	21.4919	19.7982	20.8321	19.4998	20.8847	20.2877	18.7935	19.2349	19.9452	20.3993	20.6147	20.5941	19.7514	20.5794	19.6453	20.5835	20.1618	19.7021	20.669	20.787	20.2801	20.0715	20.4131	20.4488	20.4295	20.3209	20.2391	20.4509	21.0848	20.1065	20.2118	20.2208	20.9232	19.5725	20.4732	20.4538	20.2998
KAPAGQEEPGT(UniMod:21)PPSSPLSAEQLDR	T60	P13051	UNG	19.7281	18.9347	19.1098	19.0597	18.8765	19.1327	19.6605	19.8187	18.3042	19.7654	19.2425	19.1284	18.7968	19.5831	19.1519	19.5251	19.8134	19.5231	19.3888	19.5558	19.1396	19.1931	19.557	19.2334	19.2758	19.702	19.961	19.1494	18.9109	19.6668	19.3231	19.287	19.7532	18.5885	20.2428	18.4656	20.3774	19.9532	19.5898
LQLEY(UniMod:21)C(UniMod:4)SLSAASC(UniMod:4)EPLASVLR	Y151	P13489	RNH1	21.5333	22.4991	21.5519	20.9775	19.8501	20.0541	21.8721	21.3977	22.0484	21.188	20.7315	20.0507	19.8702	21.4896	19.9961	20.3698	20.7745	20.9374	22.5113	22.6863	20.9439	21.2676	20.3949	20.9036	20.7025	20.2135	19.9833	21.8086	22.0906	21.5017	21.7609	21.5686	21.0826	21.5159	21.8934	21.5516	21.0954	21.1868	21.1867
DES(UniMod:21)KEPIVEVR	S784	P13591	NCAM1	20.6672	19.9358	20.2177	19.8507	20.1232	20.2738	20.3865	20.5605	19.9637	21.2153	20.6827	20.4794	20.1514	20.6499	20.439	20.7957	20.4591	20.4759	20.2759	20.1952	19.6003	20.3793	20.8919	20.66	19.7544	20.4866	20.5194	19.9827	19.6213	20.0882	19.8968	19.996	20.3794	19.5554	20.316	19.5994	20.6567	20.2391	20.2465
AY(UniMod:21)LPVNESFGFTADLR	Y787	P13639	EEF2	16.7014	16.8745	20.8177	20.2374	17.6192	16.8078	21.9858	19.9836	19.8322	19.2023	19.2644	19.7597	20.6309	19.4647	16.6749	19.0815	18.7852	16.1667	19.3047	20.4924	19.9394	18.6483	19.2937	19.0877	20.1528	20.1478	19.1032	18.4461	19.823	18.225	19.3602	19.27	16.3851	19.321	19.1302	18.4947	18.9888	18.9774	19.19
LM(UniMod:35)EPIY(UniMod:21)LVEIQC(UniMod:4)PEQVVGGIYGVLNR	Y745	P13639	EEF2	16.1869	15.7956	18.0979	19.006	17.7589	16.9204	16.5046	16.7295	16.1358	17.1121	16.5723	16.7344	16.7391	16.0839	16.4664	16.5402	17.4388	15.7112	15.756	16.7441	17.0123	16.9424	16.8176	16.6018	16.7554	15.8782	16.0647	16.1003	16.0702	16.2728	15.7999	17.231	16.7036	15.9846	15.9307	15.8366	16.4753	16.2567	16.0447
ELT(UniMod:21)TEIDNNIEQISSYK	T348	P13645	KRT10	19.3789	19.637	20.5718	20.2464	20.3148	20.4782	20.0823	20.9019	19.8583	20.5917	20.27	20.3099	20.87	20.5168	20.0157	20.4098	20.7024	19.4404	20.5998	19.7695	20.1999	20.4764	19.1168	20.108	20.8553	20.2099	20.4849	18.7077	20.3609	20.1944	20.2433	20.0611	20.2547	20.3221	19.3519	19.8412	19.3724	19.5671	20.1683
SHMMDVQGS(UniMod:21)T(UniMod:21)QDSAIK	S379;T380	P13667	PDIA4	16.3906	17.6026	17.659	18.213	17.8006	17.882	17.052	15.6093	17.6752	17.0787	16.9671	17.3988	17.9067	16.5301	17.9005	16.8517	17.2184	16.8114	16.6652	15.9681	17.0909	17.2939	16.7556	17.7161	18.1736	16.944	17.3185	17.795	17.5124	16.7101	17.3092	16.8245	16.4105	17.6663	17.092	17.3468	15.5884	16.085	16.7313
VEGFPT(UniMod:21)IY(UniMod:21)FAPSGDK	T602;Y604	P13667	PDIA4	20.0895	20.652	20.5841	20.8247	20.4662	20.5782	20.2084	20.2987	20.9031	20.2681	20.5952	20.7093	20.4976	20.3284	20.3373	20.22	20.4773	20.5141	20.4745	20.1843	20.6809	20.7357	20.4608	20.7784	20.562	20.043	19.9703	20.6949	20.6919	20.4853	20.6787	20.484	20.287	20.721	20.0063	20.8314	20.0992	20.3818	20.5644
IIY(UniMod:21)RDLISHDEMFSDIYK	Y4	P13693	TPT1	20.4722	20.1146	20.1911	20.0669	20.8275	20.4917	19.6507	19.9155	19.0063	19.6662	20.1883	20.3708	20.5845	20.1894	20.3914	20.58	21.0553	20.4215	20.379	20.3035	20.0587	20.3446	20.3041	20.8837	19.7822	19.4433	19.8297	20.7106	20.309	20.0511	20.833	20.6657	20.4879	20.3164	19.9656	19.522	19.8078	20.4993	20.972
EGIC(UniMod:4)ALGGT(UniMod:21)SELSSEGTQHSYSEEEK	T109	P13797	PLS3	21.6581	22.3606	21.6004	21.3985	21.666	21.6578	19.9989	20.4664	20.8946	20.5419	20.5236	20.5422	21.6354	21.3515	21.233	21.8405	20.7021	21.2669	21.1276	21.0739	21.1271	21.3313	20.8339	20.1521	21.2237	21.3565	19.9386	20.6667	21.2129	21.1545	21.786	21.5639	21.3982	21.2611	20.7553	21.5302	20.8975	21.0826	21.1563
YPALT(UniMod:21)KPENQDIDWTLLEGETREER	T381	P13797	PLS3	20.7956	20.4301	20.4003	20.2018	21.3385	20.3317	19.2711	19.506	20.3034	20.1048	20.6164	20.8896	21.3175	20.7565	21.2122	20.922	19.9405	20.5947	19.9499	20.4273	20.1714	20.3762	20.2897	20.6564	19.2519	19.6547	20.1138	20.5416	20.5997	20.1132	20.6925	20.4963	20.5323	20.6124	19.8737	19.9523	19.2271	20.3595	21.3423
LLY(UniMod:21)DLADQLHAAVGAS(UniMod:21)RAAVDAGFVPNDM(UniMod:35)QVGQTGK	Y235;S248	P13804	ETFA	20.3765	20.561	20.6749	20.743	20.1717	20.6553	20.9577	20.888	20.7913	21.0622	20.9529	21.0913	20.463	20.4761	20.996	20.5552	20.6897	20.4856	20.7099	20.8147	20.8829	20.6062	20.831	20.7653	20.8744	20.8617	20.5643	20.4494	20.5165	20.6576	20.6036	20.5706	20.4031	20.5719	20.2933	20.65	20.7547	20.7918	20.7181
DNQTRSVGQYDNRGS(UniMod:21)FGELALMYNTPR	S205	P13861	PRKAR2A	20.8967	20.1862	20.1136	20.6534	20.5778	20.7032	20.4332	20.555	21.3641	20.9617	21.5971	20.277	20.6929	20.8598	20.8239	21.2222	21.0187	20.2559	20.9654	20.8914	21.5227	20.787	20.6553	20.377	20.5851	20.6458	20.6733	20.2264	21.4233	21.0464	20.3411	20.1734	20.3468	21.0336	20.4659	20.9821	20.322	20.4001	20.5201
GRFRAAVPS(UniMod:21)GASTGIYEALELR	S37	P13929	ENO3	23.3992	23.4295	22.0269	23.2011	22.8737	23.4185	20.3757	20.7233	24.1693	21.7267	23.3921	22.4028	23.5579	23.1306	23.4961	22.2013	23.5629	23.2427	22.3491	22.2807	21.8325	23.6483	23.5177	23.5106	22.1519	21.8789	22.3953	22.4834	22.755	22.2995	22.8067	23.3457	23.3728	23.4137	21.7736	23.9397	22.9282	22.7051	23.3508
KAC(UniMod:4)NC(UniMod:4)LLLKVNQIGS(UniMod:21)VT(UniMod:21)ESIQAC(UniMod:4)K	S349;T351	P13929	ENO3	19.9138	20.2342	19.9768	20.5725	20.601	20.098	19.4124	19.7815	20.9161	19.437	19.9921	20.5265	20.1669	19.9396	20.2188	20.2042	19.8995	20.0456	20.3201	20.1091	20.11	20.4939	20.1223	19.9077	20.5157	19.8454	19.5381	20.4262	20.768	19.8114	19.9484	20.3565	20.158	20.6634	19.2433	20.6827	19.5288	19.6776	20.0777
KAC(UniMod:4)NC(UniMod:4)LLLKVNQIGS(UniMod:21)VTESIQAC(UniMod:4)K	S349	P13929	ENO3	21.1776	20.7844	20.9535	20.3629	19.9556	20.6912	21.114	21.942	20.7773	21.4825	21.3073	20.4857	20.5612	21.1265	20.4752	20.8602	19.8269	21.0994	21.6411	21.1252	20.5292	20.5855	20.9877	20.8536	21.1418	21.2931	21.7824	20.7493	20.4763	21.2256	20.6907	20.9615	21.3433	20.8953	21.877	20.941	21.9765	21.4236	21.0473
PASVSAPREHPFVLQS(UniMod:21)VGGQTLTVFTESSSDK	S87	P13984	GTF2F2	19.2449	19.8287	19.2241	19.4519	20.7236	19.8251	19.0888	20.6838	19.8911	19.235	20.7543	19.8884	19.6019	20.1638	19.4014	19.5254	19.5826	19.5383	19.5724	20.113	20.0829	19.1984	19.7982	19.905	20.197	19.571	19.8028	19.4885	19.6438	19.5153	19.6581	19.1427	19.3703	19.3303	18.9284	19.4489	19.3618	19.4067	19.5575
PPQYIAVHVVPDQLM(UniMod:35)AFGGS(UniMod:21)S(UniMod:21)EPC(UniMod:4)ALC(UniMod:4)SLHSIGKIGGAQNR	S53;S54	P14174	MIF	21.0516	20.9642	21.5519	20.9775	20.4307	20.3558	20.1537	20.1844	21.2798	19.8773	19.2317	20.2419	20.2861	20.6339	19.9759	21.6245	20.918	19.5617	20.3136	20.8497	19.6233	20.9955	20.7002	21.5234	19.6768	19.5719	21.0592	20.7616	20.3804	21.0352	21.567	21.3031	19.8705	21.6	20.3872	21.1794	20.1708	20.8406	21.3495
DGSDEPGT(UniMod:21)AAC(UniMod:4)PNGSFHC(UniMod:4)TNTGYK	T67	P14314	PRKCSH	17.9235	17.766	17.8061	18.4192	18.2805	18.1902	18.4944	17.4881	18.344	17.1458	19.0844	18.9459	18.4656	18.0176	18.3869	18.3386	18.3379	18.2347	18.3576	17.7327	18.2558	18.4493	17.7075	18.4164	18.2719	18.3861	17.5898	18.6037	18.7696	18.2429	18.5238	18.373	17.8515	18.7739	17.7187	18.4315	17.4405	18.0276	18.5711
DGSDEPGTAAC(UniMod:4)PNGS(UniMod:21)FHC(UniMod:4)TNTGYK	S74	P14314	PRKCSH	17.1676	17.3138	17.3688	17.7359	17.39	17.5686	16.4415	17.1565	17.2389	16.1969	17.0383	18.4025	18.361	18.0333	17.336	17.1579	16.5351	17.1895	17.2444	17.4138	17.2061	17.7285	17.1469	17.4713	18.1736	16.944	17.4097	17.8093	18.1012	17.0871	17.8184	17.5757	17.0329	18.0758	16.9287	17.4789	16.648	17.1091	17.4313
AGKPVIC(UniMod:4)AT(UniMod:21)QM(UniMod:35)LESMIK	T328	P14618	PKM	17.9758	18.7142	18.35	19.7334	18.6239	20.4509	19.3091	18.6326	18.5673	18.5864	18.1472	19.8264	19.004	17.8486	19.2032	18.0684	18.0478	18.2507	18.5302	17.5691	18.9195	19.4281	17.9357	18.2516	18.3922	18.3535	19.7687	18.4214	18.9546	18.4841	18.2672	19.2927	17.9695	18.6621	18.5415	18.5331	18.3062	17.3709	17.9281
AGKPVIC(UniMod:4)AT(UniMod:21)QMLESMIK	T328	P14618	PKM	19.5456	20.0467	19.7257	19.9467	20.1417	19.9049	19.3941	19.3896	20.0587	19.3847	19.7102	19.7243	19.7805	19.4017	19.4161	19.5793	19.8474	19.7109	19.8058	19.0958	19.5546	19.7807	19.558	19.7644	18.8429	19.3265	19.076	19.8203	19.9723	19.2971	19.7332	19.679	19.2352	19.374	18.8906	19.7044	17.9272	19.2121	19.5516
GDVVIVLT(UniMod:21)GWRPGS(UniMod:21)GFTNTMR	T513;S519	P14618	PKM	19.3154	20.2593	19.825	20.6625	20.408	20.4741	18.7672	18.0041	19.4342	19.8002	20.078	20.1223	19.9716	19.0744	19.019	19.5702	19.9785	19.8697	18.8612	18.7336	19.8721	20.154	19.9557	19.8866	19.486	19.8037	19.4762	19.2707	19.76	18.5835	19.505	19.0334	18.7339	19.8478	19.1268	19.8305	18.6149	19.2929	19.326
GDVVIVLT(UniMod:21)GWRPGSGFTNTMR	T513	P14618	PKM	20.7382	20.8565	21.1119	20.0618	20.689	20.4615	22.302	20.6807	20.7733	19.5803	21.1106	20.6802	20.9447	20.2267	20.2168	19.9242	20.2071	20.9771	20.447	18.7283	19.8775	19.9657	20.2182	19.8322	20.4327	19.8686	19.6647	19.9802	20.7798	20.3605	20.2325	20.111	19.6471	20.6386	20.0502	20.6969	19.6566	19.2882	20.1236
IY(UniMod:21)VDDGLISLQVKQKGADFLVTEVENGGSLGSK	Y175	P14618	PKM	20.8504	20.8515	20.9075	21.1812	20.6993	20.989	19.7637	20.7858	21.3867	20.6978	21.1222	20.4823	20.4787	20.6422	20.8901	20.9637	21.5429	21.7729	21.1728	20.1102	20.7929	21.2032	20.9469	21.0376	21.2813	21.0688	20.8021	21.2648	21.3794	20.8036	20.967	20.7899	20.9408	20.5871	20.5714	20.7086	20.4098	20.8576	20.9081
IYVDDGLIS(UniMod:21)LQVKQKGADFLVTEVENGGSLGSK	S182	P14618	PKM	21.1935	22.3546	22.2489	21.7281	21.3384	21.6852	20.5805	22.038	21.673	20.974	21.4443	22.3739	22.2402	20.6428	21.4565	20.7451	22.029	21.019	21.4149	20.5872	20.9438	21.694	22.1223	20.7996	21.4234	21.1334	21.2072	21.5298	21.6864	21.2484	21.4292	20.9226	21.1639	20.9784	21.0676	22.4175	21.0696	21.3548	22.1425
LDIDS(UniMod:21)PPITAR	S37	P14618	PKM	21.4525	20.9636	21.205	20.6305	20.6121	21.2087	21.6138	21.5359	19.9162	21.6098	21.0811	20.9388	20.9732	21.2883	21.1174	21.3159	21.3754	21.2175	21.1868	21.1692	20.6357	20.9173	21.3549	21.1877	21.0626	21.3727	21.6815	21.1303	20.8615	21.0267	21.1508	21.0908	21.2884	21.0118	21.473	20.8125	21.7919	21.4803	21.3356
PHSEAGTAFIQTQQLHAAM(UniMod:35)ADT(UniMod:21)FLEHM(UniMod:35)C(UniMod:4)R	T25	P14618	PKM	21.2165	20.1559	21.4418	21.2996	19.9783	21.6068	20.5091	21.0522	21.7323	20.2901	20.7315	20.1315	20.1685	19.5987	20.5726	20.6346	20.1532	20.9691	20.9858	20.3961	20.631	20.7938	20.4325	20.7589	21.6506	20.1783	20.0416	20.5348	20.7404	20.8375	21.6881	21.0198	20.7698	20.7718	20.2893	21.6213	20.1708	20.7131	21.2776
LTES(UniMod:21)PC(UniMod:4)ALVASQYGWSGNMER	S643	P14625	HSP90B1	23.0605	23.6668	23.4032	23.7459	23.7688	23.6364	21.9272	21.1838	20.9841	21.1785	23.2369	22.7479	23.6567	23.0382	22.2235	21.661	22.1391	23.316	22.0625	22.9705	23.5836	23.7242	23.2102	22.2061	22.8252	23.7088	23.5533	23.7109	23.8698	23.3158	22.747	22.7935	23.2113	22.3705	22.7703	23.644	22.2002	22.7945	23.293
VFIT(UniMod:21)DDFHDM(UniMod:35)MPKY(UniMod:21)LNFVKGVVDSDDLPLNVSR	T419;Y429	P14625	HSP90B1	19.4705	19.4918	19.5505	19.3951	19.1771	19.6552	19.6806	19.3012	19.8275	19.3492	19.5288	18.7754	19.1855	19.3304	20.2361	19.4393	19.3791	19.4189	19.8438	19.4041	19.8107	19.5031	19.4706	19.5799	20.0199	19.0239	19.283	19.4629	19.7035	19.5749	19.5662	19.4372	19.3996	19.861	18.916	19.9368	19.122	19.2482	19.3162
VFIT(UniMod:21)DDFHDMMPKYLNFVKGVVDSDDLPLNVSR	T419	P14625	HSP90B1	22.6557	21.4119	22.9122	21.5912	21.5	20.6343	22.8222	21.1673	23.144	22.4259	20.5575	23.0355	21.3112	22.0891	23.072	22.7119	21.4888	22.6735	22.052	21.3358	22.5179	22.7347	21.4266	22.3618	23.0133	22.5091	22.5427	22.4775	22.4147	21.823	22.2769	22.7176	22.6791	22.4885	22.1905	22.5888	23.0892	22.4634	22.4323
VFITDDFHDM(UniMod:35)M(UniMod:35)PKY(UniMod:21)LNFVKGVVDSDDLPLNVSR	Y429	P14625	HSP90B1	18.5647	18.9182	19.2221	19.3083	19.0488	19.0146	19.1866	18.9143	19.0572	18.7365	19.274	19.2912	18.9125	18.7423	19.4933	18.9073	18.9545	19.0387	18.5554	18.534	19.1675	19.3238	19.0215	19.1637	19.4265	18.3861	18.5141	18.9547	19.2203	18.6761	19.1862	18.79	18.883	18.9662	18.0443	19.071	18.1469	18.9367	18.8502
Y(UniMod:21)LNFVKGVVDSDDLPLNVSR	Y429	P14625	HSP90B1	21.3254	21.6719	21.6774	21.7777	21.5655	21.6055	20.753	21.9	22.0392	21.2689	21.6425	21.7581	21.6445	21.7309	21.5026	21.482	21.6202	21.7569	21.5992	21.366	21.9371	21.6353	21.4545	21.5762	21.8796	21.7741	21.4761	21.7602	21.8897	21.4279	21.6732	21.4696	21.3383	21.7518	21.0758	21.9783	21.144	21.3895	21.436
Y(UniMod:21)S(UniMod:21)QFINFPIYVWSSK	Y271;S272	P14625	HSP90B1	19.1223	19.9288	19.4837	20.7776	19.7334	19.6242	19.6381	20.2373	19.1571	19.0081	20.7106	20.2139	19.635	20.3552	19.0555	18.7981	19.9458	19.3258	19.5382	19.3719	19.3127	19.9246	19.6451	19.5146	19.7849	19.9682	20.1047	19.329	19.5357	19.1016	18.9509	18.8553	18.3226	19.5279	18.6752	19.7245	19.1269	18.4557	19.5104
TPAS(UniMod:21)PVVHIR	S101	P14866	HNRNPL	19.9124	19.7253	20.1222	19.4796	19.4861	20.0108	19.1679	19.5138	20.6394	19.543	20.1354	19.6964	19.9226	19.8402	20.3624	19.9806	19.4393	20.0387	19.9499	19.7766	20.2396	19.7958	19.7454	20.4474	20.1676	18.467	20.1823	19.5629	20.3957	19.8921	20.0213	20.2251	20.0282	20.4495	19.5365	20.3718	19.4113	19.8939	20.2062
(UniMod:27)EHVNVVFIGHVDAGKS(UniMod:21)T(UniMod:21)IGGQIMYLTGMVDK	S88;T89	P15170	GSPT1	19.7225	21.1169	19.9161	20.4161	20.031	20.0293	19.4734	19.6532	20.4123	19.1293	19.6451	19.8462	20.0495	19.6216	20.1001	19.6877	19.9286	20.123	19.8234	19.7211	20.2099	20.3807	19.7218	19.9267	20.2906	19.4079	19.57	20.6667	19.8731	19.8905	20.3161	19.8238	19.4572	19.9101	19.3649	20.1907	19.0855	19.6418	19.8115
M(UniMod:35)PKPINVRVT(UniMod:21)T(UniMod:21)MDAELEFAIQPNTTGK	T10;T11	P15311	EZR	20.8285	19.8875	21.0276	20.0007	21.5447	20.8467	20.7031	20.2541	21.5842	20.6516	20.4149	20.4448	20.6325	20.6048	21.5081	20.9792	19.9306	20.9661	21.1483	20.5641	21.1698	21.0132	20.8973	20.9348	21.0554	20.5407	20.5486	21.262	21.3841	20.3605	20.9343	21.1022	20.7201	21.4252	20.2027	20.9198	20.5697	20.7977	21.0657
NIIHGS(UniMod:21)DSVESAEK	S120	P15531	NME1	18.3572	16.6674	17.2834	18.6268	18.057	18.7529	17.8021	17.8985	18.5921	18.4121	18.1962	18.6671	18.0826	18.1338	17.5681	18.3491	18.828	18.3712	17.7593	17.7737	16.6255	17.375	18.0102	18.6157	17.0431	17.1802	18.1595	18.2913	17.062	17.2768	18.0584	18.239	18.5061	16.8183	18.2494	16.4431	19.0274	18.6421	18.6746
(UniMod:28)QAKTPM(UniMod:35)T(UniMod:21)NSSIQFLDNAFR	T278	P15586	GNS	19.7923	20.9288	21.5434	20.7706	19.9638	20.5717	20.8154	20.369	19.6272	19.9667	18.7335	20.3395	19.7811	20.0512	20.6754	19.655	20.4505	19.7595	19.9364	19.4027	19.0415	19.7165	19.6483	19.8873	19.6129	19.9503	20.0189	19.8547	19.5601	19.6122	19.8724	19.5207	19.7848	19.5251	19.4814	19.9373	19.8166	19.6605	20.0258
GVIT(UniMod:21)DQNSDGYC(UniMod:4)QTGTMSR	T49	P15924	DSP	17.7231	18.0983	17.7684	18.1996	18.2545	20.4782	19.1906	19.6532	18.6428	17.5622	18.7162	19.8462	19.9066	17.6706	19.2279	18.0312	19.9608	18.0646	18.0198	17.8093	18.3569	18.4246	18.1869	18.3975	18.1444	19.1611	17.5937	18.3326	18.6082	18.3593	18.1008	18.0662	18.0029	18.3363	17.4414	18.4719	17.1461	17.7447	18.0664
(UniMod:27)ESSET(UniMod:21)PDQFM(UniMod:35)TADETR	T720	P16070	CD44	18.1444	18.2974	18.4424	17.8837	18.0357	18.8502	18.2343	18.4261	18.58	18.5864	18.2177	18.0898	18.5892	18.3945	18.8775	18.332	18.6093	18.3414	18.2903	18.5465	18.3397	18.0657	18.4184	18.5923	18.0777	18.6282	18.6776	18.5214	18.0896	18.2672	18.2341	18.3734	18.046	18.3363	18.0852	18.4239	18.576	18.8326	18.6233
KPSGLNGEAS(UniMod:21)KSQEMVHLVNK	S704	P16070	CD44	18.5896	18.6689	19.2543	21.7927	19.2207	18.6088	18.1552	19.5406	18.421	21.4021	19.0896	20.5652	18.6531	19.5591	19.813	19.8886	20.8423	19.802	19.4306	18.4797	18.7977	18.1697	19.7218	18.3352	19.5848	18.6186	18.5035	19.7223	19.5886	18.6498	18.9044	18.7736	19.2367	19.3346	18.8296	18.9899	18.7711	19.2053	19.2121
KPSGLNGEASKS(UniMod:21)QEMVHLVNK	S706	P16070	CD44	20.7212	20.4427	20.5186	20.4647	20.1878	20.5009	20.8428	20.6487	21.1049	20.9812	19.914	20.3416	20.2245	20.4265	20.5512	19.7339	20.8917	20.4618	20.6932	20.6182	20.3556	20.1763	20.9416	20.2431	22.5001	20.845	20.0756	20.1749	19.7844	20.6411	20.8791	20.4748	20.9401	20.2482	20.6415	20.4181	20.9753	20.9075	20.6006
S(UniMod:21)QEM(UniMod:35)VHLVNK	S706	P16070	CD44	20.0335	19.0836	19.7904	19.5628	18.3655	19.5254	21.0929	21.0462	19.5478	21.0753	20.1838	19.404	19.1933	20.0576	19.9225	19.7893	19.5671	19.7446	20.2473	20.5103	19.6663	19.5592	20.3576	19.619	20.5704	21.1341	20.9078	19.475	19.4127	20.1638	19.7835	19.8595	20.1059	19.7266	20.5534	19.7633	21.0758	20.6835	19.9875
S(UniMod:21)QEMVHLVNK	S706	P16070	CD44	22.8055	22.4405	22.6336	22.2004	22.1221	22.5101	23.1084	23.1265	22.4407	22.8918	22.6914	22.2773	22.6028	22.6784	22.4395	22.5495	22.3704	22.6231	22.8479	22.8553	22.673	22.3481	22.7283	22.5265	22.6225	23.0718	23.1656	22.6078	22.62	23.0706	22.8685	22.6814	22.7447	22.7196	23.1782	22.846	22.9845	23.0119	22.7203
SPEEGAETPVY(UniMod:21)LALLPPDAEGPHGQFVSEK	Y253	P16152	CBR1	22.0858	22.1539	22.0532	21.1438	22.7771	22.299	22.7369	21.325	21.4819	22.5502	22.5597	22.3126	22.399	22.3711	22.4772	22.6541	22.8217	22.0422	22.02	22.2467	21.7234	21.6271	22.0413	22.7186	21.699	21.017	21.9728	22.8173	22.2021	21.7597	22.3518	22.5507	22.2742	22.1421	21.6894	21.4263	22.6988	22.5444	22.8134
RKPS(UniMod:21)VPDSASPADDSFVDPGER	S85	P16333	NCK1	22.4367	20.3387	19.8816	20.9115	20.8895	20.8291	21.8345	21.9734	21.4455	22.4148	22.0124	21.7824	21.907	22.4964	22.1058	22.5782	22.264	22.3889	21.8161	21.8962	21.2109	21.7591	22.3759	21.476	19.6268	19.6919	21.5132	21.519	20.832	19.8061	21.0424	20.7278	21.5694	21.4437	22.0829	21.4624	21.5649	20.1072	19.996
RKAT(UniMod:21)GPPVSELITK	T39	P16401	H1-5	20.6566	19.9045	20.2554	21.5635	21.3684	21.718	19.6973	19.458	19.8982	23.8936	23.3054	23.1666	20.1183	20.9284	20.4547	22.1303	21.9565	22.0404	20.984	20.7098	19.9539	23.152	23.4591	23.2538	20.5851	20.0558	19.4713	19.684	20.29	19.5283	19.7525	20.1741	20.6596	20.1895	19.7029	20.911	19.5697	20.2049	20.6955
(UniMod:1)SETAPLAPT(UniMod:21)IPAPAEK	T10	P16402	H1-3	20.1722	19.6334	20.0382	20.4647	20.21	19.6435	20.1564	20.0167	20.0221	19.9661	20.4663	20.5073	20.1607	19.8758	20.0663	20.3718	20.5584	20.0384	20.2229	20.1086	20.2018	20.4872	20.3433	20.275	20.5825	19.9231	19.9661	20.3113	20.4777	19.9473	20.1661	20.1646	20.2061	19.9437	19.6557	20.3988	20.0034	20.012	20.1534
SETAPLAPTIPAPAEKT(UniMod:21)PVK	T18	P16402	H1-3	20.3253	21.6857	20.9967	19.7018	20.3776	20.197	20.9739	20.9817	20.5918	20.6187	20.0069	20.4001	20.4221	20.7639	20.3704	20.2474	20.6398	20.442	20.7198	20.6909	20.5964	20.4872	20.6847	20.622	20.733	20.8944	20.944	20.5591	20.4777	20.7313	20.1489	20.6913	20.5637	20.4954	21.3009	20.5458	20.8783	20.507	20.5594
S(UniMod:21)ET(UniMod:21)APAAPAAAPPAEK	S2;T4	P16403	H1-2	21.8608	21.6216	20.0412	21.5912	21.6014	21.5486	22.2922	20.6388	21.1049	22.577	19.6138	21.5063	20.9775	21.6803	21.3045	22.091	21.1901	21.3624	21.3987	21.5718	20.8843	21.3505	22.0812	21.5666	20.7758	21.7645	21.8855	21.6221	21.5733	20.7729	21.1874	21.3562	22.4456	21.8611	24.0091	21.4689	22.132	22.3419	21.8241
SET(UniMod:21)APAAPAAAPPAEK	T4	P16403	H1-2	23.2283	20.8797	21.523	20.9869	20.9656	20.7033	22.4816	21.605	23.7141	23.8628	24.0783	23.5138	21.5484	23.2198	22.6772	20.8927	24.5286	23.3478	21.4379	23.6924	23.7711	20.7619	24.0334	23.8076	22.0381	22.7994	23.5239	21.1853	22.5287	23.4237	20.9569	23.5989	23.7722	22.2858	22.984	22.4329	23.9305	23.8819	21.6686
(UniMod:27)EFDELNPS(UniMod:21)AQR	S663	P16615	ATP2A2	19.0135	20.9408	21.0997	20.1478	20.171	18.2721	19.5291	20.0656	19.5544	19.0046	19.2919	19.5173	21.2371	18.6607	19.586	18.9601	18.8297	19.4952	18.0907	19.1028	20.2015	19.6197	18.5303	18.5506	18.2818	19.3653	19.7091	19.1617	19.216	19.0351	18.9611	18.4749	18.759	19.6178	18.9105	19.4731	18.7346	19.1776	19.1622
(UniMod:27)ENAHT(UniMod:21)KT(UniMod:21)VEEVLGHFGVNESTGLSLEQVK	T6;T8	P16615	ATP2A2	19.3411	19.4711	19.2776	20.8811	21.1338	20.8017	19.1518	20.1206	19.2613	19.1673	18.979	19.2756	19.3087	20.4663	18.9813	19.5574	19.4243	19.7174	19.6706	18.776	19.9683	19.4233	19.3921	18.9493	19.0977	19.3926	19.8002	19.5417	19.6315	19.2856	19.3817	19.3752	18.9493	19.5176	18.9198	19.7278	18.7907	19.2184	19.517
EFDELNPS(UniMod:21)AQR	S663	P16615	ATP2A2	17.909	17.966	17.8134	18.1002	18.0892	18.2704	17.7279	17.9412	18.1974	18.0348	17.5957	18.3076	18.0126	18.6731	17.5207	18.2313	18.3128	17.1594	17.684	17.8581	18.5115	18.7982	18.6333	17.6393	17.9033	17.7348	18.1744	17.7796	17.9406	17.74	17.7886	18.5063	17.7105	17.9484	18.101	18.135	18.54	18.2919	18.098
ASGQAFELILS(UniMod:21)PR	S25	P16949	STMN1	20.4352	20.5342	20.481	20.3357	20.3143	20.2148	21.1476	20.8292	20.825	20.2153	20.3923	20.2849	20.5457	20.6381	20.4607	20.4196	20.3854	20.3447	20.9061	20.8206	20.8059	20.0976	20.3143	20.2727	20.7497	20.5451	20.823	20.6109	20.616	20.782	20.4192	20.3634	20.4597	20.7449	20.9726	20.7115	20.239	20.1801	20.2105
ESVPEFPLS(UniMod:21)PPK	S38	P16949	STMN1	24.7271	24.4773	24.7242	24.05	24.1115	24.3539	25.4492	25.3457	24.4799	24.9188	24.6026	24.2885	24.3891	24.9058	24.4575	24.457	24.6118	24.7717	24.8991	24.8536	24.7335	24.1592	24.5792	24.2928	24.7334	25.1238	25.354	24.4415	24.2432	24.9302	24.4499	24.4823	24.7466	24.5306	25.3155	24.6143	25.0701	24.5578	24.2932
RAS(UniMod:21)GQAFELILS(UniMod:21)PR	S16;S25	P16949	STMN1	20.9434	19.5923	20.7597	18.3706	20.4382	20.5526	21.6196	21.4841	20.5454	21.0973	19.4254	20.9658	20.8304	21.54	20.9431	19.5946	19.6312	20.9515	21.2954	21.4408	21.3123	18.4006	19.4843	19.271	21.2079	21.3084	21.1532	19.6798	20.4741	21.2667	19.2472	20.7233	20.8684	20.6815	21.8119	20.773	20.8035	20.7548	19.0939
RAS(UniMod:21)GQAFELILSPR	S16	P16949	STMN1	22.1333	21.9199	22.034	21.7203	21.7194	21.9393	22.8101	22.4406	22.0254	23.0113	22.4032	22.0437	21.8171	22.2924	21.9148	22.19	22.0834	22.3866	22.2036	22.2315	21.9835	22.3574	22.573	22.1951	21.9611	22.784	22.4112	21.331	21.3951	21.9522	21.2385	21.1376	21.5589	21.4484	22.5432	21.7862	22.1323	21.4596	21.3594
RASGQAFELILS(UniMod:21)PR	S25	P16949	STMN1	21.7613	21.8427	21.642	19.9102	20.9415	21.2387	22.9221	22.328	21.8475	21.4674	21.2241	19.8973	21.9072	22.304	21.7867	21.5053	21.3365	21.7781	22.229	22.1873	21.8516	19.9197	21.3094	19.9925	21.5961	22.0234	22.0488	21.4455	21.4014	22.0138	21.1586	21.1762	21.5473	21.4462	22.5906	21.8219	21.3453	21.108	19.8347
S(UniMod:21)HEAEVLK	S63	P16949	STMN1	17.7972	19.8659	20.2441	19.6725	20.6434	21.1428	19.1338	20.7673	14.7	19.9055	21.4641	21.2384	19.625	20.8974	20.5724	19.5963	19.379	21.6696	20.2588	19.4353	19.7549	19.3921	19.3265	21.4695	19.6932	19.8277	19.7887	19.2717	19.6609	20.0342	19.5199	19.7708	19.8806	19.1318	19.6334	14.3651	20.1534	19.4795	18.376
AGEAPTENPAPPT(UniMod:21)QQSSAE	T366	P16989	YBX3	19.7149	18.896	20.0994	19.3009	19.0858	19.408	19.6367	19.6919	18.9699	19.8217	19.6877	18.5727	20.4264	19.3851	19.3515	19.4334	19.0268	19.995	19.355	19.7931	19.2928	18.602	19.3027	19.58	19.3022	19.7458	19.8489	19.0795	18.4324	18.907	19.3108	19.3005	19.5526	18.7487	19.7471	18.1762	19.6504	20.0189	19.3785
SVGDGETVEFDVVEGEKGAEAANVT(UniMod:21)GPDGVPVEGSR	T158	P16989	YBX3	17.8727	18.5376	18.2589	19.7018	20.3871	19.4868	18.1763	18.0929	20.1587	18.8079	18.2061	19.5576	19.7472	18.8645	19.0626	19.043	18.7271	17.8066	18.354	18.3752	18.992	20.267	17.9869	18.5424	17.9489	18.0615	18.1918	18.7143	19.1282	18.0079	18.3701	18.4275	18.2359	18.5072	17.8729	18.3865	18.3514	18.3452	18.6463
(UniMod:27)EATGLS(UniMod:21)PQAAQEK	S13	P17029	ZKSCAN1	19.5246	19.0832	19.1413	18.6987	18.8805	19.1925	19.5853	19.6569	18.6473	19.8555	19.4332	19.1284	19.1855	19.4931	19.2697	19.2735	19.4426	19.5289	19.4445	19.4479	19.1857	19.0176	19.3883	19.2768	19.2031	19.4562	19.5461	19.1686	18.8446	19.4623	19.1781	19.3174	19.5749	18.8397	19.9434	18.931	20.0265	19.8477	19.2669
MKETAEAYLGQPVKHAVIT(UniMod:21)VPAYFNDSQR	T147	P17066	HSPA6	22.4274	23.3444	22.7061	23.4252	20.3008	20.5916	22.7348	22.7303	23.1206	22.4409	22.6037	20.4001	21.8324	22.4999	22.7253	21.8481	22.8354	21.5058	22.7879	22.647	23.01	21.4122	22.1289	20.4984	20.81	22.2478	22.6377	22.2933	22.4263	22.83	22.7258	22.5729	22.713	22.0308	22.5046	22.8249	22.5113	22.4335	22.4549
(UniMod:1)SESSSKSS(UniMod:21)QPLASK	S9	P17096	HMGA1	19.0588	20.8607	19.1807	20.4944	20.0186	20.1337	20.1537	19.9799	19.6968	21.3141	18.2218	20.277	19.1893	19.0527	20.5726	19.6042	18.7863	19.7129	19.2932	19.412	19.1997	20.9955	18.579	19.7903	19.4408	19.1857	19.9632	19.3921	19.4508	18.367	19.7532	18.5184	19.5485	17.6457	18.9075	19.5166	18.7148	18.9142	19.2702
KQPPVSPGTALVGS(UniMod:21)QKEPSEVPTPK	S44	P17096	HMGA1	22.3881	21.9965	22.3955	21.676	21.7988	22.089	22.2925	22.5935	22.0435	19.3879	21.8891	21.6885	21.8235	22.2365	22.209	22.0464	21.5201	22.2412	22.2605	21.9705	21.9679	21.8893	22.2103	21.8246	21.887	22.245	22.5041	21.9386	22.19	22.0902	22.0495	22.23	22.4243	21.9452	22.5044	22.1561	22.1579	22.2348	21.9207
(UniMod:27)EDFLKKWES(UniMod:21)PAQNTAHLDQFER	S33	P17612	PRKACA	20.2964	20.8707	19.9317	20.5504	20.6236	21.0222	19.8465	20.3933	19.7928	20.1048	20.0455	20.8896	21.2634	20.2848	20.5608	19.8853	20.4304	20.7513	20.5661	20.4301	20.7852	20.3762	20.6312	21.1409	19.9185	20.4838	20.6598	20.2988	20.6408	20.4507	20.6683	20.3121	20.3533	20.5871	20.1814	20.5987	19.8135	20.2807	20.497
HY(UniMod:21)S(UniMod:21)RLEIC(UniMod:4)NLTPDTLTSDTYKK	Y335;S336	P17655	CAPN2	21.1128	21.3439	21.2569	21.4461	20.9293	21.3359	20.9716	20.6126	21.5506	20.8601	21.3321	21.5674	21.3769	21.1614	21.325	21.1939	21.5215	21.2408	21.329	21.3248	21.6155	21.3372	21.264	21.497	21.732	21.0678	21.0274	21.5064	21.6142	21.268	21.423	21.3026	21.2642	21.5154	20.9039	21.5271	20.876	21.1428	21.2142
EDLSPAFDHS(UniMod:21)PNK	S304	P17706	PTPN2	18.1128	17.6799	17.7111	17.3514	18.6454	18.4784	17.6982	17.8684	18.3208	18.0268	17.748	17.7187	17.9904	18.3626	18.0969	18.5415	18.1746	18.043	17.8187	17.9304	17.4002	18.3437	17.9615	18.2972	17.5326	17.0747	17.8298	18.0927	17.713	18.0237	18.1512	17.8074	18.1124	17.7417	18.3636	17.7214	18.3875	18.1525	18.098
SGSSS(UniMod:21)PDSEITELK	S575	P17812	CTPS1	22.8903	22.2735	22.5563	21.8531	22.3365	22.3558	22.9041	22.8907	21.7043	22.9826	21.4516	22.027	21.4758	22.5039	22.0932	22.3788	22.938	22.5313	22.4494	22.3986	21.7264	21.9608	22.6135	22.3211	22.337	22.5334	22.7834	22.3737	22.9123	22.2178	22.4129	22.3655	22.8034	22.0347	22.984	22.3854	23.0892	22.9092	22.4033
(UniMod:28)QNFT(UniMod:21)EPT(UniMod:21)AIQAQGWPVALSGLDMVGVAQTGSGK	T115;T118	P17844	DDX5	19.3424	20.2453	19.6969	21.665	20.2443	20.6569	19.2268	20.9952	20.527	19.87	20.091	20.1947	20.5445	19.6473	20.0227	19.8151	19.8474	20.6126	19.8977	20.2964	20.3297	20.0367	20.0543	20.1954	20.0193	20.0545	20.3486	20.4198	20.4825	20.4082	20.359	20.0982	19.9637	20.2684	19.7345	20.4375	19.4931	19.6578	19.9157
FEKNFY(UniMod:21)QEHPDLAR	Y59	P17844	DDX5	22.458	22.8297	20.7885	21.3985	22.843	21.4536	20.6951	19.834	23.0504	20.8482	21.5971	19.2457	21.615	22.4389	19.6684	20.6265	19.9904	20.1067	22.6297	20.5723	20.413	21.1176	22.8969	21.3076	21.7097	19.7781	21.1539	20.2954	21.3996	21.8599	21.1155	21.5639	21.2977	21.2611	20.7553	21.5573	20.6815	21.2663	21.3274
EQLAIAEFARS(UniMod:21)LLVIPNT(UniMod:21)LAVNAAQDSTDLVAK	S444;T451	P17987	TCP1	18.7679	19.7692	18.7373	18.6018	18.1572	18.8755	18.7239	20.3377	19.2271	17.9208	18.3732	19.979	18.8851	19.726	19.6256	19.6858	20.1381	19.3422	18.8209	18.1352	19.7441	18.564	18.386	18.4846	17.8175	19.183	18.7081	18.7143	19.1282	19.0088	18.6974	18.4275	18.3001	18.8854	18.8435	18.8256	17.7604	18.7174	18.4983
ERIQKILAT(UniMod:21)GANVILTTGGIDDM(UniMod:35)C(UniMod:4)LK	T281	P17987	TCP1	17.4745	19.7003	17.6811	19.4257	20.7496	17.8195	18.5184	19.4384	19.8911	18.2525	20.3791	19.8567	19.9155	17.5431	20.6534	17.4985	17.5251	17.4258	20.2613	18.6857	19.3127	19.6197	17.8531	19.0151	17.6834	19.4292	18.6599	18.5385	18.1826	17.826	17.3151	17.5422	17.6653	18.4899	19.0494	19.1409	18.4929	17.8869	17.8391
S(UniMod:21)S(UniMod:21)LGPVGLDKMLVDDIGDVTITNDGATILK	S34;S35	P17987	TCP1	22.0521	22.4029	22.0543	22.3499	22.4067	22.3525	20.9502	21.5678	21.8308	21.3353	21.8753	22.1597	22.2607	21.8667	22.2753	22.052	21.6138	22.1258	21.8943	21.8135	22.0479	22.1298	21.8801	22.0308	22.1316	20.9156	21.4187	22.4307	22.6477	22.028	22.33	22.2892	21.9162	22.3787	21.1596	22.146	21.2493	21.9378	22.2336
AS(UniMod:21)INM(UniMod:35)LRIVEPY(UniMod:21)IAWGYPNLK	S129;Y139	P18124	RPL7	21.2199	21.84	21.4403	21.912	21.7407	21.7254	21.1264	21.0087	21.9665	20.8095	21.5715	21.8555	21.5275	21.1406	21.5431	21.3744	21.4081	21.4099	21.3081	21.3393	21.9331	21.5481	21.472	21.6423	21.2838	20.738	20.8727	21.6884	21.9397	21.5254	21.6252	21.4071	21.2441	21.7413	20.7751	21.5868	20.887	21.0892	21.4361
AS(UniMod:21)INM(UniMod:35)LRIVEPYIAWGYPNLK	S129	P18124	RPL7	20.1937	20.5592	20.5478	20.869	20.6939	20.456	19.8708	19.9155	20.9055	19.7526	20.4365	20.7626	20.3927	20.0806	20.713	20.1721	24.1098	20.2141	20.198	20.1426	20.6973	20.6046	20.18	20.4317	20.3037	19.5796	19.7891	20.5117	20.8744	20.5098	20.5658	20.2946	20.1675	20.6679	19.6921	20.6099	19.6449	19.9932	20.123
LNKAS(UniMod:21)INM(UniMod:35)LRIVEPYIAWGYPNLK	S129	P18124	RPL7	19.6652	20.4188	19.8292	20.0804	20.1118	20.2554	19.8984	19.4172	20.6347	19.1948	19.8462	20.1065	19.7934	19.5132	20.0401	19.7062	20.0719	19.6832	19.8627	20.0503	20.6114	19.8492	19.9574	19.9264	19.8492	19.9073	19.7463	20.0762	20.4095	20.2529	19.8141	19.679	19.737	20.4341	19.6824	20.0578	19.2328	19.4291	19.6537
LNKASINMLRIVEPY(UniMod:21)IAWGYPNLK	Y139	P18124	RPL7	19.8382	20.4949	19.9232	20.2879	20.2488	20.4283	20.3337	20.7233	20.6246	19.3955	20.0034	20.3767	19.8335	20.2267	20.101	19.9242	20.068	19.8497	19.8138	20.1128	19.8775	19.9657	20.3582	20.4395	19.8148	19.4924	19.7661	20.1532	20.2748	20.0117	19.9988	19.8606	19.9999	20.1351	19.8095	20.357	19.534	19.6436	19.8128
MQEAMT(UniMod:21)QEVSDVFSDTTTPIK	T592	P18206	VCL	20.3176	20.5293	20.444	20.5053	20.827	20.6969	20.7915	20.283	20.381	20.5917	20.6012	20.4514	19.7705	20.0587	21.5789	20.6832	20.2887	19.7875	20.5461	20.2915	20.4592	20.6686	20.1946	20.289	20.1808	19.1857	20.5957	20.6513	20.5464	20.2812	20.7729	20.5746	20.3953	20.1144	19.7009	20.447	19.7619	20.104	20.439
S(UniMod:21)LLDASEEAIKK	S721	P18206	VCL	20.8446	20.223	20.569	20.0049	19.8456	20.2508	20.896	20.8658	19.8502	20.9499	20.3916	19.9109	20.3776	20.314	20.553	20.5667	20.5687	20.4147	20.4932	20.3731	19.9424	20.0915	20.6429	20.4708	20.5754	20.7423	21.1609	20.3159	19.9511	20.4444	20.5904	20.4742	20.6134	20.4556	20.7549	20.1557	21.16	20.8946	20.7062
ESDQTLAALLS(UniMod:21)PK	S1697	P18583	SON	21.4382	21.0495	21.3265	20.6601	20.7332	20.945	21.7728	21.5754	20.7469	21.8349	21.3776	21.1716	21.0182	21.5158	21.0559	21.4161	21.3375	21.464	21.2357	21.2866	21.0175	21.0823	21.494	21.2823	21.2916	21.612	21.6204	21.2372	20.9277	21.3955	21.2991	21.2866	21.5996	21.0746	21.709	21.0947	22.0697	21.6464	21.4639
FREIQQELS(UniMod:21)S(UniMod:21)GRNEGQLNGETNTPIEGNQAGDAAASAR	S25;S26	P18583	SON	19.1849	19.5526	19.9178	19.0369	19.5499	20.0531	18.981	19.1074	17.9121	20.1717	20.2626	20.0476	19.5488	19.9956	19.4981	19.2905	19.935	19.3084	19.3035	19.6214	20.0078	19.3921	19.4933	19.6844	19.253	19.8277	19.5775	19.4303	19.7654	19.4881	19.269	19.3494	19.4678	19.5787	18.7863	19.4005	18.9283	19.4072	18.9372
SLS(UniMod:21)EQPVMDTATATEQAK	S51	P18615	NELFE	22.0404	21.2918	21.8097	20.7702	20.21	21.3003	22.0074	22.1104	21.1049	21.9251	21.0818	20.7496	20.9537	22.089	21.7647	21.25	21.5431	21.3671	21.882	21.9504	21.1987	21.2012	21.4924	21.0654	20.6622	21.8071	22.2198	22.0496	21.4941	21.9945	21.404	21.675	21.8475	21.1766	22.3588	21.7266	21.7859	21.5032	21.4926
SVWGSLAVQNS(UniMod:21)PK	S353	P18615	NELFE	19.0842	18.9733	18.9485	18.3334	18.0185	18.6937	19.6557	19.6817	18.8811	19.2067	18.4188	18.6144	19.1412	19.3729	18.7393	18.5502	18.6893	18.9656	19.4653	19.5004	19.1548	18.2646	18.5132	18.1842	19.4403	19.8736	19.9108	19.1013	18.9233	19.7467	19.3637	19.3763	19.7306	18.8603	20.2518	19.363	19.6823	19.4708	18.951
HGES(UniMod:21)AWNLENR	S14	P18669	PGAM1	19.8397	18.6761	18.88	17.1542	18.7879	19.0703	19.0978	19.3237	18.7	19.2412	19.1153	18.7895	19.1101	19.3873	19.4197	19.5646	19.4328	19.2856	19.1343	19.2893	18.3651	18.6112	19.1523	19.3207	18.8676	19.237	19.7419	19.4419	18.5661	18.6557	19.1713	19.2835	19.4206	18.8174	19.3234	18.5873	19.5051	19.6685	19.8603
HLEGLSEEAIM(UniMod:35)ELNLPT(UniMod:21)GIPIVYELDK	T212	P18669	PGAM1	17.2025	18.3679	16.196	18.7506	16.1373	16.8819	16.5607	16.8349	17.9323	16.7001	17.5116	16.6759	16.1653	16.9715	17.7333	16.9796	17.4344	16.584	17.3716	17.0048	17.6105	17.4568	16.0762	16.5263	16.8235	17.8893	16.7684	17.2905	17.078	17.1085	16.1831	16.5788	17.0909	16.2887	16.4249	17.9541	16.8954	17.2286	17.5456
HLEGLSEEAIMELNLPT(UniMod:21)GIPIVYELDK	T212	P18669	PGAM1	20.7913	20.187	20.0886	19.7178	21.174	20.5391	20.9839	20.6171	20.7362	20.4779	20.5923	20.3596	20.4788	20.2508	20.3707	20.7943	20.7999	19.995	20.8148	20.0136	20.8791	19.2217	19.9574	20.8932	20.2703	18.6241	20.2718	21.7101	20.9215	20.3535	20.8639	20.864	20.588	20.547	20.3328	19.6588	20.1363	18.6729	21.0951
S(UniMod:21)Y(UniMod:21)DVPPPPMEPDHPFYSNISK	S118;Y119	P18669	PGAM1	22.3933	22.9109	21.7205	22.9861	21.9675	22.9219	21.1017	21.1807	21.9997	21.6528	22.5524	23.0562	21.8492	22.3948	22.8758	21.7144	22.302	22.5296	21.4425	22.4167	21.8496	22.9208	22.4413	22.8776	21.6248	20.7818	21.003	21.8383	22.0397	21.617	22.8855	21.7298	22.522	21.8564	20.9495	21.9169	21.662	22.129	21.6914
RRS(UniMod:21)PPADAIPK	S11	P18754	RCC1	22.0872	21.087	21.9638	21.774	21.5938	22.3564	22.7795	22.5577	24.2783	22.419	23.62	23.6196	21.0617	21.9996	21.9107	21.8256	22.4227	22.2876	22.5027	21.9986	23.9145	22.3525	22.1991	23.8809	21.9373	23.7653	23.0674	23.1375	23.7954	22.4137	22.0807	22.7038	22.2338	23.7233	24.6095	23.1101	23.1092	22.8743	21.9228
SHSTEPGLVLT(UniMod:21)LGQGDVGQLGLGENVMER	T39	P18754	RCC1	21.3797	21.8215	21.543	21.8389	21.6191	21.5896	20.8862	21.0859	21.8541	20.8008	21.2616	21.0578	21.6597	21.3303	21.4387	21.532	21.2036	21.6388	21.6964	21.4309	21.6735	21.6121	21.2572	21.3705	21.0676	21.4692	21.3713	21.8257	21.9847	21.4012	21.6807	21.6061	21.4392	21.9279	21.0803	21.8629	20.7382	21.3191	21.4669
SWVGFS(UniMod:21)GGQHHTVC(UniMod:4)MDSEGK	S300	P18754	RCC1	20.8397	20.5413	20.6592	19.8695	21.427	19.6548	20.2311	20.4803	20.3916	19.8286	19.6623	20.6532	21.559	20.5804	20.4974	21.1814	20.3144	20.3879	20.9079	19.7297	19.9887	20.637	20.2865	20.9675	19.6928	19.5037	19.128	19.8613	21.3933	20.5436	20.5645	20.876	20.5852	20.7987	20.0502	20.8436	20.0326	20.595	21.4884
AQNGRT(UniMod:21)PEDERNLFIQQIK	T162	P18847	ATF3	17.7291	19.0223	18.8418	18.8469	16.6549	18.8406	18.0511	17.354	19.0413	18.5578	17.6584	17.2778	16.4626	17.354	17.3527	18.1107	17.7956	18.4351	17.3996	16.9339	18.1249	18.5158	17.3803	18.6358	17.8043	17.4637	17.8928	18.5313	17.5392	18.3593	17.3449	18.2028	17.8463	17.7417	18.4098	17.726	18.2743	17.9319	17.4825
AET(UniMod:21)PTESVSEPEVATK	T195	P18858	LIG1	20.5902	19.7722	20.1227	19.3793	19.8243	20.1331	20.4665	20.4711	18.8613	20.4725	20.07	19.8108	20.059	20.3903	20.2861	20.4703	20.3922	20.3388	20.1904	20.3375	19.6432	19.8223	20.2651	20.1894	19.9438	20.1234	20.7327	20.1828	19.8134	20.1107	20.2253	20.2317	20.5157	20.0006	20.6085	19.5602	20.7823	20.5495	20.591
KTPSKPPAQLS(UniMod:21)PSVPK	S266	P18887	XRCC1	17.6526	17.6949	16.982	17.3303	17.6566	17.4683	16.3993	17.5521	17.7381	17.3252	17.7145	17.2141	17.573	17.5183	17.81	17.4785	17.3203	17.6454	17.7362	17.3207	17.4758	16.5411	16.5017	17.343	15.8081	16.2358	16.5535	17.8223	16.6642	17.9801	16.88	17.9323	16.8082	17.5395	17.9815	17.6452	17.6476	17.7103	17.3172
TKPTQAAGPSSPQKPPT(UniMod:21)PEETK	T453	P18887	XRCC1	22.3735	19.0587	19.2933	21.2996	21.2982	19.3981	19.6271	20.1718	20.2189	21.3778	21.3844	19.8884	20.6669	19.4075	19.3101	22.3945	18.4916	22.4473	19.5525	20.5583	19.392	20.5018	20.2272	20.738	19.4435	19.4565	20.3249	20.0283	20.1624	20.1512	19.5089	20.0541	22.1986	19.9229	19.8959	20.0289	19.9816	19.7711	22.204
(UniMod:27)ERGSDAS(UniMod:21)GQLFHGR	S1236	P19174	PLCG1	19.8953	19.8921	19.2671	20.215	20.3148	19.9316	18.9913	19.5313	19.4269	20.7208	20.3953	19.6671	19.7937	19.2747	19.2361	19.5909	19.4675	19.8606	19.8699	19.7243	18.6908	19.5257	20.0171	20.076	19.6774	19.6864	19.048	19.3876	19.7278	19.562	19.2602	19.6605	19.4961	19.7923	19.1268	18.7578	19.024	19.4072	18.1367
AAAAAPAS(UniMod:21)EDEDDEDDEDDEDDDDDEEDDSEEEAMETTPAK	S184	P19338	NCL	21.2428	19.9288	21.0145	20.4944	19.8559	20.0638	20.7981	21.0482	20.5723	21.1976	22.3791	20.6676	20.441	20.8506	21.6396	20.3588	20.0485	21.2952	20.6359	20.4144	22.3337	20.5365	20.7886	21.845	21.3551	19.7781	20.7085	20.5011	20.3929	20.8363	21.0024	21.2752	20.9328	21.2611	20.546	20.8138	20.2735	20.7192	20.7533
ALVAT(UniMod:21)PGKK	T121	P19338	NCL	21.5457	21.6682	21.4403	21.1102	21.5861	21.6307	20.9045	21.8699	21.7427	21.1088	21.7197	21.2513	21.8379	21.9121	21.5431	21.7991	21.2318	22.1157	21.3269	21.6495	21.7933	18.2593	21.6764	21.1322	21.5198	21.7138	21.715	21.5144	20.9082	21.8298	20.5372	21.5499	21.7783	21.2459	22.0924	21.7715	21.5156	21.9018	21.8417
KEDS(UniMod:21)DEEEDDDSEEDEEDDEDEDEDEDEIEPAAMK	S145	P19338	NCL	21.6705	21.4022	21.6822	20.2734	20.2156	20.4004	21.0363	20.8336	20.164	19.6234	21.2304	21.7646	20.6798	22.2564	22.017	20.2474	20.3114	21.0525	21.1388	22.4705	21.7816	20.7279	20.946	20.4049	20.3829	20.9278	19.6769	20.1648	20.6871	20.715	21.012	21.0009	20.2166	21.3536	21.4727	21.5608	21.322	21.0182	20.8704
LELQGPRGS(UniMod:21)PNAR	S563	P19338	NCL	23.0851	23.049	22.8606	22.4309	22.9916	23.0686	22.9411	23.0074	22.6002	23.4653	23.3386	23.1746	23.0367	23.6182	23.0122	23.4221	23.0584	23.5555	22.9734	23.0325	23.0341	23.021	23.3664	22.9499	22.5973	22.9304	22.8825	22.9	22.7818	23.4172	23.093	23.0865	23.5979	22.015	23.792	22.7351	23.5752	23.4571	23.312
VEGT(UniMod:21)EPTTAFNLFVGNLNFNK	T301	P19338	NCL	20.0385	20.5938	20.174	20.5773	20.7208	20.4385	20.2311	19.6716	20.0269	19.1893	20.585	20.6462	20.3986	20.2006	20.5822	20.2414	19.8497	20.2744	19.5724	20.0871	19.7469	20.6	20.116	19.8023	20.3873	19.6522	20.0912	20.4645	20.6503	20.2096	20.3201	20.38	19.5624	20.2238	19.373	20.4344	19.5203	20.0832	20.4958
VVVS(UniMod:21)PTK	S67	P19338	NCL	21.7557	23.2236	22.8762	23.1293	20.6956	21.1987	22.0236	22.5957	23.1072	21.6372	22.2704	23.0067	23.3608	22.1464	23.0646	22.6783	22.93	23.678	23.3068	23.1965	22.7309	22.7511	23.1103	23.2363	23.2809	23.4005	23.3119	23.366	19.841	23.1569	23.1116	23.2237	23.267	23.7646	23.6127	23.2139	23.7954	23.6124	21.5075
TPDGT(UniMod:21)ENGDFLALDLGGTNFR	T523	P19367	HK1	19.7569	20.9642	20.1136	21.1073	20.9112	19.8777	19.4967	19.555	19.8601	20.2019	20.0455	19.4088	20.2034	19.658	20.3966	19.2791	19.8391	19.7011	20.0217	19.8913	20.0188	20.0505	20.0866	20.442	19.9418	19.9231	20.3004	19.8434	20.4062	19.9564	20.1606	19.884	19.8161	19.648	19.3224	20.3829	19.402	19.8065	19.9265
NLHKT(UniMod:21)VMQNGAGGALFVHRDT(UniMod:21)PENNPDTPFDFTPENYK	T28;T44	P19404	NDUFV2	19.9856	21.0994	20.4214	20.4371	20.3794	19.6349	19.7138	20.7068	19.9314	19.4413	19.805	19.8216	20.1959	20.6874	20.2456	20.526	20.2265	19.774	20.0839	19.9159	19.8625	19.8799	19.7071	20.1353	20.2294	19.7524	19.6955	19.3433	18.9757	20.1512	20	18.9155	19.5325	20.0516	19.6	19.4668	19.7303	19.9274	19.9818
AVSPLLLT(UniMod:21)TTNSSEGLSMGNYIGLINR	T88	P19525	EIF2AK2	19.1399	19.939	20.9406	19.1647	19.3372	19.2223	19.7029	18.9459	19.5035	18.8637	18.8616	19.1605	18.9906	19.1611	19.5048	19.1053	19.9848	19.2032	19.0039	19.1033	19.7657	19.0638	18.5859	19.2321	19.0927	19.3257	19.3961	19.3686	19.6393	18.4379	19.1802	19.2768	18.789	19.5176	18.9198	19.5592	19.0728	19.1115	19.1193
M(UniMod:35)GQKEY(UniMod:21)SIGTGSTK	Y142	P19525	EIF2AK2	20.8396	21.274	21.1968	21.3903	20.0931	21.0593	20.856	20.8568	21.5945	20.8411	21.7197	21.4131	21.1541	20.7628	20.0745	21.0953	21.1445	21.1185	21.2498	20.9739	21.3151	21.2725	21.1758	21.1234	21.2299	20.8264	20.7483	21.4461	21.3075	20.9629	21.1632	20.9327	20.9586	21.5282	20.5681	21.4	20.7828	20.7754	21.1466
AAS(UniMod:21)DPLLSSVSPAVSK	S548	P19532	TFE3	18.4927	18.0882	18.6135	18.2891	18.4039	18.2301	19.3572	19.3139	18.1628	18.8142	18.4028	18.0158	18.3528	18.8907	18.1436	18.2	18.2001	18.3257	18.3213	18.1487	18.2705	18.1358	18.514	17.7704	18.5642	19.3958	19.2681	18.1187	18.1104	18.2106	17.889	18.1283	18.2497	18.3551	18.8765	18.491	18.8789	18.5345	18.0972
EGWFRET(UniMod:21)C(UniMod:4)S(UniMod:21)LWPGQALSLQVEQLLHHR	T24;S26	P19623	SRM	18.6073	20.7371	19.9353	19.1776	19.375	19.6553	19.5999	19.0807	19.5797	19.4807	18.5402	18.4559	19.0911	18.6817	20.3145	18.6878	19.2933	19.9462	18.6247	18.992	18.8696	18.9435	18.5319	18.8053	19.1166	17.8654	18.3309	18.8326	19.6806	19.2848	19.5819	18.921	18.4438	19.152	18.6849	19.2327	18.2181	18.5587	18.8961
DT(UniMod:21)RLY(UniMod:21)FLQC(UniMod:4)ETC(UniMod:4)HSR	T295;Y298	P20042	EIF2S2	22.1433	19.9288	22.4138	20.6121	19.8559	20.629	20.1219	20.2651	20.7494	18.967	19.2644	22.6227	20.1526	20.8696	21.6396	19.9435	21.2129	22.0545	21.255	20.2784	21.2965	20.5023	20.7851	21.4478	22.1318	20.1693	19.994	22.4448	20.4602	20.8363	21.0349	21.2679	20.8434	20.9011	20.5629	20.8247	20.1122	20.9306	20.8434
S(UniMod:21)GDEMIFDPTMSKK	S2	P20042	EIF2S2	21.5221	21.9373	21.7515	21.4934	22.0544	21.958	20.1496	20.7927	21.4063	21.3212	21.8914	22.1599	21.5136	21.8709	21.4705	21.6804	21.1014	21.9182	20.7054	20.749	21.5074	21.577	21.5955	21.5182	20.1866	20.4077	20.6335	21.4703	21.6142	21.5353	21.359	21.501	21.697	20.6664	21.4778	21.3611	20.9718	21.2762	21.5803
LGVNNIS(UniMod:21)GIEEVNM(UniMod:35)FTNQGTVIHFNNPK	S101	P20290	BTF3	19.6141	20.2773	20.5661	20.3143	19.8442	20.5442	20.804	20.7296	20.4263	19.6016	20.2409	20.452	20.4688	20.5174	19.6467	20.107	19.9477	20.3962	20.0449	19.8428	19.9683	20.5132	20.0997	19.146	20.0217	19.4565	19.8002	20.4645	20.3478	19.2856	19.9222	19.9635	20.023	19.9235	20.1827	20.1695	18.6261	19.7318	19.8818
QLT(UniMod:21)EMLPS(UniMod:21)ILNQLGADSLTSLR	T144;S149	P20290	BTF3	18.1339	18.6944	18.5968	18.8332	18.5556	18.7028	18.756	18.1816	19.3717	18.6735	18.5376	19.5444	19.166	18.3428	18.1359	19.3545	20.2439	19.7216	18.5383	17.8946	18.2763	18.669	18.2709	18.1384	18.9037	19.5391	16.95	18.2694	18.9867	18.1717	18.1861	18.5653	17.6712	18.2111	17.9388	18.6096	18.4503	18.4606	18.5035
IINVGGKY(UniMod:21)VKLQIWDTAGQER	Y61	P20338	RAB4A	19.5563	19.4597	19.9362	19.7505	19.6488	19.4903	19.3941	19.9413	19.8168	19.7374	19.7204	19.6555	19.741	19.5888	20.5629	19.5332	19.4412	20.1034	19.7739	20.0978	19.6582	19.5414	19.7623	19.7237	20.1764	19.4773	19.6518	19.6783	19.7023	19.5523	19.5983	19.5634	19.6431	19.9957	19.3285	19.776	19.8271	19.8421	19.8281
(UniMod:26)CQS(UniMod:21)LTEDLEFRK	S200	P20700	LMNB1	20.8865	20.6915	20.81	19.8507	20.4687	20.197	20.5061	20.6171	21.4979	20.9628	20.8165	20.1825	20.6602	20.7908	20.7217	20.7863	20.4871	20.7903	20.5551	20.5327	20.2804	20.5417	20.672	20.645	20.7843	20.1614	20.7373	20.6783	20.465	20.5023	20.62	20.5132	20.7208	20.4954	20.5033	20.4181	21.0395	20.8585	20.6454
AGGPTT(UniMod:21)PLS(UniMod:21)PTR	T20;S23	P20700	LMNB1	21.1485	20.6622	20.1136	21.1329	20.6983	20.9593	21.1635	21.4231	21.3641	21.0818	20.1531	20.9079	20.8526	20.8598	20.9978	20.2354	21.0187	20.9781	21.128	21.2124	20.5837	20.8341	21.2326	20.6867	20.8553	21.8071	21.1702	21.0368	21.4817	21.1885	20.6164	20.92	21.3767	21.1766	21.9094	21.2715	20.7403	21.28	20.8234
C(UniMod:4)QS(UniMod:21)LTEDLEFRK	S200	P20700	LMNB1	19.6276	19.4866	19.2402	19.3587	19.4433	19.2564	19.389	19.3014	18.7	19.2613	18.7942	19.1826	19.2463	18.9767	19.2771	19.4698	17.8667	19.351	18.9203	18.8696	18.9129	19.093	19.196	18.4424	19.2861	19.2864	19.6584	19.0096	19.494	18.8864	19.422	19.0736	19.0452	18.9824	19.5227	19.2661	19.2488	19.2331	19.3706
LENARLS(UniMod:21)S(UniMod:21)EM(UniMod:35)NTSTVNSAR	S278;S279	P20700	LMNB1	17.1214	17.0302	19.6	19.2023	16.66	17.116	19.9854	18.0468	17.7244	18.1601	17.6439	17.6038	17.4541	17.2087	18.0224	17.6286	21.0575	18.0501	18.1692	18.0559	17.3278	17.9353	17.7433	17.2803	18.53	17.9296	17.7984	17.0833	17.6067	17.6219	17.6768	18.7774	19.7634	17.9429	16.9473	17.5438	18.0989	17.9253	17.9775
LKLS(UniMod:21)PS(UniMod:21)PSSR	S391;S393	P20700	LMNB1	22.7465	22.3386	22.2776	21.4333	22.0499	22.31	22.7197	22.9123	21.7543	23.0771	22.5053	22.3417	22.4488	23.1493	22.4858	22.4075	22.2595	22.5618	22.5915	22.8083	22.7208	21.6609	22.3664	22.2582	22.344	22.9982	22.6232	22.3371	21.8177	22.9574	22.1996	22.3963	22.6388	21.9039	23.4017	22.1774	22.5242	22.5563	22.1068
LKLS(UniMod:21)PSPSSR	S391	P20700	LMNB1	21.7076	21.4091	21.6964	21.2629	21.041	21.4523	21.9905	21.9072	21.512	21.9559	21.7102	21.3739	21.526	21.7742	21.3651	21.7772	21.5641	21.7921	21.6214	21.6661	21.2783	21.6519	21.8987	21.3359	21.6369	21.7591	21.761	21.2828	21.4049	21.574	21.7458	21.4133	21.7958	21.2713	21.902	21.563	22.0283	21.8447	21.5368
FEDAKLAAAIS(UniMod:21)EVVS(UniMod:21)QTPASTTQAGAPPR	S540;S544	P20810	CAST	20.0339	19.9923	19.9156	20.3816	20.2119	19.7714	20.2781	20.173	19.8045	20.4438	20.3883	20.4932	20.452	20.1774	20.1408	20.0187	20.7164	20.3769	20.4698	19.7199	20.6249	19.9529	19.8349	20.6522	20.7756	20.2636	19.7294	20.3933	20.5045	20.1865	20.3371	20.3574	20.3005	20.1611	19.986	20.3418	20.1653	20.3471	20.2192
PIGPDDAIDALSSDFTC(UniMod:4)GS(UniMod:21)PTAAGK	S243	P20810	CAST	18.8491	20.9878	19.9155	20.3074	19.4816	19.6349	19.1236	20.2746	21.1823	19.6447	19.4551	20.2634	18.7112	19.3188	20.7616	19.8238	18.5254	18.7134	19.6253	19.3594	19.5551	19.3994	19.0843	19.7428	19.4694	19.3257	18.8536	19.0137	19.2014	19.186	19.8696	19.5165	19.3768	19.6777	19.0159	19.6333	19.0065	18.9969	18.8368
S(UniMod:21)LTPAVPVESKPDKPSGK	S133	P20810	CAST	20.9995	20.2215	20.5324	20.4804	20.4307	20.6217	19.8477	20.0941	20.1812	21.608	21.3866	21.2385	20.2301	21.1111	20.3766	21.1934	20.6527	21.3285	20.0449	19.8428	19.9539	21.2396	20.8619	20.7878	20.6138	20.1253	20.7382	20.2794	21.0848	19.4475	20.2801	20.4399	20.4748	20.5885	20.3708	20.5821	19.0049	20.3113	20.5286
S(UniMod:21)VEAAAELSAK	S5	P20962	PTMS	21.5812	21.0337	20.9967	17.8341	17.7708	20.9784	22.0697	22.1024	20.7782	22.0432	21.1955	20.8477	20.8816	21.4427	21.3755	21.1748	21.6529	21.1175	21.7405	21.5723	20.95	17.8195	21.207	21.0975	21.6549	18.2481	22.1144	21.3056	20.6464	21.268	21.1536	21.2072	21.2209	21.4001	21.962	21.1704	22.0217	21.6133	21.263
(UniMod:27)EYGS(UniMod:21)PLK	S589	P21127	CDK11B	20.2719	20.0918	20.0954	19.8986	19.9063	20.1203	20.0114	20.1084	19.8003	20.2808	20.0412	19.9034	20.1392	20.2225	19.986	20.1911	19.459	20.2322	19.8491	19.8951	19.8819	20.2152	20.3748	19.7342	19.508	19.7354	19.6528	19.8552	19.9237	19.8379	20.152	19.7894	20.1649	19.6702	20.0841	19.8724	20.1351	20.2518	20.2535
RGT(UniMod:21)S(UniMod:21)PRPPEGGLGYSQLGDDDLK	T751;S752	P21127	CDK11B	21.0547	19.8029	20.2112	18.1875	19.9254	20.1871	20.4559	20.6591	18.8032	20.7939	20.0619	19.9995	20.2006	21.2361	20.525	20.9521	20.7705	20.4988	20.5154	20.697	19.9247	19.084	20.3636	20.6327	19.9356	20.5133	20.861	20.5124	19.1513	20.4579	20.426	20.5409	20.7414	19.3931	21.188	18.4331	20.9138	20.9145	20.9555
FPRY(UniMod:21)AEIVHLTLPDGTK	Y68	P21281	ATP6V1B2	18.4037	18.492	18.8127	18.8624	18.754	18.5716	19.2196	18.5846	18.532	18.1381	19.281	18.9622	18.6131	18.2023	18.823	18.5824	18.8559	18.4229	18.6169	18.866	18.6969	18.7106	18.5951	19.0206	19.2727	19.6773	19.1527	18.9659	19.3632	18.5412	18.9501	18.4255	18.6897	19.6105	18.3078	18.9685	17.873	18.2835	18.3812
GFGFGQGAGALVHS(UniMod:21)E	S192	P21291	CSRP1	19.2655	18.93	19.0116	18.1614	18.7138	18.9293	19.5548	19.5413	18.872	18.9845	18.5503	18.6782	18.9555	19.4967	19.2591	19.1239	18.9863	19.1582	19.3383	19.3217	18.865	18.3293	18.9476	19.0331	18.9825	19.3892	19.6231	19.18	18.5807	18.9155	18.9119	19.0243	19.1288	18.768	19.5461	18.6058	19.2694	19.1037	19.4178
(UniMod:26)CSGPGLS(UniMod:21)PGMVR	S1459	P21333	FLNA	20.6171	20.2495	20.6297	20.2659	20.1453	20.4873	20.7978	20.8401	20.5411	21.2182	21.1169	20.7188	19.9552	20.5638	19.9882	20.523	20.6576	20.7496	20.3214	20.2549	20.3531	20.4965	21.0016	20.6291	20.0142	20.3568	20.6468	20.2764	19.8726	20.5392	20.425	20.4599	20.794	20.1035	20.7228	20.3065	21.2319	20.8633	20.5853
(UniMod:27)EEGPYEVEVTY(UniMod:21)DGVPVPGSPFPLEAVAPTK	Y1047	P21333	FLNA	15.8085	19.4918	19.8637	18.8507	19.8687	15.4601	19.7031	19.8124	19.368	19.0154	19.5622	18.9056	18.5156	15.7955	16.0757	19.5229	16.6334	15.0879	16.1612	18.5527	14.563	19.2491	15.5484	16.0133	19.3463	19.3565	18.811	16.8135	15.9643	18.7606	19.0418	16.1291	16.0211	18.9907	18.1784	18.9062	18.1785	17.6768	19.3993
APS(UniMod:21)VANVGSHC(UniMod:4)DLSLK	S2152	P21333	FLNA	22.1769	21.9793	22.1068	22.4754	22.1668	22.503	22.0959	21.9213	21.7333	23.5992	23.1469	22.8122	22.1046	22.2585	21.9593	22.7278	22.4176	22.7718	21.7609	21.5774	21.4678	23.0337	23.2825	22.9372	21.0448	21.347	21.4223	20.9242	21.0312	21.1625	21.1091	20.9835	21.0578	21.3114	21.3525	21.2741	21.5046	21.4026	21.1122
C(UniMod:4)SGPGLS(UniMod:21)PGM(UniMod:35)VR	S1459	P21333	FLNA	18.9228	17.8525	18.8177	18.4185	18.657	18.715	19.7519	19.522	18.3634	19.7648	18.8345	18.4146	18.4963	18.8993	18.6223	18.5424	18.6042	18.4552	18.5668	19.0405	18.5241	17.9833	19.1006	17.9349	17.8474	19.6426	19.4229	17.8412	18.3113	18.577	18.2891	18.6705	18.9418	17.742	19.3863	18.5691	19.6712	19.4784	18.6517
C(UniMod:4)SGPGLS(UniMod:21)PGMVR	S1459	P21333	FLNA	21.9012	21.7074	21.9268	21.5972	21.7373	21.9106	22.0612	22.0307	21.95	22.0927	22.1871	21.8056	21.7465	21.8259	21.4557	22.0623	21.6293	22.0144	21.7642	21.7489	21.7949	21.8027	22.1029	21.8623	21.5921	22.0551	22.2223	21.845	21.6875	21.9161	21.8929	21.7739	21.9621	21.737	22.0583	22.1406	22.12	22.0982	21.9615
ENGVY(UniMod:21)LIDVKFNGT(UniMod:21)HIPGSPFK	Y2400;T2409	P21333	FLNA	21.7445	21.1169	22.0355	20.9839	22.0645	20.559	20.2552	21.721	21.418	21.4935	20.6783	22.1526	21.2601	21.6209	21.4951	19.6161	22.1093	21.0896	21.886	21.7765	21.9667	22.0616	21.4441	22.0177	21.9882	20.9668	21.2051	21.4295	21.1937	22.2558	21.0979	21.7602	21.8738	21.5257	21.3085	22.2057	21.9731	21.5685	21.5266
FGGEHVPNSPFQVT(UniMod:21)ALAGDQPSVQPPLR	T1739	P21333	FLNA	19.4766	19.7771	19.6066	19.8649	19.4294	19.4102	21.5689	20.6253	20.1182	19.4599	19.6359	19.7339	19.4838	19.5821	19.6051	19.6222	19.7327	19.682	20.1972	19.555	19.6252	19.7541	19.6575	19.5748	19.9653	19.0578	19.5372	20.1479	20.0416	19.5986	19.8898	19.9021	19.3815	19.6906	19.2836	19.7004	19.3618	19.6556	19.644
FGGEHVPNSPFQVTALAGDQPS(UniMod:21)VQPPLR	S1747	P21333	FLNA	21.3718	21.4817	21.5027	20.215	20.4886	21.8351	20.1361	20.3552	20.1607	20.9732	21.238	21.2519	20.299	20.2181	21.1311	19.6876	20.1465	21.5622	21.2185	21.5126	21.4184	21.4384	21.1679	21.4305	20.1366	20.5038	20.5956	21.6221	21.1544	20.8825	21.0424	20.7278	21.2315	21.4252	20.2027	21.3956	20.4878	21.1618	21.4202
FLPREEGPYEVEVTY(UniMod:21)DGVPVPGSPFPLEAVAPTKPSK	Y1047	P21333	FLNA	19.2791	20.0971	20.5564	20.0106	20.4519	20.482	20.5091	20.3608	20.7494	19.2023	19.0835	20.0903	20.868	19.5885	20.5726	19.7027	19.939	20.533	19.9922	19.9962	20.2674	19.5294	19.8897	19.8811	19.9465	19.6976	19.8742	20.1301	20.3793	19.7818	19.7178	19.8238	19.6673	20.3818	19.7649	20.1907	19.3663	19.6578	19.8962
GLVEPVDVVDNADGT(UniMod:21)QTVNYVPSR	T1506	P21333	FLNA	18.9994	19.3098	19.2955	19.4196	19.0114	19.3037	19.3747	19.2599	19.5992	19.0487	19.3002	19.2633	19.1927	19.2273	19.0675	19.5019	19.7804	19.4257	19.4535	19.2362	19.5868	19.6916	19.3138	19.4373	19.486	19.4773	19.5697	19.6307	19.5877	19.3874	19.4685	19.5252	19.4137	19.8998	19.0593	19.5312	19.271	19.3227	19.6293
IPEIS(UniMod:21)IQDMTAQVTSPSGK	S2170	P21333	FLNA	21.2396	21.3477	20.2132	25.5381	21.2295	19.608	20.9637	20.2574	20.0271	20.6562	20.1681	20.6676	19.7012	19.8885	20.2053	19.9658	20.2667	19.9065	19.8175	20.1118	21.27	21.2287	21.3471	20.5055	21.9466	20.8154	21.3838	20.2794	20.4257	20.0767	20.3343	20.3428	21.2597	20.4722	20.8966	20.0366	20.8978	20.8054	20.4645
LDVQFS(UniMod:21)GLT(UniMod:21)KGDAVRDVDIIDHHDNTYTVK	S912;T915	P21333	FLNA	20.2601	20.7062	20.4885	20.044	20.2429	19.607	20.403	19.8012	20.0285	19.4363	19.945	20.2072	19.7146	20.1492	20.2841	19.7339	19.4916	20.1933	20.2158	20.082	19.2739	19.6145	19.8769	19.9348	19.9292	19.1835	19.5466	20.6323	20.5612	20.1115	20.6997	20.3493	20.1165	20.4287	19.5993	20.2748	19.7571	20.0849	20.1229
NGQHVAS(UniMod:21)S(UniMod:21)PIPVVISQSEIGDASR	S2032;S2033	P21333	FLNA	18.1145	19.0969	18.9367	18.7296	18.8144	18.716	18.9127	17.52	18.8897	17.4905	18.399	18.9056	18.8275	18.2342	18.6156	18.7111	18.2381	18.3834	18.4316	18.3175	18.7912	18.8542	18.3847	18.4366	18.7895	17.937	17.5057	19.0196	19.5826	18.6836	19.2074	18.9283	18.8032	19.2148	18.1129	19.3258	18.351	18.4992	18.934
RAPS(UniMod:21)VANVGSHC(UniMod:4)DLSLK	S2152	P21333	FLNA	22.9067	22.5642	22.7499	23.0162	22.8612	20.2135	18.7537	22.7571	19.5882	20.4517	20.3207	23.4518	22.6383	22.9596	19.7632	23.3567	23.1702	23.4864	22.4517	22.2723	22.1302	20.656	20.5363	20.199	18.032	17.8197	22.0567	21.4033	18.9903	21.8261	18.9141	18.802	21.7317	21.6715	18.426	21.8222	18.598	22.066	21.6857
THIQDNHDGT(UniMod:21)Y(UniMod:21)TVAYVPDVTGR	T1603;Y1604	P21333	FLNA	20.1216	20.8028	19.7416	20.7882	21.2082	20.6343	20.1323	20.0732	20.9366	20.4636	20.5236	19.0926	21.0554	19.3391	20.3145	20.4895	20.6812	20.1397	21.567	20.4486	20.6181	20.5643	20.327	20.377	20.2906	20.0095	19.3038	20.2954	20.4602	20.6798	20.7581	20.1096	20.2242	20.6064	20.0772	20.6503	20.1122	20.3181	20.4384
VGSAADIPINISETDLS(UniMod:21)LLTATVVPPSGR	S1981	P21333	FLNA	21.7661	20.6349	19.685	20.3414	18.6838	20.3249	19.8213	20.0788	20.7206	18.9844	19.3901	20.0521	19.755	20.0587	19.6256	20.1409	20.451	19.7817	19.9502	19.9278	19.8101	19.9606	18.579	21.0777	19.4408	19.1857	20.0679	20.6513	19.4508	19.7374	19.8506	19.9814	20.2775	22.1266	21.6278	19.8275	19.8166	20.0272	19.9776
ENVELS(UniMod:21)PTTGHC(UniMod:4)NSGR	S2802	P21359	NF1	17.5948	17.1862	18.7863	16.9722	17.891	17.3917	17.7828	18.7755	17.5632	17.2298	17.6114	17.5011	17.4587	17.2541	17.5713	17.1252	17.6516	17.1494	17.6555	17.2444	17.0691	17.2285	17.205	17.4493	17.4786	17.6236	17.3922	17.3267	17.3227	17.7898	17.4949	17.8017	17.8179	17.5465	18.1446	17.2608	17.9238	17.8515	17.244
S(UniMod:21)FDHLISDTK	S2543	P21359	NF1	18.9579	17.9693	17.9193	17.5653	18.5397	18.7021	18.5162	18.6425	19.0002	19.85	19.1158	18.7039	17.897	18.8509	18.5527	19.1404	18.8966	19.1648	18.8941	18.2498	18.337	18.8822	19.1016	19.33	18.4498	18.1903	19.245	17.6838	17.6862	18.5884	17.7695	17.01	17.7896	18.4025	18.4537	17.9462	19.0356	17.2292	17.7366
SNLVGMGVIPLEY(UniMod:21)LPGENADALGLTGQER	Y818	P21399	ACO1	17.6209	18.4824	17.9079	17.7359	18.0595	18.2719	17.9071	17.8135	17.7305	18.1186	18.4028	18.4017	18.0826	18.1057	18.3942	17.9367	18.0926	16.7613	17.7858	18.5464	18.1932	17.6914	18.0979	18.3332	18.5624	17.6882	18.5502	17.9204	18.1803	18.5223	18.0571	17.8028	17.8569	18.4507	17.3562	17.9864	17.9584	17.8872	17.7965
EGIC(UniMod:4)GS(UniMod:21)C(UniMod:4)AM(UniMod:35)NINGGNTLAC(UniMod:4)TR	S100	P21912	SDHB	17.7113	17.7285	18.1261	18.419	18.1959	18.4302	18.3234	17.9154	18.348	18.2968	18.1183	18.6892	17.9345	17.0225	18.3586	18.3894	17.857	17.9934	18.172	17.7137	18.3186	18.211	18.3719	18.0832	18.3356	18.1826	18.3467	17.7317	18.3893	17.85	18.1947	18.2771	18.1483	17.9827	17.2537	18.4309	17.5806	18.2349	18.0133
IDSGS(UniMod:21)EVIVGVNK	S483	P22033	MMUT	17.9646	18.2514	18.018	18.1964	17.9491	18.3068	17.68	18.0067	18.1717	17.7482	18.1923	18.2149	18.1643	18.1145	18.1605	17.5367	17.623	17.6842	17.9838	18.0221	18.1501	17.4388	17.8323	17.9746	17.8474	19.617	19.0894	18.0024	17.921	18.3138	17.65	17.9685	17.4666	17.9763	17.8751	18.2079	17.0092	17.3966	17.6454
TGSNIS(UniMod:21)GASSDISLDEQYK	S382	P22059	OSBP	20.0075	20.1264	19.7441	19.9215	21.7694	19.7503	20.1192	20.2941	20.978	19.685	19.4017	19.7597	19.9248	19.9198	20.0988	18.7678	20.5857	19.7549	19.5278	19.2161	19.9102	19.7516	19.7953	20.3788	19.4883	20.5003	19.2593	19.7372	19.9735	19.3465	19.5243	19.5381	19.8823	19.7716	19.1302	19.9334	19.1324	19.3612	19.7716
PQEQLTLEPY(UniMod:21)ERDHAVVVGVY(UniMod:21)RPPPK	Y302;Y313	P22087	FBL	19.8928	19.6942	20.1627	19.2272	20.4597	19.5216	19.5025	19.6291	20.4377	19.6626	19.5037	20.1144	20.3564	20.328	20.2841	19.508	20.2061	20.1627	20.0833	20.0813	20.0287	19.7493	20.3998	20.5261	20.1153	19.464	19.4658	19.5993	20.6063	20.1862	20.3789	20.2178	19.8931	20.1688	19.5528	20.3829	19.642	19.7664	20.0374
RVS(UniMod:21)ISEGDDKIEYR	S124	P22087	FBL	20.2055	20.3534	20.4385	20.553	20.8301	20.7436	19.7864	19.7208	20.791	20.0988	20.668	20.6948	20.3154	20.0017	20.2008	20.2945	20.2619	20.3853	20.2874	19.9826	20.5663	20.76	20.554	20.7018	20.3264	19.7976	19.8334	20.3591	20.5768	20.2404	20.5924	20.2205	20.1312	20.5777	19.5274	20.7052	19.6043	19.9785	20.2075
SNGLGPVMSGNTAYPVIS(UniMod:21)C(UniMod:4)PPLTPDWGVQDVWSSLR	S349	P22234	PAICS	20.2587	20.0108	20.0053	21.0341	21.3104	20.8926	20.0287	20.7681	19.7057	21.304	20.7275	20.265	20.7039	20.2002	20.3707	20.7999	20.3895	19.9991	19.5104	20.1466	20.844	19.8921	20.6336	20.7954	19.9165	19.6081	20.6781	21.3997	21.1415	19.9538	20.5008	20.2654	20.588	20.2103	19.8707	20.1233	19.8313	19.392	20.6451
(UniMod:1)SSS(UniMod:21)PLSK	S4	P22314	UBA1	24.3322	24.2784	24.3481	23.8361	23.8811	24.376	24.3335	24.5526	23.8913	24.6307	24.3186	23.7827	23.9794	24.4055	24.1305	24.13	23.7784	24.3664	23.8502	24.1911	23.7469	24.1702	24.3377	23.7951	23.88	24.5203	24.4234	24.0863	24.0929	24.1928	24.1134	23.9337	23.9869	24.0605	24.4214	24.144	24.6376	24.3988	24.1129
ATLPS(UniMod:21)PDKLPGFK	S835	P22314	UBA1	19.8791	19.3081	19.7235	19.4505	19.324	19.7517	19.9305	19.8157	19.4057	19.7708	19.5752	19.537	19.333	19.5705	19.6423	19.8518	19.5929	19.8992	19.4579	19.4012	19.3379	19.8258	19.7921	19.5531	19.4805	19.9163	20.135	19.5993	19.3133	19.522	19.5275	19.5337	19.7594	19.4413	19.7678	19.4383	19.9436	20.0313	19.6164
FVERTLRLAGT(UniMod:21)QPLEVLEAVQR	T682	P22314	UBA1	19.2867	19.6633	19.4033	19.582	19.4937	19.4375	19.1411	19.2412	20.1262	19.0387	19.2909	19.7398	19.5265	19.1124	19.5967	19.3362	19.5092	19.1285	19.5191	19.5739	19.8934	19.5275	19.4824	19.2481	19.7284	19.187	19.2674	19.5331	19.9631	19.3844	19.4994	19.2076	19.4859	19.8776	18.9605	19.6333	19.0566	19.137	19.1741
LEELKAT(UniMod:21)LPS(UniMod:21)PDKLPGFK	T832;S835	P22314	UBA1	21.1229	21.8984	21.523	21.5623	21.8736	20.9246	21.3582	21.2896	22.0324	20.9397	21.5736	21.0627	21.5484	21.464	21.746	21.3581	21.1867	21.4232	21.2081	21.1588	21.754	20.9395	21.2474	21.3753	21.3503	21.3486	21.436	21.5244	21.6096	21.5027	21.2839	21.3891	21.369	20.8729	20.9209	21.5728	20.7977	20.9747	21.0928
PGSNC(UniMod:4)SPAQS(UniMod:21)VLSEVPSVPTNGMAK	S28	P22314	UBA1	20.8199	19.6323	20.4848	20.7702	20.21	20.7032	20.9192	20.8345	19.9914	21.3866	20.2767	20.4001	19.956	20.9587	20.5733	20.322	20.6398	21.0624	20.755	20.7101	20.5837	21.2639	21.2326	20.2243	20.5851	21.1106	20.6926	20.3209	20.29	20.7319	19.7525	20.2902	20.8142	19.6509	20.8733	20.6047	20.644	20.4538	20.6006
QKY(UniMod:21)FLVGAGAIGC(UniMod:4)ELLK	Y471	P22314	UBA1	18.9586	20.1259	19.0132	20.2662	18.9959	19.0795	19.5999	19.3394	21.3937	19.9006	20.7315	19.7327	19.0194	19.6894	19.1251	19.4685	19.7193	20.1397	19.3276	19.988	20.3503	19.2904	20.2742	19.4853	19.9264	18.7222	18.5887	19.0367	19.228	19.7847	19.0807	19.4346	19.4256	19.3487	19.0538	19.7997	19.4577	19.5599	19.6901
RVS(UniMod:21)GPDPKPGSNC(UniMod:4)SPAQSVLSEVPSVPTNGM(UniMod:35)AK	S13	P22314	UBA1	19.34	18.7852	19.1227	18.241	17.8023	19.2116	19.6938	19.7838	18.6447	20.6655	19.8305	19.2487	18.6904	19.3662	19.1931	19.6158	19.392	19.5331	19.1358	19.1341	18.4727	18.8616	19.8728	19.2322	18.7355	18.7324	18.8129	18.3443	18.3962	18.9394	18.932	18.1589	19.023	18.2959	19.5174	18.6892	19.7845	19.3296	18.7891
RVS(UniMod:21)GPDPKPGSNC(UniMod:4)SPAQSVLSEVPSVPTNGMAK	S13	P22314	UBA1	22.4004	22.1493	21.7629	22.1019	22.16	22.5694	21.6313	21.8928	22.4073	21.873	23.0713	22.4958	22.4033	21.357	22.0891	21.8333	22.0739	21.5163	21.1868	21.664	22.3748	22.5003	21.783	22.3007	22.1162	22.1189	21.6104	22.0814	21.5493	22.0141	22.0671	20.5059	20.9757	21.7949	22.6596	22.2599	21.6682	21.7819	21.9448
SLVAS(UniMod:21)LAEPDFVVTDFAK	S309	P22314	UBA1	16.885	19.0194	18.9535	17.0358	18.865	18.9907	18.659	18.8941	19.5127	19.0014	16.7825	16.7838	18.9233	16.7662	19.0955	18.8835	19.1476	19.1257	19.2648	17.0053	17.2914	18.924	19.0183	18.8817	18.592	18.9331	16.9018	19.3762	18.9833	18.9417	19.0037	19.4185	17.0976	19.3115	17.0042	18.9426	18.6677	19.1421	19.4294
TLRLAGT(UniMod:21)QPLEVLEAVQR	T682	P22314	UBA1	15.9204	16.8352	16.6094	16.9017	18.6559	18.5068	16.4155	18.1112	17.1799	18.2383	16.7486	16.6998	16.7812	16.1663	16.5612	17.1273	17.6417	16.2612	16.4696	16.2495	17.8065	18.3702	18.0517	16.7358	17.9172	17.5588	17.5225	16.9028	16.7208	16.6752	16.752	16.5218	16.3494	17.8444	17.1734	16.9628	16.6779	16.2532	16.6511
VLGPY(UniMod:21)TFSIC(UniMod:4)DTSNFSDYIR	Y273	P22314	UBA1	21.4403	21.8424	21.5091	21.8521	21.8882	19.6242	20.6006	19.6474	19.9117	20.822	19.5755	21.6663	21.6826	20.7349	21.2159	21.1307	20.4367	20.8075	21.6859	21.5718	21.7728	20.299	19.8794	21.2502	20.5342	20.9935	21.3316	20.3283	21.1655	20.426	21.1824	21.053	21.5299	21.8611	21.2998	21.3572	20.7382	21.3048	21.6467
VSGPDPKPGS(UniMod:21)NC(UniMod:4)S(UniMod:21)PAQSVLSEVPSVPTNGMAK	S21;S24	P22314	UBA1	19.9198	19.9338	19.6572	19.4522	19.6381	19.9086	19.4558	19.6074	19.4342	19.8002	20.0897	20.0264	20.0007	20.164	19.9173	19.6776	19.5755	19.8845	19.667	20.0827	19.5925	19.686	19.902	19.7607	19.9078	20.0452	20.0534	19.6452	19.7534	19.9848	19.6933	19.7949	19.7476	19.6783	20.0457	19.651	19.4696	19.691	19.5101
VM(UniMod:35)LGET(UniMod:21)NPADSKPGTIR	T94	P22392	NME2	19.244	19.8836	19.5787	20.0441	19.3855	19.7741	19.23	19.0662	20.1444	19.0952	19.7739	19.9228	19.6191	19.1528	19.436	19.4385	19.5572	19.6658	19.6334	19.5962	19.6955	19.8104	19.6803	19.8959	19.5952	19.0122	19.076	19.7025	20.1865	19.5048	19.8971	19.4787	19.4601	19.7167	19.1781	19.566	19.365	19.2962	19.5961
VMLGET(UniMod:21)NPADSKPGTIR	T94	P22392	NME2	18.7796	18.4677	18.7961	18.2884	18.5645	18.796	18.1585	18.6864	17.939	18.4121	18.4954	18.5695	18.3941	18.5445	18.4785	18.5798	17.9626	18.576	18.6397	18.3393	18.0787	18.5498	18.7459	18.5254	17.7885	18.1336	18.3252	18.4352	18.1903	18.3155	18.4094	18.7303	18.8972	18.2666	18.551	18.2091	18.8244	18.7069	18.4572
ALS(UniMod:21)RQEMQEVQSSR	S189	P22626	HNRNPA2B1	16.133	16.1894	16.7752	16.6571	16.6671	16.5422	16.8324	16.5192	16.5885	16.7438	17.5018	17.07	16.2138	16.5075	17.5039	16.931	17.4388	16.716	16.163	16.0707	17.2841	17.1283	17.0731	17.516	16.3001	16.6475	15.5483	16.4398	16.9216	16.6425	17.0003	16.6164	16.7036	17.1121	15.9219	16.6293	16.0307	17.0043	16.2496
NM(UniMod:35)GGPY(UniMod:21)GGGNY(UniMod:21)GPGGSGGSGGYGGR	Y331;Y336	P22626	HNRNPA2B1	19.8696	20.5967	20.3027	20.4581	20.9255	20.5967	19.3053	19.5391	20.4641	19.3317	20.1069	20.5493	20.6697	19.8536	20.6836	20.1034	19.5359	20.3233	20.0175	19.5434	20.1452	20.4024	19.9415	20.2153	19.9387	19.4856	19.8635	20.2976	20.4243	20.1975	20.4035	20.3129	20.044	19.9696	19.4467	20.2943	19.2158	19.6009	20.1092
NMGGPY(UniMod:21)GGGNYGPGGSGGSGGYGGR	Y331	P22626	HNRNPA2B1	20.7754	21.1464	20.9482	21.0913	21.1291	21.1467	20.8635	20.8063	21.3474	20.4786	21.0676	21.2343	21.1679	20.6387	20.9836	21.0007	21.6636	20.9954	21.2145	20.8989	21.0507	21.2256	21.1092	21.2199	21.3277	20.6231	20.9776	21.0973	21.3478	20.9899	21.4088	21.2015	21.292	21.0849	20.5548	21.1879	21.0175	21.0869	21.1616
SGRGGNFGFGDS(UniMod:21)RGGGGNFGPGPGSNFR	S212	P22626	HNRNPA2B1	21.2668	21.5486	21.424	21.6447	21.7115	21.4635	21.1644	21.22	21.8099	21.0509	21.5143	21.2668	21.6933	21.1768	21.4897	21.3792	21.4766	21.2884	21.4692	21.3729	21.6043	21.5888	21.1658	21.7661	21.3245	20.934	21.0636	21.6455	21.6652	21.5551	21.5073	21.4827	21.361	21.7413	20.9209	21.6105	20.9935	21.3502	21.5356
GGQVSLTVHGTQQVHS(UniMod:21)PPEQSPVQANSSSSK	S204	P22670	RFX1	18.2773	21.1169	20.1772	18.8333	20.4886	19.2731	19.4627	18.9176	19.2148	19.0046	19.2919	19.7597	19.9	18.6354	20.1119	18.956	18.7422	19.5725	18.5052	18.0892	19.4408	19.5454	19.1379	19.5146	19.2616	19.3653	19.7091	19.1617	18.9243	18.6759	18.9611	19.1124	18.3845	19.0224	18.8493	19.1419	18.6741	18.9367	18.4702
PGHVSPLQLT(UniMod:21)NIQVPQQALPTQR	T164	P22670	RFX1	18.4489	18.3697	18.4043	18.5652	21.3031	18.4509	19.5999	19.3169	19.1144	18.6707	20.5202	18.2414	18.5505	19.5861	20.045	19.3438	19.1183	21.2393	19.9611	20.4372	19.6171	19.5186	19.5289	18.3468	18.4963	19.4535	19.567	19.779	19.9284	19.4829	19.269	18.3672	18.3221	18.4589	19.0326	18.3776	18.9342	19.467	19.0584
AT(UniMod:21)AAPAGAPPQPQDLEFT(UniMod:21)KLPNGLVIASLENYSPVSR	T25;T41	P22695	UQCRC2	19.8909	20.4108	20.3268	20.3536	20.4004	20.416	19.8062	19.693	20.513	19.6717	20.2855	20.383	20.3788	20.0185	20.2085	19.8999	20.0296	20.3397	20.0327	20.144	20.2508	20.4023	20.2495	20.2332	20.1436	19.7002	19.4059	20.111	20.4116	19.9575	20.1807	19.9289	19.7797	20.436	19.5792	20.357	19.3921	19.7273	19.8962
(UniMod:27)ELKNIPMT(UniMod:21)LELLQSTR	T37	P23193	TCEA1	18.1138	18.4064	18.3316	18.4273	18.8031	18.5742	17.3822	17.3874	19.1412	17.3593	18.3075	18.6919	18.3947	17.9626	18.2666	18.2707	17.8626	18.1805	18.1971	18.0449	18.8222	18.2278	18.1182	18.3452	18.3028	17.7203	17.7946	18.3703	18.804	18.2269	18.4913	18.1615	18.2896	18.8277	17.5108	18.5483	17.2946	17.6344	18.0372
(UniMod:27)EPAITSQNS(UniMod:21)PEAR	S100	P23193	TCEA1	22.7769	21.8636	22.452	21.9829	21.7661	22.3266	23.418	23.3228	21.7857	23.4092	22.9253	22.1315	22.1926	22.4904	22.33	22.577	22.93	22.6127	23.0074	22.8531	22.2527	21.449	22.9195	22.6977	22.4847	23.1638	23.2807	22.4296	22.3775	22.7224	22.3775	22.5886	22.6573	22.7059	23.2079	22.4329	23.5005	23.2439	22.5727
(UniMod:27)ERET(UniMod:21)PPRFAQHGTFEYEYSQR	T476	P23246	SFPQ	21.289	18.4315	21.605	20.0693	21.5	21.0098	20.5091	20.7787	20.5589	20.9469	21.6234	21.9554	22.2311	21.3338	22.4454	20.0926	20.7693	21.0043	21.255	20.838	21.3872	20.7598	20.6499	20.906	20.068	20.5003	20.7663	21.8142	21.4097	21.0627	20.544	21.1918	21.4174	21.7063	20.7469	21.2543	21.0785	21.3134	21.2247
DEILPTT(UniMod:21)PISEQK	T221	P23396	RPS3	24.3407	23.4777	24.1476	23.2557	22.8478	23.4488	23.418	23.3228	22.366	24.6566	24.0225	23.5265	23.5712	24.0364	23.7238	24.0432	23.3642	24.068	24.197	24.1831	23.5572	23.4828	23.6922	24.0418	23.7816	24.5405	24.7903	23.8757	23.7619	23.8575	24.026	23.8152	24.1123	23.587	24.3928	23.8095	24.9929	24.4619	24.0694
FVDGLM(UniMod:35)IHS(UniMod:21)GDPVNYYVDTAVR	S160	P23396	RPS3	19.5721	20.0157	19.8225	20.203	19.9744	19.965	19.2024	19.3634	20.0602	19.3684	19.6366	19.819	19.7386	19.5319	19.6953	19.6684	19.8536	19.8075	19.7683	19.5435	19.9565	20.0316	19.7073	19.8219	19.7931	19.2681	19.3491	20.0195	20.056	19.598	19.9291	19.8541	19.5103	19.9561	19.1842	19.8652	19.2976	19.4949	19.8115
KPLPDHVSIVEPKDEILPT(UniMod:21)T(UniMod:21)PISEQK	T220;T221	P23396	RPS3	21.8396	21.8569	21.7948	21.4989	21.7407	22.0126	21.7784	21.6918	21.2023	21.8811	21.6909	21.7141	21.5221	21.9903	21.546	22.0272	21.5397	22.1187	21.6691	21.297	21.4797	21.4543	21.7617	21.5338	21.0804	20.5086	21.4185	21.7838	21.3327	21.7341	21.6599	21.9264	21.9271	21.0979	21.8233	21.2725	22.1033	22.0789	22.0798
DDS(UniMod:21)LGSQQTNEQC(UniMod:4)AQK	S228	P23497	SP100	16.412	19.5619	16.0061	19.4851	20.3008	19.9243	16.9873	16.3482	19.6057	16.0633	20.1681	19.8327	18.8257	15.4723	20.108	19.3094	19.1558	19.5622	19.6253	19.0403	18.4669	18.3595	19.3585	19.5642	19.1347	15.8153	16.9626	18.3897	19.3464	19.0455	15.2509	19.2768	18.6335	18.9741	18.6829	18.9846	16.4201	18.2579	16.0376
(UniMod:28)QAQY(UniMod:21)LGMSC(UniMod:4)DGPFKPDHYR	Y416	P23526	AHCY	20.2097	19.4735	20.5005	19.4659	20.5406	19.7751	20.3545	20.6429	20.3499	20.7374	20.634	21.01	19.8066	20.0775	20.8205	19.7007	20.1081	20.3333	20.3978	20.7071	20.5281	21.2031	19.9051	20.6785	20.4184	20.5667	20.1823	20.5416	20.022	20.1054	20.3442	20.2661	20.1516	20.4278	19.6669	20.3612	20.5246	20.6625	20.5414
(UniMod:28)QAQYLGMS(UniMod:21)C(UniMod:4)DGPFKPDHYRY	S420	P23526	AHCY	20.6026	19.9257	20.965	19.8975	20.8845	21.0505	20.836	20.8912	21.1047	21.0379	21.2414	20.9047	20.8805	20.9104	21.2949	20.6694	21.26	21.0087	20.8145	20.7318	21.0445	20.869	21.0373	20.9625	20.1745	20.1963	20.4468	20.4905	20.1041	20.8399	20.331	21.0517	20.7033	20.6189	20.5029	20.8379	20.8404	20.8234	21.0536
(UniMod:1)AS(UniMod:21)GVAVSDGVIK	S3	P23528	CFL1	27.4909	27.2725	27.2355	26.8829	25.8243	27.2898	27.5908	27.941	27.2211	28.2916	27.9075	27.7485	27.3846	27.9261	27.4028	27.6626	25.8576	27.8029	27.6619	27.6819	27.5121	26.3595	27.8886	27.6735	27.4079	27.8918	27.745	27.2638	27.0352	27.8401	27.5829	27.6524	27.9828	27.1063	28.2214	27.3213	28.4341	28.0958	27.765
(UniMod:1)AS(UniMod:21)GVAVSDGVIKVFNDMKVR	S3	P23528	CFL1	18.0912	17.6026	17.4632	18.0474	17.9491	18.0535	17.8436	16.4717	16.4672	18.0782	17.9487	18.3871	17.4458	18.0448	17.217	17.8415	17.1613	18.1796	17.047	17.204	17.7069	17.8524	18.2852	18.2049	18.0063	17.9972	17.8713	17.8147	17.6101	17.9793	18.1017	18.1602	17.8955	16.3302	18.045	17.5946	16.8988	18.0601	17.5602
(UniMod:27)EILVGDVGQT(UniMod:21)VDDPYATFVK	T63	P23528	CFL1	18.771	17.5785	17.0099	19.0424	18.4095	17.882	18.643	18.9194	18.0669	18.9507	18.2014	18.7451	19.0581	18.6571	18.4535	19.0563	19.6767	18.6459	18.5386	18.2994	18.3001	19.1713	18.659	18.9799	19.118	17.9017	18.1671	19.272	17.9827	19.0586	19.3956	19.2657	19.0584	19.5484	18.7401	18.1118	19.2268	19.1641	19.0904
AS(UniMod:21)GVAVSDGVIK	S3	P23528	CFL1	20.0222	19.876	20.3684	19.8801	19.6664	20.1315	20.2783	20.4027	19.6499	21.1923	20.496	20.206	20.1036	20.7064	20.3536	20.5553	20.3791	20.7064	20.5162	20.6156	20.1269	19.9626	20.5853	20.4539	20.4964	20.2374	20.063	19.9661	19.6863	20.6025	20.3464	20.5292	20.606	19.8023	20.7094	20.1011	21.1339	20.8159	20.633
EILVGDVGQT(UniMod:21)VDDPYATFVK	T63	P23528	CFL1	18.4412	18.5439	18.4738	18.9596	18.6453	18.706	18.4246	18.4703	18.7	18.2956	18.6554	19.0055	18.808	18.5577	18.783	18.7422	19.0226	18.5538	18.6987	18.8287	19.0013	18.7147	18.5243	18.7158	19.1784	18.6393	18.5991	19.0122	19.144	18.6378	18.9487	18.7034	18.7319	19.0663	18.4711	19.0815	18.4773	18.6418	18.743
KNIILEEGKEILVGDVGQT(UniMod:21)VDDPYATFVK	T63	P23528	CFL1	21.2577	21.7038	20.8182	21.0318	21.7163	21.6737	21.4214	21.5765	21.5128	20.72	20.924	21.4591	21.3402	20.8829	21.6965	21.3989	21.2884	20.8411	21.33	21.6069	21.8328	21.2941	21.0883	20.9933	21.6776	21.2874	21.4809	21.6245	21.986	21.6353	21.4567	21.221	21.3112	22.0831	21.0374	21.4716	21.0806	20.8615	21.2454
M(UniMod:35)AS(UniMod:21)GVAVSDGVIK	S3	P23528	CFL1	21.8697	21.7539	21.663	17.6568	17.7741	17.601	21.3551	21.7711	18.1343	22.0607	18.1271	17.5971	21.9155	22.2763	17.8041	17.5195	21.1863	17.543	21.6698	21.9442	21.9107	17.6594	21.9386	21.7554	21.5521	21.5946	21.518	18.4489	21.6399	22.0518	21.9476	21.9965	22.1116	21.3431	22.1057	21.6655	17.5443	22.1181	17.459
NIILEEGKEILVGDVGQT(UniMod:21)VDDPYATFVK	T63	P23528	CFL1	19.7252	20.3366	19.7141	19.9787	20.203	20.1154	19.9193	19.6329	20.0798	19.3959	19.7368	20.1272	20.0626	19.7708	20.1181	19.99	19.691	20.3943	19.6949	19.3258	19.787	20.0572	19.7659	19.5572	19.671	19.6006	19.5756	20.2134	20.1462	19.7337	20.083	19.6267	20.1311	20.1611	19.281	20.0514	19.2976	19.5493	19.735
ARPATDS(UniMod:21)FDDYPPR	S207	P23588	EIF4B	21.0794	20.9557	20.6686	19.9053	20.2071	20.7248	20.6971	21.069	21.113	20.8665	20.42	20.6135	21.0812	20.7107	20.4547	20.8974	20.1594	20.5557	20.3258	20.2403	20.9564	20.706	20.9421	20.6867	20.3926	20.2099	21.0707	20.678	21.1195	20.2238	20.3548	20.6813	20.5554	20.5888	20.6119	19.4386	21.0446	20.5199	20.626
S(UniMod:21)LENETLNK	S445	P23588	EIF4B	22.7492	21.6574	22.0031	21.5926	22.3164	22.5034	22.3373	22.3899	20.0209	23.6907	22.9545	22.484	22.1515	22.5793	22.4589	22.8752	23.0843	22.5765	22.1658	22.0811	21.2197	22.1727	23.0847	23.3695	21.6991	22.0404	22.3357	21.8699	21.1361	21.7615	21.6261	21.835	21.572	21.8215	22.2763	21.1149	22.4544	22.206	22.1087
(UniMod:1)MGFGDLKS(UniMod:21)PAGLQVLNDYLADK	S8	P24534	EEF1B2	16.5026	16.7966	19.1407	18.702	17.457	16.677	19.4856	18.5512	19.1537	18.3622	18.6306	18.3545	16.3845	17.9665	18.2318	17.9975	18.2044	16.2955	17.7425	17.3915	17.8799	18.2961	16.7299	17.6927	17.9862	17.937	16.322	17.1138	17.3232	17.2825	17.2181	17.4885	16.9274	17.2113	17.5959	17.307	18.0588	17.333	16.876
SYIEGYVPS(UniMod:21)QADVAVFEAVSSPPPADLC(UniMod:4)HALR	S31	P24534	EEF1B2	23.2653	23.6173	22.0269	20.5899	20.3148	23.6648	18.3242	20.6734	21.6891	23.1097	23.4395	23.5913	21.2371	22.0664	21.6164	23.4611	23.1025	20.4574	22.6297	21.2337	23.5799	22.4948	23.2888	23.0232	22.597	22.3513	22.4409	21.5448	22.2409	22.4521	22.8067	23.4311	22.0417	22.74	22.8851	23.4889	22.6237	22.5927	22.6116
AKS(UniMod:21)TQDLSEGISR	S178	P24588	AKAP5	18.6762	18.1498	18.3578	18.6314	18.4325	18.6462	18.4809	18.452	18.6577	18.7219	19.4978	18.1173	18.0727	18.6335	19.7133	18.7114	18.2893	18.9119	18.3475	18.0287	18.4922	18.1525	18.5199	19.1442	17.7875	18.39	18.338	19.319	18.0286	19.1677	18.353	18.4419	18.7848	19.3609	18.9028	18.732	18.7485	18.8695	18.5787
AEQATKS(UniMod:21)VLFVC(UniMod:4)LGNIC(UniMod:4)R	S8	P24666	ACP1	20.2057	20.1658	20.1354	19.6968	19.8159	20.6063	18.4223	19.7085	20.1174	20.4447	19.8761	19.9439	20.0382	19.8342	20.1461	20.1311	19.9017	20.4968	19.7999	20.9269	19.6538	19.3288	21.1529	20.0807	20.3173	20.8018	20.0843	20.2112	20.5464	19.8193	19.7132	19.6875	20.0765	20.1461	19.7459	20.1415	20.2264	20.0979	20.1593
RVDFS(UniMod:21)ART(UniMod:21)VITPDPNLSIDQVGVPR	S362;T365	P24928	POLR2A	20.1604	20.7496	20.5679	20.707	19.3828	20.0345	20.0326	20.3369	19.7644	20.0847	20.6128	20.9727	20.1965	20.2829	20.611	20.3818	20.5571	20.3789	20.2941	19.655	20.0731	19.9529	20.4829	20.6221	20.6608	19.8826	19.9362	20.6323	20.2901	20.1865	20.68	20.5674	20.4709	20.1611	20.1049	20.4657	20.0231	20.329	20.3878
(UniMod:27)EPS(UniMod:21)LRDS(UniMod:21)NPEEIEIDFETLKPSTLR	S675;S679	P25440	BRD2	19.1736	20.5074	21.1263	21.6337	20.928	21.0174	19.9367	19.2817	19.8679	19.2023	19.7825	20.3042	19.9163	20.6922	20.2053	19.9435	20.0559	20.2595	19.7999	21.1455	20.6921	19.9609	20.3199	19.889	19.7083	19.1734	19.411	20.5726	20.8829	20.0074	19.8105	20.1734	19.7238	20.465	19.2257	19.7345	19.3663	19.7939	19.9222
AVHEQLAALSQGPIS(UniMod:21)KPK	S543	P25440	BRD2	18.7736	19.1716	19.2632	19.2617	18.8577	18.9351	18.4424	18.4666	19.2488	18.3964	19.0609	19.0591	19.0284	18.7121	19.1091	18.6139	18.8358	18.8259	19.0251	18.7413	19.1339	19.1543	18.9629	19.1923	19.0033	18.4028	18.6101	19.2013	19.0586	19.0474	18.9435	18.9899	18.596	19.2355	18.4035	19.1889	18.4368	18.7626	18.8001
KADTTTPTPTAILAPGS(UniMod:21)PAS(UniMod:21)PPGSLEPK	S298;S301	P25440	BRD2	20.6526	20.4301	20.4059	20.0489	20.1521	20.3317	20.3221	20.9172	20.2111	20.6187	20.6196	20.9984	20.4221	21.4373	20.9318	19.9943	20.0018	19.9739	20.5356	21.0801	21.0586	20.4256	20.6764	20.3713	20.1023	20.9429	20.389	20.5092	19.8084	21.0844	20.1489	20.4561	20.3845	20.3685	21.6438	20.1915	20.1303	20.1209	19.7724
RKADTTTPTPTAILAPGS(UniMod:21)PAS(UniMod:21)PPGSLEPK	S298;S301	P25440	BRD2	20.7134	20.4564	20.3399	19.0416	20.3535	20.4277	19.9171	20.3937	20.1272	20.7111	20.3516	20.5734	20.3831	21.2309	20.49	20.3413	19.8907	20.3714	19.8773	20.3493	20.3459	20.1405	20.2047	19.9473	19.5708	20.5013	20.2867	20.0881	19.9194	20.8309	19.9835	20.3383	20.3662	19.7461	21.2391	19.9491	20.1518	19.968	20.0248
EVAAFAQFGS(UniMod:21)DLDAATQQLLSR	S451	P25705	ATP5F1A	19.2437	19.2963	19.5864	19.6445	19.0655	19.3168	19.0742	19.6429	19.7031	16.3799	19.7409	16.4419	19.3501	19.1189	19.2786	19.5671	19.3634	19.6445	19.6882	19.4499	19.2119	19.7757	19.6313	19.5139	17.8081	15.7515	19.3513	19.595	19.4039	19.779	19.6174	19.4749	19.5357	19.4415	19.0473	19.8452	19.3681	16.4368	19.515
EVAAFAQFGSDLDAAT(UniMod:21)QQLLS(UniMod:21)RGVRLTELLK	T457;S462	P25705	ATP5F1A	20.8939	20.644	20.7885	20.6692	21.4185	21.2668	20.6309	20.7509	20.5188	20.6988	19.3901	20.7485	20.1906	21.0187	21.3609	20.0274	20.192	20.1848	20.9876	20.5217	20.9147	21.3107	20.8509	20.9916	20.4217	20.1257	20.9455	21.0497	21.4817	21.1636	20.9577	21.082	20.8061	20.5885	20.6051	20.6047	20.578	20.6573	20.804
(UniMod:27)ES(UniMod:21)FEGQMTEDNIEVGIC(UniMod:4)NEAGFRR	S198	P25787	PSMA2	19.0169	19.2859	19.1407	19.6536	19.3128	19.4246	19.3843	20.118	19.9048	19.7637	19.2212	19.5047	19.4613	18.9448	19.6966	19.5262	19.0596	19.6193	19.582	18.9194	19.5492	19.4742	19.3306	19.1262	20.1663	18.7453	19.2968	19.6676	19.5347	19.3772	19.5704	19.3179	18.9134	19.3303	18.7584	19.3797	18.9597	19.3248	19.5665
LYQVEYAMEAIGHAGT(UniMod:21)C(UniMod:4)LGILANDGVLLAAER	T33	P25789	PSMA4	19.7506	18.7858	19.0036	19.7848	18.6465	18.8823	19.7283	18.8816	20.9501	19.3446	19.9223	20.6099	18.7365	19.9271	19.7127	20.0274	19.3044	19.7169	19.9386	19.875	19.7412	20.0356	19.4116	20.433	19.264	19.1182	19.1388	19.9968	19.0864	18.8033	19.4743	18.8197	18.8427	19.4978	19.2771	18.3875	19.3774	19.467	19.5709
YLLQY(UniMod:21)QEPIPC(UniMod:4)EQLVTALC(UniMod:4)DIK	Y101	P25789	PSMA4	18.4828	16.489	16.4518	16.5866	16.4594	16.6158	16.7358	18.8469	18.9234	17.0374	17.2988	17.5834	16.6086	16.5273	16.5988	16.5468	17.4956	18.8663	19.0013	16.3417	19.1178	16.7992	16.9475	17.4874	17.4312	18.9735	18.6931	18.8349	18.8742	16.7099	16.8177	19.0012	18.6323	19.12	16.0138	16.5953	18.1617	18.6671	16.828
(UniMod:27)ELLM(UniMod:35)GIFEMGWEKPS(UniMod:21)PIQEESIPIALSGR	S120	P26196	DDX6	21.6839	22.3776	20.1772	21.8721	21.2295	19.608	21.4187	21.3561	21.4626	22.5233	20.0588	20.1315	20.6309	21.6198	21.9727	22.2576	22.22	20.8571	21.1791	21.0825	21.6996	20.7598	22.2801	20.7027	22.1693	21.3978	22.6613	20.1689	21.4476	20.6304	21.4172	21.8027	21.6001	21.5159	21.3191	21.7889	21.2049	21.6806	21.172
(UniMod:27)EEHGGLIRS(UniMod:21)PR	S79	P26368	U2AF2	20.6512	23.1982	23.0462	19.2879	22.396	22.6433	22.0978	23.594	22.8535	21.8006	23.0428	22.9559	23.3279	23.1753	22.8237	23.3951	22.0967	23.3278	23.3042	23.4706	23.205	23.2472	23.3676	22.99	22.508	23.4401	23.6338	22.7395	22.8352	23.1859	23.247	23.1341	21.4517	23.0199	23.9201	23.0419	22.3468	23.3198	22.8411
EEHGGLIRS(UniMod:21)PR	S79	P26368	U2AF2	18.7538	22.408	19.6634	20.0283	22.1233	22.3309	21.1733	21.5801	21.5195	21.6334	21.4752	22.4729	21.4706	21.6658	22.4387	22.7938	21.1842	21.5299	22.777	22.7668	22.3356	20.6611	20.5239	21.2466	21.7168	23.0037	21.514	21.0525	20.9826	22.7853	21.44	22.6065	20.5558	22.4831	22.244	21.5341	21.8777	22.8428	22.283
YGLVKS(UniMod:21)IEIPRPVDGVEVPGC(UniMod:4)GK	S414	P26368	U2AF2	20.8504	20.9939	21.0673	21.1354	21.1078	20.9995	20.9796	20.8956	21.3575	20.7235	21.1392	21.1525	20.9352	20.785	21.2135	20.8461	21.1435	20.8851	21.2834	21.0751	21.3917	21.0229	20.9866	21.1636	21.2334	20.3971	21.4945	21.0904	21.1616	21.2164	21.2158	21.2713	20.9794	21.2745	20.7051	21.4258	20.5051	20.8678	20.9192
NKS(UniMod:21)TESLQANVQR	S106	P26373	RPL13	17.407	17.2529	17.4711	16.8577	17.2307	17.3802	17.7519	18.0361	17.2301	18.2979	17.5928	18.3039	17.8229	17.5867	17.5131	17.837	16.5973	17.3251	17.1042	17.634	16.7732	17.4199	17.8589	17.0511	16.9099	18.21	17.909	17.2859	17.0117	17.3857	17.221	17.0125	16.9006	16.5137	17.4957	17.0009	18.0945	17.5713	17.375
HPDS(UniMod:21)S(UniMod:21)VNFAEFSK	S34;S35	P26583	HMGB2	17.5023	19.6389	20.0569	19.8376	20.407	19.5374	20.1841	20.1717	18.3978	19.8733	20.528	20.5566	20.3936	19.7422	19.203	19.5029	19.7627	17.7785	17.8556	17.2566	20.9037	19.7081	19.9067	19.4379	19.6592	20.3287	20.3594	17.8775	20.4463	17.994	19.5893	17.8563	17.5563	18.1189	20.3416	19.9066	17.3252	17.6846	20.4776
AQAALQAVNSVQS(UniMod:21)GNLALAASAAAVDAGM(UniMod:35)AMAGQSPVLR	S159	P26599	PTBP1	19.1896	21.7764	19.3612	20.4622	20.2387	20.0717	18.7979	19.6088	19.2776	19.1826	18.9055	19.3197	19.2274	19.5688	19.8753	19.5489	18.6403	19.0736	19.5897	19.6516	18.5234	20.2108	19.024	19.2517	19.4481	19.3673	19.1994	19.6046	19.2572	19.5124	19.1786	19.3032	19.4626	19.7357	18.8701	19.5344	18.8005	19.3351	19.3461
AQAALQAVNSVQSGNLALAAS(UniMod:21)AAAVDAGMAMAGQSPVLR	S167	P26599	PTBP1	19.4312	19.4332	19.7806	19.7982	20.031	20.2742	18.9067	19.4089	20.1138	18.9892	19.9333	19.7831	19.1149	19.654	19.5076	19.5103	18.3724	20.7364	19.5671	19.1909	19.9749	18.8288	19.5511	19.4911	19.6774	19.3048	19.6376	20.5814	20.0721	19.2235	19.9013	19.2108	18.9588	19.9959	21.7977	19.9343	19.3432	19.2333	19.6277
IITFTKNNQFQALLQY(UniMod:21)ADPVSAQHAK	Y228	P26599	PTBP1	19.719	19.984	19.8435	19.6996	19.9981	19.6764	19.3511	19.1837	19.8074	19.4207	19.8286	19.7597	19.6019	19.7907	20.1119	20.1925	18.7422	19.8961	20.0453	20.5658	19.9394	20.4061	21.1608	19.9673	19.2545	19.4073	19.861	20.0799	19.3655	20.0876	20.334	19.7663	19.4972	20.0069	19.5014	20.0289	19.4886	19.5451	19.8245
LPIDVT(UniMod:21)EGEVISLGLPFGK	T71	P26599	PTBP1	16.7206	17.2031	17.0901	17.7321	17.0612	17.1704	15.3047	16.6467	17.3464	16.8889	17.1024	16.8961	16.949	16.8711	16.9707	16.9839	15.7575	17.4994	17.3125	16.7922	16.8664	17.604	16.6102	16.5552	17.3319	16.4377	16.4364	17.0975	17.1369	16.513	17.3835	17.1813	16.5146	17.1266	15.9865	17.441	16.1483	17.0508	17.2158
RGSDELFSTC(UniMod:4)VT(UniMod:21)NGPFIM(UniMod:35)SSNSASAANGNDSK	T25	P26599	PTBP1	18.9825	19.5365	19.5079	19.5614	19.6898	19.6085	19.1866	18.9448	19.8463	19.0175	19.5471	19.8039	19.5599	18.9929	19.2225	19.4771	19.5344	19.4655	19.5122	19.2937	19.931	19.703	19.4085	19.7141	19.5555	18.8631	19.322	19.7938	19.7109	19.4581	19.5946	19.7043	19.2326	19.5357	19.0146	19.7944	18.9497	19.4501	19.7237
(UniMod:1)MAAGT(UniMod:21)LY(UniMod:21)TYPENWR	T5;Y7	P26641	EEF1G	19.1438	19.3639	19.4644	19.5623	19.181	19.3425	19.3893	19.4073	19.8092	19.1257	19.8184	19.7761	19.317	19.2233	19.2444	19.2545	19.7086	19.4286	19.5449	19.5121	19.9145	19.4257	19.6145	19.7719	19.8062	19.2944	19.367	19.6182	19.5041	19.6008	19.599	19.4822	19.5814	19.8527	19.1909	19.818	19.3103	19.475	19.4792
(UniMod:28)QAFPNT(UniMod:21)NRWFLTC(UniMod:4)INQPQFR	T187	P26641	EEF1G	19.5244	20.0807	19.8477	20.1684	20.1605	19.9148	19.3427	19.5402	20.1259	19.0564	19.7037	20.1249	19.803	19.6455	19.8799	19.7053	19.6037	19.6895	19.6949	18.996	19.5385	19.9905	19.8349	19.8498	19.671	19.3108	19.5756	19.7959	20.3537	19.6256	19.6989	19.5881	19.4478	20.0302	19.0177	19.8869	18.9774	19.221	19.3857
VLS(UniMod:21)APPHFHFGQTNR	S33	P26641	EEF1G	19.2716	19.4514	19.3693	19.7407	19.7539	19.3585	19.0793	18.9878	19.7623	19.0175	19.7413	19.9844	19.3417	18.2733	19.0117	19.4051	19.0565	18.529	19.3769	19.4614	19.6403	19.1082	19.4103	19.3681	19.7205	18.8631	19.0121	19.3179	19.7157	18.8945	19.5373	19.779	19.3588	18.6652	18.0834	19.2096	18.7088	19.429	19.8073
(UniMod:28)QT(UniMod:21)IDNS(UniMod:21)QGAYQEAFDISK	T141;S145	P27348	YWHAQ	20.0909	20.2849	20.3993	20.4325	20.9697	20.4987	19.332	20.0732	20.2651	20.4636	20.2469	19.0926	20.7415	20.9721	19.9025	20.2315	19.7127	20.4034	20.4967	20.4161	20.5002	20.3107	19.9789	19.465	19.7865	20.0077	20.0607	20.6195	20.57	20.1704	19.8105	20.1734	20.1913	20.3861	19.8079	20.5822	19.5769	20.0867	20.3381
GDY(UniMod:21)FRYLAEVAC(UniMod:4)GDDRK	Y125	P27348	YWHAQ	23.1465	22.0696	20.7885	22.0593	21.5895	20.445	19.5291	19.9789	21.4626	20.7506	20.9733	20.0419	19.4889	20.7384	19.6054	20.6265	21.8229	21.2669	21.1276	21.0825	21.0379	20.9349	23.3365	20.8392	20.9186	21.3565	19.994	20.6667	21.3259	20.5376	21.621	23.8821	23.4832	21.5119	20.7553	21.4462	20.6815	20.9791	21.0781
IHRAS(UniMod:21)DPGLPAEEPK	S1859	P27708	CAD	21.4039	21.2421	21.3479	21.104	21.5257	21.5093	21.3017	21.5272	20.5657	22.5226	22.1168	21.6833	21.0512	21.4325	21.3792	21.8763	21.6919	21.9232	21.2381	21.0748	20.701	21.7788	22.1453	21.9129	20.6409	21.1226	21.1977	20.9	21.0234	21.2912	20.8537	21.1187	21.1563	20.9267	21.5365	20.5085	21.2679	21.1326	20.6528
LVQNGT(UniMod:21)EPSSLPFLDPNARPLVPEVSIK	T143	P27708	CAD	19.1085	19.711	19.6219	19.8507	19.6871	19.6066	19.3332	19.407	20.4394	18.9794	19.7561	20.01	19.7727	19.3377	19.633	19.1249	18.9448	19.4361	19.4669	19.4977	19.8297	19.7082	19.6079	19.58	18.8457	19.0481	18.9508	19.7501	19.8146	19.3752	19.1458	19.4735	19.1395	20.1352	19.1513	20.0585	19.2079	19.1593	19.5313
QAENGM(UniMod:35)Y(UniMod:21)IRMALLATVLGRF	Y2212	P27708	CAD	17.4424	18.5316	17.9303	19.3019	18.6559	18.9129	18.4154	18.2788	17.6369	16.4041	17.6991	19.6431	19.5825	17.2112	17.2335	17.2323	18.2372	17.4526	16.3141	16.5617	17.4399	17.8613	17.2603	18.2214	18.6109	16.5998	16.3546	16.9104	17.7814	17.3475	17.7505	17.1723	17.3276	16.7787	17.545	17.4878	16.6882	16.4529	16.8581
QAS(UniMod:21)PQNLGTPGLLHPQTSPLLHSLVGQHILSVQQFTK	S1900	P27708	CAD	19.9966	20.4006	19.6716	20.2694	20.1292	20.5427	20.4808	20.517	19.8562	20.3107	19.7927	19.2074	20.2142	20.4929	20.1292	20.3491	19.7036	20.4635	19.8679	20.3044	20.0735	20.6985	19.9316	20.377	20.3967	19.7603	20.1291	20.3142	20.255	19.8059	20.0476	20.0281	19.8117	19.9278	19.3974	20.1907	19.6965	20.0811	19.9838
QASPQNLGT(UniMod:21)PGLLHPQTSPLLHSLVGQHILSVQQFTK	T1906	P27708	CAD	19.1144	19.2867	19.8814	18.9732	19.1808	19.4113	18.8221	19.1672	19.4088	19.3714	19.3349	19.1327	18.9661	19.3859	19.3129	19.0879	19.3366	19.4225	19.0797	19.323	19.1666	19.248	19.3076	19.0272	19.3168	19.3425	19.2957	19.4238	19.2064	18.9199	18.9223	19.3936	19.3632	19.3233	19.2554	19.2567	19.3609	19.1115	18.9751
GLQT(UniMod:21)S(UniMod:21)QDARFYALSASFEPFSNK	T68;S69	P27797	CALR	21.3127	21.6487	21.4626	21.7299	21.5447	21.4839	21.0363	21.2568	21.634	21.0068	19.968	20.4516	20.8218	21.3297	22.0545	19.7619	21.1957	21.3615	21.7839	21.6662	21.6354	20.8586	21.3594	21.3701	21.2773	20.2256	21.173	21.4627	21.9197	21.482	21.4786	21.3274	21.1799	21.739	21.0587	21.7041	21.0954	21.1868	21.3552
(UniMod:1)ADLSLADALT(UniMod:21)EPSPDIEGEIKR	T11	P27816	MAP4	20.2328	20.2004	19.9362	16.6381	17.1093	17.0436	20.3261	16.8418	20.5777	19.3191	19.9967	20.2244	17.3356	20.0041	20.9501	20.516	20.1813	20.0886	20.2089	20.0127	19.9619	19.7452	19.8286	17.2105	17.7483	20.1165	16.7996	17.768	20.7017	20.1386	20.7968	17.307	17.3428	17.2016	18.9858	16.7039	19.4886	18.7774	20.4897
ADLSLADALT(UniMod:21)EPSPDIEGEIKR	T11	P27816	MAP4	19.955	19.7404	20.7615	20.3074	20.6074	20.3242	19.1743	21.5573	21.1823	20.4679	20.7136	20.1102	20.299	20.4843	21.4152	20.5103	20.068	19.8859	20.9858	19.7297	20.4946	20.5018	20.4493	20.2657	20.4222	19.7018	20.4994	20.675	20.9742	20.474	20.3429	20.4786	20.2473	20.6386	20.0502	20.7245	19.8521	20.034	20.2648
DGVLTLANNVT(UniMod:21)PAK	T571	P27816	MAP4	18.9979	18.6614	19.1107	18.6314	18.49	18.5207	19.5173	19.4517	18.8259	19.1443	18.5737	19.4495	18.7046	19.2849	19.013	18.9201	19.0539	19.1742	19.3349	19.1524	18.87	18.3623	18.9423	18.4635	18.9399	19.5191	19.4932	18.9001	18.6173	19.1815	18.9465	19.0393	19.3309	18.768	19.4261	18.9451	19.4496	19.2166	18.8807
DM(UniMod:35)ES(UniMod:21)PTKLDVTLAK	S280	P27816	MAP4	19.0527	19.3374	19.8128	18.6279	19.5009	19.4426	19.3972	18.644	19.1665	19.1326	19.0779	19.2074	18.6803	19.5627	19.2212	19.5398	18.4813	19.8536	18.0952	19.41	20.0724	19.0761	18.9599	19.3724	18.6189	19.6879	20.0892	18.9323	18.8618	19.0229	18.7802	19.457	19.8739	18.7029	18.9105	19.4731	19.0728	19.1241	19.0989
DMS(UniMod:21)PLSETEM(UniMod:35)ALGK	S507	P27816	MAP4	19.4964	18.9995	19.3934	18.4958	18.7129	19.2909	19.3427	19.2006	19.7623	19.689	19.3242	19.2178	18.8572	19.4017	19.5664	19.5217	19.392	19.4598	19.7956	19.41	19.281	18.808	19.6349	19.3724	19.5555	19.3265	19.7419	19.2455	18.9556	19.1339	19.3611	19.3143	19.3032	19.2788	19.2851	19.2005	19.7122	19.8188	19.707
DMS(UniMod:21)PLSETEMALGK	S507	P27816	MAP4	20.9957	20.1517	20.6584	19.8873	20.46	20.5626	20.0545	20.4622	19.3027	20.3296	20.2548	20.3493	20.3862	20.457	20.464	20.7803	20.467	20.4703	20.3139	20.3918	19.9866	20.2009	20.4052	20.6181	20.3385	19.8126	20.6901	20.6501	20.2369	20.3082	20.7877	20.6332	20.8819	20.2527	20.4221	19.8648	20.7204	20.721	21.0416
DMSPLSET(UniMod:21)EMALGKDVT(UniMod:21)PPPETEVVLIK	T512;T521	P27816	MAP4	23.672	21.5565	21.5519	20.4944	20.0186	19.8251	19.5291	20.0922	21.1682	23.7696	20.7315	21.2932	21.3862	21.2804	20.6789	21.6245	20.8006	19.5383	21.3403	20.113	21.3872	20.4775	21.274	20.4065	20.5205	21.0688	21.097	21.4565	21.168	20.9515	23.4317	23.3691	23.7035	21.5073	21.133	22.7589	21.2327	23.7317	21.5154
KC(UniMod:4)S(UniMod:21)LPAEEDSVLEK	S636	P27816	MAP4	21.7201	20.8766	21.3085	20.7653	21.4655	21.4657	20.9738	21.2737	19.2205	22.3341	21.7057	21.6135	20.9837	21.4881	21.2304	21.994	21.6563	21.9119	20.8979	20.832	20.3356	21.6433	22.0379	21.9249	20.4424	20.647	21.2379	20.7511	20.3428	20.7495	20.6944	20.8952	21.1435	20.5479	20.9982	19.9364	21.3026	21.1393	21.1126
LATNTS(UniMod:21)APDLK	S928	P27816	MAP4	20.7335	20.4716	20.3608	19.7018	19.4701	21.119	20.8344	20.7991	20.6237	21.1251	20.5507	20.0871	20.2129	20.5755	20.6369	20.2474	20.4576	20.3376	20.3701	20.2482	20.0309	20.644	20.6042	20.1771	20.0616	20.9052	20.8046	20.8584	20.1021	20.8369	20.3354	20.6913	20.9486	20.4954	20.9133	20.3923	21.3063	21.0343	20.6006
VGS(UniMod:21)LDNVGHLPAGGAVK	S1073	P27816	MAP4	21.978	21.8216	21.9035	21.513	21.5475	21.955	22.2672	22.3209	21.9611	22.1286	21.9943	21.5957	21.7562	21.8388	21.7512	21.9705	21.5454	22.0072	22.0713	22.09	21.9196	21.8651	21.9236	21.5989	22.1403	22.2467	22.2372	22.274	22.1654	22.4618	22.6037	22.5736	22.8531	22.0156	22.4399	22.2973	22.9288	22.7672	22.5875
AEEDEILNRS(UniMod:21)PR	S583	P27824	CANX	23.6404	23.0821	23.1721	22.4304	23.0666	23.2295	23.6068	23.6181	22.0036	23.7919	23.3242	23.0156	23.4068	23.778	23.3926	23.6537	23.535	23.6368	23.6134	23.5634	22.9239	23.008	23.4886	23.3743	23.2094	23.3162	23.6318	23.376	22.8804	23.4968	23.4031	23.4787	23.7136	23.0264	24.0157	22.693	24.0383	23.8101	23.6546
S(UniMod:21)DAEEDGGTVSQEEEDRKPK	S554	P27824	CANX	20.7669	20.0162	20.0317	21.4218	19.9783	20.2324	20.3217	19.6491	20.7152	20.5979	20.3064	20.129	20.6147	20.7416	19.9948	20.641	18.5254	20.633	20.3829	20.1107	20.669	20.3138	20.4493	21.0059	20.4532	21.4053	20.9063	20.0554	20.5911	19.8717	20.3674	19.7626	20.3005	20.1611	21.1634	20.4657	20.8719	21.2196	20.0971
VTYKAPVPT(UniMod:21)GEVY(UniMod:21)FADSFDR	T66;Y70	P27824	CANX	18.5929	18.3493	18.6702	18.6114	18.0222	18.5104	18.9127	19.1955	19.0667	18.5727	18.7232	18.499	18.5671	18.4246	20.0864	18.9176	18.8622	19.0423	19.0843	18.996	19.1967	18.8832	19.0199	18.9095	19.0977	18.9317	19.322	19.0497	18.6859	19.0455	18.9125	19.2446	18.8373	18.9741	19.1165	18.8099	19.0014	19.0627	18.9571
LNAT(UniMod:21)NIELATVQPGQNFHMFTK	T213	P28066	PSMA5	20.3641	20.5716	20.2926	20.6216	20.9386	20.7123	19.8435	20.3382	20.5401	21.1507	21.3204	20.6116	20.8661	20.2816	21.0884	20.4626	19.7203	20.322	19.7956	21.3931	20.5709	21.6081	21.3313	20.4038	20.4724	20.6169	20.3446	20.5788	20.8986	20.5852	20.4709	20.3984	20.3409	20.6225	20.0642	20.5757	21.1219	20.2054	20.5859
VNNS(UniMod:21)T(UniMod:21)MLGASGDYADFQYLK	S93;T94	P28070	PSMB4	20.7772	20.5074	21.0933	20.2595	19.7469	20.445	19.8923	20.5385	19.7587	20.2688	19.5866	20.4488	20.6414	19.8259	19.5076	21.0895	19.3044	19.9015	21.0614	20.4133	19.9362	20.0356	21.0741	20.7878	20.5153	20.267	20.6266	20.9651	21.4043	21.0533	20.2801	20.4399	20.2314	20.5885	20.5495	20.2739	20.4834	20.6146	20.7901
SQS(UniMod:21)LPTTLLSPVR	S739	P28290	ITPRID2	21.178	20.6821	21.1154	20.6315	20.483	20.8677	21.765	21.697	20.9062	21.667	21.4005	20.8794	20.6633	21.1081	20.7748	21.074	21.0205	21.2387	21.039	21.0116	20.8148	20.9221	21.47	21.1051	21.0533	21.3493	21.52	20.7668	20.5756	21.0732	20.8959	21.0377	21.2132	20.8256	21.5811	21.098	21.8166	21.4337	21.0342
ALS(UniMod:21)EIAGMTLPYDTLDQVR	S627	P28331	NDUFS1	19.8033	20.1302	19.8814	20.0314	20.2795	19.9007	19.3714	19.8451	20.5425	19.3254	19.8553	20.0624	19.8996	19.7906	19.6172	19.7779	19.5378	19.8104	19.4233	19.2835	20.0724	20.2061	19.4366	19.8302	19.5555	19.7061	19.7599	20.1653	20.3604	20.0644	20.124	19.8301	19.6012	19.7923	19.1449	20.1087	19.1442	19.6048	19.8831
NAPAAVDEGS(UniMod:21)ISPR	S382	P28715	ERCC5	18.8744	18.1117	18.4706	17.6338	18.0054	18.7464	19.197	18.0091	17.9773	18.4259	18.9478	18.6022	18.5988	18.7633	18.198	18.4329	19.2321	18.4813	19.058	18.534	18.3636	18.3731	18.9675	18.9957	19.2137	19.4394	18.7225	18.2653	18.1826	18.7606	18.5027	18.7406	19.1321	18.8984	18.5415	18.6373	19.2741	19.3393	19.0035
IGDT(UniMod:21)RLSTMETGTGLIR	T299	P29144	TPP2	19.6637	20.0055	20.0542	20.1763	20.1322	20.0793	19.4231	19.5311	20.3815	19.0055	19.7973	20.0136	20.022	19.4481	19.7751	19.6934	19.737	19.8019	19.7284	19.7182	20.1272	19.9459	19.8352	20.1911	19.8336	19.3307	19.4403	20.038	20.2673	19.725	20.0132	19.6415	19.6083	20.0397	18.9825	20.0526	19.1078	19.6875	19.833
ISSIQATTAAGSGHPTSC(UniMod:4)C(UniMod:4)S(UniMod:21)AAEIMAVLFFHTMR	S43	P29401	TKT	20.2474	20.5074	20.5564	20.5876	20.3489	19.608	20.0561	20.5385	20.7494	19.4314	19.5866	20.4628	20.0382	19.3391	20.8128	20.3379	19.9017	20.351	19.9684	19.1124	18.9327	19.5294	19.8897	20.7843	20.0009	18.8088	19.6276	20.1301	20.4	19.6648	20.0258	19.8174	19.8107	19.7716	19.9226	19.2537	19.3663	19.7363	19.9265
T(UniMod:21)S(UniMod:21)RPENAIIYNNNEDFQVGQAK	T472;S473	P29401	TKT	20.5106	21.1652	20.9173	21.1262	21.3371	20.9197	20.1002	20.1431	21.3595	20.0889	20.8255	21.0821	21.2871	20.5691	21.0812	20.8549	19.8463	20.7734	20.5701	20.4528	21.1711	21.034	20.5675	20.912	20.5043	20.1984	19.7994	21.1197	21.516	20.6875	21.0306	20.9846	20.7844	20.8563	19.8134	21.2347	19.8354	20.3559	20.6956
AVS(UniMod:21)PPHLDGPPS(UniMod:21)PR	S518;S527	P29590	PML	20.0459	20.427	20.2514	20.4022	19.4451	19.7628	19.5774	19.9728	19.9314	20.4105	19.5368	19.642	20.281	20.8819	19.7914	19.508	19.4225	19.2066	19.6507	19.626	19.5638	19.7493	19.8973	19.6509	19.2966	20.1907	19.7685	19.8467	19.5651	19.876	19.6586	19.6195	19.8258	19.1056	20.212	19.2156	19.9535	19.936	19.8356
ARENIQKSLAGSS(UniMod:21)GPGASSGTSGDHGELVVR	S65	P29692	EEF1D	19.4298	19.7644	19.2933	20.1311	20.71	19.219	19.4068	19.6976	19.7325	19.6165	19.2632	19.0387	20.2261	20.1116	18.9875	19.7625	19.1716	19.0856	19.3047	20.5723	19.1981	19.0105	19.2937	19.3478	19.9465	19.0073	18.5882	18.4504	19.8731	18.977	19.0807	19.1198	19.1303	19.3346	18.3626	19.2874	18.8005	18.7286	19.0363
ATAPQTQHVS(UniMod:21)PM(UniMod:35)R	S133	P29692	EEF1D	20.161	20.1766	19.1693	19.5662	19.5217	19.5756	20.8925	21.0979	19.9008	20.7886	19.6831	19.5471	20.2723	20.4688	19.586	20.7079	20.2027	20.6305	20.5412	20.5015	19.5196	20.0526	20.6616	17.975	19.757	20.6911	20.9674	19.1666	20.3021	20.4177	20.5697	20.3391	19.9398	19.6641	19.8472	19.9603	21.1949	20.875	20.1637
ATAPQTQHVS(UniMod:21)PMR	S133	P29692	EEF1D	21.6601	21.3922	21.4254	21.0023	20.9686	22.0758	22.1	21.9658	21.4116	21.9099	21.5061	21.2732	21.528	21.7383	21.5026	21.6925	21.6202	21.2695	21.5992	21.6426	21.6912	21.5054	21.9406	22.9159	21.4892	22.0814	22.0793	23.3945	21.3233	21.5175	21.5235	23.0076	22.0237	21.2985	22.1462	21.4565	22.1167	21.7005	21.5521
ENIQKSLAGS(UniMod:21)SGPGASSGTSGDHGELVVR	S64	P29692	EEF1D	19.4835	19.437	20.6397	19.9104	19.7469	19.449	20.8154	20.6456	21.5431	19.8022	19.5951	19.9093	19.0741	20.2098	20.2346	19.7168	19.9197	19.5839	20.1105	19.5961	19.853	18.8155	19.427	19.4013	19.1391	19.7804	20.029	19.6925	20.0016	19.7885	19.5905	19.9246	19.4678	20.1895	18.9858	20.0887	19.3874	19.6556	19.5926
AEDGATPS(UniMod:21)PSNETPK	S145	P29966	MARCKS	19.9038	19.294	19.5055	18.6987	19.0621	19.265	20.2686	20.1955	19.1724	20.3104	19.8408	19.8673	19.5494	20.0596	19.8331	20.0994	20.1317	19.9974	20.1015	20.0692	19.6885	19.7638	20.1643	19.5983	19.6932	19.9054	20.3184	19.3956	19.6479	19.9505	20.1532	19.8271	20.0753	19.4419	20.7931	19.2526	20.5376	20.2848	19.8135
AEDGATPSPSNET(UniMod:21)PK	T150	P29966	MARCKS	23.1421	22.5744	22.9289	22.2181	22.2739	22.6585	23.7682	23.69	22.193	23.2827	23.1518	22.2879	22.533	22.9986	22.8626	22.8141	23.1594	22.9031	23.3187	23.228	22.8665	21.7239	23.2827	22.8826	23.2809	23.5693	23.7331	23.4061	22.4328	23.6728	23.1246	23.4713	23.7342	23.7471	24.3063	23.0473	24.3116	24.1018	23.4958
AEDGATPSPSNET(UniMod:21)PKK	T150	P29966	MARCKS	18.617	20.5409	19.6744	19.9675	19.1559	20.3065	19.0929	19.722	17.9832	18.5384	20.2842	19.8171	19.4035	18.4786	18.881	19.0614	18.7464	17.8434	18.7887	18.8341	18.5115	18.4929	17.9615	18.7794	18.9808	18.9526	18.547	17.9496	18.4717	18.6858	18.9258	18.3111	18.712	17.9856	17.9927	18.1819	18.839	19.1717	18.6092
EAPAEGEAAEPGS(UniMod:21)PT(UniMod:21)AAEGEAASAASSTSSPK	S118;T120	P29966	MARCKS	20.7181	19.2941	20.2978	17.9904	19.6762	19.6435	20.4078	20.1092	19.669	20.0266	20.0031	19.0895	20.0044	20.6386	20.4229	20.7774	21.4094	20.0898	20.2153	20.2956	18.9712	18.8244	20.3998	19.991	20.0212	19.7201	21.0882	20.4187	19.2869	19.5837	19.9742	19.942	20.3294	19.2706	20.6323	18.9858	20.5818	20.2569	20.6475
EELQANGS(UniMod:21)APAADKEEPAAAGS(UniMod:21)GAASPSAAEKGEPAAAAAPEAGASPVEK	S63;S77	P29966	MARCKS	19.2508	20.1862	20.4217	20.0248	20.071	20.9006	18.8361	19.015	20.7494	20.8148	20.9733	20.1509	20.0726	20.8049	20.5726	20.3588	19.939	19.7169	19.38	20.3958	21.3301	20.0507	20.3517	19.2043	20.0885	19.505	18.9456	20.2794	20.2884	19.828	20.1956	19.8904	19.9442	20.4722	19.9191	20.2024	18.8806	19.9067	20.0374
EEPAAAGSGAAS(UniMod:21)PSAAEK	S81	P29966	MARCKS	19.4041	19.5546	18.4317	18.5747	17.7406	19.5293	19.6637	19.4766	19.3574	19.177	18.1608	17.4616	19.41	18.8979	19.455	19.251	19.3634	19.6206	19.6882	19.3495	19.5981	17.9166	18.7634	18.6484	19.0923	19.0136	19.9535	18.865	18.0773	18.7583	19.1679	19.0988	19.078	19.1496	19.501	17.5781	19.4943	19.2767	19.085
GEAAAERPGEAAVASS(UniMod:21)PSK	S27	P29966	MARCKS	22.7981	22.6031	22.4732	22.229	20.9671	23.109	22.685	22.2686	22.193	23.445	22.5126	23.136	23.1277	22.8839	22.6204	22.8885	23.0657	22.7727	22.7028	22.8714	22.5473	22.949	23.1636	22.2997	22.5073	22.7387	22.8574	22.2276	22.9326	21.7482	22.2688	22.2434	22.7039	22.3376	22.2056	22.8565	22.988	22.8218	23.081
GEAAAERPGEAAVASSPS(UniMod:21)K	S29	P29966	MARCKS	18.4219	18.0953	18.3186	18.1739	18.1027	18.3491	18.5768	18.5143	18.0021	18.8706	18.1579	17.9481	18.1674	18.4085	18.2316	18.6751	18.1652	18.6281	18.2662	18.2748	18.1244	18.3596	18.6697	18.1665	18.0514	18.0753	18.5242	17.7882	17.713	17.8257	18.19	17.6615	18.1058	17.605	17.938	17.8955	18.6426	18.4665	18.1473
GEPAAAAAPEAGAS(UniMod:21)PVEK	S101	P29966	MARCKS	21.8168	21.3485	21.4797	20.8399	21.1416	21.5046	22.0713	21.9457	20.7211	21.9479	21.6873	21.2298	21.3804	21.8822	21.4921	21.7417	21.8491	21.7352	21.5428	21.7328	21.3157	21.4246	21.7121	21.4812	21.5833	21.9393	22.1893	21.403	20.9787	21.6457	21.4728	21.4641	21.6606	21.2751	22.0821	21.1857	22.0297	21.8609	21.4404
LSGFS(UniMod:21)FK	S170	P29966	MARCKS	17.5382	17.4681	17.6173	17.5283	17.3476	17.7222	18.7083	18.2847	17.8112	18.1505	17.9856	17.785	17.4979	17.772	17.5039	17.6391	17.1319	18.1648	18.0239	18.1072	17.5436	17.9511	17.9314	17.7733	18.111	18.4338	18.4971	18.0254	17.6254	18.0257	17.8416	17.0613	17.7325	17.7699	18.4208	17.7964	19.1488	18.1266	18.0324
LSGFS(UniMod:21)FKK	S170	P29966	MARCKS	22.0362	21.726	22.1572	21.5675	21.9759	22.118	22.9474	22.5898	22.1101	22.4231	22.5854	21.9478	22.1105	22.4077	22.156	22.1287	22.0496	22.8731	22.6157	22.2908	21.6141	22.4647	22.2727	22.1999	22.5951	22.7596	22.9906	22.3738	22.1577	22.5045	22.2905	21.2298	22.4107	21.9551	22.9626	21.9669	23.7034	22.6359	22.6096
VNGDAS(UniMod:21)PAAAESGAK	S46	P29966	MARCKS	19.6171	19.8954	18.8832	19.721	20.2241	19.9567	19.6085	19.6961	19.357	19.4827	20.6328	20.1417	19.0093	19.5095	20.4131	19.4481	21.1982	19.2928	20.8225	19.2726	20.0269	18.9351	19.3084	20.7072	19.3781	19.3746	19.8775	20.7081	18.7192	20.7522	21.101	20.7356	19.1748	19.887	21.1916	20.1597	19.8161	21.1593	21.2252
GQGVY(UniMod:21)LGM(UniMod:35)PGC(UniMod:4)LPVYDALAGEFIR	Y151	P30040	ERP29	16.9404	17.3331	19.1794	17.7539	17.2126	17.3064	17.0897	17.001	17.8993	16.8544	17.4934	17.4023	18.6648	19.3308	18.8001	18.9536	17.0549	18.9332	17.161	17.1569	19.5448	17.6314	17.2194	17.2066	17.1308	17.2145	18.1749	17.7199	18.5316	17.8742	17.4209	18.1464	17.0802	17.7752	17.6466	18.0627	17.827	17.408	17.3199
DY(UniMod:21)GVLLEGSGLALR	Y172	P30048	PRDX3	18.028	18.1934	18.4573	18.7598	18.1739	18.2815	18.1122	17.7891	18.1646	18.2946	18.676	18.4842	18.5199	18.0176	17.8495	18.2617	19.0041	18.5861	18.2384	17.7784	18.1732	18.796	18.2115	18.7212	17.9209	18.2474	17.1564	18.5588	18.4345	17.9903	18.647	18.2754	17.9773	18.1692	17.7746	18.354	17.8427	18.5076	18.5035
IGPLGLS(UniMod:21)PK	S38	P30050	RPL12	20.1975	19.8232	20.3761	20.0005	19.3624	19.8167	20.8555	20.5161	20.1498	20.7607	20.3017	19.5918	19.4039	19.7877	19.773	19.7892	20.226	20.2034	20.0342	19.8689	19.9984	19.7532	20.247	19.9062	20.0132	20.8752	20.7121	19.915	19.6704	19.938	19.7553	19.8041	19.9451	20.1376	20.436	20.1832	20.7108	20.3558	20.0314
AFAAGADIKEM(UniMod:35)QNLS(UniMod:21)FQDC(UniMod:4)YSSK	S107	P30084	ECHS1	19.462	19.6715	20.5563	19.8251	19.2156	19.8108	19.7981	19.2356	19.8914	19.1363	20.5536	20.1133	19.4002	19.6067	19.5732	19.5228	19.5292	19.5567	19.7444	19.8924	19.9829	19.8679	19.9116	19.8305	20.1653	19.4538	19.2968	19.5975	19.6438	19.5153	19.7077	19.3476	19.659	19.5817	18.9858	19.6718	19.3874	19.5241	19.7043
AQFAQPEILIGT(UniMod:21)IPGAGGTQR	T169	P30084	ECHS1	19.8822	20.3825	20.3944	20.6753	19.4364	20.4348	19.9187	20.0315	20.6356	20.0843	20.5386	20.5766	20.3655	20.1093	20.1351	20.1572	20.6311	20.2749	20.2738	20.0881	20.4619	20.507	20.3534	20.6915	20.1769	19.9369	19.7891	20.4628	20.409	20.3352	20.4226	20.3309	20.1466	20.3834	19.6921	20.6317	19.8932	20.1557	20.321
LEKKLFY(UniMod:21)STFATDDR	Y264	P30084	ECHS1	20.1726	20.5192	20.4799	20.745	20.6125	20.4242	20.0799	20.0624	20.7738	19.9827	20.4776	20.5926	20.4928	20.1968	20.4317	20.3542	20.428	20.4249	20.3361	20.3592	20.4271	20.6661	20.3061	20.4135	20.2746	19.9112	19.9224	20.4471	20.8287	20.1252	20.4973	20.2205	20.1288	20.7291	19.8068	20.5881	19.7397	20.2095	20.4109
PVIAAVNGY(UniMod:21)AFGGGC(UniMod:4)ELAMMC(UniMod:4)DIIYAGEK	Y137	P30084	ECHS1	18.8927	19.2218	19.0712	19.4793	19.6419	19.2382	19.8404	18.0964	18.6129	18.0621	18.7755	18.684	19.0729	18.599	18.6156	18.9502	18.2381	19.0547	18.2556	18.9445	18.617	19.323	18.5527	18.9584	18.9063	18.129	18.6134	19.0889	19.2714	18.9007	18.9409	18.7692	19.0625	18.5122	18.3594	18.9692	18.4063	18.5251	19.2268
TFSHELS(UniMod:21)DFGLESTAGEIPVVAIR	S312	P30101	PDIA3	20.1618	20.6154	20.2026	20.6358	21.0906	20.782	20.7915	20.3608	20.381	20.5917	19.9904	19.9483	20.5436	20.4843	20.3183	20.4098	20.9626	20.4972	20.5461	19.8408	20.1823	20.6899	19.9655	20.5036	19.8535	20.1606	18.82	20.5083	19.9735	20.2812	20.2328	20.5193	19.8506	20.2035	20.254	20.4519	19.6106	19.9897	20.3686
QPET(UniMod:21)VLTETPQDTIELNR	T200	P30260	CDC27	18.9687	19.4031	19.2046	19.3847	19.2549	19.3155	18.8737	19.0417	19.3379	18.6073	19.1475	19.432	19.5246	19.0163	19.325	19.1936	19.1816	19.0814	19.2169	19.1721	19.2421	19.4506	19.1543	19.2637	19.4133	18.6703	19.0562	19.4084	19.5047	19.1452	19.5801	19.207	19.0238	19.5738	18.7092	19.3567	18.6864	19.037	19.2487
VIPS(UniMod:21)FMC(UniMod:4)QAGDFTNHNGTGGK	S101	P30405	PPIF	18.0785	18.2907	19.3952	18.1799	19.0874	18.5555	19.8985	20.0953	18.4398	18.9233	17.6856	18.7537	18.6929	17.4647	17.8313	18.8148	18.7015	17.9184	18.9456	18.5322	17.836	18.2455	18.1658	19.0841	19.203	19.0579	18.6453	18.7539	19.2437	19.0178	18.6459	18.568	18.1973	18.4977	18.6956	17.964	18.9657	17.6672	18.6935
ILIPS(UniMod:21)DIESSK	S463	P30414	NKTR	19.1792	18.3644	19.0217	18.2605	17.821	18.2884	19.592	19.5036	18.3634	19.3581	18.6941	18.7758	18.8794	18.881	18.3672	18.8068	19.0012	18.8783	18.9751	19.0749	18.3827	18.189	19.2662	18.4476	18.5141	19.1708	19.6574	18.5487	18.1255	18.815	18.4837	18.8378	18.9172	18.487	19.3454	18.2575	19.6347	19.3854	18.8897
GGLS(UniMod:21)PANDTGAK	S47	P30419	NMT1	22.3509	21.5116	21.9342	21.0799	21.4464	21.5849	22.2718	22.3801	21.0202	22.3697	21.9506	21.4965	21.7864	22.1177	22.1029	22.3091	22.1451	22.1187	22.2755	22.1653	21.5376	21.6631	22.079	22.0069	22.0175	22.0769	22.5792	21.9485	21.4974	21.9891	22.1083	22.038	22.244	21.8109	22.5351	21.4613	22.5429	22.4182	22.3143
(UniMod:1)AAGGDHGS(UniMod:21)PDSYR	S9	P30566	ADSL	20.1798	19.1755	19.7008	18.7752	19.132	19.586	20.1742	20.0261	18.0666	20.2717	19.4131	19.0731	19.321	19.7453	19.6553	19.9249	20.0327	19.9331	19.763	19.8007	18.5838	19.0846	20.0477	19.6687	19.631	19.901	20.291	19.7744	19.1116	19.2688	19.6266	19.7643	19.9537	19.5343	20.0297	18.8513	20.4407	20.1111	20.0885
AET(UniMod:21)S(UniMod:21)DVANAVLDGADC(UniMod:4)IMLSGETAK	T388;S389	P30613	PKLR	17.584	17.6888	17.9359	17.7456	17.8124	17.6931	17.7618	18.1504	17.9061	17.6867	17.7573	17.7897	17.7706	17.6196	17.9976	17.7065	18.6815	17.711	18.1692	18.2476	18.4775	17.4629	17.6419	17.8191	18.4935	17.7811	17.9867	18.5252	18.3241	18.3027	18.1457	18.2014	18.1422	18.1624	17.7976	18.3236	17.0655	17.7306	17.8376
AETS(UniMod:21)DVANAVLDGADC(UniMod:4)IMLSGETAK	S389	P30613	PKLR	23.6969	23.9543	20.0774	20.2595	19.7284	20.629	22.0813	21.4675	20.7494	20.5979	20.9733	20.3042	20.1526	23.4362	19.7135	20.3588	19.939	19.8552	21.6861	21.6609	21.1593	21.0428	20.5597	21.3414	20.6138	20.2364	21.2231	20.3327	20.7545	23.7587	21.4666	21.405	22.0216	21.2611	21.8934	21.5516	21.5813	21.2994	21.1494
KIS(UniMod:21)GTTALQEALK	S348	P30622	CLIP1	19.6988	18.91	19.3941	19.1826	19.3881	19.5768	18.2973	18.2208	19.2089	20.7191	20.4014	19.8312	19.0369	20.008	19.4736	20.105	20.0509	20.4133	17.7231	18.9607	19.2147	19.9971	20.637	20.0675	19.0822	18.5565	18.5564	20.0425	19.361	18.5147	19.439	19.4744	19.7238	19.3303	15.695	18.9217	18.4161	18.8843	19.1726
TASES(UniMod:21)ISNLSEAGSIK	S195	P30622	CLIP1	19.7472	20.1559	18.9782	19.4851	20.5778	19.9243	19.8615	19.7555	19.0557	20.033	20.3064	20.1374	20.4264	19.5397	20.1063	19.7521	20.8535	19.1072	20.4936	20.5134	20.0258	18.6045	19.668	20.1847	19.5828	19.8376	20.016	20.1156	19.3546	19.3117	19.5483	20.0639	19.5699	19.7058	19.4717	19.8027	20.0851	19.7447	19.7009
GFDY(UniMod:21)KT(UniMod:21)C(UniMod:4)NVLVALEQQSPDIAQGVHLDR	Y101;T103	P31153	MAT2A	20.1	20.3801	20.2881	20.4987	20.2126	20.3134	19.7758	19.9369	20.631	19.2562	19.9059	20.1136	20.3325	19.9246	20.2377	19.8973	19.8898	19.9203	20.2044	20.2428	20.328	20.0324	20.0194	20.0128	19.9629	19.9109	19.825	20.3693	20.5403	20.0487	20.264	19.9136	19.6856	20.6165	19.7432	20.4546	19.2328	19.8118	19.9157
VPLAPITDPQQLQLS(UniMod:21)PLK	S20	P31350	RRM2	21.5005	21.4214	21.6685	21.3964	21.1791	21.6083	21.8346	22.1026	21.4862	21.8336	21.7801	21.6901	21.3255	21.6036	21.533	21.7444	21.6927	21.702	21.4538	21.4678	21.5483	21.1169	21.6226	21.3109	21.8619	21.8839	21.9074	21.5555	21.6112	22.1172	22.018	22.0626	22.1426	21.6735	21.9266	21.8994	21.7975	22.059	21.8509
AVELLGDIVQNC(UniMod:4)S(UniMod:21)LEDSQIEK	S155	P31930	UQCRC1	20.3571	20.9426	20.444	20.5245	21.0179	20.6236	19.4277	19.4384	21.0201	20.0052	20.7693	20.4873	20.8552	20.0575	20.3296	20.6832	20.5786	19.4937	20.5461	20.033	20.5546	20.5992	20.4493	19.5042	19.8535	19.9544	19.128	20.7807	20.6212	20.0798	20.5987	20.4786	20.1038	20.7987	20.0502	20.8075	19.7397	20.442	20.7914
YIYDQC(UniMod:4)PAVAGY(UniMod:21)GPIEQLPDYNR	Y459	P31930	UQCRC1	20.0705	21.0751	20.3706	20.0106	20.0325	20.5588	20.9637	21.3561	20.9166	20.6988	19.507	20.7253	19.6467	20.0613	20.3183	20.4634	20.8605	20.6168	19.9605	20.4486	20.3858	19.9349	19.2336	20.6438	20.068	20.2607	20.9521	19.7372	19.9923	20.0767	20.1799	19.9794	20.3674	20.4439	20.503	20.0366	20.0664	20.5366	20.3026
EFQDAGEQVVS(UniMod:21)SPADVAEK	S87	P31937	HIBADH	19.9663	21.1169	20.195	20.4474	20.6983	19.9243	19.8485	19.8553	19.3761	19.7527	20.6783	20.5699	19.1054	19.9897	20.1686	20.3214	20.4973	19.9824	20.1478	20.0842	20.1233	20.3107	20.2502	20.5188	20.556	20.0748	19.9867	20.2297	20.6359	20.0524	19.741	20.4841	20.2203	20.3353	19.6939	20.1989	19.8626	20.0272	20.1534
(UniMod:27)EWVEKLT(UniMod:21)EVSISSDAFFPFRDNVDR	T532	P31939	ATIC	20.7604	22.3446	20.3993	21.1694	21.1598	20.6591	20.2262	19.7757	19.4069	20.6562	19.5866	20.7594	20.9319	20.694	21.233	20.3379	20.3157	20.9947	19.6063	20.5875	20.7927	20.6157	20.3199	20.7843	20.1231	19.902	20.4712	20.5726	20.2884	19.9407	20.552	20.4399	20.4748	20.5885	20.3945	20.5821	19.694	20.4249	20.439
AEIS(UniMod:21)NAIDQY(UniMod:21)VTGTIGEDEDLIK	S488;Y494	P31939	ATIC	20.2502	19.5094	22.5046	19.6776	20.2387	23.967	18.6095	20.5643	20.1682	19.7528	19.1298	20.7646	18.9745	20.3901	20.4676	20.3189	20.3667	20.9719	20.3644	19.894	18.8424	21.1602	20.3322	20.3498	20.4645	20.0825	20.4582	20.6382	19.9928	19.8161	19.2053	19.9569	20.2937	19.927	19.7649	19.9373	19.8626	20.0879	20.2353
ATENDIY(UniMod:21)NFFSPLNPVR	Y306	P31943	HNRNPH1	18.4129	18.2878	18.7163	18.5868	17.5772	17.9446	19.0035	19.0089	19.3464	19.2059	19.3386	18.654	18.7386	18.5749	18.0581	19.0658	20.3798	19.3267	19.2556	18.5849	19.0413	19.2599	19.4171	19.3992	18.3513	18.5757	18.8735	19.1601	18.5123	18.8227	19.2666	19.2222	19.3693	19.4568	18.8129	18.9468	19.4081	19.2366	19.3122
DKANMQHRY(UniMod:21)VELFLNSTAGASGGAYEHR	Y356	P31943	HNRNPH1	19.6658	18.8795	19.755	19.4453	19.3417	19.7642	19.1568	19.3626	19.6653	19.3511	19.0604	20.3928	20.0679	19.4321	19.7286	20.3629	19.6893	20.1163	20.105	20.0291	19.0352	20.2833	19.7865	19.6968	18.7036	18.5197	19.1219	19.8376	20.1768	19.4733	20.6233	19.7345	19.815	19.7688	19.2484	19.399	19.104	20.321	20.5868
GLPWSC(UniMod:4)S(UniMod:21)ADEVQR	S23	P31943	HNRNPH1	19.8321	19.6053	19.6984	21.1245	20.4393	19.2774	19.4277	19.7085	19.8322	19.8631	19.6637	19.4263	20.6938	19.4297	18.9875	19.3291	19.1716	19.563	19.3898	18.258	19.8754	19.5975	19.4335	19.5232	20.2294	19.9051	19.3782	19.259	18.6052	19.721	20	19.349	19.8894	19.9524	19.3734	19.6196	20.1862	19.9114	19.5008
HTGPNS(UniMod:21)PDTANDGFVR	S104	P31943	HNRNPH1	22.0582	23.2944	21.6025	20.9228	21.1479	23.4193	22.5309	22.3385	22.744	22.421	21.9551	21.3783	21.4953	22.0663	21.6569	21.7557	22.2079	21.8433	22.153	22.0619	21.6162	23.3673	21.8378	21.7859	21.9392	22.5216	22.5217	21.7201	20.9605	22.0307	21.4412	21.7595	21.8739	21.4488	22.4962	23.179	22.5882	22.2473	21.8261
(UniMod:27)EY(UniMod:21)REKVET(UniMod:21)ELQGVC(UniMod:4)DTVLGLLDSHLIK	Y84;T90	P31947	SFN	17.8865	18.3679	17.8276	18.0474	18.2399	18.2364	18.5931	17.1171	18.1215	17.7936	17.9001	18.1367	18.1848	17.8477	18.2804	18.119	17.1319	18.0406	18.1514	18.0181	17.741	18.2126	18.073	18.1632	18.6023	18.1826	17.4012	18.4329	18.3292	17.9119	17.9333	17.86	17.7721	18.1289	17.7465	18.0331	16.7316	18.0743	18.1147
LGC(UniMod:4)EVLGVS(UniMod:21)VDSQFTHLAWINTPR	S76	P32119	PRDX2	19.0901	19.1166	18.8945	19.0337	19.0008	18.9129	16.1699	17.5485	19.1457	18.0295	17.9691	18.5392	18.8698	18.6822	18.3335	19.0549	17.1561	19.1119	17.8315	17.2755	18.4753	18.3039	18.1984	17.512	17.8894	18.129	18.0061	18.3404	18.8915	18.3116	18.2901	18.0552	17.5116	17.597	17.0847	18.9528	17.2946	17.3669	18.2641
TKPPRPDS(UniMod:21)PATTPNISVK	S187	P32519	ELF1	18.749	16.8231	18.1882	17.8305	17.9653	16.8487	16.05	18.9624	16.8633	19.3255	17.0633	18.5705	16.9909	18.6415	18.5091	16.7111	18.5693	18.8194	18.8833	18.7951	17.9984	16.5668	18.9227	18.1893	15.8091	18.7974	18.9633	17.9723	15.8497	18.5124	16.6499	18.7009	18.859	18.1128	16.882	18.0069	16.8575	19.1451	18.5194
PIRPGQHPAAS(UniMod:21)PTHPSAIR	S933	P33176	KIF5B	20.2455	21.6201	21.4455	20.8117	21.2713	21.7697	22.7013	22.1798	21.7398	20.4798	21.6962	21.3363	21.5715	21.8015	21.7948	21.6809	21.8889	21.8775	22.0898	21.6071	21.6203	21.449	21.6351	21.6188	21.1416	21.8108	21.8814	21.5678	21.444	21.947	21.6243	21.8841	21.7597	22.1079	21.7961	21.8507	21.6544	22.0663	21.6849
GPVPGPRGPIPS(UniMod:21)GM(UniMod:35)QGPSPINMGAVVPQGSR	S480	P33240	CSTF2	20.063	20.5969	20.3563	20.7143	20.9377	20.5513	19.2036	19.6393	20.9435	19.1896	20.2776	20.7835	20.6997	20.0254	20.3222	20.2369	19.9688	20.2355	20.1341	19.9047	20.5414	20.5814	20.1209	20.591	20.2453	19.9713	20.2611	20.478	20.9571	20.4596	20.5007	20.257	20.1832	20.5804	19.4453	20.6724	19.1214	20.0257	20.2004
QVPVM(UniMod:35)QGTGMQGAS(UniMod:21)IQGGSQPGGFSPGQNQVTPQDHEK	S513	P33240	CSTF2	20.5485	21.2722	20.8512	20.9944	20.3991	21.1151	20.7915	21.0482	19.7984	20.1151	20.7287	20.878	21.188	20.6422	20.953	20.2736	20.6003	20.739	20.2706	20.4996	20.9927	20.4787	20.787	20.9646	20.7483	20.1783	20.3249	20.0141	20.7404	20.474	21.0191	21.0317	20.8149	21.0448	20.0641	21.1794	20.1708	20.5008	20.8254
QVPVMQGT(UniMod:21)GMQGASIQGGSQPGGFSPGQNQVTPQDHEK	T507	P33240	CSTF2	19.8331	19.5805	19.4476	20.5504	19.8304	19.0603	20.463	18.8503	20.5495	19.7958	19.2208	19.5289	18.894	19.4254	20.1686	20.0534	20.2178	19.3258	20.197	20.1094	20.0462	20.7481	19.879	20.377	19.9418	19.9496	19.8167	20.3209	19.8254	20.1941	19.3894	20.3507	19.852	19.9278	20.5674	20.206	19.97	20.012	19.9601
PVGGLLPLFS(UniMod:21)SPAGGVLGGGLGGGGGR	S11	P33908	MAN1A1	21.1269	21.341	21.2821	21.5617	21.3154	21.3817	21.0242	21.1269	21.7142	20.9257	21.264	21.2949	21.3588	21.1745	21.4184	21.2688	21.1816	21.072	21.3508	21.1319	21.6222	21.3264	21.2308	21.2283	21.827	21.1881	21.0989	21.5116	21.6275	21.3773	21.3663	21.4448	21.2685	21.6701	21.0374	21.6648	21.0259	21.0321	21.1626
DPGMVRS(UniMod:21)PQNQYPAELMR	S121	P33993	MCM7	22.7154	21.1169	22.5257	21.5591	20.3871	21.7622	22.6825	22.7792	21.4289	22.5997	20.4854	20.4488	21.0211	20.9678	20.8239	21.219	23.155	20.8581	23.1617	23.0231	22.0322	20.7572	23.0368	20.8077	21.8449	22.9758	21.5129	20.769	21.2221	22.2595	20.6486	21.315	21.5507	21.1766	22.6393	21.7266	22.4467	21.8261	21.602
S(UniMod:21)LEQNIQLPAALLSR	S500	P33993	MCM7	16.7759	19.0692	16.2608	16.4768	18.9301	18.9193	18.7485	17.1248	18.5673	18.0392	17.5417	17.1087	18.7426	17.0286	17.4173	16.7934	16.6696	16.7898	17.2586	18.4628	17.6045	17.006	17.2836	17.1622	18.2337	19.0058	18.1411	17.8553	17.51	18.2147	15.8687	18.2377	17.5117	17.7486	17.9721	18.1737	16.6779	16.1526	17.4884
VNPDT(UniMod:21)GYINYDQLEENAR	T178	P34896	SHMT1	21.0055	20.3306	20.5032	20.8972	21.1825	20.3591	21.0264	21.2731	20.742	20.3329	21.2782	20.3621	19.9226	20.853	21.1648	21.1318	21.0519	21.0668	21.0711	20.8952	20.5634	21.0549	20.6878	20.622	21.0743	20.2116	20.7105	20.7037	21.1121	20.6292	21.017	21.1242	21.1003	21.0936	20.5755	20.6356	20.4958	20.9224	21.1791
AHLLADMAHIS(UniMod:21)GLVAAK	S256	P34897	SHMT2	19.8857	20.3662	19.7046	19.7177	21.9996	20.3717	19.7156	20.1356	20.9692	20.0138	20.1222	20.349	20.1893	20.5183	20.7311	21.092	20.5467	19.8809	21.0884	20.2436	20.5623	20.7409	20.4452	20.1423	20.3446	19.7603	19.9647	19.4685	19.3546	20.3426	20.1462	20.1741	20.43	19.6509	20.2793	20.5821	19.8964	20.0879	20.2356
AM(UniMod:35)ADALLERGY(UniMod:21)S(UniMod:21)LVSGGTDNHLVLVDLRPK	Y370;S371	P34897	SHMT2	18.6513	19.7404	18.9887	20.2818	21.9438	20.2029	19.6779	20.1254	19.567	19.6016	18.4502	19.2666	19.7801	19.4385	20.0864	18.3704	19.5321	19.379	19.6706	18.1189	19.8518	20.6965	19.4651	18.4725	19.0977	19.4538	19.3933	19.1461	19.9598	19.5986	18.6815	19.5505	19.0464	19.7089	18.9353	19.5506	18.7907	19.2184	18.476
GY(UniMod:21)S(UniMod:21)LVSGGTDNHLVLVDLRPK	Y370;S371	P34897	SHMT2	18.8187	19.1765	19.5372	19.9215	18.655	21.1151	20.5778	20.4729	19.1863	18.4651	18.3962	18.9842	18.7193	18.57	19.4455	19.7073	18.5447	19.872	19.2932	19.1394	19.3859	19.978	19.2772	19.2384	18.989	19.0083	19.142	18.8944	19.6086	19.3956	19.2807	18.7281	19.0915	19.6916	17.7837	18.9937	17.475	18.8966	19.1441
(UniMod:1)ATAKGIAIGIDLGT(UniMod:21)TYSC(UniMod:4)VGVFQHGK	T15	P34931	HSPA1L	19.5083	20.2603	19.5707	20.4371	19.2603	19.0459	19.2922	20.6822	21.418	18.981	19.8761	20.1692	19.3151	20.656	20.6301	19.8067	19.5579	19.654	19.8093	19.9059	19.9349	19.4752	19.7317	19.2169	19.4046	19.9058	19.7778	19.4308	19.916	20.2539	20.011	19.7688	19.3695	19.9524	19.3734	19.8291	18.8084	19.6016	19.8531
(UniMod:27)EKIAAKNALES(UniMod:21)YAFNMK	S546	P34931	HSPA1L	19.5519	19.5119	19.303	19.701	19.5715	19.4682	19.1087	19.2729	19.8436	19.2788	19.7206	19.4394	19.293	19.0343	19.7406	19.2325	19.6627	19.274	19.3383	19.5786	20.1935	19.5577	19.2084	19.5361	19.8289	19.2949	17.6134	19.6614	19.7587	19.3146	19.5138	19.3304	19.1267	19.5268	17.7177	19.658	19.2079	18.9638	19.2544
M(UniMod:35)AT(UniMod:21)AKGIAIGIDLGTTYSC(UniMod:4)VGVFQHGK	T3	P34931	HSPA1L	20.9749	21.0033	20.8907	21.1069	20.705	21.1467	20.8666	20.5443	21.4979	20.4779	20.5923	20.2356	21.1634	20.4685	20.659	20.8514	20.9845	20.957	21.229	20.8538	20.8525	21.0001	20.7565	21.0382	20.3159	20.4757	20.6792	21.132	21.3075	20.8126	21.007	20.8949	20.8183	21.3983	20.3545	21.0367	20.3745	20.8406	20.9081
VLVS(UniMod:21)Y(UniMod:21)KGENKAFYPEEISSMVLTK	S108;Y109	P34931	HSPA1L	19.286	19.2958	19.9511	19.3019	19.9066	19.9398	18.4154	19.5669	19.5627	19.1893	19.4087	19.6431	20.1112	19.2728	19.5228	18.9704	19.0596	19.3298	19.582	19.3821	19.9844	19.2369	19.6321	20.1027	19.0458	20.1963	19.7887	19.4747	19.5891	19.4727	19.5704	19.3997	18.9134	19.3641	18.9284	19.7486	19.3681	19.1456	19.2666
AES(UniMod:21)EEMETSQAGSK	S546	P34932	HSPA4	18.444	17.9624	17.0618	20.1883	18.1136	18.9651	17.8889	17.7541	20.2014	17.5052	18.5073	18.6878	16.8664	17.301	18.6289	17.8034	18.0866	16.9575	17.0551	17.6626	18.728	16.0591	17.0409	18.7393	16.3425	17.3599	18.4653	17.9718	16.7811	18.5443	17.6	18.2514	17.1626	18.2618	18.5967	15.6113	17.9725	17.7587	18.3778
KPVVDC(UniMod:4)VVS(UniMod:21)VPC(UniMod:4)FYTDAER	S143	P34932	HSPA4	21.0237	21.3699	21.3064	21.5806	21.1061	21.355	21.0416	21.1883	21.5506	20.8669	21.3321	21.4401	21.4121	21.0111	21.1762	21.0202	21.2398	21.2507	21.4663	21.2337	21.5937	21.3717	21.2005	21.4791	21.6995	20.9036	21.0801	21.4531	21.4887	21.2456	21.5328	21.29	21.0646	21.7056	20.8153	21.6469	20.6544	21.1548	21.1753
KPVVDC(UniMod:4)VVSVPC(UniMod:4)FY(UniMod:21)T(UniMod:21)DAER	Y148;T149	P34932	HSPA4	19.904	20.5975	20.2889	20.5227	20.6312	20.3053	19.5707	19.6023	20.6454	19.5013	20.3071	20.5634	20.4392	20.1199	20.54	20.2116	19.7981	20.3283	20.2089	20.0156	20.39	20.5169	20.1133	20.2933	19.8491	19.749	19.6646	20.4028	20.7125	20.2223	20.285	20.2508	19.981	20.3098	19.574	20.5745	19.3921	19.8045	20.1393
NFT(UniMod:21)T(UniMod:21)EQVTAMLLSK	T113;T114	P34932	HSPA4	17.6603	18.6023	18.0245	18.3298	18.6769	18.0859	19.3427	18.6425	19.6005	19.0434	18.0407	18.3529	18.157	17.701	17.8954	18.2635	18.1423	18.204	19.0464	18.7711	19.1967	18.5352	18.0411	17.9767	17.9957	18.1903	18.1749	18.221	18.881	18.7606	18.2982	18.3303	18.2798	18.583	18.5415	18.6063	17.6998	17.8104	18.2729
SEENEEPM(UniMod:35)ET(UniMod:21)DQNAKEEEKMQVDQEEPHVEEQQQQTPAENK	T512	P34932	HSPA4	19.9934	19.6878	19.6514	19.2172	19.9604	19.8933	20.0119	19.1949	18.9346	19.1097	19.8459	19.6861	20.198	19.7654	20.3407	19.9815	19.9855	19.5748	20.048	19.6782	19.587	19.6	19.3467	20.5279	20.0955	18.2599	19.7693	19.6617	20.4544	19.7242	19.8794	20.4103	19.4961	19.7923	19.4145	19.3988	19.6268	19.7229	20.3271
RLS(UniMod:21)VELTSSLFR	S675	P35222	CTNNB1	15.6577	15.485	20.4069	18.383	18.8865	18.8823	19.259	18.5903	18.7389	15.5203	20.6117	19.0868	15.7845	15.9811	15.798	15.7174	17.4067	19.0639	15.5037	15.4806	18.3782	19.2067	18.4945	18.3552	18.5356	19.2555	18.7354	18.4626	15.6499	15.2388	17.2475	17.9556	17.7359	18.1037	15.7566	15.4356	16.9404	17.3869	14.932
RTS(UniMod:21)MGGTQQQFVEGVR	S552	P35222	CTNNB1	20.8128	20.2965	20.5815	20.865	19.7642	21.0574	18.644	19.8814	18.9884	19.5826	21.4333	20.6462	21.093	20.8475	20.0042	20.6717	19.0429	21.0517	21.0043	20.3576	19.3831	20.3052	20.0517	20.9406	16.7462	20.1237	20.0517	20.2045	19.943	18.741	19.846	20.1981	18.4965	20.2595	17.1921	16.7591	20.0044	18.9952	18.9053
GVQDIVVGEGT(UniMod:21)HFLIPWVQKPIIFDC(UniMod:4)R	T54	P35232	PHB1	19.5522	20.1748	20.3901	19.6674	20.2733	20.3869	18.6278	19.0807	19.2447	18.817	19.3349	19.8845	19.572	19.6871	19.4696	19.5909	18.9749	19.7281	19.0734	18.819	19.1052	19.8273	19.6957	19.1101	20.1308	19.5643	18.84	19.7077	20.0263	19.1326	19.5764	19.8179	19.6118	19.1963	19.0823	19.5969	18.6741	19.2121	18.9428
LFFLQVKEAILNDEIY(UniMod:21)C(UniMod:4)PPET(UniMod:21)AVLLASYAVQAK	Y116;T121	P35241	RDX	17.9084	17.8151	18.039	18.2793	17.7094	17.9552	19.7283	18.6156	20.7202	19.867	19.7026	20.0262	19.438	17.833	19.6054	18.0376	19.3659	19.3215	19.9316	18.9936	20.3225	19.7777	19.4477	19.3468	19.4585	20.7153	19.0078	18.2948	18.5401	18.1332	19.489	18.5826	18.0449	18.8503	18.4452	18.1664	19.1932	19.2152	19.1354
GDPGLPGAAGQAGMPGQAGPVGPKGDNGS(UniMod:21)VGEPGPK	S92	P35247	SFTPD	20.8935	21.0945	21.319	21.3494	21.1141	21.3255	21.2163	21.3395	21.4243	21.4772	21.6741	21.6505	21.2807	21.0706	21.6343	20.9637	20.9054	21.1742	21.281	21.3872	21.5661	21.4097	21.4964	21.4412	21.6485	21.583	21.0764	21.0341	21.317	21.2295	21.404	21.2308	21.0763	21.1766	20.7348	21.4494	21.2266	21.1868	21.2066
LEFIKEIGY(UniMod:21)T(UniMod:21)HM(UniMod:35)KIAEGVNSLLQMAGLLAR	Y322;T323	P35250	RFC2	19.0211	19.7652	20.3701	20.3013	19.9655	19.3742	20.2803	19.9243	19.705	19.5826	19.3815	19.4253	20.1959	19.9028	19.0112	19.9235	19.7298	20.2797	19.0605	19.0252	19.3573	19.4068	19.2936	19.5224	19.4112	19.4343	18.6561	19.259	18.7515	19.721	19.266	18.9644	19.3288	19.9524	18.6694	19.6782	17.7865	18.6166	19.6039
(UniMod:27)ELS(UniMod:21)QNTDESGLNDEAIAK	S190	P35251	RFC1	18.3163	21.1169	20.195	19.9508	20.2833	19.371	18.545	18.0683	20.0253	18.149	19.1625	18.6304	19.438	18.4041	19.4478	18.9669	18.9424	19.3715	19.074	18.4657	19.4367	19.9349	19.1616	18.8053	18.4224	18.3565	20.1307	19.1037	20.5293	19.0251	18.4844	18.8422	18.424	19.4978	18.3456	18.0746	18.3514	18.7502	18.8001
ELS(UniMod:21)QNTDESGLNDEAIAK	S190	P35251	RFC1	18.4011	18.5815	18.1887	19.7286	18.6437	18.0992	19.5301	19.3725	19.6005	19.0266	19.1769	17.2071	18.084	18.2373	19.4468	18.4728	18.4102	17.4434	18.7685	18.996	18.6708	18.9644	18.0295	18.199	18.074	18.8089	18.9173	18.4488	19.3217	18.5286	18.4207	18.2144	18.3987	17.7676	18.9991	18.647	18.4929	18.3788	18.8293
GNS(UniMod:21)RPGT(UniMod:21)PSAEGGSTSSTLR	S385;T389	P35269	GTF2F1	22.0177	19.6409	20.2145	20.6242	21.1416	20.9535	21.1039	22.259	20.4899	22.2962	20.8258	21.6782	19.9194	22.3694	21.8967	21.533	20.9227	21.496	21.0901	22.2818	20.9816	20.8843	21.3067	20.6204	20.3771	22.4605	22.1708	20.5949	19.0011	22.0591	19.6051	21.6727	20.2098	21.3359	22.0588	21.4438	22.1054	20.6642	20.5374
VLNY(UniMod:21)APGPLDTDMQQLAR	Y196	P35270	SPR	19.5293	20.1259	21.0728	20.6692	19.7011	20.8681	19.0822	19.0925	19.5557	18.9484	20.2469	20.077	20.1906	19.343	21.459	19.5994	20.4524	19.9541	19.6376	19.3308	19.6824	19.8097	20.7851	19.7054	19.8083	19.8861	19.8821	20.3609	20.0284	19.6648	19.7844	19.8238	19.4562	19.7477	19.5191	20.0215	19.3251	19.5536	19.8115
M(UniMod:35)RLEKEIET(UniMod:21)Y(UniMod:21)HNLLEGGQEDFESSGAGK	T453;Y454	P35527	KRT9	17.5472	18.3541	19.5805	19.5292	18.0847	16.5197	17.3291	17.7109	18.7888	18.5143	16.0708	19.0276	17.2505	19.0373	18.9556	18.9776	18.9982	18.9829	18.7122	17.2418	18.7089	17.0962	18.468	18.7698	18.1983	18.3028	18.6942	18.3746	18.8515	16.8973	17.9467	16.9518	18.2138	18.5973	18.242	18.1303	17.0442	17.608	18.0372
HSS(UniMod:21)ETFSSTPSATR	S1101	P35568	IRS1	16.632	16.6289	16.4848	17.0567	16.5693	16.85	17.4479	17.5432	16.6758	17.1617	16.9301	16.1302	17.2496	17.6573	16.7163	16.738	15.9148	17.0284	17.4648	17.6111	17.241	17.1862	17.508	17.0753	17.3347	17.2868	17.5819	17.4334	17.0469	17.8299	17.6182	17.7602	17.7836	17.5098	17.9968	17.4537	18.0949	17.7871	17.3688
GAGDGS(UniMod:21)DEEVDGKADGAEAKPAE	S1943	P35579	MYH9	18.3082	20.9878	21.0734	21.3985	20.3489	20.629	20.5091	20.2746	21.0874	20.822	20.672	20.3042	20.299	17.7164	21.5171	21.0445	18.5254	20.8818	18.8276	18.0187	20.4946	20.897	20.7459	19.3655	19.3095	19.6718	19.128	20.4579	19.4711	19.392	19.9709	20.4448	19.9236	20.353	19.9388	20.5745	19.1667	18.2115	18.9102
IVGLDQVT(UniMod:21)GMTETAFGSAYK	T632	P35580	MYH10	20.1708	20.4734	20.4056	19.7	20.6354	20.2226	18.2973	19.4109	19.7049	19.5307	20.4748	20.6135	19.7458	19.7359	19.4849	20.2064	20.1381	20.2553	20.3553	19.9278	19.5106	20.406	20.0973	20.1195	20.65	19.1734	19.2593	20.6513	20.8829	20.0074	19.8105	20.1734	20.0335	19.9623	19.6661	19.9438	19.3251	20.0272	20.1393
PAS(UniMod:21)PTPVIVASHTANK	S859	P35606	COPB2	19.0343	18.5389	18.9716	18.6426	18.057	18.7529	19.4971	19.4523	18.82	19.26	18.7366	18.6145	18.6739	18.7975	18.6535	18.6971	17.9032	18.7155	18.8895	19.0101	18.2601	18.4345	19.1326	19.1442	18.5884	19.219	18.9145	18.3226	18.685	18.9774	18.8511	18.6567	18.5962	19.0141	19.1486	19.0043	19.0811	18.9553	18.6606
STAQQELDGKPAS(UniMod:21)PT(UniMod:21)PVIVASHTANK	S859;T861	P35606	COPB2	18.7465	18.4664	18.7487	17.993	18.8946	18.855	18.8745	18.8392	18.4653	18.5982	18.7162	18.7349	18.4705	18.3684	18.355	18.7233	18.9927	18.7124	18.9179	18.8721	18.8516	18.4929	18.8338	18.7794	18.4448	17.7276	17.8991	18.8437	18.3962	18.6776	18.6356	18.6208	18.8801	18.2713	18.3947	18.5123	18.9538	18.9354	18.6935
STAQQELDGKPAS(UniMod:21)PTPVIVASHTANK	S859	P35606	COPB2	23.9044	23.8071	23.9505	23.6704	23.4823	23.7642	24.3044	24.2964	23.7835	24.254	24.0072	23.6514	23.6171	24.0147	23.7239	23.8958	23.7221	24.001	23.9508	23.8996	23.7401	23.8271	24.0867	23.7005	23.8322	24.2269	24.257	23.5456	23.6927	23.9986	23.9189	23.7564	23.9312	23.6779	24.2474	23.8166	24.367	24.079	23.8863
(UniMod:28)QKGS(UniMod:21)EENLDEAR	S586	P35611	ADD1	20.5951	19.2597	19.7215	18.6103	19.5405	19.5964	19.9253	19.9296	18.1361	20.3746	19.508	19.4268	19.4355	20.0042	19.8429	20.1136	20.3502	19.7073	19.8762	19.8676	18.8356	19.0919	19.8975	19.919	19.8073	19.7256	20.2866	19.7838	19.3637	19.515	20.0422	20.134	20.4473	19.0057	20.139	18.6749	20.7682	20.6585	20.5796
SRS(UniMod:21)PGS(UniMod:21)PVGEGTGSPPK	S355;S358	P35611	ADD1	20.7717	19.8897	20.3912	20.7656	19.026	19.8548	20.4495	20.5338	20.653	20.8335	21.0947	20.6174	20.1428	20.663	19.8704	20.1537	19.7182	19.956	19.9295	20.5519	19.8408	19.9565	20.3215	20.0757	20.0361	20.9876	20.3567	19.8374	19.966	20.2968	20.1692	19.8449	20.1678	20.3226	20.3825	19.8509	20.2925	20.2645	20.0821
SRSPGS(UniMod:21)PVGEGTGSPPK	S358	P35611	ADD1	19.9271	21.7161	19.4723	19.4708	21.733	21.9838	20.2139	21.6331	21.6256	20.7569	21.8122	22.0184	21.4706	21.8713	21.6422	21.8962	20.2063	21.7264	21.2875	21.2948	21.6119	21.8059	21.7998	21.7821	21.1227	21.8576	21.669	20.9409	21.5521	21.6597	21.8315	21.0425	19.8087	21.5152	22.1282	21.6777	20.8795	21.982	21.2828
ETAPEEPGS(UniMod:21)PAK	S592	P35612	ADD2	20.8578	20.0274	20.3822	19.6525	20.2295	20.0122	21.1382	21.1082	20.7498	21.27	20.9672	20.3359	20.283	20.9157	20.5903	20.8436	21.1175	20.6239	20.277	20.8742	19.7295	19.9439	20.801	21.0355	20.6634	20.9735	21.312	20.9745	19.8357	20.5774	20.5791	20.6209	20.8855	20.952	21.3703	19.7878	21.2291	20.9522	20.8136
S(UniMod:21)APAS(UniMod:21)PVQSPAK	S596;S600	P35612	ADD2	21.9616	21.0838	21.1485	20.1957	20.6992	21.2756	21.9552	22.1142	20.0806	22.298	21.6614	21.0978	21.3109	22.0454	21.7161	21.366	21.8786	21.3274	21.9268	21.9745	21.2944	20.3231	21.132	21.6979	21.5323	22.2371	22.2173	21.5341	20.4549	21.719	20.995	21.5142	21.2679	21.1576	22.5078	20.9235	22.0455	21.8582	21.6681
(UniMod:27)ET(UniMod:21)GKLKGEATVSFDDPPSAK	T330	P35637	FUS	20.0032	20.3652	20.2213	20.4658	20.2736	20.3769	20.1731	20.0619	20.5312	19.9181	20.214	20.2853	20.4382	20.0084	20.2834	20.0938	20.2217	20.1016	20.4176	20.1889	20.4924	20.3348	20.0563	20.4606	20.5027	20.33	20.1654	20.2857	20.501	20.1913	20.3845	20.2494	20.0029	20.4317	19.8376	20.4897	19.6791	20.0415	20.1683
ITPPAAKPGS(UniMod:21)PQAK	S678	P35658	NUP214	22.01	21.7084	21.8386	21.6467	21.5918	21.8687	22.0664	22.1111	21.8564	22.0429	22.0025	21.6976	21.6706	21.9385	21.3772	21.7063	21.5139	22.0664	21.9415	21.66	21.7338	21.4586	21.9852	21.7467	21.5288	21.9679	21.9601	21.8959	21.2698	21.8826	21.5154	21.942	21.8846	21.6963	21.9389	21.9025	22.2881	22.1092	21.7351
S(UniMod:21)PGST(UniMod:21)PTTPTSSQAPQK	S430;T434	P35658	NUP214	21.1203	20.549	20.9089	19.3009	19.8645	20.7466	21.5152	21.384	21.2099	21.7893	21.2865	20.9573	20.4277	20.943	20.8515	20.8397	20.6283	20.4429	21.0563	20.8472	20.4933	20.6353	20.7156	20.8169	20.7179	21.7315	21.382	20.8266	20.0798	20.8674	20.9126	20.7019	20.5507	20.6359	21.3802	20.8113	21.5345	21.2353	20.7036
S(UniMod:21)PGSTPTTPTSSQAPQK	S430	P35658	NUP214	22.4844	22.0572	22.3209	22.0554	21.7439	22.1281	22.6157	22.5829	22.1809	22.7965	22.6218	22.1523	21.9335	22.1621	22.0189	22.2575	22.2784	22.3523	22.3658	22.0945	22.1935	22.0263	22.5326	22.2727	22.0085	22.813	22.7261	22.1159	21.8444	22.2447	22.0784	22.1955	22.2069	22.064	22.7106	22.2674	22.7903	22.6285	22.2244
SPGST(UniMod:21)PTTPTSSQAPQK	T434	P35658	NUP214	17.5848	20.8021	19.2933	20.5876	20.3489	19.4107	19.2899	17.7825	20.9366	17.9681	19.2632	18.967	19.891	18.6817	20.3948	17.3865	19.3813	17.4161	18.7842	19.4989	20.413	19.0105	17.6591	19.4853	19.5824	19.0806	17.8506	18.4504	19.1484	18.6498	18.7466	18.917	18.6849	19.3346	18.8612	19.2327	18.471	18.8174	18.8613
IDPT(UniMod:21)VTMMQVEEKPDVTYSDVGGC(UniMod:4)K	T160	P35998	PSMC2	20.9329	21.357	21.1752	21.4931	21.1668	21.4112	20.3498	20.5256	21.4066	20.2686	21.0935	21.3522	21.4444	20.8788	21.0469	21.0326	21.1811	21.2813	21.0458	20.8257	21.3919	21.4122	21.0294	21.4521	21.3737	20.0546	20.6326	21.5	21.644	21.0978	21.234	21.2418	21.0647	21.4693	20.4682	21.4626	20.6708	20.8869	21.2098
LKS(UniMod:21)APDQEVRILLLGLDNAGK	S12	P36405	ARL3	23.1337	23.4558	23.3627	23.7333	23.2524	23.4488	23.1762	22.989	22.8987	23.0731	23.3792	23.558	23.325	22.974	23.2731	23.1395	23.3642	23.1865	23.2402	23.1358	23.4677	23.4663	23.52	23.4547	23.3947	23.0313	22.9831	23.3503	23.6816	23.1897	23.3765	23.17	23.1171	23.6721	22.9967	23.4626	22.7895	23.1121	23.3118
LNQPGT(UniMod:21)PTR	T394	P36507	MAP2K2	23.5664	23.1471	23.079	23.0176	22.9987	23.1797	23.9317	24.0031	23.3954	24.0939	23.7041	23.4434	23.2412	23.7338	23.1982	23.7407	23.8891	23.6229	23.7483	23.7467	23.2227	23.5577	23.8764	23.2237	23.5653	23.8763	24.0145	22.9123	23.4986	23.6874	23.6956	23.5211	24.181	22.5848	23.7663	23.6242	24.1835	23.6915	23.4919
RKPVLPALTINPTIAEGPS(UniMod:21)PT(UniMod:21)SEGASEANLVDLQK	S23;T25	P36507	MAP2K2	20.574	20.073	20.0317	21.1527	20.2763	20.0541	18.8386	20.4729	19.8679	20.033	20.672	20.1374	20.6414	20.3963	19.864	20.4503	20.809	20.4531	20.312	20.4525	19.7089	20.3107	20.0164	20.1618	19.8644	20.0748	20.2391	19.937	20.2553	19.5395	20.339	20.1567	20.43	20.3577	20.4376	20.0035	20.381	20.3689	20.373
ILKS(UniMod:21)PEIQR	S295	P36578	RPL4	19.9663	19.5666	20.2457	19.4505	19.4092	19.6201	19.9726	20.1556	19.5828	20.1734	19.5483	19.6465	19.3692	19.6774	19.377	20.0896	19.6874	19.7628	19.3654	19.6257	19.5743	19.8258	20.0466	19.5531	19.5537	20.025	19.9313	19.1173	19.8184	19.5496	19.666	19.0487	20.0009	18.5702	19.9494	19.6229	19.9579	19.7288	19.6584
NNRQPY(UniMod:21)AVSELAGHQTSAESWGTGR	Y52	P36578	RPL4	18.2068	17.9817	19.9361	18.5965	19.251	18.3769	19.6779	20.4803	19.972	18.2261	18.4826	19.0007	18.326	18.6141	19.8428	19.536	19.1204	18.4294	19.3874	18.776	18.9195	19.7545	18.4016	18.4371	18.9166	19.4538	19.0409	18.3897	18.9546	19.1823	18.2706	18.7033	18.2676	18.9907	18.3355	18.9062	18.7445	18.5305	18.4336
NNRQPYAVS(UniMod:21)ELAGHQTSAESWGTGR	S55	P36578	RPL4	20.2451	20.9245	20.37	20.5994	19.9655	19.6223	20.0577	19.9243	20.8494	20.5636	19.9885	20.2419	20.6929	20.6874	21.4664	19.3186	20.8936	19.7197	20.3566	20.0692	20.5424	20.7842	20.7851	19.8626	20.1231	19.6159	20.4943	20.2954	20.2884	19.9407	20.3343	20.4399	20.1242	20.4439	19.9191	20.5821	19.9023	20.104	20.2356
YAIC(UniMod:4)SALAAS(UniMod:21)ALPALVMSK	S131	P36578	RPL4	16.592	17.0218	16.9928	17.1066	16.7943	16.9626	18.0095	17.9326	17.3692	18.8067	18.6589	16.7285	18.5326	19.4945	16.7128	16.6387	18.5456	16.8414	16.9014	17.9702	17.0688	16.9665	18.1607	16.8811	18.2261	18.7714	17.7285	17.7285	17.1543	16.6386	17.0543	16.8536	17.2011	16.7235	17.4642	16.9952	17.827	17.5713	16.7766
AIGGIILTAS(UniMod:21)HNPGGPNGDFGIK	S117	P36871	PGM1	21.9422	21.5846	21.8292	21.4861	21.8902	21.1199	21.2837	21.6464	20.5467	20.822	21.6686	21.6887	20.299	22.7244	22.1361	21.0445	20.4072	21.7729	21.7277	20.9544	20.2788	20.9226	21.0415	20.8926	21.3989	21.6037	21.7798	21.7532	21.3844	21.7507	21.6736	21.6035	21.6135	21.7621	21.5882	21.4412	21.5022	21.7457	21.8275
NFS(UniMod:21)DNQLQEGK	S163	P37802	TAGLN2	23.0054	22.2798	22.8216	22.3075	22.0316	22.6917	22.9525	22.8944	21.8285	23.3653	22.9261	22.484	22.0416	22.5221	22.5288	22.6542	22.7032	22.705	22.4878	22.4338	22.1433	22.4099	23.0035	22.7178	22.3031	23.1274	22.9225	22.6465	22.2338	22.4984	22.5665	22.7036	22.7791	22.5507	22.7777	22.3263	23.2984	23.2135	22.9066
ILIKLS(UniMod:21)S(UniMod:21)TWEGIQAGK	S144;S145	P37837	TALDO1	22.801	21.1169	20.8222	21.8522	20.9697	20.2588	22.7178	22.7796	21.3641	22.6145	18.7843	21.5234	20.8169	22.4076	21.7647	21.2259	23.107	20.5914	23.0926	22.9768	21.2774	20.6015	22.8489	20.8077	21.2233	22.6405	22.7751	22.0496	21.9047	23.0235	21.5376	21.315	21.5507	21.1766	22.592	21.7266	22.5807	22.7323	22.114
TIVMGAS(UniMod:21)FR	S237	P37837	TALDO1	18.7323	19.052	18.7451	19.2903	19.1372	19.0044	19.0984	18.6351	19.1385	18.7614	18.9637	18.8717	18.8233	18.4919	18.7591	18.7444	18.7835	18.9272	18.7141	18.7496	18.9916	19.0114	18.934	18.9017	18.7207	18.6041	18.7281	19.0547	19.0965	18.7688	18.7611	18.7282	18.6815	19.1199	18.6207	18.9945	18.7893	18.7855	18.6915
(UniMod:27)EQVT(UniMod:21)NVGGAVVTGVTAVAQK	T64	P37840	SNCA	19.3955	19.8653	19.6062	19.9616	19.9703	19.758	19.3006	19.1648	20.2803	19.2648	19.8579	20.0262	19.9935	19.1982	19.9395	19.5878	19.6641	19.7549	19.8086	19.6084	20.1983	19.9433	19.7377	19.7196	19.9468	19.5617	19.2798	19.8467	20.0549	19.876	19.7249	19.6595	19.5571	19.883	19.3642	20.1298	19.045	19.4858	19.7057
DVYLS(UniMod:21)PRDDGYSTK	S208	P38159	RBMX	22.2366	21.898	21.8893	21.0354	21.2696	21.9578	21.31	21.3948	20.8364	22.0507	21.95	21.6805	21.5611	22.5281	22.0297	22.3269	21.6202	22.5258	21.4554	21.6426	21.7036	21.5652	21.9715	21.87	21.8796	21.7066	22.0105	21.8554	21.5062	21.4279	21.9768	22.1406	22.5542	21.0836	22.5171	21.2934	22.4553	22.3363	22.3215
LFIGGLNT(UniMod:21)ET(UniMod:21)NEKALEAVFGKYGR	T17;T19	P38159	RBMX	18.435	18.4828	18.4472	17.9943	18.7754	18.5087	18.5162	18.6425	19.7049	18.3581	18.4156	18.3501	18.1986	18.3415	18.2378	18.269	17.4884	18.1429	18.6933	18.5248	17.7884	18.0657	18.4109	17.6497	18.3922	18.5702	18.1855	17.7588	17.5061	18.1115	17.4461	18.3232	18.48	18.0008	18.0075	18.2531	18.3259	17.1454	17.4652
(UniMod:28)QATKDAGQISGLNVLRVINEPT(UniMod:21)AAALAYGLDK	T224	P38646	HSPA9	21.1226	20.1317	20.7964	21.4352	20.8647	21.1729	19.2943	20.4224	21.7051	19.3436	21.5055	21.4191	21.2002	21.0334	20.53	21.092	21.6626	19.5617	21.1791	20.5658	20.2786	20.9226	20.4482	20.9984	20.3194	19.9544	20.8021	20.9987	21.6492	20.9848	21.441	21.0317	21.2145	21.3993	20.6552	21.4626	20.6708	20.8869	21.2805
VINEPT(UniMod:21)AAALAYGLDK	T224	P38646	HSPA9	17.3883	17.6133	18.0235	18.1513	17.3268	17.663	18.4138	18.1558	18.6099	17.9064	18.419	17.7714	17.5276	17.7058	16.9501	18.077	18.7515	18.2583	18.1896	18.064	18.0651	18.3748	18.1426	18.0601	18.008	17.4445	18.0596	17.9592	18.2332	17.8353	18.1827	17.6198	17.7185	18.3724	17.619	18.1328	17.8704	18.1674	17.9559
EVVEAVT(UniMod:21)IVETPPM(UniMod:35)VVVGIVGYVETPR	T77	P39023	RPL3	17.2386	22.8297	20.4069	20.4944	20.0186	19.6223	20.5719	19.4391	20.8494	18.2153	19.2317	18.7362	18.6837	16.5046	20.7445	18.8582	19.2425	19.0845	16.953	16.849	19.4284	19.5294	18.9074	19.2133	19.3764	18.9333	19.3634	18.7113	19.1484	18.6498	18.7466	19.0433	18.6849	19.3346	18.5109	19.2327	18.3514	18.8174	18.8961
LIKNNASTDYDLSDKS(UniMod:21)INPLGGFVHYGEVTNDFVMLK	S313	P39023	RPL3	20.2933	20.6342	20.5668	20.6322	20.3991	20.4509	20.6222	20.9487	19.984	20.1308	20.3231	20.6802	19.8569	19.4617	20.6007	20.2276	19.6928	20.3797	20.3591	20.1128	20.5873	20.0036	20.1941	20.2479	19.8992	19.7018	19.7991	20.4205	19.8091	19.5986	20.1204	20.253	19.894	20.1892	19.8959	20.2841	19.7118	20.1226	20.3433
LENLKS(UniMod:21)LDLFNC(UniMod:4)EVTNLNDYR	S117	P39687	ANP32A	16.1529	15.7152	16.0663	16.6955	16.1435	15.851	17.2099	16.7499	16.1306	17.0113	16.4579	16.5266	16.5721	16.3156	15.6726	16.9879	17.356	16.8174	17.5151	16.8788	16.4524	17.0878	17.0254	17.2268	16.8049	15.1144	17.0219	17.1247	16.8352	16.7727	17.167	16.9097	16.479	17.1411	16.6088	16.2025	17.1446	17.0477	17.092
VYAAAT(UniMod:21)EDMDC(UniMod:4)LTFGSPVLMR	T177	P39748	FEN1	18.879	18.899	20.115	20.2581	20.1882	19.0604	20.048	19.8724	18.8458	19.7144	19.5933	19.2587	19.3532	19.7509	19.3444	18.3848	19.7829	19.2182	19.9054	19.4301	19.365	18.8101	18.6771	18.7149	19.7169	18.0706	19.8035	19.4509	18.8463	19.481	18.8917	19.5058	19.522	18.6979	19.6561	18.419	18.2964	19.3351	19.2669
RPS(UniMod:21)SLQSLFGLPEAAGAR	S1454	P39880	CUX1	18.8912	18.9396	18.844	18.8254	18.9301	18.9193	18.2973	17.1248	18.8706	18.7336	18.7629	18.6593	18.7426	18.955	19.102	18.9622	18.738	18.8133	18.6247	18.3862	18.3277	19.0796	18.4568	18.72	19.3349	17.4435	18.2562	18.3416	19.2803	18.6498	16.7012	18.917	18.0387	19.1104	18.1246	18.7895	18.6019	18.4722	18.7532
NDLNKRVQDLS(UniMod:21)AGGQGSLTDSGPER	S489	P40222	TXLNA	18.1193	18.9925	18.104	18.2644	17.9232	18.8755	18.7608	18.5432	19.5039	19.705	19.7701	17.5179	18.7694	18.8645	19.8714	19.6903	19.0983	19.6877	19.2843	19.5768	19.5425	18.5862	18.6411	19.4372	18.9037	20.2528	18.5746	19.1017	18.5306	18.5151	18.3277	18.8453	18.2604	18.3267	18.1197	18.4381	18.4503	18.5925	18.4944
SSPGQPEAGPEGAQERPS(UniMod:21)QAAPAVEAEGPGSSQAPR	S35	P40222	TXLNA	19.447	19.1598	19.5436	19.031	19.5026	19.4464	19.5173	19.3873	19.8677	19.4611	19.6103	19.7425	19.4447	19.3874	19.489	19.293	19.5251	19.3205	19.6068	19.0879	19.6437	19.3673	19.396	19.4379	19.617	19.5714	19.3636	19.6182	19.8609	19.4203	19.4512	19.43	19.4191	19.6455	19.3725	19.5242	19.5604	19.4425	19.2689
VHAELADVLT(UniMod:21)EAVVDS(UniMod:21)ILAIK	T169;S175	P40227	CCT6A	17.8028	18.4343	18.3707	18.8332	18.1101	18.4139	19.2716	18.9263	18.7411	18.9341	19.7407	18.2269	18.2825	17.9087	18.0068	17.9395	19.2004	18.0093	19.1805	19.0434	18.3847	18.6269	18.9599	18.4476	17.3209	18.2763	18.3449	18.215	18.3894	18.0041	18.069	17.9372	17.8765	18.1467	17.7237	18.4947	18.1602	18.1119	17.709
NLNPVFGGS(UniMod:21)GPALTGLR	S772	P40818	USP8	19.1408	19.3517	19.2435	19.4392	19.125	19.428	19.3747	18.9143	19.4083	19.0142	19.2003	19.1174	19.1948	19.0941	19.1009	18.9979	19.4106	19.2079	19.2834	19.1294	19.3063	19.1305	19.1882	19.1326	18.7895	18.6703	18.5141	19.0998	19.2909	19.1446	19.112	19.0021	18.9902	19.2973	18.8572	19.2221	18.5792	19.0805	19.0363
KS(UniMod:21)VKVIVVGNPANTNC(UniMod:4)LTASK	S123	P40925	MDH1	18.6162	18.8715	18.7973	19.2108	19.1793	18.6035	18.3771	18.6181	19.7965	18.0393	18.8408	19.0512	19.0214	18.6206	19.2429	18.9583	18.9538	18.9229	19.1249	18.9576	18.8697	19.0156	18.9958	18.7187	19.4344	19.051	18.5554	19.129	19.538	18.7961	18.3968	18.9519	18.7172	19.3636	18.2557	19.0871	18.549	17.9228	18.8373
S(UniMod:21)VKVIVVGNPANTNC(UniMod:4)LTASK	S123	P40925	MDH1	18.9642	18.927	18.5715	19.2575	18.7324	18.7841	18.8404	18.6677	19.4431	18.5048	19.1115	19.2157	19.0444	18.8156	19.2745	18.9515	19.407	18.8791	19.0707	19.1086	18.958	19.0144	18.9215	19.1862	19.5486	18.9938	18.7919	19.4256	19.5682	18.9235	19.2252	19.153	19.0347	19.5809	18.6106	19.2583	18.4287	18.7259	18.5373
GLDPARVNVPVIGGHAGKT(UniMod:21)IIPLISQC(UniMod:4)TPK	T204	P40926	MDH2	22.679	23.1032	23.0004	23.1911	23.0389	23.0323	22.8714	22.8044	23.4884	22.6241	23.186	23.1565	23.0136	22.632	23.1405	22.6428	23.1241	22.799	23.0055	22.9318	23.1359	23.0299	22.9139	23.0917	23.212	22.6731	22.6388	23.1317	23.1956	22.9912	23.0729	22.9876	22.7522	23.2929	22.5664	23.3611	22.6166	22.7051	23.0041
(UniMod:26)CLAVRVPAPS(UniMod:21)IEDIC(UniMod:4)HVLSTVC(UniMod:4)K	S188	P40938	RFC3	19.4694	19.9525	19.9288	20.2074	19.7497	19.8628	21.1808	20.2651	20.381	20.8354	20.8142	20.1861	20.1526	21.2804	20.6789	19.8067	20.3144	20.3288	20.479	20.838	20.6953	20.0359	19.7502	19.7766	19.4046	20.8018	20.0843	20.281	20.5009	20.4082	19.9907	19.3727	19.8506	19.402	19.7459	20.1782	20.7072	19.4257	20.1811
RMS(UniMod:21)PKPELTEEQK	S20	P41208	CETN2	21.3515	20.2683	20.6878	20.035	20.5133	20.5868	21.1537	21.2492	19.3964	21.2104	20.8998	20.3258	20.8354	20.8568	20.8849	21.2314	21.0963	21.0251	21.0941	21.0876	20.1133	20.7138	20.9933	21.4095	20.7389	21.0418	21.3193	21.4071	20.6557	20.8747	21.1695	21.3459	21.0914	21.2608	21.0948	20.3543	21.5944	21.5811	21.3029
GLAAEDS(UniMod:21)GGDSK	S205	P41227	NAA10	20.3071	19.4208	19.959	19.2221	17.7333	20.0146	20.8756	20.6013	19.8077	21.1598	20.181	19.5384	17.4413	18.0345	20.1142	17.2372	20.5573	19.9573	21.0666	17.5587	19.3407	19.351	18.6545	17.5644	19.0554	20.1556	17.2685	20.4562	19.3834	20.1563	19.9632	20.3593	20.0163	20.3419	20.1565	19.8022	21.2917	20.6896	17.51
HVVLGAIENKVES(UniMod:21)K	S182	P41227	NAA10	20.2597	19.8818	19.9639	18.5684	18.4034	19.8806	20.1434	20.1895	19.6536	20.4462	19.9981	19.7095	19.8995	20.4138	20.0001	20.1857	19.9633	20.5272	20.0995	20.0055	19.8874	19.8621	20.0385	19.8143	19.6137	20.3286	20.3865	20.0888	19.8794	20.5114	20.1814	20.5452	20.7794	19.2209	20.766	19.7687	20.9534	20.9864	20.649
GILKNKT(UniMod:21)S(UniMod:21)TTSSMVASAEQPR	T19;S20	P41236	PPP1R2	20.1425	20.5741	20.1988	19.7078	21.0906	20.782	20.2311	19.8174	21.5398	20.9402	20.5575	20.4768	20.5283	20.1495	20.7683	20.2688	19.4647	20.1914	19.8273	20.1911	21.0174	20.5076	20.231	20.7749	20.4286	19.8289	19.6085	20.7825	20.1328	20.3081	19.7063	20.249	20.1913	20.5322	19.9145	20.5822	19.6965	20.2393	20.2075
QHFIQEEQILEIDC(UniMod:4)T(UniMod:21)MLTPEPVLK	T181	P41250	GARS1	18.5505	20.2939	18.9622	18.4381	19.0173	19.2106	20.468	18.1816	18.4436	17.9711	20.1681	20.1374	18.8257	20.1951	20.2053	18.6238	17.9147	20.6064	18.0127	18.5156	19.7089	19.7667	19.9451	20.101	19.6516	17.5394	18.3239	18.8944	20.215	19.828	18.2052	19.8904	18.5963	20.0344	18.6726	18.9937	17.5605	18.8843	18.9601
APLKPYPVS(UniMod:21)PSDK	S1047	P41252	IARS1	20.1272	19.7955	19.9377	17.9904	19.6064	19.8353	19.7953	19.9438	19.4891	20.2133	19.8481	19.443	19.4456	19.831	19.7972	19.8654	19.8405	20.1395	19.8224	19.5276	19.5684	19.6383	19.945	19.9028	19.6592	19.921	20.133	19.6713	19.6236	19.8159	19.8038	19.6831	19.9464	19.4601	20.033	19.7922	20.3785	20.017	19.8294
DSLPVC(UniMod:4)PVDAS(UniMod:21)GC(UniMod:4)FTTEVTDFAGQYVK	S355	P41252	IARS1	19.3842	20.9951	20.4279	20.5994	20.4347	21.6068	20.716	19.3918	19.9775	18.8713	22.0567	20.6174	21.0349	20.2006	20.7893	20.2701	19.2135	20.7245	20.704	20.0509	20.4177	19.7931	19.7012	19.8819	20.0086	19.8538	19.8503	20.0317	20.0721	20.0527	19.6845	19.608	19.5549	19.8666	19.0787	19.9153	19.3663	19.7059	20.1393
NTELAVFHDET(UniMod:21)EIQNQTDLLSLSGK	T1136	P41252	IARS1	19.4584	20.0971	20.0317	21.4851	20.3321	19.6355	22.0813	20.3608	20.7494	20.5917	19.9655	20.4948	21.2395	20.0587	20.8128	19.6796	20.9626	20.1545	18.9858	18.9518	18.8724	19.4947	19.4073	19.8811	20.0885	19.0073	19.255	19.6032	20.0284	19.7818	19.7178	19.7016	19.4562	19.7716	19.3179	19.2537	19.4064	19.6418	19.5949
(UniMod:1)SAIQNLHS(UniMod:21)FDPFADASK	S9	P41567	EIF1	19.1901	18.2263	19.02	18.1222	18.4242	18.7518	19.2536	19.3488	18.4121	19.2043	19.0235	18.7585	18.7339	19.0357	19.1627	19.2117	19.2713	18.6852	18.9947	19.0267	18.6366	18.5452	19.114	19.1058	18.565	18.7267	19.2498	19.2183	18.7453	18.972	19.4423	19.2233	19.3014	18.8959	18.9467	18.5873	19.4199	19.3288	19.5199
EGLRPGDTTST(UniMod:21)FC(UniMod:4)GTPNYIAPEILR	T412	P41743	PRKCI	22.1052	19.566	21.8279	21.1073	21.428	21.7018	22.2485	21.7788	21.5398	22.251	22.1092	21.8405	21.5433	22.3453	21.6299	22.2739	20.9527	20.7941	21.1791	21.3602	21.6996	21.8641	22.2801	20.8426	22.1693	22.3513	21.5581	21.2975	22.0816	21.4084	21.9968	21.6962	22.1167	22.1264	21.1719	21.8433	21.9731	21.7479	21.6728
AM(UniMod:35)QADIS(UniMod:21)QAAQILSSDPSR	S598	P42166	TMPO	18.728	19.9527	19.1649	18.838	19.633	20.7542	19.4338	19.1593	19.1396	20.0329	19.2809	20.4585	19.635	18.9935	19.453	19.7743	19.9325	19.4587	20.3493	19.0209	19.3487	19.3288	19.2111	19.0617	19.3347	19.5209	18.82	19.0626	19.1503	19.0739	19.524	19.3171	18.7014	19.3525	18.6752	19.0137	19.4089	19.1497	19.25
HAS(UniMod:21)PILPITEFSDIPR	S306	P42167	TMPO	20.6165	20.3436	20.3078	19.9034	20.2595	20.2459	20.7027	21.1371	20.4943	20.2808	20.215	20.1453	20.4699	20.8199	20.4979	20.5444	20.2286	20.5258	20.7007	20.7847	20.7657	19.9337	20.3905	20.0365	20.6932	20.411	20.8703	20.3847	20.3267	21.0548	20.4644	20.5582	20.7902	20.6649	21.3222	20.747	20.4141	20.3661	20.07
NRPPLPAGTNS(UniMod:21)K	S59	P42167	TMPO	20.637	20.3081	20.52	20.0985	19.8269	20.1465	20.6576	20.693	20.4063	20.509	20.1892	19.5867	20.0071	20.3684	20.3317	20.274	19.7112	20.2916	20.2937	20.2836	20.1246	19.815	20.1381	19.7253	20.1512	20.6809	20.5895	20.3592	20.0547	20.2365	20.4382	20.3811	20.5599	20.1604	20.6921	20.4425	20.4794	20.2868	20.0359
RVEHNQSYS(UniMod:21)QAGITETEWTSGSSK	S224	P42167	TMPO	19.7311	19.5835	20.1484	19.2943	20.1521	19.478	19.6059	19.6023	20.3202	19.853	19.4246	20.0871	19.8292	19.6271	19.3841	19.9943	19.6165	20.3376	19.3894	19.403	19.0034	19.6977	19.1763	19.4268	18.9518	19.6316	19.86	19.1842	19.9347	19.3187	19.9175	19.4355	19.6557	19.0662	19.806	18.7513	19.973	19.8355	19.7305
(UniMod:1)ADAFGDELFS(UniMod:21)VFEGDSTTAAGTKK	S11	P42285	MTREX	18.4906	18.983	18.7331	18.7354	19.0506	18.5108	18.9127	18.9878	18.0236	17.7444	18.4315	19.6531	18.8473	18.6469	19.5328	18.6316	18.5919	19.2807	19.3769	18.7711	18.861	18.4398	18.39	18.4106	19.5555	18.6041	19.3881	18.9464	18.8666	18.6378	18.9716	18.8467	18.6185	18.0477	18.1188	18.3683	18.3272	18.3717	18.6525
S(UniMod:21)NVKPNSGELDPLYVVEVLLR	S681	P42285	MTREX	16.87	19.2773	20.3275	17.457	17.178	19.3359	21.4187	20.3608	19.8904	19.7684	19.1347	20.495	19.9163	19.3153	20.1395	20.0926	16.1603	19.9057	19.7813	20.5299	19.6538	19.5082	19.4869	17.0891	19.9465	19.0073	18.5882	19.3558	19.6196	18.9646	19.2504	19.1198	19.0283	18.8178	18.1723	19.8275	18.822	19.0287	19.1441
KTS(UniMod:21)SVSSISQVSPER	S256	P42356	PI4KA	17.843	18.3604	17.9137	19.0199	19.2691	17.9787	18.1193	18.1358	18.5685	18.1151	18.0888	17.5714	18.0962	18.1778	18.6358	17.9188	17.6127	17.974	18.1901	17.9157	17.6636	17.3002	17.7607	18.0445	17.145	18.4641	17.3479	19.0626	16.5161	18.7685	17.6801	18.5057	17.7105	18.2533	17.2934	18.4183	18.2832	16.7312	18.2458
LDS(UniMod:21)PDPFK	S796	P42566	EPS15	20.1364	19.6194	19.8742	18.9511	19.7047	19.6088	20.6166	20.4075	19.0677	20.43	19.9951	19.5493	19.6533	20.239	19.8228	20.1374	20.2817	20.0786	20.1233	20.2829	19.8175	19.3509	20.0661	19.7566	20.039	20.3853	20.5548	20.1537	19.6248	20.4973	19.9969	20.2082	20.469	19.9907	20.908	19.9262	20.635	20.3528	20.1329
LNDPFQPFPGNDS(UniMod:21)PK	S814	P42566	EPS15	21.6083	21.1707	21.4744	20.9419	21.0613	21.1678	21.7832	21.8857	20.8591	21.855	21.6405	21.4637	21.165	21.6891	21.4745	21.5656	21.3925	21.5737	21.627	21.5933	21.3819	21.1926	21.5983	21.3577	21.3047	21.6803	21.805	21.3106	21.0488	21.6392	21.4014	21.3744	21.7462	21.1924	21.9829	21.2704	22.1711	21.883	21.6032
NIIGSS(UniMod:21)PVADFSAIK	S324	P42566	EPS15	18.0596	20.87	18.1754	20.4944	20.781	20.0638	19.1236	19.7757	19.8043	18.9291	19.8761	20.1374	19.7012	19.4297	19.513	19.8853	19.6842	18.1212	19.4746	19.2649	19.8354	19.7946	19.4335	19.8803	18.0038	18.6975	19.3782	19.259	17.6585	19.2621	18.9759	18.9644	19.2136	19.9524	18.7389	19.7593	18.6047	18.1198	19.5503
DKS(UniMod:21)PSSLLEDAK	S631	P42684	ABL2	20.754	20.2515	20.2213	19.9754	20.0501	20.3686	20.1731	20.6949	20.4518	20.931	20.781	20.2848	20.3718	20.7613	20.4537	20.535	20.6824	20.7004	20.5919	20.7126	20.4067	20.2449	20.658	20.5922	20.308	20.2132	20.6369	20.809	20.0205	20.6274	20.4647	20.7361	20.8295	20.2946	20.8539	20.3517	20.9387	20.5678	20.4062
VPVLIS(UniMod:21)PTLK	S936	P42684	ABL2	17.3418	17.1424	17.367	16.7222	16.6119	16.6786	18.241	18.1867	17.6526	17.0133	17.1282	16.6471	17.1075	17.4805	17.2662	17.1547	16.9482	17.0168	17.549	17.4256	17.2957	16.7416	17.0101	16.3934	17.8926	18.2067	18.373	17.4968	17.5281	17.8775	17.6989	17.6841	18.0806	17.5098	18.4505	17.6468	18.3762	17.9932	17.7041
S(UniMod:21)PPAVPS(UniMod:21)PPSSTDHSSHFSNFNDNSR	S1614;S1620	P42694	HELZ	18.766	18.8088	18.8546	18.8488	19.4882	17.8611	18.0459	18.4157	18.0766	17.9594	18.7768	17.736	18.2906	18.9835	18.2098	18.6978	18.4723	18.5644	18.5551	18.6621	18.1887	19.1169	19.0843	18.8004	18.1444	17.5245	18.5291	18.2714	18.2148	18.5942	18.1008	18.8656	18.6116	18.4025	19.304	18.4239	18.7544	19.001	18.884
(UniMod:27)EKDVLIKDT(UniMod:21)T(UniMod:21)ALSFFHMLNGAALR	T784;T785	P42704	LRPPRC	19.0067	22.3446	19.9155	19.7078	19.7284	19.608	20.3737	19.7457	20.8494	19.1356	20.6117	19.2457	18.6837	18.6111	20.7445	19.0815	19.3523	18.9515	18.8969	18.5281	18.6501	19.6234	18.9074	19.596	19.3764	18.8088	19.3634	18.7113	19.6196	18.6498	19.0851	19.1198	18.7496	19.3346	18.8701	19.2327	18.7148	18.7849	19.071
EKDVLIKDT(UniMod:21)T(UniMod:21)ALSFFHMLNGAALR	T784;T785	P42704	LRPPRC	19.2484	19.6522	19.495	19.8953	19.3128	19.79	18.9127	19.2006	19.6635	18.6362	19.4572	19.7021	19.6768	19.4929	19.6172	19.4111	18.7919	19.2984	18.7745	18.7648	19.5385	19.604	19.1644	19.4696	19.5555	18.8631	18.6134	19.6614	20.1036	19.3385	19.3921	19.3405	19.2052	19.4415	18.7137	19.6288	18.9563	19.1671	19.5314
GMQELGVHPDQETY(UniMod:21)TDYVIPC(UniMod:4)FDSVNSAR	Y477	P42704	LRPPRC	21.7536	22.7341	21.5095	20.2074	20.7937	21.9083	21.0988	21.123	22.0334	20.5979	21.3269	21.2932	21.2371	21.7458	20.6789	21.1071	21.2144	20.4837	21.6622	20.838	21.0379	20.3319	21.274	20.6089	20.9237	21.5231	21.0346	20.659	21.3933	20.6504	22.0773	21.9202	21.5637	21.7063	21.2182	21.5244	21.1006	21.5906	21.172
MLNGLEDS(UniMod:21)IGLS(UniMod:21)KMVFINNIALAQIK	S1171;S1175	P42704	LRPPRC	19.3179	19.4981	19.5596	19.7497	19.9525	19.5694	19.7895	19.8151	19.2443	19.685	19.8905	19.3473	19.4483	19.2903	20.3952	19.4003	19.5912	19.3084	19.5524	19.7021	19.6088	19.7254	18.9755	19.599	19.7096	19.6961	19.7497	19.4685	19.507	19.2235	19.439	19.5204	19.7238	19.5329	19.1302	19.9855	19.2932	19.6723	19.3818
(UniMod:27)EPAAGS(UniMod:21)S(UniMod:21)MEPSADWLATAAAR	S7;S8	P42771	CDKN2A	17.0913	17.9112	18.062	18.8154	18.1925	18.0362	19.05	16.8637	19.269	15.5802	17.627	18.6975	18.5199	17.1588	17.4753	17.5387	17.294	18.1915	17.2346	17.9554	18.2528	17.8238	17.3689	18.1046	17.6822	16.7904	16.6616	19.267	18.3393	17.9702	18.2706	17.6731	17.8639	18.3292	18.5298	18.4784	16.1345	16.8883	17.9979
LASLMNLGMSSSLNQQGAHSALSSASTSS(UniMod:21)HNLQSIFNIGSR	S80	P43243	MATR3	19.4646	19.3139	20.1454	19.6945	19.3886	20.3558	20.4998	20.1804	19.7988	19.2075	19.6697	19.571	19.3151	20.6364	20.1821	20.6346	19.3855	19.9529	19.9611	18.8841	19.001	20.4942	19.9883	20.1954	19.4046	19.487	19.8194	19.8613	20.3708	19.4944	18.5571	19.5642	19.2098	19.6337	19.675	19.4089	19.9436	18.6084	19.6835
RDS(UniMod:21)FDDRGPSLNPVLDYDHGSR	S188	P43243	MATR3	25.7335	24.7319	22.1453	21.361	22.5138	25.4782	24.987	24.9449	22.6535	26.1207	25.5043	25.2672	25.1249	25.847	25.4221	26.1322	26.0503	25.9023	21.4896	24.8504	24.0277	25.1399	25.8392	25.7929	23.5367	24.0758	24.6664	24.2434	23.5183	21.1613	24.3912	21.2064	21.6184	23.5598	24.5885	20.0165	24.9135	24.8652	24.8464
RRT(UniMod:21)EEGPTLSYGR	T150	P43243	MATR3	18.7635	17.075	18.6659	18.3785	18.2536	18.3765	18.6389	18.125	18.2705	20.115	19.4097	18.4218	17.2004	18.2839	18.1257	19.2782	18.6306	18.9989	18.9179	18.0814	18.5476	19.3808	19.6932	18.9805	17.7229	18.0689	18.1542	16.9094	17.2608	17.1545	18.4495	17.7487	16.5671	17.7486	18.0974	18.135	17.659	17.4775	18.0657
LDIAAVRALNLFQGS(UniMod:21)VEDTTGSQSLAALLNK	S316	P43246	MSH2	18.3021	20.1893	20.0657	20.3718	18.2675	18.33	19.4049	18.4963	18.8683	20.3281	18.3642	19.8431	19.7458	17.9295	20.1959	18.9432	18.9298	19.2362	19.6683	19.0209	19.3596	18.2882	19.0496	18.4647	20.2416	19.3385	18.7538	18.7477	19.5475	19.16	19.0418	18.7548	18.1973	18.5153	18.6956	19.1105	18.9518	18.4281	18.7409
(UniMod:27)EES(UniMod:21)EQIVLIGSK	S178	P43405	SYK	18.986	19.6144	19.2323	19.5066	19.4081	19.6129	20.1372	18.9493	19.8104	19.1275	19.2004	19.3066	18.8954	18.5261	19.2298	20.4817	18.6093	19.1947	19.1194	19.1754	19.746	19.9013	19.1432	19.2384	19.3347	19.2969	18.8051	19.3568	18.3711	19.0193	19.8388	18.9991	18.9466	19.123	18.4992	19.2983	18.4224	18.8966	19.2487
LS(UniMod:21)LHRTPAGNFVTLEEGK	S431	P43490	NAMPT	19.86	19.6692	19.5372	21.5474	20.1222	19.9124	19.786	19.6326	19.4269	19.6834	20.0561	19.097	19.6775	19.6979	19.8539	19.1689	20.3668	18.191	19.9517	19.9183	20.3556	19.6	19.7795	20.1463	20.2492	18.9646	19.8167	19.8483	20.4319	19.5381	19.5427	20.4103	19.571	20.0544	19.6561	19.6119	19.1665	19.8065	19.9196
LTFDTTFS(UniMod:21)PNTGK	S115	P45880	VDAC2	18.6431	18.7302	19.439	18.7671	18.4859	18.4915	19.1415	19.2464	19.1268	19.4571	18.1067	18.5328	19.2038	18.5105	18.2371	19.367	18.1941	19.0569	19.0702	18.7608	18.6289	17.8216	18.3192	18.8803	18.2087	18.974	19.2128	18.8144	18.7087	18.6776	19.3187	18.3849	18.5526	18.3445	18.985	18.5123	19.4236	19.1939	18.8126
VC(UniMod:4)EDLDT(UniMod:21)SVNLAWTSGTNC(UniMod:4)TR	T215	P45880	VDAC2	21.0507	21.4396	21.1599	21.6248	21.3104	21.2591	21.3532	20.7681	21.5579	21.4418	21.1265	21.1599	21.5151	21.0074	21.3228	21.482	20.9002	21.4652	21.4738	21.0226	21.2697	21.6132	21.212	21.0562	21.0575	21.5112	21.3053	21.6105	21.5313	21.3139	21.3922	21.3885	21.0841	21.6538	20.7589	21.5101	20.9301	21.2279	21.5408
VNNS(UniMod:21)S(UniMod:21)LIGVGYTQTLRPGVK	S251;S252	P45880	VDAC2	18.6519	19.2186	18.579	18.702	19.3965	18.9003	19.197	18.0091	19.1537	18.7365	18.6306	19.18	18.4541	19.2273	19.6362	18.4962	18.4319	18.5478	18.5554	18.4739	19.2422	19.1566	18.369	18.2409	18.3187	19.6879	18.9377	18.5742	18.9777	18.5192	18.4353	18.6838	18.5159	18.3651	18.6249	18.5377	18.7445	18.6534	18.2774
WNT(UniMod:21)DNT(UniMod:21)LGTEIAIEDQIC(UniMod:4)QGLK	T88;T91	P45880	VDAC2	21.6306	21.8407	21.6566	21.6325	22.0454	21.6502	18.5292	20.2651	21.0874	21.0884	21.0613	21.0417	21.8039	21.5068	21.4495	21.7857	21.5574	21.7195	19.9684	20.3961	20.661	21.3611	22.2941	21.3076	21.5576	19.7781	20.81	20.5726	21.2129	21.0166	21.6206	21.3355	21.3982	21.5119	20.7553	21.0447	20.1069	21.438	21.4404
(UniMod:27)EASM(UniMod:35)AKY(UniMod:21)YASEIAGQTTSK	Y372	P45954	ACADSB	19.8948	19.0307	20.1472	19.5194	20.2605	20.6269	19.5403	19.9968	19.7148	19.9341	20.0561	20.1348	20.2235	19.997	20.3817	20.2672	20.5017	20.0051	19.5278	20.1797	19.7431	19.7977	20.2123	20.3788	20.3967	19.4478	19.6085	20.2586	20.3264	19.8421	20.245	20.249	20.0335	19.9623	19.8574	20.321	19.465	20.1158	20.0374
EASM(UniMod:35)AKY(UniMod:21)YASEIAGQTTSK	Y372	P45954	ACADSB	20.3868	20.64	20.5449	20.7958	20.5544	20.5493	20.8147	20.7681	20.9418	20.6062	20.7195	20.881	20.5878	20.3478	20.5185	20.3953	20.7698	20.5069	20.6584	20.5001	20.7762	20.7543	20.6401	20.7415	20.7764	20.1963	20.4028	20.7142	20.7711	20.5287	20.592	20.5039	20.2591	20.8893	20.0063	20.7762	20.3067	20.4993	20.576
SAADS(UniMod:21)ISESVPVGPK	S783	P45974	USP5	21.5198	20.7421	21.4565	20.1487	20.6351	21.4454	21.778	21.8021	21.113	21.8182	21.2782	20.5942	20.7638	21.1347	21.2243	21.2958	21.2641	21.3221	21.2521	21.0111	20.7624	20.8984	21.5422	20.6853	21.2842	21.772	21.8441	20.9932	20.3554	21.118	21.3213	21.0365	21.4508	21.1306	21.4262	21.0978	21.8287	21.544	21.1935
AQSLVISPPAPS(UniMod:21)PR	S584	P46013	MKI67	20.894	20.6557	20.9798	20.8228	20.5097	20.8443	21.8042	21.402	20.9087	21.6355	21.3169	20.9729	20.6422	21.0916	20.7427	21.1885	21.071	21.2324	21.0754	21.1718	20.9462	20.9017	21.3918	21.0417	21.0319	21.7729	21.3121	20.7668	20.6584	21.1289	21.0704	20.8368	21.1758	20.9831	21.5264	21.0601	21.8972	21.6436	21.2449
DIIIFVGT(UniMod:21)PVQK	T1315	P46013	MKI67	17.9464	18.0526	17.4131	18.2171	18.2725	17.8158	18.1735	18.2788	17.4051	17.6571	17.9001	17.903	17.9315	17.8269	17.6108	17.7175	17.8321	17.6843	18.4008	18.3537	17.443	17.001	17.9314	17.7733	18.0063	18.3002	19.4723	17.7219	17.4041	18.0201	17.5251	17.8825	18.099	17.6728	18.8823	17.7447	17.7298	17.6871	17.4268
IAC(UniMod:4)KS(UniMod:21)PPPESVDTPTSTK	S1131	P46013	MKI67	18.0695	17.6723	18.743	17.2253	19.0752	18.3456	18.884	18.8972	17.989	18.5724	18.5079	17.74	18.1116	18.5479	18.2191	18.0718	18.7464	18.4944	18.7887	18.5157	18.0979	17.88	17.8288	18.2042	18.5466	18.9392	18.7297	17.8915	18.1187	18.7613	18.2744	18.0791	17.805	18.3462	19.2116	17.9537	18.9657	18.4248	18.3823
IAC(UniMod:4)RS(UniMod:21)PQPDPVGT(UniMod:21)PTIFKPQSK	S2223;T2231	P46013	MKI67	19.0532	18.7913	18.8169	18.6987	18.9225	19.1925	19.4721	19.6271	18.6557	18.8955	18.3691	18.3333	18.782	19.6336	19.2697	18.9096	19.4426	19.0651	19.4445	19.3217	19.1623	18.5897	18.5585	18.4227	18.7547	19.7819	19.4047	18.7926	18.8576	19.3792	19.089	18.8305	19.1701	18.8911	19.9414	18.7965	18.94	18.7174	19.0657
IAC(UniMod:4)RS(UniMod:21)PQPDPVGTPTIFKPQSK	S2223	P46013	MKI67	19.4542	19.1606	19.1734	18.5332	18.7087	19.194	20.0999	19.9127	19.1603	19.6623	19.4383	18.7458	19.2569	19.743	19.3039	19.6589	19.3456	19.7137	19.6456	19.6607	19.351	19.0176	19.4889	18.7668	19.475	19.8079	19.795	18.8705	18.7906	19.5693	19.1761	19.1259	19.4932	18.687	20.1024	19.2184	19.5354	19.0465	18.9417
IPC(UniMod:4)DS(UniMod:21)PQSDPVDTPTSTK	S1253	P46013	MKI67	19.8409	19.7478	19.7054	19.3443	19.1771	19.6478	20.5219	20.1187	19.3736	19.8688	19.6396	19.8192	19.6992	19.9555	19.9251	19.8004	20.2855	19.9197	20.081	19.8274	19.558	19.4366	19.5712	19.4644	19.9243	19.936	20.0637	19.8082	19.626	19.9257	19.6931	19.6658	19.8001	19.7919	20.2598	19.7082	20.1818	19.8229	19.7509
IPC(UniMod:4)ES(UniMod:21)PPLEVVDTTASTK	S2708	P46013	MKI67	20.3457	19.8695	20.2064	19.6029	19.737	19.997	20.4113	20.2749	19.2678	20.4049	20.0399	19.6057	20.016	20.1666	20.0771	20.1963	19.9263	20.1461	20.1377	20.1801	19.7328	19.9047	20.3096	20.0249	19.931	20.0796	20.5754	20.0761	19.7699	20.1303	20.0687	20.0151	20.1931	19.9736	20.054	19.818	20.678	20.345	20.3375
IPC(UniMod:4)KS(UniMod:21)S(UniMod:21)PELEDTATSSK	S2827;S2828	P46013	MKI67	19.6635	21.0805	21.1688	20.3383	19.2437	20.2689	20.0401	19.8345	20.3673	19.8218	20.3459	20.3665	20.1782	20.0184	20.7758	20.04	21.0844	19.953	20.3187	20.9839	20.3754	20.2138	20.2249	20.6307	20.6181	19.9755	20.0199	20.476	20.2886	20.6067	19.8272	20.3508	19.9315	20.247	20.0392	20.4976	19.7336	20.0285	19.9908
ITEVS(UniMod:21)C(UniMod:4)KSPQPESFK	S2463	P46013	MKI67	18.5202	18.7302	19.9202	19.7665	20.4886	20.0389	18.3985	19.0512	20.0274	18.194	18.3212	18.5328	20.2599	20.1951	20.108	19.9658	18.0161	20.0847	19.3276	18.5156	20.0543	18.3881	18.7329	19.481	19.6516	18.299	18.2293	19.4942	19.9445	19.1938	19.1541	18.3494	18.5406	18.9859	18.4688	19.1105	18.2127	18.3654	18.8971
LDLLGNLPGS(UniMod:21)K	S1937	P46013	MKI67	18.7799	18.1944	18.7717	17.8619	18.0638	18.149	18.9345	18.9043	18.2653	18.6091	18.1746	17.6362	18.1681	19.0694	18.6593	18.4653	18.2635	18.7603	18.8374	18.6985	18.7089	17.88	19.1024	18.4967	18.5466	18.8496	18.8193	18.3536	19.146	18.9821	18.2744	18.6758	19.0556	18.3707	19.2289	18.5123	18.8054	18.4612	18.5443
LDLLGNLPGS(UniMod:21)K	S1937	P46013	MKI67	18.7799	18.1944	18.7717	17.8619	18.0638	18.149	18.9345	18.9043	18.2653	18.6091	18.1746	17.6362	18.1681	19.0694	18.6593	18.4653	18.2635	18.7603	18.8374	18.6985	18.7089	17.88	19.1024	18.4967	18.5466	18.8496	18.8193	18.3536	19.146	18.9821	18.2744	18.6758	19.0556	18.3707	19.2289	18.5123	18.8054	18.4612	18.5443
PAVGEEKDINT(UniMod:21)FLGTPVQK	T1797	P46013	MKI67	22.1065	22.4033	20.9375	20.792	22.3802	20.8028	22.2537	22.1785	22.737	21.6412	22.0553	21.4793	20.4568	21.219	21.9795	21.9303	22.2607	21.8908	22.4243	22.2311	22.544	22.1663	21.1786	22.3549	22.4631	21.9035	21.6654	22.3668	20.5321	22.3037	21.9603	21.6334	22.1568	22.608	21.993	22.5888	21.52	22.1106	21.9448
S(UniMod:21)LVMHTPPVLK	S538	P46013	MKI67	20.502	20.1995	20.3683	20.4029	20.2225	20.4648	19.188	19.6224	19.5757	20.9731	20.7278	20.6036	20.1132	20.3794	20.1357	20.7278	20.088	20.7955	19.3484	19.4692	19.3911	20.9922	20.9471	20.7461	20.0885	19.653	20.1853	20.2954	20.3468	19.2268	20.7633	20.1145	20.5035	20.1263	19.8574	19.7345	19.8334	20.012	20.3686
S(UniMod:21)PPPESVDTPTSTK	S1131	P46013	MKI67	20.1836	19.9076	19.977	19.7511	18.9116	19.927	20.9776	20.6182	20.0422	20.6955	20.3403	19.6458	19.9705	20.2747	20.0757	19.8624	20.251	20.2554	20.5302	20.3603	20.0558	19.3783	20.1467	19.9558	20.0822	20.7993	20.7326	19.7641	19.335	20.4115	19.7107	19.88	19.8332	20.2675	20.8622	19.9115	20.6505	20.3439	19.8584
S(UniMod:21)PQPDPVDTPASTK	S2344	P46013	MKI67	20.9383	20.7573	20.8286	20.3108	20.3272	20.7282	21.4412	21.3077	20.802	21.1472	20.831	20.6478	20.7692	21.0858	20.8009	20.7459	20.8561	20.9156	21.2428	21.2065	20.9008	20.7745	20.7882	20.7428	21.4604	21.4132	21.3489	20.7678	20.9556	20.9954	20.7711	20.6589	20.7228	20.8378	21.5026	21.0262	20.9348	20.7149	20.5296
S(UniMod:21)PQSDPADTPTNTK	S1861	P46013	MKI67	20.1466	19.8978	19.8792	19.1079	20.705	20.6234	20.5557	20.4504	19.5765	20.4026	19.9064	19.6877	19.8801	20.2144	19.4019	20.4116	19.6667	19.9991	20.232	20.3513	19.9463	19.6805	20.0272	19.5264	20.0248	20.6441	20.1922	19.5127	19.6649	19.8494	19.6271	19.4355	20.1778	19.5897	20.7735	19.9198	20.3228	20.0983	19.5594
SGGSGHAVAEPAS(UniMod:21)PEQELDQNK	S308	P46013	MKI67	21.7227	20.8464	21.117	20.2511	21.2422	21.1076	21.0033	21.1108	19.7775	21.2514	20.8904	20.7876	21.3441	21.5887	21.4718	21.6224	21.553	21.266	21.3526	21.3126	20.4663	20.6282	21.0754	21.4219	21.008	20.5757	21.4817	21.3607	20.6147	21.1243	21.2658	21.3682	21.3999	20.8423	21.4693	20.2673	21.6671	21.5979	21.7482
TPVQYSQQQNS(UniMod:21)PQK	S357	P46013	MKI67	21.7332	21.3625	21.5706	21.2092	20.8499	21.4836	22.3021	22.0459	21.3177	22.4736	22.2035	21.6761	21.3934	21.9327	21.5065	21.7374	21.8775	21.8829	21.7571	21.8181	21.5152	21.5309	22.0331	21.7347	21.6229	22.2436	21.9535	21.631	21.3126	21.7618	21.6595	21.7005	21.6782	21.4249	22.1349	21.5291	22.4688	22.0884	21.7275
RFS(UniMod:21)ADEQFFSVGQAASSSAHSSK	S1015	P46019	PHKA2	20.0408	19.6184	19.7048	19.3739	19.5255	19.756	19.9617	20.0529	19.0633	20.4534	20.2975	19.8722	19.6814	20.2757	19.6966	20.3399	19.9113	20.4347	19.6731	19.661	19.51	19.9554	20.322	20.097	17.9369	18.2562	18.4307	17.793	17.8622	18.1134	18.0019	17.783	18.3271	17.7808	18.6181	17.7641	18.8846	18.4772	17.9243
S(UniMod:21)LNLVDSPQPLLEK	S729	P46019	PHKA2	21.0224	20.554	20.8276	20.37	20.5067	20.6877	20.4207	20.4322	19.6682	21.6097	21.2105	20.953	20.5736	21.2202	20.6637	21.2	21.0602	21.2736	20.1417	20.0545	19.8564	20.6718	21.1599	21.0584	20.5158	19.7417	20.2258	20.1935	21.4557	19.186	20.1664	20.8402	20.4781	20.5054	15.9511	20.1898	17.3944	17.392	17.1763
VIGT(UniMod:21)LEEVHMPQNGINHPGITALAQAFAVNPLLR	T209	P46060	RANGAP1	19.0584	19.5941	19.469	19.7283	19.722	19.9564	19.2268	21.3977	19.7725	20.3281	19.507	20.0071	19.802	19.2712	19.7953	19.3545	18.9343	19.7308	18.8705	19.9159	19.6366	19.1331	19.3988	19.8755	19.921	18.9585	19.6761	19.5597	19.8076	19.8298	19.1462	19.6372	18.8754	19.8005	19.1513	19.8087	18.0661	19.2837	19.5705
VIGTLEEVHM(UniMod:35)PQNGINHPGIT(UniMod:21)ALAQAFAVNPLLR	T226	P46060	RANGAP1	19.1137	19.962	18.946	18.2075	20.0619	20.028	18.7781	18.6299	19.5506	19.5245	18.7549	17.9709	19.482	17.4734	18.6156	19.6136	19.7125	19.6207	19.0711	18.8755	17.6572	17.9203	19.6467	18.4766	18.7468	18.2478	18.1804	17.6839	18.0143	19.2444	18.9217	18.8554	18.809	18.9824	18.7655	17.7057	19.0855	19.1255	19.5973
DSEQVT(UniMod:21)VSLQNLGIHAGAYHANLEPEDK	T331	P46063	RECQL	19.5713	19.227	19.8054	19.1693	19.8067	19.7261	19.8499	19.9413	19.8173	18.2612	18.5058	18.9571	20.1359	19.5066	19.8531	19.7927	19.1096	19.7206	19.6267	19.5402	19.9586	19.2916	19.2501	19.334	19.6303	19.3971	19.3031	20.0991	19.8719	19.3105	19.9311	19.9524	19.4357	19.9085	18.9042	19.7905	19.2976	19.485	20.0554
(UniMod:28)QNAPPKGT(UniMod:21)DTQTPAVLS(UniMod:21)PSK	T723;S732	P46087	NOP2	21.638	20.5645	21.5519	22.0362	21.468	22.0628	19.3928	20.7787	21.6891	21.8778	21.3269	21.9554	21.6412	21.7899	22.4374	20.8485	21.917	22.0616	21.1791	21.3038	21.8221	20.418	21.6623	21.6096	20.511	21.0688	21.0551	21.519	21.3794	21.6075	21.7127	21.6803	21.7052	21.7768	21.3945	21.5558	21.9414	21.8305	21.6446
GPQPPTVS(UniMod:21)PIR	S786	P46087	NOP2	22.4437	22.1707	22.5396	22.3507	20.7335	22.5181	22.9587	22.8398	22.3386	22.7384	22.3331	22.1555	22.4071	22.4408	22.1982	22.318	22.3622	22.5401	22.6285	22.4785	22.2923	21.9837	22.4264	22.4252	22.4285	22.8544	22.416	22.2829	21.8693	22.5648	22.2957	22.2434	22.4675	22.4184	22.9263	22.2623	22.8636	22.5572	22.3613
LTPVS(UniMod:21)LSNS(UniMod:21)PIK	S594;S598	P46100	ATRX	19.7829	19.0362	19.2888	20.7439	21.2278	19.5419	20.541	20.3146	19.8713	20.9287	20.2067	20.1481	19.2752	20.5401	19.683	19.5842	20.0774	20.1701	20.4733	20.3299	19.6921	19.1905	20.0164	19.8216	19.6153	19.8376	19.8827	19.937	18.8903	19.9711	19.4833	19.7076	20.4199	19.5975	20.8408	19.8569	20.5595	20.3476	19.6739
RPTETNPVTSNS(UniMod:21)DEEC(UniMod:4)NETVK	S677	P46100	ATRX	20.7551	21.3477	19.6379	20.5337	19.026	20.0913	20.1652	20.2377	21.7444	21.4379	20.4605	18.8603	20.0198	20.3817	19.6333	20.9167	21.0186	19.7829	20.5153	20.0169	20.446	19.8974	19.5281	19.3915	20.4075	19.9199	20.9107	19.8792	19.2781	20.4557	20.0748	20.2145	20.0237	19.1193	20.0847	19.94	20.4617	20.6176	20.7595
DSSTS(UniMod:21)PGDYVLSVSENSR	S43	P46108	CRK	21.816	22.2145	21.1599	22.3489	22.4264	22.0954	21.9272	21.3948	22.4284	21.3633	22.0887	22.3755	22.1755	21.9145	21.9964	22.1929	21.2101	22.0109	22.2677	21.0226	22.4109	22.3611	21.9923	22.2235	22.4373	21.6175	21.6431	22.3824	22.4337	21.5731	22.3787	21.7883	22.0597	22.366	21.6319	22.4733	21.5801	21.9343	22.0747
AS(UniMod:21)PEPQRENAS(UniMod:21)PAPGTTAEEAMSR	S964;S973	P46379	BAG6	21.5812	20.6394	20.9166	20.4312	20.9045	21.1513	21.1742	21.1521	20.5425	21.1264	20.7162	20.6986	21.1687	21.3598	20.9518	21.4284	21.429	21.2232	20.6404	21.156	20.0653	20.6081	21.022	21.247	20.8761	20.0252	20.407	21.2999	20.6948	20.4085	21.2146	21.1803	21.4572	20.4722	21.8048	20.911	21.4382	21.392	21.4937
VGDPPQPLPEEPMEVQGAERAS(UniMod:21)PEPQR	S964	P46379	BAG6	20.3431	19.0059	19.5792	18.2198	19.6777	19.6124	19.167	19.1546	18.8314	19.2631	19.612	18.7895	19.5109	19.8278	19.8432	20.0742	20.0294	19.4366	19.4412	19.4463	18.3651	18.9162	19.3394	19.9028	18.9743	18.3908	19.9823	20.0979	18.893	19.0147	19.7876	19.6866	19.9588	19.2256	19.618	18.6008	20.0976	19.9279	20.3437
QVVEEPS(UniMod:21)PQLPADRFS(UniMod:21)PEFVDFTAQC(UniMod:4)LR	S286;S295	P46734	MAP2K3	20.0251	20.3162	20.2821	19.7799	19.2245	20.2508	19.9512	20.0197	20.4535	19.8297	20.2886	20.4516	20.334	20.5188	20.1625	20.0599	20.3316	20.0765	20.1716	20.3624	20.4477	20.3348	20.2064	20.461	20.2486	19.7991	19.9896	20.3509	19.8808	20.2799	20.3352	20.2523	19.5325	20.0516	19.6	20.4243	19.85	20.0811	20.1534
HIMGQNVADY(UniMod:21)MRY(UniMod:21)LM(UniMod:35)EEDEDAYKK	Y207;Y210	P46777	RPL5	19.2731	18.9925	18.9758	18.5386	19.0718	20.5369	18.3287	18.8494	20.3196	19.8022	19.3289	20.2139	20.7225	18.9472	19.586	19.2527	19.7489	20.0869	19.3286	19.8408	18.8866	18.7012	18.9143	19.2734	19.0208	20.3154	18.6	19.4886	18.913	18.5977	19.0418	18.8486	19.1696	19.0417	18.6874	18.9966	18.0897	19.1051	19.184
Y(UniMod:21)NGLIHRKTVGVEPAADGK	Y40	P46779	RPL28	21.6586	22.3414	21.7498	22.4706	22.8505	22.4509	21.0193	21.2779	22.6554	21.0616	21.8377	22.178	22.3426	21.5476	21.5261	21.6745	21.8555	21.7803	21.5134	21.3211	22.2369	22.0634	21.2388	21.84	21.4719	20.9556	20.8379	22.4578	21.5844	21.7184	21.993	21.6897	21.3438	23.1389	21.136	22.1294	21.0752	21.3291	21.6123
(UniMod:1)MTEWET(UniMod:21)AAPAVAETPDIK	T6	P46782	RPS5	21.4425	21.7849	21.8077	20.0434	21.3859	20.7235	20.9246	20.7151	21.8853	20.8684	21.7597	20.6099	21.9622	21.615	21.6532	21.6376	21.0139	20.63	21.0085	21.5596	21.2248	20.4478	21.4568	21.3636	21.2306	20.9568	20.9945	21.3822	22.1422	21.8732	21.6005	21.9336	21.8989	22.119	21.0321	21.9959	21.0785	21.4099	21.5356
M(UniMod:35)T(UniMod:21)EWETAAPAVAETPDIK	T2	P46782	RPS5	19.8938	22.0541	20.1484	20.5504	20.21	19.6329	20.2989	20.3637	19.9914	20.5997	20.0069	19.7247	19.956	20.093	20.3704	20.0797	20.116	20.4937	20.1812	20.2093	20.4786	19.7514	20.467	20.1463	20.648	20.1244	20.1481	19.8483	20.6359	20.3151	19.8262	20.4841	20.1082	20.0544	19.9609	20.0366	20.5034	20.1858	20.2901
TEWET(UniMod:21)AAPAVAETPDIK	T6	P46782	RPS5	18.596	18.5147	18.733	18.9798	19.4816	18.4102	19.1054	19.6976	21.6891	19.429	19.2644	19.1918	18.8361	20.6364	19.5076	19.6462	18.8297	19.1266	20.2358	20.3368	20.413	19.0105	19.6271	19.2321	19.6225	20.8503	18.7149	19.4942	19.5886	18.5837	19.1393	19.4346	19.4256	19.321	18.8296	19.3172	19.1932	19.4779	19.5055
DSISAVSSEKVS(UniMod:21)PSK	S1252	P46821	MAP1B	18.5788	18.3269	18.5247	18.2097	18.4959	18.4306	18.653	18.7946	18.5069	18.9327	18.6177	18.4466	18.5182	18.5662	18.6289	18.4321	18.5938	18.6338	18.4134	18.3749	18.202	18.0654	18.5036	18.1041	18.182	18.7291	18.6776	18.2997	17.87	18.4995	18.1673	18.4804	18.4665	18.1299	18.9851	18.2575	19.0826	18.63	18.487
HM(UniMod:35)DPPPAPVQDRS(UniMod:21)PS(UniMod:21)PR	S2209;S2211	P46821	MAP1B	19.8394	19.4067	19.7734	19.3606	20.1382	19.6536	20.1306	20.3258	20.1326	20.5669	19.3396	19.5247	20.0415	20.1502	19.4561	19.9641	19.3514	20.0854	19.9626	19.7707	18.9186	19.5121	19.9108	19.1965	19.0208	20.3719	19.947	18.3769	19.9002	19.0903	20.1661	19.884	20.1247	19.6428	19.7796	19.7662	20.052	19.9451	19.8699
HMDPPPAPVQDRS(UniMod:21)PS(UniMod:21)PR	S2209;S2211	P46821	MAP1B	21.4846	20.8224	20.9226	20.1169	20.6657	21.0833	20.787	21.2617	17.1368	21.514	21.2303	21.0578	20.8656	21.4427	21.0298	20.9404	20.5406	20.8651	20.9755	20.9499	20.8006	20.151	20.8605	21.0877	20.0433	21.2244	21.0127	21.0556	20.3972	21.2024	20.6837	20.9883	20.9698	20.5181	21.6075	20.3389	21.0752	21.2941	21.0135
KLGDVS(UniMod:21)PTQIDVSQFGSFK	S1501	P46821	MAP1B	19.8591	19.5982	19.6856	19.9218	20.045	20.9401	21.1044	20.4947	20.5242	19.883	20.182	19.824	19.8383	20.9857	19.7972	20.8628	19.5126	19.7256	19.9946	20.9115	19.7045	19.8846	19.8035	19.7568	20.8142	21.192	19.869	19.5731	20.4853	19.9238	19.3459	19.8804	21.0089	20.2231	20.425	20.1342	19.9194	19.9174	19.8372
KLGDVSPT(UniMod:21)QIDVSQFGSFK	T1503	P46821	MAP1B	20.0156	20.8607	20.3275	21.3985	20.3489	20.9837	20.9605	20.0395	20.1777	20.2914	20.1529	20.4628	20.9139	21.4173	20.1821	20.4756	20.8308	21.2393	19.6063	21.2922	20.9541	19.9466	20.5631	20.2984	20.5609	19.8946	20.0189	20.251	20.2485	20.1135	20.552	20.6799	20.0257	19.5178	20.2516	19.7883	20.5146	20.4249	20.4854
KS(UniMod:21)PSEARQDVDLC(UniMod:4)LVSSC(UniMod:4)EYK	S2072	P46821	MAP1B	19.2059	19.4396	19.1306	18.7034	18.8835	19.1866	19.2849	19.454	18.7359	19.5606	19.418	19.1025	19.4912	19.3268	19.5328	19.2058	19.1189	19.5922	19.3769	18.9886	18.9264	19.0539	18.6836	19.3681	19.5555	18.9267	19.5435	18.4409	18.6693	19.0846	19.1364	19.0488	19.2117	18.2255	19.6243	18.7337	19.4943	19.4181	19.2482
LGDVS(UniMod:21)PTQIDVSQFGSFK	S1501	P46821	MAP1B	21.2226	20.8635	21.1957	20.6601	20.8365	21.0088	21.5453	21.6756	20.5676	21.3672	20.9406	20.9573	21.0022	21.3195	20.6917	20.971	20.7999	21.2665	21.1998	21.2672	21.0175	20.8978	21.164	21.2604	21.0477	21.3717	21.8282	20.9932	20.8739	21.2891	20.9634	21.1604	21.2613	21.3254	21.447	21.0181	21.7415	21.2587	21.3677
S(UniMod:21)PSDSGYSYETIGK	S1915	P46821	MAP1B	20.513	19.3888	20.0769	19.1438	19.1424	19.7757	20.553	20.4319	19.0291	20.6031	19.8814	19.3072	19.2936	20.3918	19.8968	20.1133	20.4306	20.1168	20.119	20.0575	19.3819	18.9455	20.1579	19.9101	19.6813	20.3642	20.5487	19.671	19.1127	19.8652	19.6797	19.9379	20.2326	19.4674	20.5926	18.9858	20.667	20.5593	20.0637
S(UniMod:21)PSLSPSPPS(UniMod:21)PLEK	S1256;S1265	P46821	MAP1B	19.2111	18.9133	20.3993	18.0489	20.5659	18.2109	19.2899	19.256	19.3051	19.0449	21.6798	19.0326	19.999	19.957	18.9591	19.9658	19.6564	19.8381	18.4856	18.8057	19.9394	20.5643	20.5596	19.4853	20.2906	18.9467	19.1032	19.7372	19.823	18.3818	19.5243	19.27	18.544	19.3413	18.8296	19.5344	19.0742	19.1945	19.3803
S(UniMod:21)PSLSPSPPSPLEK	S1256	P46821	MAP1B	19.3303	18.8924	19.8289	18.7698	18.4919	19.2417	19.5858	19.4288	19.4057	20.0135	19.3891	19.1593	18.7111	19.4388	19.1416	19.3775	18.9883	19.2077	19.0984	19.3708	19.0771	19.2749	19.4609	19.1705	19.3171	19.7494	19.6602	18.7926	19.146	19.4945	19.089	18.9456	19.4232	19.1805	19.681	19.3398	19.6504	19.4421	19.1931
TLEVVSPSQSVT(UniMod:21)GSAGHTPYYQSPTDEK	T1328	P46821	MAP1B	21.6673	21.9279	21.8124	20.2074	19.5426	21.9589	21.0465	19.0512	21.0072	21.5945	20.4636	22.0597	18.5259	20.7719	19.8992	21.7047	21.8376	21.4746	21.1243	20.8497	20.5624	20.8133	21.7202	21.9928	21.7046	21.8178	21.0592	21.2874	20.9673	20.483	21.9425	21.6853	20.9147	22.1442	21.4995	21.4689	21.7846	21.744	21.7212
TTS(UniMod:21)PPEVSGYSYEK	S1965	P46821	MAP1B	21.3009	20.8505	20.8222	21.4143	20.2429	20.7032	21.4012	21.3339	20.8907	21.3729	21.2679	20.7258	20.7128	20.9588	21.0051	21.219	21.1901	20.652	21.011	20.9958	20.8677	20.4787	21.1884	21.0059	21.0346	21.1586	21.5839	21.0368	21.3933	21.1636	21.0175	20.9787	21.376	21.5007	21.3945	20.8745	21.6078	21.3649	21.0917
VQSLEGEKLS(UniMod:21)PK	S1779	P46821	MAP1B	21.5297	21.3914	20.7434	20.5155	21.1518	21.4372	21.431	21.3884	21.3135	21.6248	21.0955	21.2919	21.3264	21.4029	21.2774	21.4898	21.4777	21.5188	21.4179	21.1882	21.1286	20.7355	21.0856	21.3737	20.56	20.6943	21.274	21.2094	20.4372	21.2394	20.7368	21.2143	20.8273	21.1902	21.0391	21.323	21.6491	21.5489	21.4211
(UniMod:28)QASTDAGT(UniMod:21)AGALTPQHVR	T114	P46937	YAP1	21.2228	21.5572	21.6141	21.8721	20.8835	21.5257	21.6375	21.7361	21.6957	21.7436	20.4777	20.4488	20.2599	21.1629	21.3255	21.3536	21.7983	20.8141	21.3543	21.0055	21.2774	20.8341	22.205	20.6724	21.1644	21.9528	22.2198	20.3053	20.7179	21.4636	21.0175	21.0608	21.4508	21.3617	22.0209	21.5422	21.7073	21.544	21.0443
QAS(UniMod:21)TDAGTAGALTPQHVR	S109	P46937	YAP1	21.2043	21.0885	21.1279	21.064	20.9875	20.9881	21.4464	21.4316	20.878	21.8349	21.211	20.9295	21.1061	21.3582	21.0122	21.2647	21.3034	21.4474	21.1672	21.1902	21.0175	21.3101	21.0775	21.0333	21.0211	21.2231	21.5035	20.9345	21.0454	21.3139	21.1582	21.1614	21.2586	20.8683	21.7101	21.1794	21.4873	21.3779	21.0932
QSS(UniMod:21)FEIPDDVPLPAGWEMAK	S164	P46937	YAP1	18.7998	20.073	18.2902	20.8374	20.2787	19.5081	19.5806	19.3303	20.7694	19.5204	18.6184	19.8327	19.4205	18.9361	18.6185	19.0949	18.8385	19.6284	19.2806	19.0771	18.5115	17.6171	18.9416	18.8593	18.2087	17.3198	18.3617	18.7776	18.5318	18.8478	19.2295	18.9283	18.8942	18.0963	18.4984	19.0169	18.5008	18.3801	19.3022
LLDLLEGLT(UniMod:21)GTSLPK	T74	P46939	UTRN	19.9347	19.8081	19.7544	20.1698	19.8145	19.8203	19.9732	19.9362	19.9639	19.9277	19.9604	19.75	19.7991	19.5418	19.8531	19.7655	19.8751	19.7765	19.995	19.9819	19.9586	20.0295	19.8406	19.9042	19.7727	19.3971	19.9228	19.8664	20.1143	19.7124	19.9632	19.6977	19.7596	20.4092	19.6521	20.3771	19.7445	19.9481	19.9776
S(UniMod:21)AADEVDGLGVARPHYGSVLDNER	S2	P46940	IQGAP1	21.5602	21.6217	21.5675	21.6325	20.9632	21.6951	20.0508	20.3547	21.0019	19.8775	20.9878	21.1737	21.4164	21.5681	21.3454	21.7272	21.9213	21.572	20.3745	21.3038	21.5925	21.7165	21.4233	21.2587	21.5601	21.0688	21.7453	21.4565	21.3844	21.6075	21.9327	20.9143	21.6684	21.4139	20.9258	21.5558	21.2327	21.7007	21.4243
SPDVGLY(UniMod:21)GVIPEC(UniMod:4)GETYHSDLAEAK	Y654	P46940	IQGAP1	21.5557	21.4902	21.0701	20.847	20.6983	20.9107	20.8087	20.9569	20.8907	20.7903	20.0069	21.374	21.7333	21.4737	21.7376	21.7184	21.8631	21.0973	21.4132	20.9839	21.0654	21.1627	20.8921	21.7488	21.4312	20.7351	21.067	21.3738	21.4832	21.0952	21.2078	21.338	21.5929	21.4224	20.7331	20.8553	21.1246	21.438	21.2066
[truncated: 5,146 more rows]
