# Supplementary material for: GLP-1R signaling neighborhoods associate with the susceptibility to adverse drug reactions of incretin mimetics
Source: Nat Commun. 2023 Oct 9;14:6243. doi: 10.1038/s41467-023-41893-4 (PMC10562414; doi:10.1038/s41467-023-41893-4)
Supplement: Supplementary file 10 — Supplementary Data 6 [file 41467_2023_41893_MOESM10_ESM.xlsx]

## Sheet: info
Column name	Description
Modified.sequence	phosphopeptide sequence
Phospho.site	phospho site position
Protein.Ids	Protein ID
Genes	Gene name
p.value	p-value
log2.foldchange	log2 scaled foldchange relative to time-matched vehicle condition
passed.all.criteria	dummy variable if the phosphosite passed both p-value and log2.foldchange criteria [0,1]
experiment	experimental condition
comparison to vehicle	compound used for stimlation

## Sheet: GLP transfection
Modified.sequence	Phospho.site	Protein.Ids	Genes	p.value	log2.foldchange	passed.all.criteria	experiment	comparison to vehicle
(UniMod:1)AAAAAAAAAAGAAGGRGS(UniMod:21)GPGR	S19	Q86U42	PABPN1	0.111901	1.12768	0	GLP transfection	Danuglipron
(UniMod:1)AAAAAAAGDS(UniMod:21)DSWDADAFSVEDPVRK	S11	O75822	EIF3J	0.693473	-0.546289	0	GLP transfection	Danuglipron
(UniMod:1)AAAAAAAGDSDSWDADAFS(UniMod:21)VEDPVRK	S20	O75822	EIF3J	0.656982	-0.0804057	0	GLP transfection	Danuglipron
(UniMod:1)AAAAAAGPSPGS(UniMod:21)GPGDSPEGPEGEAPERR	S13	Q9UID3	VPS51	0.15884	-0.539878	0	GLP transfection	Danuglipron
(UniMod:1)AAAAAAGPSPGSGPGDS(UniMod:21)PEGPEGEAPERR	S18	Q9UID3	VPS51	0.842243	0.0239596	0	GLP transfection	Danuglipron
(UniMod:1)AAAAAAGPSPGSGPGDS(UniMod:21)PEGPEGEAPER	S18	Q9UID3	VPS51	0.551742	0.11478	0	GLP transfection	Danuglipron
(UniMod:1)AAAAAAGS(UniMod:21)GT(UniMod:21)PREEEGPAGEAAASQPQAPTSVPGAR	S9;T11	Q9NR33	POLE4	0.248912	-0.996523	0	GLP transfection	Danuglipron
(UniMod:1)AAAAAAGS(UniMod:21)GTPR	S9	Q9NR33	POLE4	0.182769	-0.481243	0	GLP transfection	Danuglipron
(UniMod:1)AAAAAAGSGT(UniMod:21)PREEEGPAGEAAASQPQAPTSVPGAR	T11	Q9NR33	POLE4	0.259218	-0.658385	0	GLP transfection	Danuglipron
(UniMod:1)AAAAAAGSGTPREEEGPAGEAAAS(UniMod:21)QPQAPTSVPGAR	S25	Q9NR33	POLE4	0.184488	-0.332479	0	GLP transfection	Danuglipron
(UniMod:1)AAAAAALS(UniMod:21)GAGTPPAGGGAGGGGAGGGGS(UniMod:21)PPGGWAVAR	S9;S30	Q01167	FOXK2	0.570574	-0.073312	0	GLP transfection	Danuglipron
(UniMod:1)AAAAAALSGAGT(UniMod:21)PPAGGGAGGGGAGGGGS(UniMod:21)PPGGWAVAR	T13;S30	Q01167	FOXK2	0.282144	-0.15356	0	GLP transfection	Danuglipron
(UniMod:1)AAAAAALSGAGTPPAGGGAGGGGAGGGGS(UniMod:21)PPGGWAVAR	S30	Q01167	FOXK2	0.219418	-0.115089	0	GLP transfection	Danuglipron
(UniMod:1)AAAAAATAAAAAS(UniMod:21)IRERQT(UniMod:21)VALK	S14;T20	Q8WVM8	SCFD1	0.344901	0.175481	0	GLP transfection	Danuglipron
(UniMod:1)AAAAASAPQQLS(UniMod:21)DEELFS(UniMod:21)QLR	S13;S19	Q9Y2U8	LEMD3	0.394201	-0.157133	0	GLP transfection	Danuglipron
(UniMod:1)AAAAASAPQQLSDEELFS(UniMod:21)QLR	S19	Q9Y2U8	LEMD3	0.273618	-0.459646	0	GLP transfection	Danuglipron
(UniMod:1)AAAAGAAAAAAAEGEAPAEMGALLLEKET(UniMod:21)RGAT(UniMod:21)ER	T30;T34	Q96KQ7	EHMT2	0.636406	-0.186594	0	GLP transfection	Danuglipron
(UniMod:1)AAAAGAAAAAAAEGEAPAEMGALLLEKETRGAT(UniMod:21)ER	T34	Q96KQ7	EHMT2	0.914398	0.0532729	0	GLP transfection	Danuglipron
(UniMod:1)AAAAGPGAALS(UniMod:21)PRPC(UniMod:4)DSDPATPGAQSPKDDNEDNS(UniMod:21)NDGTQPSK	S12;S36	Q8WUB8	PHF10	0.121773	0.599342	0	GLP transfection	Danuglipron
(UniMod:1)AAAAPDSRVS(UniMod:21)EEENLKK	S11	Q9Y3B9	RRP15	0.287612	-0.893175	0	GLP transfection	Danuglipron
(UniMod:1)AAAAPDSRVS(UniMod:21)EEENLK	S11	Q9Y3B9	RRP15	0.69815	0.310703	0	GLP transfection	Danuglipron
(UniMod:1)AAAAVSES(UniMod:21)WPELELAER	S9	Q8N1G4	LRRC47	0.589609	0.229329	0	GLP transfection	Danuglipron
(UniMod:1)AAADGGGPGGAS(UniMod:21)VGTEEDGGGVGHR	S13	A6NHR9	SMCHD1	0.837763	-0.116236	0	GLP transfection	Danuglipron
(UniMod:1)AAAETQS(UniMod:21)LREQPEMEDANSEK	S8	Q13523	PRPF4B	0.107536	-0.245301	0	GLP transfection	Danuglipron
(UniMod:1)AAAKDT(UniMod:21)HEDHDTSTENTDESNHDPQFEPIVSLPEQEIK	T7	P43487	RANBP1	0.10093	0.229897	0	GLP transfection	Danuglipron
(UniMod:1)AAAM(UniMod:35)DVDT(UniMod:21)PSGTNSGAGK	T9	P62877	RBX1	0.588442	-0.107669	0	GLP transfection	Danuglipron
(UniMod:1)AAAMVPGRSES(UniMod:21)WER	S12	O43598	DNPH1	0.590334	-0.399324	0	GLP transfection	Danuglipron
(UniMod:1)AAASVT(UniMod:21)PPGS(UniMod:21)LELLQPGFSK	T7;S11	Q12933	TRAF2	0.597247	-0.156845	0	GLP transfection	Danuglipron
(UniMod:1)AAASVT(UniMod:21)PPGSLELLQPGFSK	T7	Q12933	TRAF2	0.376556	-0.483918	0	GLP transfection	Danuglipron
(UniMod:1)AAATADPGAGNPQPGDSSGGGAGGGLPS(UniMod:21)PGEQELSR	S29	Q6VN20	RANBP10	0.474096	0.0834146	0	GLP transfection	Danuglipron
(UniMod:1)AAAVAAAGAGEPQS(UniMod:21)PDELLPK	S15	Q9NS69	TOMM22	0.211752	0.245813	0	GLP transfection	Danuglipron
(UniMod:1)AAAVAAPLAAGGEEAAATTSVPGS(UniMod:21)PGLPGRR	S25	O75427	LRCH4	0.191618	-0.494102	0	GLP transfection	Danuglipron
(UniMod:1)AAAVAAPLAAGGEEAAATTSVPGS(UniMod:21)PGLPGR	S25	O75427	LRCH4	0.513029	-0.115423	0	GLP transfection	Danuglipron
(UniMod:1)AADS(UniMod:21)DDGAVSAPAASDGGVSK	S5	Q96GM8	TOE1	0.215996	-0.318288	0	GLP transfection	Danuglipron
(UniMod:1)AADVFMC(UniMod:4)S(UniMod:21)PR	S9	Q9HAP2	MLXIP	0.0151846	1.31671	1	GLP transfection	Danuglipron
(UniMod:1)AADVSVTHRPPLS(UniMod:21)PKS(UniMod:21)GAEVEAGDAAER	S14;S17	Q8IY67	RAVER1	0.698309	0.219683	0	GLP transfection	Danuglipron
(UniMod:1)AADVSVTHRPPLS(UniMod:21)PK	S14	Q8IY67	RAVER1	0.648115	-0.0767862	0	GLP transfection	Danuglipron
(UniMod:1)AAENEAS(UniMod:21)QESALGAYSPVDYMSITSFPR	S8	Q9UJ14	GGT7	0.993806	0.00228723	0	GLP transfection	Danuglipron
(UniMod:1)AAGGDHGS(UniMod:21)PDSYRSPLASR	S9	P30566	ADSL	0.546234	-0.235442	0	GLP transfection	Danuglipron
(UniMod:1)AAGGDHGS(UniMod:21)PDSYR	S9	P30566	ADSL	0.140846	0.177018	0	GLP transfection	Danuglipron
(UniMod:1)AAGTAAALAFLS(UniMod:21)QESR	S13	O75607	NPM3	0.521702	0.410862	0	GLP transfection	Danuglipron
(UniMod:1)AAGVEAAAEVAAT(UniMod:21)EIKMEEES(UniMod:21)GAPGVPSGNGAPGPK	T14;S22	P52272	HNRNPM	0.365786	-0.310117	0	GLP transfection	Danuglipron
(UniMod:1)AALGHLAGEAAAAPGPGT(UniMod:21)PC(UniMod:4)ASR	T19	Q9H7E9	C8orf33	0.0389169	-0.5044	0	GLP transfection	Danuglipron
(UniMod:1)AALHTT(UniMod:21)PDSPAAQLER	T7	A6NFI3	ZNF316	0.834059	0.0198214	0	GLP transfection	Danuglipron
(UniMod:1)AALHTTPDS(UniMod:21)PAAQLER	S10	A6NFI3	ZNF316	0.102015	0.296256	0	GLP transfection	Danuglipron
(UniMod:1)AAPEEHDS(UniMod:21)PT(UniMod:21)EASQPIVEEEETK	S9;T11	Q9H0S4	DDX47	0.809323	0.0442313	0	GLP transfection	Danuglipron
(UniMod:1)AAPEEHDS(UniMod:21)PTEASQPIVEEEETK	S9	Q9H0S4	DDX47	0.163991	0.57641	0	GLP transfection	Danuglipron
(UniMod:1)AAPEEHDSPTEAS(UniMod:21)QPIVEEEETK	S14	Q9H0S4	DDX47	0.111858	0.429292	0	GLP transfection	Danuglipron
(UniMod:1)AAPEERDLT(UniMod:21)QEQTEK	T10	Q96CS3	FAF2	0.545205	-0.203384	0	GLP transfection	Danuglipron
(UniMod:1)AAPSPSGGGGSGGGSGSGTPGPVGS(UniMod:21)PAPGHPAVSSM(UniMod:35)QGK	S26	P45985	MAP2K4	0.802516	0.135901	0	GLP transfection	Danuglipron
(UniMod:1)AAPSPSGGGGSGGGSGSGTPGPVGS(UniMod:21)PAPGHPAVSSMQGK	S26	P45985	MAP2K4	0.0542168	-0.401744	0	GLP transfection	Danuglipron
(UniMod:1)AAQGAAAAVAAGTSGVAGEGEPGPGENAAAEGTAPS(UniMod:21)PGRVS(UniMod:21)PPTPAR	S37;S42	Q9H7Z6	KAT8	0.693026	0.147456	0	GLP transfection	Danuglipron
(UniMod:1)AAQGAAAAVAAGTSGVAGEGEPGPGENAAAEGTAPSPGRVS(UniMod:21)PPTPAR	S42	Q9H7Z6	KAT8	0.878789	-0.034185	0	GLP transfection	Danuglipron
(UniMod:1)AARDS(UniMod:21)DSEEDLVSYGTGLEPLEEGERPK	S6	Q9BRR8	GPATCH1	0.189613	0.322204	0	GLP transfection	Danuglipron
(UniMod:1)AAS(UniMod:21)DTERDGLAPEK	S4	Q7L4I2	RSRC2	0.366394	0.621199	0	GLP transfection	Danuglipron
(UniMod:1)AAS(UniMod:21)KPVEAAVVAAAVPSSGSGVGGGGTAGPGTGGLPR	S4	O94826	TOMM70	0.0228806	-0.395091	0	GLP transfection	Danuglipron
(UniMod:1)AAS(UniMod:21)QAVEEM(UniMod:35)R	S4	O15160	POLR1C	0.00736349	0.936876	1	GLP transfection	Danuglipron
(UniMod:1)AAS(UniMod:21)QAVEEMR	S4	O15160	POLR1C	0.955107	0.0110944	0	GLP transfection	Danuglipron
(UniMod:1)AAS(UniMod:21)QVLGEK	S4	Q9Y5Z9	UBIAD1	0.0362979	-0.491131	0	GLP transfection	Danuglipron
(UniMod:1)AASAAAAS(UniMod:21)AAAASAASGSPGPGEGSAGGEK	S9	Q13263	TRIM28	0.711733	0.403828	0	GLP transfection	Danuglipron
(UniMod:1)AASAAAASAAAAS(UniMod:21)AAS(UniMod:21)GSPGPGEGSAGGEKR	S14;S17	Q13263	TRIM28	0.0172031	2.33249	1	GLP transfection	Danuglipron
(UniMod:1)AASAAAASAAAASAASGS(UniMod:21)PGPGEGSAGGEKR	S19	Q13263	TRIM28	0.517013	1.72539	0	GLP transfection	Danuglipron
(UniMod:1)AASAAAASAAAASAASGS(UniMod:21)PGPGEGSAGGEK	S19	Q13263	TRIM28	0.436815	0.137319	0	GLP transfection	Danuglipron
(UniMod:1)AASAAAASAAAASAASGSPGPGEGS(UniMod:21)AGGEKR	S26	Q13263	TRIM28	0.776716	0.0456139	0	GLP transfection	Danuglipron
(UniMod:1)AASAAAASAAAASAASGSPGPGEGS(UniMod:21)AGGEK	S26	Q13263	TRIM28	0.809074	0.010818	0	GLP transfection	Danuglipron
(UniMod:1)AASEAAVVSS(UniMod:21)PSLK	S11	Q8WWH5	TRUB1	0.257315	-0.217339	0	GLP transfection	Danuglipron
(UniMod:1)AASEVAGVVANAPS(UniMod:21)PPESSSLC(UniMod:4)ASK	S15	Q8ND24	RNF214	0.185496	0.157301	0	GLP transfection	Danuglipron
(UniMod:1)AASKPVEAAVVAAAVPS(UniMod:21)SGSGVGGGGTAGPGTGGLPR	S18	O94826	TOMM70	0.130386	-0.395292	0	GLP transfection	Danuglipron
(UniMod:1)AATAAEAVAS(UniMod:21)GS(UniMod:21)GEPREEAGALGPAWDESQLR	S11;S13	Q9NWT6	HIF1AN	0.968776	-0.0101922	0	GLP transfection	Danuglipron
(UniMod:1)AATAS(UniMod:21)AGAGGIDGKPR	S6	Q02978	SLC25A11	0.991967	0.00330439	0	GLP transfection	Danuglipron
(UniMod:1)AATDLERFS(UniMod:21)NAEPEPR	S10	Q92599	SEPTIN8	0.874928	0.0211795	0	GLP transfection	Danuglipron
(UniMod:1)ADANKAEVPGATGGDS(UniMod:21)PHLQPAEPPGEPR	S17	Q9P2K5	MYEF2	0.527512	-0.237898	0	GLP transfection	Danuglipron
(UniMod:1)ADDQGC(UniMod:4)IEEQGVEDS(UniMod:21)ANEDSVDAKPDR	S16	P55210	CASP7	0.737364	-0.159396	0	GLP transfection	Danuglipron
(UniMod:1)ADEAALALQPGGS(UniMod:21)PSAAGADREAASS(UniMod:21)PAGEPLR	S14;S27	Q96EB6	SIRT1	0.623329	-0.322318	0	GLP transfection	Danuglipron
(UniMod:1)ADEAALALQPGGS(UniMod:21)PSAAGADREAASSPAGEPLRK	S14	Q96EB6	SIRT1	0.461475	0.365517	0	GLP transfection	Danuglipron
(UniMod:1)ADEAALALQPGGS(UniMod:21)PSAAGADREAASSPAGEPLR	S14	Q96EB6	SIRT1	0.653035	-0.105633	0	GLP transfection	Danuglipron
(UniMod:1)ADEAALALQPGGS(UniMod:21)PSAAGADR	S14	Q96EB6	SIRT1	0.320245	0.623915	0	GLP transfection	Danuglipron
(UniMod:1)ADGDS(UniMod:21)GS(UniMod:21)ERGGGGGPC(UniMod:4)GFQPASR	S6;S8	Q96QR8	PURB	0.0760108	-0.367349	0	GLP transfection	Danuglipron
(UniMod:1)ADHS(UniMod:21)FSDGVPSDS(UniMod:21)VEAAK	S5;S14	Q99733	NAP1L4	0.827114	-0.0934109	0	GLP transfection	Danuglipron
(UniMod:1)ADHS(UniMod:21)FSDGVPSDSVEAAK	S5	Q99733	NAP1L4	0.0967955	-0.24378	0	GLP transfection	Danuglipron
(UniMod:1)ADHSFS(UniMod:21)DGVPS(UniMod:21)DSVEAAK	S7;S12	Q99733	NAP1L4	0.0795409	-0.852456	0	GLP transfection	Danuglipron
(UniMod:1)ADHSFS(UniMod:21)DGVPSDSVEAAK	S7	Q99733	NAP1L4	0.153235	-0.211832	0	GLP transfection	Danuglipron
(UniMod:1)ADHSFSDGVPSDS(UniMod:21)VEAAKNASNTEK	S14	Q99733	NAP1L4	0.808789	0.0559631	0	GLP transfection	Danuglipron
(UniMod:1)ADHSFSDGVPSDS(UniMod:21)VEAAK	S14	Q99733	NAP1L4	0.276416	-0.336962	0	GLP transfection	Danuglipron
(UniMod:1)ADKMDMS(UniMod:21)LDDIIK	S8	Q86V81	ALYREF	0.00291977	-0.428997	0	GLP transfection	Danuglipron
(UniMod:1)ADLDS(UniMod:21)PPKLSGVQQPSEGVGGGR	S6	Q9H9E3	COG4	0.441197	-0.980615	0	GLP transfection	Danuglipron
(UniMod:1)ADLDS(UniMod:21)PPK	S6	Q9H9E3	COG4	0.612993	0.172696	0	GLP transfection	Danuglipron
(UniMod:1)ADLS(UniMod:21)LADALTEPSPDIEGEIKR	S5	P27816	MAP4	0.845045	0.0826718	0	GLP transfection	Danuglipron
(UniMod:1)ADLSLADALTEPS(UniMod:21)PDIEGEIKR	S14	P27816	MAP4	0.752123	-0.40387	0	GLP transfection	Danuglipron
(UniMod:1)ADLSLADALTEPS(UniMod:21)PDIEGEIK	S14	P27816	MAP4	0.632225	0.342259	0	GLP transfection	Danuglipron
(UniMod:1)ADSGLREPQEDS(UniMod:21)QK	S13	Q8NFQ8	TOR1AIP2	0.366044	0.422266	0	GLP transfection	Danuglipron
(UniMod:1)ADSGTAGGAALAAPAPGPGS(UniMod:21)GGPGPR	S21	Q96C90	PPP1R14B	0.297927	-0.136954	0	GLP transfection	Danuglipron
(UniMod:1)AEAEES(UniMod:21)PGDPGTASPR	S7	Q96EC8	YIPF6	0.215313	0.291308	0	GLP transfection	Danuglipron
(UniMod:1)AEAPAS(UniMod:21)PAPLS(UniMod:21)PLEVELDPEFEPQSRPR	S7;S12	O43524	FOXO3	0.988667	0.0102927	0	GLP transfection	Danuglipron
(UniMod:1)AEAPAS(UniMod:21)PAPLSPLEVELDPEFEPQSRPR	S7	O43524	FOXO3	0.877284	0.0640695	0	GLP transfection	Danuglipron
(UniMod:1)AEDEPDAKS(UniMod:21)PK	S10	P48382	RFX5	0.248237	0.292356	0	GLP transfection	Danuglipron
(UniMod:1)AEDVSS(UniMod:21)AAPS(UniMod:21)PR	S7;S11	P54274	TERF1	0.148209	-0.495815	0	GLP transfection	Danuglipron
(UniMod:1)AEDVSSAAPS(UniMod:21)PR	S11	P54274	TERF1	0.949417	-0.0103056	0	GLP transfection	Danuglipron
(UniMod:1)AENSES(UniMod:21)LGTVPEHER	S7	Q8TAG9	EXOC6	0.273968	-0.112607	0	GLP transfection	Danuglipron
(UniMod:1)AEPLQPDPGAAEDAAAQAVET(UniMod:21)PGWKAPEDAGPQPGSYEIR	T22	Q9Y5Z4	HEBP2	0.786223	-0.0770795	0	GLP transfection	Danuglipron
(UniMod:1)AEPLQPDPGAAEDAAAQAVET(UniMod:21)PGWK	T22	Q9Y5Z4	HEBP2	0.188069	-0.229554	0	GLP transfection	Danuglipron
(UniMod:1)AEPPS(UniMod:21)PVHC(UniMod:4)VAAAAPTATVSEKEPFGK	S6	Q6PCB5	RSBN1L	0.948223	-0.0278768	0	GLP transfection	Danuglipron
(UniMod:1)AEPPS(UniMod:21)PVHC(UniMod:4)VAAAAPTATVSEK	S6	Q6PCB5	RSBN1L	0.891492	0.0482431	0	GLP transfection	Danuglipron
(UniMod:1)AEPSAATQSHSISSSSFGAEPSAPGGGGS(UniMod:21)PGAC(UniMod:4)PALGTK	S30	O95197	RTN3	0.371794	-1.21486	0	GLP transfection	Danuglipron
(UniMod:1)AEQLS(UniMod:21)PGK	S6	O15541	RNF113A	0.801954	0.183979	0	GLP transfection	Danuglipron
(UniMod:1)AES(UniMod:21)DWDTVTVLR	S4	O60869	EDF1	0.993362	-0.00216727	0	GLP transfection	Danuglipron
(UniMod:1)AES(UniMod:21)SESFTMASS(UniMod:21)PAQR	S4;S13	P49736	MCM2	0.512784	0.288858	0	GLP transfection	Danuglipron
(UniMod:1)AES(UniMod:21)SESFTMASSPAQR	S4	P49736	MCM2	0.72764	-0.0344781	0	GLP transfection	Danuglipron
(UniMod:1)AESGESGGPPGS(UniMod:21)QDS(UniMod:21)AAGAEGAGAPAAAASAEPK	S13;S16	Q9UMX0	UBQLN1	0.396267	-0.59571	0	GLP transfection	Danuglipron
(UniMod:1)AESGESGGPPGS(UniMod:21)QDSAAGAEGAGAPAAAASAEPK	S13	Q9UMX0	UBQLN1	0.120022	-0.30841	0	GLP transfection	Danuglipron
(UniMod:1)AESSESFTM(UniMod:35)ASS(UniMod:21)PAQRR	S13	P49736	MCM2	0.0791449	-0.555071	0	GLP transfection	Danuglipron
(UniMod:1)AESSESFTM(UniMod:35)ASS(UniMod:21)PAQR	S13	P49736	MCM2	0.900071	-0.215776	0	GLP transfection	Danuglipron
(UniMod:1)AESSESFTMASS(UniMod:21)PAQR	S13	P49736	MCM2	0.0227968	-1.07897	1	GLP transfection	Danuglipron
(UniMod:1)AET(UniMod:21)LEFNDVYQEVK	T4	Q08945	SSRP1	0.688365	-0.139473	0	GLP transfection	Danuglipron
(UniMod:1)AETLS(UniMod:21)GLGDS(UniMod:21)GAAGAAALSSASSETGTR	S6;S11	Q15424	SAFB	0.113096	-0.554363	0	GLP transfection	Danuglipron
(UniMod:1)AFS(UniMod:21)QVQC(UniMod:4)LDDNHVNWR	S4	A6ND36	FAM83G	0.465466	0.619816	0	GLP transfection	Danuglipron
(UniMod:1)AGAGSAAVSGAGT(UniMod:21)PVAGPTGR	T14	O95295	SNAPIN	0.0538568	-0.743191	0	GLP transfection	Danuglipron
(UniMod:1)AGGEAGVT(UniMod:21)LGQPHLSR	T9	P41091	EIF2S3	0.582907	-0.0965711	0	GLP transfection	Danuglipron
(UniMod:1)AGGEAGVTLGQPHLS(UniMod:21)R	S16	P41091	EIF2S3	0.867357	-0.10043	0	GLP transfection	Danuglipron
(UniMod:1)AGS(UniMod:21)PELVVLDPPWDK	S4	Q96IY1	NSL1	0.00220832	0.897527	1	GLP transfection	Danuglipron
(UniMod:1)AGS(UniMod:21)QDIFDAIVM(UniMod:35)ADER	S4	Q8WV07	LTO1	0.00276253	-1.84268	1	GLP transfection	Danuglipron
(UniMod:1)AGS(UniMod:21)QDIFDAIVMADER	S4	Q8WV07	LTO1	0.0600547	1.90661	0	GLP transfection	Danuglipron
(UniMod:1)AGSDTAPFLS(UniMod:21)QADDPDDGPVPGTPGLPGSTGNPK	S11	Q9H2V7	SPNS1	0.207038	-0.218144	0	GLP transfection	Danuglipron
(UniMod:1)AHS(UniMod:21)PVAVQVPGM(UniMod:35)QNNIADPEELFTK	S4	Q9P289	STK26	0.674191	0.179892	0	GLP transfection	Danuglipron
(UniMod:1)AHS(UniMod:21)PVAVQVPGMQNNIADPEELFTKLER	S4	Q9P289	STK26	0.248623	0.677076	0	GLP transfection	Danuglipron
(UniMod:1)AHS(UniMod:21)PVAVQVPGMQNNIADPEELFTK	S4	Q9P289	STK26	0.839191	-0.0887014	0	GLP transfection	Danuglipron
(UniMod:1)ALHSPQYIFGDFS(UniMod:21)PDEFNQFFVTPR	S14	Q14694	USP10	0.747818	0.136559	0	GLP transfection	Danuglipron
(UniMod:1)ALVTVSRS(UniMod:21)PPGSGASTPVGPWDQAVQR	S9	Q8TE77	SSH3	0.0982178	-1.98459	0	GLP transfection	Danuglipron
(UniMod:1)AM(UniMod:35)SSGGS(UniMod:21)GGGVPEQEDSVLFR	S8	Q16637	SMN1	0.254703	0.562481	0	GLP transfection	Danuglipron
(UniMod:1)AMSSGGS(UniMod:21)GGGVPEQEDSVLFR	S8	Q16637	SMN1	0.406458	-0.14759	0	GLP transfection	Danuglipron
(UniMod:1)AQES(UniMod:21)PKNSAAEIPVTSNGEVDDSREHSFNR	S5	P53367	ARFIP1	0.658509	0.378299	0	GLP transfection	Danuglipron
(UniMod:1)AQVAM(UniMod:35)ST(UniMod:21)LPVEDEESSESR	T8	P78347	GTF2I	0.958702	0.012388	0	GLP transfection	Danuglipron
(UniMod:1)AQVAM(UniMod:35)STLPVEDEES(UniMod:21)SESR	S16	P78347	GTF2I	0.945075	0.10336	0	GLP transfection	Danuglipron
(UniMod:1)AQVAMS(UniMod:21)T(UniMod:21)LPVEDEESSESR	S7;T8	P78347	GTF2I	0.100763	-0.645691	0	GLP transfection	Danuglipron
(UniMod:1)AQVAMST(UniMod:21)LPVEDEESSESR	T8	P78347	GTF2I	0.861872	0.193774	0	GLP transfection	Danuglipron
(UniMod:1)AQVAMSTLPVEDEES(UniMod:21)SESR	S16	P78347	GTF2I	0.505101	0.184966	0	GLP transfection	Danuglipron
(UniMod:1)AQVLHVPAPFPGT(UniMod:21)PGPAS(UniMod:21)PPAFPAK	T14;S19	Q63ZY3	KANK2	0.991705	-0.00553678	0	GLP transfection	Danuglipron
(UniMod:1)AQVLHVPAPFPGTPGPAS(UniMod:21)PPAFPAK	S19	Q63ZY3	KANK2	0.498335	0.160473	0	GLP transfection	Danuglipron
(UniMod:1)AQVLRGT(UniMod:21)VTDFPGFDER	T8	P08758	ANXA5	0.619703	-0.313686	0	GLP transfection	Danuglipron
(UniMod:1)AS(UniMod:21)ADELTFHEFEEATNLLADTPDAATTSR	S3	Q9BWQ6	YIPF2	0.657092	0.351112	0	GLP transfection	Danuglipron
(UniMod:1)AS(UniMod:21)EELQKDLEEVK	S3	Q9HB71	CACYBP	0.263702	-0.258933	0	GLP transfection	Danuglipron
(UniMod:1)AS(UniMod:21)EELQK	S3	Q9HB71	CACYBP	0.343565	0.276597	0	GLP transfection	Danuglipron
(UniMod:1)AS(UniMod:21)FVTEVLAHSGR	S3	O43264	ZW10	0.23834	1.15954	0	GLP transfection	Danuglipron
(UniMod:1)AS(UniMod:21)GADSKGDDLSTAILK	S3	P55072	VCP	0.792812	0.119267	0	GLP transfection	Danuglipron
(UniMod:1)AS(UniMod:21)GEHSPGSGAAR	S3	Q9H4A4	RNPEP	0.598876	-0.0689742	0	GLP transfection	Danuglipron
(UniMod:1)AS(UniMod:21)GVAVSDGVIK	S3	P23528	CFL1	0.866589	0.0372805	0	GLP transfection	Danuglipron
(UniMod:1)AS(UniMod:21)GVQVADEVC(UniMod:4)R	S3	P60981	DSTN	0.785585	0.0834224	0	GLP transfection	Danuglipron
(UniMod:1)AS(UniMod:21)GVTVNDEVIK	S3	Q9Y281	CFL2	0.933374	-0.0180484	0	GLP transfection	Danuglipron
(UniMod:1)AS(UniMod:21)KEMFEDTVEER	S3	Q16576	RBBP7	0.180921	-1.21644	0	GLP transfection	Danuglipron
(UniMod:1)AS(UniMod:21)LSLAPVNIFK	S3	P78371	CCT2	0.464873	0.72982	0	GLP transfection	Danuglipron
(UniMod:1)AS(UniMod:21)M(UniMod:35)GTLAFDEYGRPFLIIK	S3	P48643	CCT5	0.792709	-0.154677	0	GLP transfection	Danuglipron
(UniMod:1)AS(UniMod:21)MGTLAFDEYGRPFLIIK	S3	P48643	CCT5	0.329215	-1.21538	0	GLP transfection	Danuglipron
(UniMod:1)AS(UniMod:21)NPERGEILLTELQGDSR	S3	Q16513	PKN2	0.195522	0.193148	0	GLP transfection	Danuglipron
(UniMod:1)AS(UniMod:21)PGIEVELLGK	S3	Q8TCY9	URGCP	0.0423387	0.394891	0	GLP transfection	Danuglipron
(UniMod:1)AS(UniMod:21)PSLERPEK	S3	Q13601	KRR1	0.0696364	-0.230185	0	GLP transfection	Danuglipron
(UniMod:1)AS(UniMod:21)QSQGIQQLLQAEK	S3	O75348	ATP6V1G1	0.844997	0.0585822	0	GLP transfection	Danuglipron
(UniMod:1)AS(UniMod:21)SDIQVK	S3	P16949	STMN1	0.689562	0.342268	0	GLP transfection	Danuglipron
(UniMod:1)AS(UniMod:21)VSSATFSGHGAR	S3	Q7Z4H3	HDDC2	0.188177	-0.467882	0	GLP transfection	Danuglipron
(UniMod:1)ASAVS(UniMod:21)PANLPAVLLQPR	S6	P51610	HCFC1	0.0189374	0.38184	0	GLP transfection	Danuglipron
(UniMod:1)ASEAPS(UniMod:21)PPRS(UniMod:21)PPPPTSPEPELAQLR	S7;S11	Q8N302	AGGF1	0.579397	-0.099297	0	GLP transfection	Danuglipron
(UniMod:1)ASEDNRVPS(UniMod:21)PPPTGDDGGGGGREETPTEGGALSLK	S10	P50851	LRBA	0.536083	-0.581878	0	GLP transfection	Danuglipron
(UniMod:1)ASEDNRVPS(UniMod:21)PPPTGDDGGGGGR	S10	P50851	LRBA	0.135718	0.187984	0	GLP transfection	Danuglipron
(UniMod:1)ASGADS(UniMod:21)KGDDLSTAILK	S7	P55072	VCP	0.11003	-0.138154	0	GLP transfection	Danuglipron
(UniMod:1)ASGEHS(UniMod:21)PGSGAAR	S7	Q9H4A4	RNPEP	0.951052	0.00973397	0	GLP transfection	Danuglipron
(UniMod:1)ASHLRPPS(UniMod:21)PLLVR	S9	Q8TDB6	DTX3L	0.465828	1.14876	0	GLP transfection	Danuglipron
(UniMod:1)ASLEVSRS(UniMod:21)PRR	S9	O60762	DPM1	0.170017	-0.419009	0	GLP transfection	Danuglipron
(UniMod:1)ASLEVSRS(UniMod:21)PR	S9	O60762	DPM1	0.114029	-0.246103	0	GLP transfection	Danuglipron
(UniMod:1)ASPS(UniMod:21)RQPPPGGSGLLQGSR	S5	Q96S90	LYSMD1	0.199622	-0.137956	0	GLP transfection	Danuglipron
(UniMod:1)ASS(UniMod:21)EQAEQPSQPSSTPGSENVLPR	S4	O75381	PEX14	0.428634	-0.179355	0	GLP transfection	Danuglipron
(UniMod:1)ASS(UniMod:21)LNEDPEGSR	S4	Q9Y530	OARD1	0.398463	-0.897312	0	GLP transfection	Danuglipron
(UniMod:1)ATAAETSAS(UniMod:21)EPEAESK	S10	Q15020	SART3	0.978504	-0.00439602	0	GLP transfection	Danuglipron
(UniMod:1)ATDTS(UniMod:21)QGELVHPK	S6	Q5SSJ5	HP1BP3	0.573387	-0.0425763	0	GLP transfection	Danuglipron
(UniMod:1)ATEIGS(UniMod:21)PPR	S7	Q9C0J8	WDR33	0.224631	0.204288	0	GLP transfection	Danuglipron
(UniMod:1)ATSPQKS(UniMod:21)PSVPK	S8	Q9NVD7	PARVA	0.110066	-0.544713	0	GLP transfection	Danuglipron
(UniMod:1)ATTATM(UniMod:35)ATSGS(UniMod:21)AR	S12	P38919	EIF4A3	0.675507	-0.48727	0	GLP transfection	Danuglipron
(UniMod:1)ATVEPETTPT(UniMod:21)PNPPTTEEEKTESNQEVANPEHYIK	T11	P06730	EIF4E	0.537683	0.140878	0	GLP transfection	Danuglipron
(UniMod:1)ATVEPETTPTPNPPTTEEEKTES(UniMod:21)NQEVANPEHYIK	S24	P06730	EIF4E	0.0153422	1.0226	1	GLP transfection	Danuglipron
(UniMod:1)AVADLALIPDVDIDS(UniMod:21)DGVFK	S16	Q9NRX4	PHPT1	0.707217	-0.53383	0	GLP transfection	Danuglipron
(UniMod:1)AVETLS(UniMod:21)PDWEFDRVDDGSQK	S7	Q2M389	WASHC4	0.277009	0.454882	0	GLP transfection	Danuglipron
(UniMod:1)DDDIAALVVDNGS(UniMod:21)GM(UniMod:35)C(UniMod:4)K	S14	P60709	ACTB	0.0968548	0.472913	0	GLP transfection	Danuglipron
(UniMod:1)EPLKS(UniMod:21)LFLKSPLGSWNGSGSGGGGGGGGGR	S6	Q16584	MAP3K11	0.591928	-0.0953336	0	GLP transfection	Danuglipron
(UniMod:1)GDM(UniMod:35)ANNSVAYSGVKNS(UniMod:21)LK	S17	P20020	ATP2B1	0.734542	0.0794528	0	GLP transfection	Danuglipron
(UniMod:1)GDM(UniMod:35)KT(UniMod:21)PDFDDLLAAFDIPDPTSLDAK	T6	Q92610	ZNF592	0.201878	-1.03807	0	GLP transfection	Danuglipron
(UniMod:1)GDMANNSVAYSGVKNS(UniMod:21)LK	S17	P20020	ATP2B1	0.00624546	0.551253	0	GLP transfection	Danuglipron
(UniMod:1)GDPERPEAAGLDQDERS(UniMod:21)SSDTNESEIK	S18	Q7LG56	RRM2B	0.899934	-0.0311609	0	GLP transfection	Danuglipron
(UniMod:1)GDS(UniMod:21)DDEYDRR	S4	Q9BXP5	SRRT	0.209256	0.348298	0	GLP transfection	Danuglipron
(UniMod:1)GEAGAGAGASGGPEAS(UniMod:21)PEAEVVK	S17	Q9BTY7	HGH1	0.27632	0.185192	0	GLP transfection	Danuglipron
(UniMod:1)GT(UniMod:21)PQKDVIIK	T3	P53611	RABGGTB	0.0513428	-1.54706	0	GLP transfection	Danuglipron
(UniMod:1)MAAERGAGQQQS(UniMod:21)QEMMEVDRR	S12	Q15435	PPP1R7	0.932008	0.04826	0	GLP transfection	Danuglipron
(UniMod:1)MAASAAAASAAAAS(UniMod:21)AAS(UniMod:21)GSPGPGEGSAGGEK	S14;S17	Q13263	TRIM28	0.267307	-0.461821	0	GLP transfection	Danuglipron
(UniMod:1)MAT(UniMod:21)AKGIAIGIDLGT(UniMod:21)TYSC(UniMod:4)VGVFQHGK	T3;T15	P34931	HSPA1L	0.30729	-0.406116	0	GLP transfection	Danuglipron
(UniMod:1)MDDDS(UniMod:21)LDELVAR	S5	Q9P1Y6	PHRF1	0.230521	-0.502884	0	GLP transfection	Danuglipron
(UniMod:1)MDDS(UniMod:21)EVESTASILASVK	S4	O60716	CTNND1	0.785177	-0.259436	0	GLP transfection	Danuglipron
(UniMod:1)MDHTEGS(UniMod:21)PAEEPPAHAPSPGK	S7	Q06330	RBPJ	0.0045747	-0.19009	0	GLP transfection	Danuglipron
(UniMod:1)MDHTEGSPAEEPPAHAPS(UniMod:21)PGK	S18	Q06330	RBPJ	0.659805	0.108134	0	GLP transfection	Danuglipron
(UniMod:1)MDLAAAAEPGAGS(UniMod:21)QHLEVRDEVAEK	S13	Q14566	MCM6	0.642066	-0.0989006	0	GLP transfection	Danuglipron
(UniMod:1)MDLAAAAEPGAGS(UniMod:21)QHLEVR	S13	Q14566	MCM6	0.443685	0.204564	0	GLP transfection	Danuglipron
(UniMod:1)MDLFGDLPEPERS(UniMod:21)PRPAAGK	S13	Q9H0C8	ILKAP	0.0449765	0.352017	0	GLP transfection	Danuglipron
(UniMod:1)MDNLS(UniMod:21)SEEIQQR	S5	O00161	SNAP23	0.966436	-0.00395518	0	GLP transfection	Danuglipron
(UniMod:1)MDNYADLS(UniMod:21)DTELTTLLRR	S8	P50402	EMD	0.107977	-1.08998	0	GLP transfection	Danuglipron
(UniMod:1)MDNYADLS(UniMod:21)DTELTTLLR	S8	P50402	EMD	0.220118	1.18005	0	GLP transfection	Danuglipron
(UniMod:1)MDPQRS(UniMod:21)PLLEVK	S6	Q9BW19	KIFC1	0.563051	-0.0515816	0	GLP transfection	Danuglipron
(UniMod:1)MDRNPS(UniMod:21)PPPPGR	S6	Q96ER3	SAAL1	0.185264	0.0907038	0	GLP transfection	Danuglipron
(UniMod:1)MDRS(UniMod:21)GFGEISSPVIR	S4	P57740	NUP107	0.513286	0.6683	0	GLP transfection	Danuglipron
(UniMod:1)MDS(UniMod:21)AGQDINLNSPNK	S3	O43399	TPD52L2	0.469117	-0.130371	0	GLP transfection	Danuglipron
(UniMod:1)MDSAGQDINLNS(UniMod:21)PNK	S12	O43399	TPD52L2	0.116327	-0.247812	0	GLP transfection	Danuglipron
(UniMod:1)MDTS(UniMod:21)RVQPIK	S4	P62857	RPS28	0.304545	-0.220264	0	GLP transfection	Danuglipron
(UniMod:1)MEDLDQS(UniMod:21)PLVSSSDS(UniMod:21)PPRPQPAFK	S7;S15	Q9NQC3	RTN4	0.281314	0.42519	0	GLP transfection	Danuglipron
(UniMod:1)MEDS(UniMod:21)MDMDMS(UniMod:21)PLRPQNYLFGC(UniMod:4)ELK	S4;S10	P06748	NPM1	0.188473	0.627211	0	GLP transfection	Danuglipron
(UniMod:1)MEDS(UniMod:21)MDMDMSPLRPQNYLFGC(UniMod:4)ELK	S4	P06748	NPM1	0.25984	0.777986	0	GLP transfection	Danuglipron
(UniMod:1)MEDS(UniMod:21)QDLNEQSVKK	S4	O95677	EYA4	0.123351	-0.363008	0	GLP transfection	Danuglipron
(UniMod:1)MEDSMDMDMS(UniMod:21)PLRPQNYLFGC(UniMod:4)ELK	S10	P06748	NPM1	0.423463	0.597553	0	GLP transfection	Danuglipron
(UniMod:1)MEEIPAQEAAGS(UniMod:21)PR	S12	Q8N720	ZNF655	0.562504	0.0621164	0	GLP transfection	Danuglipron
(UniMod:1)MEFDLGAALEPTSQKPGVGAGHGGDPKLS(UniMod:21)PHK	S29	Q9GZP8	IMUP	0.542787	0.226863	0	GLP transfection	Danuglipron
(UniMod:1)MEGAAAPVAGDRPDLGLGAPGS(UniMod:21)PR	S22	O60285	NUAK1	0.695501	-0.281492	0	GLP transfection	Danuglipron
(UniMod:1)MEGDGS(UniMod:21)DPEPPDAGEDSK	S6	Q9P0U4	CXXC1	0.332495	-0.225154	0	GLP transfection	Danuglipron
(UniMod:1)MEGGLADGEPDRTS(UniMod:21)LLGDSK	S14	Q9BZF1	OSBPL8	0.0920223	0.484493	0	GLP transfection	Danuglipron
(UniMod:1)MEGISNFKT(UniMod:21)PSK	T9	Q96KB5	PBK	0.923222	0.0172838	0	GLP transfection	Danuglipron
(UniMod:1)MEGQS(UniMod:21)VEELLAK	S5	Q15050	RRS1	0.549105	-0.107927	0	GLP transfection	Danuglipron
(UniMod:1)MEGS(UniMod:21)LEREAPAGALAAVLK	S4	P49366	DHPS	0.585647	-0.157496	0	GLP transfection	Danuglipron
(UniMod:1)MEPETALWGPDLQGPEQS(UniMod:21)PNDAHR	S18	Q9UEG4	ZNF629	0.0568428	0.87368	0	GLP transfection	Danuglipron
(UniMod:1)MEQS(UniMod:21)PPPAPEPTQGPTPAR	S4	Q96AY4	TTC28	0.234424	-0.130216	0	GLP transfection	Danuglipron
(UniMod:1)MERPEEGKQS(UniMod:21)PPPQPWGR	S10	Q96EP1	CHFR	0.44583	-0.158427	0	GLP transfection	Danuglipron
(UniMod:1)MERS(UniMod:21)PPQSPGPGK	S4	Q86VQ6	TXNRD3	0.634089	-0.109797	0	GLP transfection	Danuglipron
(UniMod:1)MES(UniMod:21)GDEAAIER	S3	Q8TDP1	RNASEH2C	0.0724819	-0.141561	0	GLP transfection	Danuglipron
(UniMod:1)MES(UniMod:21)QEPTESSQNGK	S3	Q9UKK9	NUDT5	0.247459	-0.414224	0	GLP transfection	Danuglipron
(UniMod:1)MESRDPAQPMS(UniMod:21)PGEATQSGARPADR	S11	Q9BQG0	MYBBP1A	0.480254	-0.618768	0	GLP transfection	Danuglipron
(UniMod:1)MET(UniMod:21)PGASASSLLLPAASRPPR	T3	Q96DF8	ESS2	0.000503312	0.621006	0	GLP transfection	Danuglipron
(UniMod:1)METMAS(UniMod:21)PGKDNYR	S6	O60684	KPNA6	0.155412	-0.647481	0	GLP transfection	Danuglipron
(UniMod:1)METMAS(UniMod:21)PGK	S6	O60684	KPNA6	0.357677	-0.238629	0	GLP transfection	Danuglipron
(UniMod:1)MEVEAAEARS(UniMod:21)PAPGYK	S10	Q96K58	ZNF668	0.622044	0.14487	0	GLP transfection	Danuglipron
(UniMod:1)MEVKPPPGRPQPDS(UniMod:21)GR	S14	P51991	HNRNPA3	0.386719	0.2619	0	GLP transfection	Danuglipron
(UniMod:1)MEVS(UniMod:21)PLQPVNENM(UniMod:35)QVNK	S4	P11388	TOP2A	0.450585	0.616054	0	GLP transfection	Danuglipron
(UniMod:1)MEVS(UniMod:21)PLQPVNENMQVNK	S4	P11388	TOP2A	0.0908174	0.297607	0	GLP transfection	Danuglipron
(UniMod:1)MHPAGLAAAAAGT(UniMod:21)PR	T13	Q5BJH7	YIF1B	0.58529	-0.241885	0	GLP transfection	Danuglipron
(UniMod:1)MHRDS(UniMod:21)C(UniMod:4)PLDC(UniMod:4)K	S5	P84103	SRSF3	0.723006	-0.146361	0	GLP transfection	Danuglipron
(UniMod:1)MLPLS(UniMod:21)IKDDEYKPPK	S5	Q8NEW0	SLC30A7	0.139887	-0.1857	0	GLP transfection	Danuglipron
(UniMod:1)MLQQDS(UniMod:21)NDDTEDVSLFDAEEETTNRPR	S6	Q96ET8	TVP23C	0.409379	0.69023	0	GLP transfection	Danuglipron
(UniMod:1)MNLLPNIES(UniMod:21)PVTR	S9	P17980	PSMC3	0.263799	0.705112	0	GLP transfection	Danuglipron
(UniMod:1)MNNTAAS(UniMod:21)PMSTATSSSGR	S7	O75486	SUPT3H	0.240997	0.150746	0	GLP transfection	Danuglipron
(UniMod:1)MNTAPSRPS(UniMod:21)PTRR	S9	Q9HCD5	NCOA5	0.303974	2.18173	0	GLP transfection	Danuglipron
(UniMod:1)MNTAPSRPS(UniMod:21)PTR	S9	Q9HCD5	NCOA5	0.934055	0.00971754	0	GLP transfection	Danuglipron
(UniMod:1)MQT(UniMod:21)PVNIPVPVLR	T3	Q9H840	GEMIN7	0.411663	-1.07873	0	GLP transfection	Danuglipron
(UniMod:1)MS(UniMod:21)DQEAKPSTEDLGDKK	S2	P63165	SUMO1	0.417213	-0.103145	0	GLP transfection	Danuglipron
(UniMod:1)MS(UniMod:21)GDEM(UniMod:35)IFDPTMSK	S2	P20042	EIF2S2	0.120485	0.268909	0	GLP transfection	Danuglipron
(UniMod:1)MS(UniMod:21)GEDEQQEQTIAEDLVVTK	S2	Q9UQ80	PA2G4	0.585946	0.186394	0	GLP transfection	Danuglipron
(UniMod:1)MS(UniMod:21)PTPPLFSLPEAR	S2	Q96FV9	THOC1	0.316659	0.440418	0	GLP transfection	Danuglipron
(UniMod:1)MS(UniMod:21)QGDSNPAAIPHAAEDIQGDDR	S2	P68402	PAFAH1B2	0.547901	0.25597	0	GLP transfection	Danuglipron
(UniMod:1)MS(UniMod:21)QKQEEENPAEETGEEK	S2	O43768	ENSA	0.216761	0.279904	0	GLP transfection	Danuglipron
(UniMod:1)MSETAPAAPAAPAPAEKT(UniMod:21)PVK	T18	P10412	H1-4	0.0488048	0.301011	0	GLP transfection	Danuglipron
(UniMod:1)MSGEDEQQEQT(UniMod:21)IAEDLVVTK	T11	Q9UQ80	PA2G4	0.677314	-0.0644419	0	GLP transfection	Danuglipron
(UniMod:1)MT(UniMod:21)PEDPEETQPLLGPPGGSAPR	T2	Q9NY64	SLC2A8	0.29264	0.261009	0	GLP transfection	Danuglipron
(UniMod:1)MTT(UniMod:21)S(UniMod:21)QKHRDFVAEPMGEK	T3;S4	O75531	BANF1	0.452238	-0.259311	0	GLP transfection	Danuglipron
(UniMod:1)MVRYS(UniMod:21)LDPENPTK	S5	P18621	RPL17	0.422224	1.20666	0	GLP transfection	Danuglipron
(UniMod:1)QIFVKTLTGKT(UniMod:21)IT(UniMod:21)LEVEPSDTIENVK	T12;T14	P0CG47	UBB	0.0339039	0.838677	1	GLP transfection	Danuglipron
(UniMod:1)QIFVKTLTGKT(UniMod:21)IT(UniMod:21)LEVEPSDTIENVK	T12;T14	P0CG47	UBB	0.0339039	0.838677	1	GLP transfection	Danuglipron
(UniMod:1)QIFVKTLTGKT(UniMod:21)IT(UniMod:21)LEVEPSDTIENVK	T12;T14	P0CG47	UBB	0.0339039	0.838677	1	GLP transfection	Danuglipron
(UniMod:1)SAADEVDGLGVARPHYGS(UniMod:21)VLDNER	S19	P46940	IQGAP1	0.796317	0.0902806	0	GLP transfection	Danuglipron
(UniMod:1)SAIQNLHS(UniMod:21)FDPFADASK	S9	P41567	EIF1	0.621424	0.35114	0	GLP transfection	Danuglipron
(UniMod:1)SAS(UniMod:21)APAAEGEGTPTQPASEK	S4	P35659	DEK	0.361272	0.427144	0	GLP transfection	Danuglipron
(UniMod:1)SASAPAAEGEGT(UniMod:21)PTQPAS(UniMod:21)EKEPEMPGPR	T13;S19	P35659	DEK	0.120524	0.195156	0	GLP transfection	Danuglipron
(UniMod:1)SASAPAAEGEGT(UniMod:21)PTQPASEKEPEM(UniMod:35)PGPR	T13	P35659	DEK	0.2748	-0.704098	0	GLP transfection	Danuglipron
(UniMod:1)SASAPAAEGEGT(UniMod:21)PTQPASEK	T13	P35659	DEK	0.127093	0.510958	0	GLP transfection	Danuglipron
(UniMod:1)SASAPAAEGEGTPT(UniMod:21)QPAS(UniMod:21)EKEPEMPGPR	T15;S19	P35659	DEK	0.588148	-0.20215	0	GLP transfection	Danuglipron
(UniMod:1)SASAPAAEGEGTPTQPAS(UniMod:21)EKEPEM(UniMod:35)PGPR	S19	P35659	DEK	0.00851121	0.515889	0	GLP transfection	Danuglipron
(UniMod:1)SC(UniMod:4)INLPTVLPGS(UniMod:21)PSK	S13	P04183	TK1	0.761127	-0.0850091	0	GLP transfection	Danuglipron
(UniMod:1)SDAAVDT(UniMod:21)SSEITTK	T8	P06454	PTMA	0.486055	0.108639	0	GLP transfection	Danuglipron
(UniMod:1)SDAAVDTSS(UniMod:21)EITTK	S10	P06454	PTMA	0.880661	0.134924	0	GLP transfection	Danuglipron
(UniMod:1)SDEFSLADALPEHS(UniMod:21)PAK	S15	Q8NDC0	MAPK1IP1L	0.292178	-1.19051	0	GLP transfection	Danuglipron
(UniMod:1)SDQDHS(UniMod:21)M(UniMod:35)DEMTAVVK	S7	P08047	SP1	0.942519	0.0105687	0	GLP transfection	Danuglipron
(UniMod:1)SDQDHS(UniMod:21)MDEM(UniMod:35)TAVVK	S7	P08047	SP1	0.906566	-0.11513	0	GLP transfection	Danuglipron
(UniMod:1)SDQDHS(UniMod:21)MDEMTAVVK	S7	P08047	SP1	0.813636	0.0813442	0	GLP transfection	Danuglipron
(UniMod:1)SDSGEQNYGERES(UniMod:21)R	S14	P62995	TRA2B	0.222708	0.225447	0	GLP transfection	Danuglipron
(UniMod:1)SEAGEATTTTTTTLPQAPT(UniMod:21)EAAAAAPQDPAPK	T20	P16989	YBX3	0.689943	0.26434	0	GLP transfection	Danuglipron
(UniMod:1)SEET(UniMod:21)VPEAASPPPPQGQPYFDR	T5	P35612	ADD2	0.435321	0.369488	0	GLP transfection	Danuglipron
(UniMod:1)SEETVPEAAS(UniMod:21)PPPPQGQPYFDR	S11	P35612	ADD2	0.988754	0.00417357	0	GLP transfection	Danuglipron
(UniMod:1)SEGDS(UniMod:21)VGESVHGKPSVVYR	S6	O15258	RER1	0.235212	-0.135345	0	GLP transfection	Danuglipron
(UniMod:1)SEKS(UniMod:21)VEAAAELSAK	S5	P20962	PTMS	0.242387	-0.730194	0	GLP transfection	Danuglipron
(UniMod:1)SESGHS(UniMod:21)QPGLYGIER	S7	Q9H0W8	SMG9	0.990412	0.00205611	0	GLP transfection	Danuglipron
(UniMod:1)SESSSKSS(UniMod:21)QPLASK	S9	P17096	HMGA1	0.423302	-0.133834	0	GLP transfection	Danuglipron
(UniMod:1)SET(UniMod:21)APAAPAAAPPAEK	T4	P16403	H1-2	0.0596355	5.51239	0	GLP transfection	Danuglipron
(UniMod:1)SET(UniMod:21)APAAPAAPAPAEKT(UniMod:21)PVKK	T4;T18	P10412	H1-4	0.302239	-0.252943	0	GLP transfection	Danuglipron
(UniMod:1)SET(UniMod:21)APAAPAAPAPAEKT(UniMod:21)PVK	T4;T18	P10412	H1-4	0.0484093	-0.963908	1	GLP transfection	Danuglipron
(UniMod:1)SET(UniMod:21)APAAPAAPAPAEK	T4	P10412	H1-4	0.148981	4.65484	0	GLP transfection	Danuglipron
(UniMod:1)SET(UniMod:21)APAETATPAPVEK	T4	P16401	H1-5	0.928163	-0.0211345	0	GLP transfection	Danuglipron
(UniMod:1)SET(UniMod:21)APLAPTIPAPAEK	T4	P16402	H1-3	0.787245	-0.513999	0	GLP transfection	Danuglipron
(UniMod:1)SETAPAAPAAPAPAEKT(UniMod:21)PVKK	T18	P10412	H1-4	0.0220446	-0.225186	0	GLP transfection	Danuglipron
(UniMod:1)SETAPAAPAAPAPAEKT(UniMod:21)PVK	T18	P10412	H1-4	0.362604	-0.0798644	0	GLP transfection	Danuglipron
(UniMod:1)SETAPAETAT(UniMod:21)PAPVEK	T11	P16401	H1-5	0.312152	-0.761463	0	GLP transfection	Danuglipron
(UniMod:1)SETAPAETATPAPVEKS(UniMod:21)PAKK	S18	P16401	H1-5	0.00130373	-1.24942	1	GLP transfection	Danuglipron
(UniMod:1)SETAPAETATPAPVEKS(UniMod:21)PAK	S18	P16401	H1-5	0.000970825	-5.47607	1	GLP transfection	Danuglipron
(UniMod:1)SETAPLAPT(UniMod:21)IPAPAEKT(UniMod:21)PVK	T10;T18	P16402	H1-3	0.105084	-0.111784	0	GLP transfection	Danuglipron
(UniMod:1)SETAPLAPTIPAPAEKT(UniMod:21)PVKK	T18	P16402	H1-3	0.612102	0.442343	0	GLP transfection	Danuglipron
(UniMod:1)SETAPLAPTIPAPAEKT(UniMod:21)PVK	T18	P16402	H1-3	0.463174	-0.136631	0	GLP transfection	Danuglipron
(UniMod:1)SGDHLHNDS(UniMod:21)QIEADFRLNDSHK	S10	P11387	TOP1	0.265012	-0.93957	0	GLP transfection	Danuglipron
(UniMod:1)SGDHLHNDS(UniMod:21)QIEADFR	S10	P11387	TOP1	0.379666	1.19358	0	GLP transfection	Danuglipron
(UniMod:1)SGEDEQQEQT(UniMod:21)IAEDLVVTKYK	T11	Q9UQ80	PA2G4	0.464205	-0.352589	0	GLP transfection	Danuglipron
(UniMod:1)SGEENPAS(UniMod:21)KPTPVQDVQGDGR	S9	Q15102	PAFAH1B3	0.907745	-0.0265966	0	GLP transfection	Danuglipron
(UniMod:1)SGEPGQTSVAPPPEEVEPGS(UniMod:21)GVR	S21	Q9BRT3	MIEN1	0.516154	0.20034	0	GLP transfection	Danuglipron
(UniMod:1)SGNGNAAATAEENS(UniMod:21)PK	S15	P08397	HMBS	0.249223	0.126247	0	GLP transfection	Danuglipron
(UniMod:1)SGS(UniMod:21)M(UniMod:35)ATAEASGSDGK	S4	O43169	CYB5B	0.946899	0.0298458	0	GLP transfection	Danuglipron
(UniMod:1)SKSES(UniMod:21)PKEPEQLR	S6	P09651	HNRNPA1	0.964246	-0.0534095	0	GLP transfection	Danuglipron
(UniMod:1)SLLDGLASS(UniMod:21)PR	S10	Q3YBR2	TBRG1	0.631723	-0.35857	0	GLP transfection	Danuglipron
(UniMod:1)SLY(UniMod:21)DDLGVETSDSK	Y4	Q96I25	RBM17	0.265552	-0.293811	0	GLP transfection	Danuglipron
(UniMod:1)SLYPS(UniMod:21)LEDLKVDK	S6	O00560	SDCBP	0.139824	-0.262327	0	GLP transfection	Danuglipron
(UniMod:1)SNGY(UniMod:21)EDHM(UniMod:35)AEDC(UniMod:4)RGDIGR	Y5	Q15717	ELAVL1	0.762997	-0.0640634	0	GLP transfection	Danuglipron
(UniMod:1)SQGDS(UniMod:21)NPAAIPHAAEDIQGDDRWM(UniMod:35)SQHNR	S6	P68402	PAFAH1B2	0.276683	-0.562133	0	GLP transfection	Danuglipron
(UniMod:1)SQGDS(UniMod:21)NPAAIPHAAEDIQGDDRWMSQHNR	S6	P68402	PAFAH1B2	0.823948	0.349501	0	GLP transfection	Danuglipron
(UniMod:1)SS(UniMod:21)IGTGYDLSASTFSPDGR	S3	P25788	PSMA3	0.79235	-0.190783	0	GLP transfection	Danuglipron
(UniMod:1)SS(UniMod:21)PASTPSR	S3	P33991	MCM4	0.451594	0.547283	0	GLP transfection	Danuglipron
(UniMod:1)SS(UniMod:21)PPEGKLETK	S3	P51397	DAP	0.508122	-0.207784	0	GLP transfection	Danuglipron
(UniMod:1)SSDASQGVITT(UniMod:21)PPPPSM(UniMod:35)PHK	T12	Q9UEY8	ADD3	0.3448	0.413573	0	GLP transfection	Danuglipron
(UniMod:1)SSDASQGVITT(UniMod:21)PPPPSMPHK	T12	Q9UEY8	ADD3	0.858332	-0.151988	0	GLP transfection	Danuglipron
(UniMod:1)SSEPPPPPQPPTHQAS(UniMod:21)VGLLDTPR	S17	Q9Y2V2	CARHSP1	0.354642	-0.102116	0	GLP transfection	Danuglipron
(UniMod:1)SSGAS(UniMod:21)ASALQR	S6	P50151	GNG10	0.421509	0.375771	0	GLP transfection	Danuglipron
(UniMod:1)SSILPFT(UniMod:21)PPIVK	T8	P84022	SMAD3	0.147656	0.554155	0	GLP transfection	Danuglipron
(UniMod:1)SSILPFT(UniMod:21)PPVVKR	T8	Q15796	SMAD2	0.726633	-0.211861	0	GLP transfection	Danuglipron
(UniMod:1)SSILPFT(UniMod:21)PPVVK	T8	Q15796	SMAD2	0.38329	0.37458	0	GLP transfection	Danuglipron
(UniMod:1)SSS(UniMod:21)PLSKK	S4	P22314	UBA1	0.0767952	-1.76052	0	GLP transfection	Danuglipron
(UniMod:1)SSS(UniMod:21)PLSK	S4	P22314	UBA1	0.552769	0.142795	0	GLP transfection	Danuglipron
(UniMod:1)SSS(UniMod:21)PVNVKK	S4	Q00839	HNRNPU	0.51581	-0.432239	0	GLP transfection	Danuglipron
(UniMod:1)SSS(UniMod:21)PVNVK	S4	Q00839	HNRNPU	0.523703	-2.04993	0	GLP transfection	Danuglipron
(UniMod:1)SSVAVLT(UniMod:21)QESFAEHR	T8	Q00341	HDLBP	0.434236	-0.172574	0	GLP transfection	Danuglipron
(UniMod:1)STDTGVS(UniMod:21)LPSYEEDQGSK	S8	Q9Y241	HIGD1A	0.640308	0.182015	0	GLP transfection	Danuglipron
(UniMod:1)STIQNLQS(UniMod:21)FDPFADAT(UniMod:21)KGDDLLPAGTEDYIHIR	S9;T17	O60739	EIF1B	0.376867	0.26164	0	GLP transfection	Danuglipron
(UniMod:1)STIQNLQS(UniMod:21)FDPFADATK	S9	O60739	EIF1B	0.928344	-0.0384978	0	GLP transfection	Danuglipron
(UniMod:1)STNENANT(UniMod:21)PAAR	T9	P52292	KPNA2	0.0821321	-0.166722	0	GLP transfection	Danuglipron
(UniMod:1)STVHEILC(UniMod:4)KLS(UniMod:21)LEGDHS(UniMod:21)TPPSAYGSVK	S12;S18	A6NMY6	ANXA2P2	0.75426	-0.241466	0	GLP transfection	Danuglipron
(UniMod:1)STVHEILC(UniMod:4)KLS(UniMod:21)LEGDHSTPPSAYGSVK	S12	A6NMY6	ANXA2P2	0.109893	0.31488	0	GLP transfection	Danuglipron
(UniMod:1)TEWETAAPAVAET(UniMod:21)PDIK	T14	P46782	RPS5	0.533508	0.133477	0	GLP transfection	Danuglipron
(UniMod:1)TT(UniMod:21)S(UniMod:21)QKHRDFVAEPMGEK	T3;S4	O75531	BANF1	0.765035	0.376199	0	GLP transfection	Danuglipron
(UniMod:1)TTESGS(UniMod:21)DSESKPDQEAEPQEAAGAQGR	S7	Q9Y2J2	EPB41L3	0.0941921	-0.823987	0	GLP transfection	Danuglipron
(UniMod:1)VGVKPVGS(UniMod:21)DPDFQPELSGAGSR	S9	O43396	TXNL1	0.113987	-0.413586	0	GLP transfection	Danuglipron
AAAAAAAAAAAAAAAGAGAGAKQT(UniMod:21)PADGEASGESEPAK	T116	P55011	SLC12A2	0.152596	-0.534365	0	GLP transfection	Danuglipron
AAAAAAAATM(UniMod:35)ALAAPSSPTPESPTM(UniMod:35)LT(UniMod:21)KK	T153	Q9NQS7	INCENP	0.30446	-0.16436	0	GLP transfection	Danuglipron
AAAAAAAATMALAAPSSPTPES(UniMod:21)PTMLTK	S148	Q9NQS7	INCENP	0.150556	-0.180481	0	GLP transfection	Danuglipron
AAAAAAAAVPS(UniMod:21)AGPAGPAPT(UniMod:21)SAAGR	S704;T713	Q9Y4H2	IRS2	0.0146364	-0.444663	0	GLP transfection	Danuglipron
AAAAAAAAVPS(UniMod:21)AGPAGPAPTSAAGR	S704	Q9Y4H2	IRS2	0.168056	0.570866	0	GLP transfection	Danuglipron
AAAAAAAGAAGSAAPAAAAGAPGSGGAPSGS(UniMod:21)QGVLIGDR	S32	Q96S94	CCNL2	0.547662	0.445273	0	GLP transfection	Danuglipron
AAAAAAGPS(UniMod:21)PGSGPGDS(UniMod:21)PEGPEGEAPERR	S10;S18	Q9UID3	VPS51	0.73402	0.0943104	0	GLP transfection	Danuglipron
AAAAAAGPS(UniMod:21)PGSGPGDSPEGPEGEAPER	S10	Q9UID3	VPS51	0.0603014	-0.403098	0	GLP transfection	Danuglipron
AAAAAATAPPS(UniMod:21)PGPAQPGPR	S161	Q6SPF0	SAMD1	0.169444	-0.818823	0	GLP transfection	Danuglipron
AAAAGLGHPAS(UniMod:21)PGGS(UniMod:21)EDGPPGSEEEDAAR	S77;S81	Q99856	ARID3A	0.153886	0.957213	0	GLP transfection	Danuglipron
AAAAGLGHPAS(UniMod:21)PGGSEDGPPGSEEEDAAR	S77	Q99856	ARID3A	0.00661091	0.594078	0	GLP transfection	Danuglipron
AAAAGLGHPASPGGSEDGPPGS(UniMod:21)EEEDAAREGT(UniMod:21)PGSPGR	S88;T98	Q99856	ARID3A	0.68505	0.29568	0	GLP transfection	Danuglipron
AAAAGLGHPASPGGSEDGPPGS(UniMod:21)EEEDAAR	S88	Q99856	ARID3A	0.336792	0.238275	0	GLP transfection	Danuglipron
AAAAPGAS(UniMod:21)PS(UniMod:21)PGGDAAWSEAGPGPRPLAR	S41;S43	P52701	MSH6	0.182449	-0.872458	0	GLP transfection	Danuglipron
AAAAPGAS(UniMod:21)PS(UniMod:21)PGGDAAWSEAGPGPR	S41;S43	P52701	MSH6	0.186053	-0.391875	0	GLP transfection	Danuglipron
AAAAPGAS(UniMod:21)PSPGGDAAWSEAGPGPRPLAR	S41	P52701	MSH6	0.327407	0.136296	0	GLP transfection	Danuglipron
AAAAPGASPS(UniMod:21)PGGDAAWSEAGPGPRPLAR	S43	P52701	MSH6	0.420965	0.526091	0	GLP transfection	Danuglipron
AAAAPGASPS(UniMod:21)PGGDAAWSEAGPGPR	S43	P52701	MSH6	0.329978	0.574104	0	GLP transfection	Danuglipron
AAAAPGASPSPGGDAAWSEAGPGPRPLARS(UniMod:21)AS(UniMod:21)PPK	S63;S65	P52701	MSH6	0.7736	-0.198107	0	GLP transfection	Danuglipron
AAAAS(UniMod:21)AAEAGIATTGTEDSDDALLK	S242	P55036	PSMD4	0.266519	-0.220277	0	GLP transfection	Danuglipron
AAAASAAEAGIAT(UniMod:21)TGTEDSDDALLK	T250	P55036	PSMD4	0.194681	0.456727	0	GLP transfection	Danuglipron
AAAASAAEAGIATTGTEDS(UniMod:21)DDALLK	S256	P55036	PSMD4	0.282626	-0.827072	0	GLP transfection	Danuglipron
AAADGGGPGGAS(UniMod:21)VGTEEDGGGVGHR	S13	A6NHR9	SMCHD1	0.863749	-0.0896687	0	GLP transfection	Danuglipron
AAAGEEETAAAGS(UniMod:21)PGRK	S50	Q9NS37	CREBZF	0.614442	-0.448419	0	GLP transfection	Danuglipron
AAAGPLDMS(UniMod:21)LPSTPDIK	S97	P17544	ATF7	0.529521	-0.0992451	0	GLP transfection	Danuglipron
AAAGS(UniMod:21)PRS(UniMod:21)PGPLPGAR	S154;S157	Q96A47	ISL2	0.645436	-0.0301511	0	GLP transfection	Danuglipron
AAALQALQAQAPT(UniMod:21)S(UniMod:21)PPPPPPPLK	T482;S483	Q8NAF0	ZNF579	0.122059	-1.0446	0	GLP transfection	Danuglipron
AAALQALQAQAPTS(UniMod:21)PPPPPPPLK	S483	Q8NAF0	ZNF579	0.341001	0.748061	0	GLP transfection	Danuglipron
AAALS(UniMod:21)LSTLASPK	S281	P98172	EFNB1	0.0768882	0.120783	0	GLP transfection	Danuglipron
AAALSLS(UniMod:21)TLASPK	S283	P98172	EFNB1	0.049637	-1.32817	1	GLP transfection	Danuglipron
AAALSLSTLAS(UniMod:21)PK	S287	P98172	EFNB1	0.524977	-0.119231	0	GLP transfection	Danuglipron
AAARLS(UniMod:21)LTDPLVAER	S191	P13224	GP1BB	0.0104978	1.37644	1	GLP transfection	Danuglipron
AAAS(UniMod:21)VT(UniMod:21)PPGSLELLQPGFSK	S5;T7	Q12933	TRAF2	0.655022	-0.158655	0	GLP transfection	Danuglipron
AAAT(UniMod:21)PES(UniMod:21)QEPQAK	T148;S151	P49006	MARCKSL1	0.772247	-0.0505332	0	GLP transfection	Danuglipron
AAAT(UniMod:21)PESQEPQAK	T148	P49006	MARCKSL1	0.360124	0.0842411	0	GLP transfection	Danuglipron
AAATGNAS(UniMod:21)PGKLEHSK	S247	Q8NB78	KDM1B	0.86377	-0.0244143	0	GLP transfection	Danuglipron
AAATPES(UniMod:21)QEPQAK	S151	P49006	MARCKSL1	0.219522	-0.202325	0	GLP transfection	Danuglipron
AAAVAAAGAGEPQS(UniMod:21)PDELLPK	S15	Q9NS69	TOMM22	0.314733	0.0865799	0	GLP transfection	Danuglipron
AAC(UniMod:4)S(UniMod:21)AAAMEEDSEASSSR	S199	Q05086	UBE3A	0.0631674	-0.357919	0	GLP transfection	Danuglipron
AADFQLHT(UniMod:21)HVNDGTEFGGSIYQK	T182	Q9Y277	VDAC3	0.386871	-0.185076	0	GLP transfection	Danuglipron
AADGGERPLAAS(UniMod:21)PPGTVK	S1517	O95785	WIZ	0.542946	-0.14773	0	GLP transfection	Danuglipron
AADIS(UniMod:21)LDNLVEGK	S1618	Q12888	TP53BP1	0.522156	0.0974599	0	GLP transfection	Danuglipron
AADKS(UniMod:21)PESQNLIDGTK	S314	Q9HCE3	ZNF532	0.0261413	-1.16399	1	GLP transfection	Danuglipron
AADPPAENSS(UniMod:21)APEAEQGGAE	S314	P67809	YBX1	0.557776	0.0733251	0	GLP transfection	Danuglipron
AADS(UniMod:21)DDGAVSAPAASDGGVSK	S5	Q96GM8	TOE1	0.289407	-0.103764	0	GLP transfection	Danuglipron
AADS(UniMod:21)QNS(UniMod:21)GEGNTGAAESSFSQEVSR	S2034;S2037	P12270	TPR	0.195627	-0.422518	0	GLP transfection	Danuglipron
AADS(UniMod:21)QNSGEGNTGAAESSFSQEVSR	S2034	P12270	TPR	0.536661	0.149934	0	GLP transfection	Danuglipron
AADSQNSGEGNT(UniMod:21)GAAESSFSQEVSR	T2042	P12270	TPR	0.31929	0.538358	0	GLP transfection	Danuglipron
AADSQNSGEGNTGAAESSFS(UniMod:21)QEVSR	S2050	P12270	TPR	0.175699	0.277388	0	GLP transfection	Danuglipron
AADSSDS(UniMod:21)DGAEESPAEPGAPR	S19	P16383	GCFC2	0.344627	0.0982356	0	GLP transfection	Danuglipron
AAEAAAAPAES(UniMod:21)AAPAAGEEPSKEEGEPK	S132	P80723	BASP1	0.374085	-0.0633081	0	GLP transfection	Danuglipron
AAEAAAAPAESAAPAAGEEPS(UniMod:21)KEEGEPK	S142	P80723	BASP1	0.813001	-0.0206135	0	GLP transfection	Danuglipron
AAEAAASAYYNPGNPHNVYM(UniMod:35)PTSQPPPPPYYPPEDKKT(UniMod:21)Q	T260	Q969T9	WBP2	0.521652	0.193272	0	GLP transfection	Danuglipron
AAEAAPPT(UniMod:21)QEAQGETEPTEQAPDALEQAADTSRR	T454	Q8N163	CCAR2	0.245846	-0.352666	0	GLP transfection	Danuglipron
AAEAGGAEEQYGFLTT(UniMod:21)PTK	T1067	P46821	MAP1B	0.392655	-0.139355	0	GLP transfection	Danuglipron
AAEEQGDDQDS(UniMod:21)EKS(UniMod:21)KPAGSDGER	S185;S188	Q1KMD3	HNRNPUL2	0.998551	0.000717992	0	GLP transfection	Danuglipron
AAEEQGDDQDS(UniMod:21)EKSKPAGSDGER	S185	Q1KMD3	HNRNPUL2	0.501974	-0.949646	0	GLP transfection	Danuglipron
AAEEQGDDQDS(UniMod:21)EK	S185	Q1KMD3	HNRNPUL2	0.430072	0.871434	0	GLP transfection	Danuglipron
AAEMVPDLPS(UniMod:21)PPMEAPAPASNPSGR	S479	Q6ZVM7	TOM1L2	0.373411	0.195964	0	GLP transfection	Danuglipron
AAES(UniMod:21)PDQKDTDGGPKEEESPV	S483	P53985	SLC16A1	0.287181	0.287702	0	GLP transfection	Danuglipron
AAESETPGKS(UniMod:21)PEK	S427	O76021	RSL1D1	0.155677	-0.139904	0	GLP transfection	Danuglipron
AAESLTAIPEPAS(UniMod:21)PQLLETPIHASQIQK	S1775	Q14676	MDC1	0.763483	-0.0712212	0	GLP transfection	Danuglipron
AAESPDQKDTDGGPKEEES(UniMod:21)PV	S498	P53985	SLC16A1	0.106901	-0.566522	0	GLP transfection	Danuglipron
AAFSKDES(UniMod:21)KEPIVEVR	S784	P13591	NCAM1	0.0317794	0.553104	0	GLP transfection	Danuglipron
AAFTTPDHAPLS(UniMod:21)PQSSVASSGSEQTEEQGSSR	S271	Q5PRF9	SAMD4B	0.073045	-0.0845999	0	GLP transfection	Danuglipron
AAGALGSASSGS(UniMod:21)MPNLAAR	S800	Q9P2Q2	FRMD4A	0.762676	0.101241	0	GLP transfection	Danuglipron
AAGARPLTS(UniMod:21)PESLSR	S1081	P46379	BAG6	0.208906	-1.02317	0	GLP transfection	Danuglipron
AAGDTTVIENSDVS(UniMod:21)PETESSEK	S1313	Q86UP2	KTN1	0.990401	0.00454318	0	GLP transfection	Danuglipron
AAGGAEGGS(UniMod:21)GPGAAM(UniMod:35)GDC(UniMod:4)AEIK	S10	Q09019	DMWD	0.133518	1.5017	0	GLP transfection	Danuglipron
AAGGAEGGS(UniMod:21)GPGAAMGDC(UniMod:4)AEIK	S10	Q09019	DMWD	0.794756	-0.357552	0	GLP transfection	Danuglipron
AAGGAPS(UniMod:21)PPPPVRR	S678	Q4KMP7	TBC1D10B	0.00140628	-0.852391	1	GLP transfection	Danuglipron
AAGGAPS(UniMod:21)PPPPVR	S678	Q4KMP7	TBC1D10B	0.863921	-0.0148424	0	GLP transfection	Danuglipron
AAGGGAGS(UniMod:21)SEDDAQSR	S35	Q9H4A6	GOLPH3	0.307738	0.504401	0	GLP transfection	Danuglipron
AAGGGAGSS(UniMod:21)EDDAQSR	S36	Q9H4A6	GOLPH3	0.361995	1.01711	0	GLP transfection	Danuglipron
AAGGIILT(UniMod:21)AS(UniMod:21)HC(UniMod:4)PGGPGGEFGVK	T120;S122	Q15124	PGM5	0.272781	-0.150551	0	GLP transfection	Danuglipron
AAGGIILT(UniMod:21)ASHC(UniMod:4)PGGPGGEFGVK	T120	Q15124	PGM5	0.543527	0.105052	0	GLP transfection	Danuglipron
AAGGNS(UniMod:21)REPS(UniMod:21)PLPELALR	S653;S657	Q13207	TBX2	0.344597	0.194878	0	GLP transfection	Danuglipron
AAGISLIVPGKS(UniMod:21)PTR	S484	P47736	RAP1GAP	0.575302	0.761576	0	GLP transfection	Danuglipron
AAGM(UniMod:35)SS(UniMod:21)PGAQSHPEELPR	S717	Q13459	MYO9B	0.568175	0.125687	0	GLP transfection	Danuglipron
AAGMSS(UniMod:21)PGAQSHPEELPR	S717	Q13459	MYO9B	0.189444	-0.9303	0	GLP transfection	Danuglipron
AAGPAS(UniMod:21)PPEEDPER	S409	Q96KM6	ZNF512B	0.0632831	0.2668	0	GLP transfection	Danuglipron
AAGPS(UniMod:21)LSHTSGGTQSK	S172	P27694	RPA1	0.622862	-0.0851479	0	GLP transfection	Danuglipron
AAGS(UniMod:21)PSPLPAPDPAPK	S500	Q9BZE9	ASPSCR1	0.0596477	-0.153989	0	GLP transfection	Danuglipron
AAGS(UniMod:21)PSSSDQDEKLPGQDESTAGTSEQNDILK	S187	Q9Y520	PRRC2C	0.677671	-0.115605	0	GLP transfection	Danuglipron
AAGSPS(UniMod:21)PLPAPDPAPK	S502	Q9BZE9	ASPSCR1	0.789099	-0.0188395	0	GLP transfection	Danuglipron
AAHVPENSDT(UniMod:21)EQDVLTVKPVR	T1372	Q9H2Y7	ZNF106	0.701093	-0.360786	0	GLP transfection	Danuglipron
AAIPPPVYEEQDRPRS(UniMod:21)PTGPSNSFLANMGGTVAHK	S222	Q96I25	RBM17	0.921672	0.0823898	0	GLP transfection	Danuglipron
AAIPPPVYEEQDRPRSPT(UniMod:21)GPSNSFLANMGGTVAHK	T224	Q96I25	RBM17	0.631106	-0.101913	0	GLP transfection	Danuglipron
AAKEDS(UniMod:21)QPGEQNDQGETGSLPGQQEK	S703	Q9NUA8	ZBTB40	0.0493373	-0.321761	0	GLP transfection	Danuglipron
AAKLS(UniMod:21)EGS(UniMod:21)QPAEEEEDQETPSR	S240;S243	Q9UKV3	ACIN1	0.0129051	0.595958	0	GLP transfection	Danuglipron
AAKLS(UniMod:21)EGSQPAEEEEDQETPSR	S240	Q9UKV3	ACIN1	0.23891	0.210644	0	GLP transfection	Danuglipron
AAKNS(UniMod:21)EEEEEEKK	S563	Q14978	NOLC1	0.749861	-0.222082	0	GLP transfection	Danuglipron
AAKNS(UniMod:21)EEEEEEK	S563	Q14978	NOLC1	0.838827	0.112484	0	GLP transfection	Danuglipron
AAKPGPAEAPS(UniMod:21)PTASPSGDAS(UniMod:21)PPATAPYDPR	S1104;S1114	Q9UPT8	ZC3H4	0.283949	0.67443	0	GLP transfection	Danuglipron
AAKPGPAEAPSPTASPS(UniMod:21)GDAS(UniMod:21)PPATAPYDPR	S1110;S1114	Q9UPT8	ZC3H4	0.0213475	0.500435	0	GLP transfection	Danuglipron
AAKPGPAEAPSPTASPSGDAS(UniMod:21)PPATAPYDPR	S1114	Q9UPT8	ZC3H4	0.969125	0.0101553	0	GLP transfection	Danuglipron
AALAATGAASGGGGGGGGAGSRSSIDSQASLSGPLS(UniMod:21)GGAPGAGAR	S191	A6NKD9	CCDC85C	0.0198492	-0.799918	1	GLP transfection	Danuglipron
AALAHSEEVTAS(UniMod:21)QVAATK	S2755	Q15149	PLEC	0.318612	-0.382135	0	GLP transfection	Danuglipron
AALAPAKES(UniMod:21)PRK	S906	Q13428	TCOF1	0.246776	-0.146136	0	GLP transfection	Danuglipron
AALAPAKES(UniMod:21)PR	S906	Q13428	TCOF1	0.512309	-0.198053	0	GLP transfection	Danuglipron
AALLKAS(UniMod:21)PK	S139	P50914	RPL14	0.567301	-0.770039	0	GLP transfection	Danuglipron
AALPAATTPGPGLETAGPADAPAGAVVGGGS(UniMod:21)PR	S86	Q10586	DBP	0.824369	-0.207299	0	GLP transfection	Danuglipron
AALQTAPES(UniMod:21)ADDSPSQLSK	S280	O43524	FOXO3	0.442194	0.297201	0	GLP transfection	Danuglipron
AALS(UniMod:21)ASEGEEVPQDK	S116	O95831	AIFM1	0.818752	0.109873	0	GLP transfection	Danuglipron
AALS(UniMod:21)EEELEKK	S1238	Q04637	EIF4G1	0.180132	-0.248426	0	GLP transfection	Danuglipron
AALS(UniMod:21)EEELEK	S1238	Q04637	EIF4G1	0.24921	0.195253	0	GLP transfection	Danuglipron
AAM(UniMod:35)YDIISS(UniMod:21)PSK	S350	Q6KC79	NIPBL	0.395866	0.144525	0	GLP transfection	Danuglipron
AAMYDIISS(UniMod:21)PSK	S350	Q6KC79	NIPBL	0.712128	0.0503567	0	GLP transfection	Danuglipron
AANQVEETLHTHLPQT(UniMod:21)PETNFR	T217	Q5VZL5	ZMYM4	0.928862	-0.0224696	0	GLP transfection	Danuglipron
AANRT(UniMod:21)PPKS(UniMod:21)PGDPSK	T14;S18	O94811	TPPP	0.497231	-0.0643361	0	GLP transfection	Danuglipron
AANRT(UniMod:21)PPKSPGDPSK	T14	O94811	TPPP	0.664759	-0.0780319	0	GLP transfection	Danuglipron
AAPAQVRPPS(UniMod:21)PGNIRPVK	S365	Q14244	MAP7	0.249237	-0.209065	0	GLP transfection	Danuglipron
AAPEASS(UniMod:21)PPAS(UniMod:21)PLQHLLPGK	S692;S696	Q96TA1	NIBAN2	0.106963	-0.648265	0	GLP transfection	Danuglipron
AAPEASS(UniMod:21)PPASPLQHLLPGK	S692	Q96TA1	NIBAN2	0.742678	0.379675	0	GLP transfection	Danuglipron
AAPGPGPS(UniMod:21)TFSFVPPSK	S518	P35658	NUP214	0.70221	-0.180108	0	GLP transfection	Danuglipron
AAPGPGPSTFS(UniMod:21)FVPPSK	S521	P35658	NUP214	0.632706	0.154262	0	GLP transfection	Danuglipron
AAPPLPT(UniMod:21)QLQQQQPPPPPPPPPPR	T816	Q9H0K1	SIK2	0.186659	-0.421458	0	GLP transfection	Danuglipron
AAPPPPALT(UniMod:21)PDSQTVDSSC(UniMod:4)K	T989	Q9H7N4	SCAF1	0.367535	-0.499032	0	GLP transfection	Danuglipron
AAPPPPPPPPPLES(UniMod:21)SPR	S619	Q5T4S7	UBR4	6.56708e-05	-1.18455	1	GLP transfection	Danuglipron
AAPPPPPPPPPLESS(UniMod:21)PR	S620	Q5T4S7	UBR4	0.110194	0.932895	0	GLP transfection	Danuglipron
AAPQS(UniMod:21)PSVPK	S992	O75694	NUP155	0.340395	-1.15771	0	GLP transfection	Danuglipron
AAPQSPS(UniMod:21)VPK	S994	O75694	NUP155	0.130286	2.26354	0	GLP transfection	Danuglipron
AAPSPSGGGGS(UniMod:21)GGGS(UniMod:21)GSGTPGPVGSPAPGHPAVSSMQGK	S12;S16	P45985	MAP2K4	0.0135644	-0.607219	0	GLP transfection	Danuglipron
AAPSPSGGGGSGGGSGSGTPGPVGS(UniMod:21)PAPGHPAVS(UniMod:21)SM(UniMod:35)QGK	S26;S35	P45985	MAP2K4	0.45265	0.49594	0	GLP transfection	Danuglipron
AAPSTAPAEAT(UniMod:21)PPKPGEAEAPPK	T406	O95817	BAG3	0.996095	-0.00635995	0	GLP transfection	Danuglipron
AAPTAAS(UniMod:21)DQPDSAATTEK	S139	Q9BRP8	PYM1	0.116325	0.672098	0	GLP transfection	Danuglipron
AAPWGS(UniMod:21)NPSPSAESTQAM(UniMod:35)DR	S943	Q96N67	DOCK7	0.979316	-0.00591061	0	GLP transfection	Danuglipron
AAPWGSNPS(UniMod:21)PSAESTQAM(UniMod:35)DR	S946	Q96N67	DOCK7	0.861967	-0.0617123	0	GLP transfection	Danuglipron
AAPWGSNPS(UniMod:21)PSAESTQAMDR	S946	Q96N67	DOCK7	0.8322	0.0806529	0	GLP transfection	Danuglipron
AAQEAAS(UniMod:21)QEQAQQALER	S163	Q8WY91	THAP4	0.220519	-0.297814	0	GLP transfection	Danuglipron
AAQEAASQEQAQQALERTPGDGLATM(UniMod:35)VAGS(UniMod:21)QGK	S186	Q8WY91	THAP4	0.46015	-0.162344	0	GLP transfection	Danuglipron
AAQQLQQEGGLGPPPPPPPS(UniMod:21)PR	S271	Q9H2Z4	NKX2-4	0.234234	0.0573699	0	GLP transfection	Danuglipron
AAQQQLQQDSGGGGGGGGTGC(UniMod:4)PQQQQAQQQS(UniMod:21)PR	S254	P43699	NKX2-1	0.888777	-0.0625773	0	GLP transfection	Danuglipron
AAQQQQPSAS(UniMod:21)PR	S1453	Q86U86	PBRM1	0.175625	0.470255	0	GLP transfection	Danuglipron
AAQS(UniMod:21)LDEMSQTITDLLSEQK	S624	Q8TDY2	RB1CC1	0.121735	-1.03106	0	GLP transfection	Danuglipron
AAS(UniMod:21)AAAASAAAASAASGSPGPGEGS(UniMod:21)AGGEKR	S4;S26	Q13263	TRIM28	0.677596	0.098149	0	GLP transfection	Danuglipron
AAS(UniMod:21)AATAAPTATPAAQESGTIPK	S65	O00116	AGPS	0.183351	-0.205948	0	GLP transfection	Danuglipron
AAS(UniMod:21)ADS(UniMod:21)TTEGTPADGFTVLSTK	S170;S173	O75367	MACROH2A1	0.945683	0.0614737	0	GLP transfection	Danuglipron
AAS(UniMod:21)ADSTTEGTPADGFTVLSTK	S170	O75367	MACROH2A1	0.826922	0.0573549	0	GLP transfection	Danuglipron
AAS(UniMod:21)DPLLSSVSPAVSK	S548	P19532	TFE3	0.119577	-0.176276	0	GLP transfection	Danuglipron
AAS(UniMod:21)IFGGAKPVDTAAR	S359	P23588	EIF4B	0.544248	0.184182	0	GLP transfection	Danuglipron
AAS(UniMod:21)ITSEVFNK	S188	Q9Y5B9	SUPT16H	0.194655	0.106082	0	GLP transfection	Danuglipron
AAS(UniMod:21)LDSVATSR	S759	Q9Y2J4	AMOTL2	0.623357	0.0930588	0	GLP transfection	Danuglipron
AAS(UniMod:21)LEYDYETIR	S291	Q96N66	MBOAT7	0.513986	0.114384	0	GLP transfection	Danuglipron
AAS(UniMod:21)LNYLNQPSAAPLQVSR	S590	Q9NSK0	KLC4	0.477533	-0.33369	0	GLP transfection	Danuglipron
AAS(UniMod:21)LRGGVGAPGSPSTPPTR	S211	Q9ULR3	PPM1H	0.560247	-0.20154	0	GLP transfection	Danuglipron
AAS(UniMod:21)LTEDRDR	S1209	Q04637	EIF4G1	0.745438	0.0545117	0	GLP transfection	Danuglipron
AAS(UniMod:21)PAKPSSLDLVPNLPK	S833	Q8N3V7	SYNPO	0.665993	-0.169302	0	GLP transfection	Danuglipron
AAS(UniMod:21)PESASSTPESLQAR	S397	Q96BT3	CENPT	0.210763	-0.252103	0	GLP transfection	Danuglipron
AAS(UniMod:21)PHQVTPQADEK	S2471	Q96L73	NSD1	0.375177	0.1442	0	GLP transfection	Danuglipron
AAS(UniMod:21)PPASASDLIEQQQKR	S335	Q5VSL9	STRIP1	0.561046	-0.395115	0	GLP transfection	Danuglipron
AAS(UniMod:21)PPASASDLIEQQQK	S335	Q5VSL9	STRIP1	0.720804	0.0343456	0	GLP transfection	Danuglipron
AAS(UniMod:21)PPRPLLSNASATPVGR	S182	Q9NQW6	ANLN	0.405919	-0.129527	0	GLP transfection	Danuglipron
AAS(UniMod:21)PS(UniMod:21)PQSVRR	S738;S740	Q8IYB3	SRRM1	0.0303383	-0.523292	0	GLP transfection	Danuglipron
AAS(UniMod:21)PS(UniMod:21)PQSVR	S738;S740	Q8IYB3	SRRM1	0.629274	0.0568043	0	GLP transfection	Danuglipron
AAS(UniMod:21)PSPQSVR	S738	Q8IYB3	SRRM1	0.636436	-0.054538	0	GLP transfection	Danuglipron
AAS(UniMod:21)QGSDSPLLPAQR	S1038	Q5TCZ1	SH3PXD2A	0.198143	0.0706454	0	GLP transfection	Danuglipron
AAS(UniMod:21)QPTSLAPEK	S459	Q96N66	MBOAT7	0.503767	-0.0426624	0	GLP transfection	Danuglipron
AAS(UniMod:21)S(UniMod:21)DQLRDNSPPPAFKPEPPK	S978;S979	Q9UDY2	TJP2	0.132728	0.88887	0	GLP transfection	Danuglipron
AAS(UniMod:21)SAAQGAFQGN	S319	O15127	SCAMP2	0.311631	-0.280273	0	GLP transfection	Danuglipron
AAS(UniMod:21)SDQLRDNS(UniMod:21)PPPAFKPEPPK	S978;S986	Q9UDY2	TJP2	0.629544	-0.0635106	0	GLP transfection	Danuglipron
AAS(UniMod:21)SDQLRDNSPPPAFKPEPPK	S978	Q9UDY2	TJP2	0.0692841	-0.407327	0	GLP transfection	Danuglipron
AAS(UniMod:21)SQRAEEEDDDIK	S214	Q96CF2	CHMP4C	0.199151	0.585385	0	GLP transfection	Danuglipron
AAS(UniMod:21)VIPGSTSR	S52	Q8N5S9	CAMKK1	0.0124578	1.12125	1	GLP transfection	Danuglipron
AAS(UniMod:21)VPVKGS(UniMod:21)LGQGTAPVLPGK	S728;S734	Q13428	TCOF1	0.234916	-0.188726	0	GLP transfection	Danuglipron
AAS(UniMod:21)VPVKGSLGQGT(UniMod:21)APVLPGK	S728;T739	Q13428	TCOF1	0.770443	0.0894772	0	GLP transfection	Danuglipron
AAS(UniMod:21)YTEEDENHTAK	S782	Q14126	DSG2	0.553524	0.213167	0	GLP transfection	Danuglipron
AASAAAASAAAASAAS(UniMod:21)GSPGPGEGSAGGEKR	S17	Q13263	TRIM28	0.749859	-0.14975	0	GLP transfection	Danuglipron
AASAAAASAAAASAASGS(UniMod:21)PGPGEGSAGGEK	S19	Q13263	TRIM28	0.250627	0.515075	0	GLP transfection	Danuglipron
AASADSTTEGT(UniMod:21)PADGFTVLSTK	T178	O75367	MACROH2A1	0.285391	0.0859526	0	GLP transfection	Danuglipron
AASAPAKES(UniMod:21)PRK	S381	Q13428	TCOF1	0.339199	-0.318538	0	GLP transfection	Danuglipron
AASAPAKES(UniMod:21)PRK	S381	Q13428	TCOF1	0.339199	-0.318538	0	GLP transfection	Danuglipron
AASAPAKES(UniMod:21)PR	S381	Q13428	TCOF1	0.339414	-0.122514	0	GLP transfection	Danuglipron
AASAPAKES(UniMod:21)PR	S381	Q13428	TCOF1	0.339414	-0.122514	0	GLP transfection	Danuglipron
AASASISSMS(UniMod:21)EGDEDEK	S362	Q9Y5K3	PCYT1B	0.383833	-0.0823267	0	GLP transfection	Danuglipron
AASGEDSTEEALAAAAAPWEGGPVPGVDRS(UniMod:21)PFAK	S1114	Q641Q2	WASHC2A	0.203474	0.214335	0	GLP transfection	Danuglipron
AASLMNIPSTSSWSVPPPLTSVFTMPS(UniMod:21)PAPEVPLK	S1099	P52948	NUP98	0.363452	0.358723	0	GLP transfection	Danuglipron
AASPYSQRPAS(UniMod:21)PTAIR	S281	Q99569	PKP4	0.668676	0.102698	0	GLP transfection	Danuglipron
AASSDQLRDNS(UniMod:21)PPPAFKPEPPK	S986	Q9UDY2	TJP2	0.258354	0.346574	0	GLP transfection	Danuglipron
AASSLNLS(UniMod:21)NGETESVK	S805	O95819	MAP4K4	0.0669737	-0.387572	0	GLP transfection	Danuglipron
AASSPS(UniMod:21)NPAALPVASDSSPMGSK	S1110	Q7Z5J4	RAI1	0.107337	-0.153306	0	GLP transfection	Danuglipron
AASSS(UniMod:21)SPGSPVASSPSR	S1780	Q92538	GBF1	0.699365	0.0451695	0	GLP transfection	Danuglipron
AASSSSPGS(UniMod:21)PVASSPSR	S1784	Q92538	GBF1	0.951368	0.00788298	0	GLP transfection	Danuglipron
AASSSSPGSPVASS(UniMod:21)PSR	S1789	Q92538	GBF1	0.596978	0.107119	0	GLP transfection	Danuglipron
AASVAAAT(UniMod:21)TSPTPR	T202	Q9Y2D9	ZNF652	0.192831	-0.264528	0	GLP transfection	Danuglipron
AAT(UniMod:21)PLPSLR	T211	Q9Y3Q8	SPACDR	0.323607	-0.0657139	0	GLP transfection	Danuglipron
AATAARPPAPPPAPQPPS(UniMod:21)PTPS(UniMod:21)PPRPTLAR	S88;S92	Q96B36	AKT1S1	0.448059	0.669653	0	GLP transfection	Danuglipron
AATAARPPAPPPAPQPPS(UniMod:21)PTPSPPRPTLAR	S88	Q96B36	AKT1S1	0.205222	0.465049	0	GLP transfection	Danuglipron
AATAARPPAPPPAPQPPSPTPS(UniMod:21)PPRPTLAR	S92	Q96B36	AKT1S1	0.720527	0.437558	0	GLP transfection	Danuglipron
AATEALGEKS(UniMod:21)PDSATVSGYDIM(UniMod:35)K	S977	Q6WCQ1	MPRIP	0.758017	0.0637556	0	GLP transfection	Danuglipron
AATEALGEKS(UniMod:21)PDSATVSGYDIMK	S977	Q6WCQ1	MPRIP	0.431711	-0.080703	0	GLP transfection	Danuglipron
AATMT(UniMod:21)AAGHHAEVVVDPEDER	T115	Q13895	BYSL	0.11118	-0.773792	0	GLP transfection	Danuglipron
AAVATFLQSVQVPEFT(UniMod:21)PK	T800	P22314	UBA1	0.18013	-0.337115	0	GLP transfection	Danuglipron
AAVGQES(UniMod:21)PGGLEAGNAK	S1305	Q29RF7	PDS5A	0.100407	0.169571	0	GLP transfection	Danuglipron
AAVGVSMAHFSVSDALMS(UniMod:21)PPPK	S1522	Q9BTC0	DIDO1	0.779304	0.156844	0	GLP transfection	Danuglipron
AAVLS(UniMod:21)DSEDEEK	S398	Q96ST2	IWS1	0.788882	-0.0618091	0	GLP transfection	Danuglipron
AAVLSDS(UniMod:21)EDEEK	S400	Q96ST2	IWS1	0.672896	-0.343311	0	GLP transfection	Danuglipron
AAVPSGAS(UniMod:21)TGIYEALELR	S40	P06733	ENO1	0.682438	-0.176705	0	GLP transfection	Danuglipron
AAVQELSSS(UniMod:21)ILAGEDPEER	S367	P49768	PSEN1	0.529305	-0.221689	0	GLP transfection	Danuglipron
AAVSHWQQQSYLDSGIHSGATTTAPS(UniMod:21)LSGK	S45	P35222	CTNNB1	0.360562	-0.491427	0	GLP transfection	Danuglipron
AAVVTS(UniMod:21)PPPTTAPHK	S12	P35611	ADD1	0.522817	0.0569979	0	GLP transfection	Danuglipron
ADAASSLTVDVT(UniMod:21)PPTAK	T415	Q9H8Y8	GORASP2	0.952593	0.0127999	0	GLP transfection	Danuglipron
ADADPS(UniMod:21)PTSPPTAR	S13	Q9NWZ5	UCKL1	0.423404	-0.0953753	0	GLP transfection	Danuglipron
ADADPSPT(UniMod:21)SPPTAR	T15	Q9NWZ5	UCKL1	0.740847	-0.226852	0	GLP transfection	Danuglipron
ADALQAGAS(UniMod:21)QFETSAAK	S75	P63027	VAMP2	0.130926	-0.166834	0	GLP transfection	Danuglipron
ADAPDAGAQS(UniMod:21)DSELPSYHQNDVSLDR	S1298	Q92538	GBF1	0.998291	-0.00233035	0	GLP transfection	Danuglipron
ADDADEFGYS(UniMod:21)R	S909	Q7KZF4	SND1	0.241133	-0.369852	0	GLP transfection	Danuglipron
ADDFPVRDDPS(UniMod:21)DVT(UniMod:21)DEDEGPAEPPPPPK	S596;T599	Q3YEC7	RABL6	0.572186	0.463457	0	GLP transfection	Danuglipron
ADDFPVRDDPS(UniMod:21)DVTDEDEGPAEPPPPPK	S596	Q3YEC7	RABL6	0.50164	0.491078	0	GLP transfection	Danuglipron
ADDFPVRDDPSDVT(UniMod:21)DEDEGPAEPPPPPK	T599	Q3YEC7	RABL6	0.356764	0.509942	0	GLP transfection	Danuglipron
ADDLLPLGDQT(UniMod:21)QDGDFGSR	T430	O43290	SART1	0.0917299	0.342277	0	GLP transfection	Danuglipron
ADDPLRLDQELQQPQT(UniMod:21)QEK	T855	Q12888	TP53BP1	0.121409	-0.162357	0	GLP transfection	Danuglipron
ADEAALALQPGGS(UniMod:21)PS(UniMod:21)AAGADREAASSPAGEPLR	S14;S16	Q96EB6	SIRT1	0.567451	-0.125223	0	GLP transfection	Danuglipron
ADEASELAC(UniMod:4)PT(UniMod:21)PKEDGLAQQQTQLNLR	T2204	P49327	FASN	0.74313	0.0615804	0	GLP transfection	Danuglipron
ADEASELAC(UniMod:4)PT(UniMod:21)PK	T2204	P49327	FASN	0.480618	0.181149	0	GLP transfection	Danuglipron
ADFS(UniMod:21)PFGNSQGPSR	S450	Q9H2M9	RAB3GAP2	0.860187	0.0179085	0	GLP transfection	Danuglipron
ADGAPSAAPPDGLLAS(UniMod:21)PDLGLLK	S90	P17535	JUND	0.916624	-0.0679452	0	GLP transfection	Danuglipron
ADGYEPPVQES(UniMod:21)V	S263	P61247	RPS3A	0.724546	-0.0686737	0	GLP transfection	Danuglipron
ADHGVPLPGS(UniMod:21)PPPTVALPLPSR	S93	Q9UK80	USP21	0.136265	0.268082	0	GLP transfection	Danuglipron
ADHRS(UniMod:21)SPNVANQPPS(UniMod:21)PGGK	S1172;S1182	P55196	AFDN	0.647451	-0.187454	0	GLP transfection	Danuglipron
ADIDVS(UniMod:21)GPKVDVDIPDVNIEGPDAK	S4812	Q09666	AHNAK	0.663879	-0.28866	0	GLP transfection	Danuglipron
ADLDS(UniMod:21)PPKLS(UniMod:21)GVQQPSEGVGGGR	S6;S11	Q9H9E3	COG4	0.651962	0.406443	0	GLP transfection	Danuglipron
ADLDVS(UniMod:21)GPKVDVDVPDVNIEGPDAK	S3182	Q09666	AHNAK	0.328906	-0.435945	0	GLP transfection	Danuglipron
ADLDVS(UniMod:21)GPKVDVDVPDVNIEGPDAK	S3182	Q09666	AHNAK	0.328906	-0.435945	0	GLP transfection	Danuglipron
ADLGPGS(UniMod:21)PPWAVK	S253	A5PL33	KRBA1	0.324533	0.291495	0	GLP transfection	Danuglipron
ADMTASGS(UniMod:21)PDYGQPHK	S39	Q01543	FLI1	0.367769	-0.460149	0	GLP transfection	Danuglipron
ADPALLNNHSNLKPAPT(UniMod:21)VPSSPDATPEPK	T83	Q8N111	CEND1	0.399835	0.152672	0	GLP transfection	Danuglipron
ADPALLNNHSNLKPAPTVPS(UniMod:21)SPDATPEPK	S86	Q8N111	CEND1	0.673297	-0.067999	0	GLP transfection	Danuglipron
ADPGRQES(UniMod:21)LQAEVIPDPM(UniMod:35)EGEQTWPTEEELSEAK	S354	Q2NL82	TSR1	0.062642	0.565564	0	GLP transfection	Danuglipron
ADPGRQES(UniMod:21)LQAEVIPDPMEGEQTWPTEEELSEAK	S354	Q2NL82	TSR1	0.639503	-0.154315	0	GLP transfection	Danuglipron
ADPNLNAVKIEKLS(UniMod:21)DDEEVDIT(UniMod:21)DEVDELSSQTPQK	S218;T226	Q5VVJ2	MYSM1	0.896676	-0.0306837	0	GLP transfection	Danuglipron
ADPSLLGFSVNAS(UniMod:21)SER	S1284	Q6Y7W6	GIGYF2	0.17242	-0.572049	0	GLP transfection	Danuglipron
ADREVQAEQPSSSS(UniMod:21)PR	S188	Q9Y388	RBMX2	0.207317	0.343501	0	GLP transfection	Danuglipron
ADS(UniMod:21)DGAKPEPVAM(UniMod:35)AR	S240	Q7Z4V5	HDGFL2	0.407618	0.358069	0	GLP transfection	Danuglipron
ADS(UniMod:21)DGAKPEPVAMAR	S240	Q7Z4V5	HDGFL2	0.925174	0.0404355	0	GLP transfection	Danuglipron
ADS(UniMod:21)DSEDKGEESKPK	S89	P83916	CBX1	0.463051	0.157761	0	GLP transfection	Danuglipron
ADS(UniMod:21)GYLFSGSRPPSQVSR	S466	Q5SNT2	TMEM201	0.175829	-0.112594	0	GLP transfection	Danuglipron
ADS(UniMod:21)LLAVVKR	S287	Q14151	SAFB2	0.927741	-0.0292954	0	GLP transfection	Danuglipron
ADS(UniMod:21)LLAVVK	S287	Q14151	SAFB2	0.287213	0.41669	0	GLP transfection	Danuglipron
ADS(UniMod:21)QDAGQET(UniMod:21)EKEGEEPQASAQDETPITSAK	S1587;T1594	Q02952	AKAP12	0.0792207	0.796449	0	GLP transfection	Danuglipron
ADS(UniMod:21)QDAGQETEKEGEEPQASAQDETPITSAK	S1587	Q02952	AKAP12	0.19356	1.0404	0	GLP transfection	Danuglipron
ADS(UniMod:21)QDAGQETEK	S1587	Q02952	AKAP12	0.538771	0.513883	0	GLP transfection	Danuglipron
ADSEPES(UniMod:21)PLNASYVYK	S160	Q5T1V6	DDX59	0.382304	0.12824	0	GLP transfection	Danuglipron
ADSGPTQPPLSLS(UniMod:21)PAPETK	S2083	O15027	SEC16A	0.707149	-0.193069	0	GLP transfection	Danuglipron
ADTPGPEDGGVKAS(UniMod:21)PVPSDPEKPGTPGEGM(UniMod:35)LSSDLDR	S1854	O14686	KMT2D	0.0916627	0.642731	0	GLP transfection	Danuglipron
ADTTTPTPTAILAPGS(UniMod:21)PASPPGSLEPK	S298	P25440	BRD2	0.345067	0.242471	0	GLP transfection	Danuglipron
ADTTTPTPTAILAPGSPAS(UniMod:21)PPGSLEPK	S301	P25440	BRD2	0.918403	0.0384958	0	GLP transfection	Danuglipron
ADVGRLS(UniMod:21)PEVK	S1411	P49815	TSC2	0.506228	0.187864	0	GLP transfection	Danuglipron
ADVQS(UniMod:21)IIGLQR	S784	Q13263	TRIM28	0.341668	-0.271985	0	GLP transfection	Danuglipron
ADVTLSALNDSDANSDVVDIEGLGET(UniMod:21)PPAK	T161	Q8IXM2	BAP18	0.159368	0.409404	0	GLP transfection	Danuglipron
ADVVPQQADPEFPRAS(UniMod:21)PR	S563	Q5T5Y3	CAMSAP1	0.950636	0.00645688	0	GLP transfection	Danuglipron
AEAAAAPTVAPGPAQPGHVS(UniMod:21)PTPATTSPGEK	S263	Q9Y6R0	NUMBL	0.399367	-0.1921	0	GLP transfection	Danuglipron
AEAAAS(UniMod:21)ALADADADLEER	S203	O43633	CHMP2A	0.776216	0.0830901	0	GLP transfection	Danuglipron
AEAAPES(UniMod:21)QPPASEDLEVDPPVAAK	S1797	Q96T58	SPEN	0.893052	0.028479	0	GLP transfection	Danuglipron
AEAEAGS(UniMod:21)PRPDPR	S2508	P58107	EPPK1	0.0513708	-0.138085	0	GLP transfection	Danuglipron
AEAEAGS(UniMod:21)PRPDPR	S2508	P58107	EPPK1	0.0513708	-0.138085	0	GLP transfection	Danuglipron
AEAEAGS(UniMod:21)PRPDPR	S2508	P58107	EPPK1	0.0513708	-0.138085	0	GLP transfection	Danuglipron
AEAEAGS(UniMod:21)PRPDPR	S2508	P58107	EPPK1	0.0513708	-0.138085	0	GLP transfection	Danuglipron
AEAEAGS(UniMod:21)PRPDPR	S2508	P58107	EPPK1	0.0513708	-0.138085	0	GLP transfection	Danuglipron
AEAPAGPALGLPS(UniMod:21)PEAESGVDRGEPEPM(UniMod:35)EVEEGELEIVPVRR	S25	Q53F19	NCBP3	0.391941	0.296908	0	GLP transfection	Danuglipron
AEAPAGPALGLPS(UniMod:21)PEAESGVDRGEPEPMEVEEGELEIVPVRR	S25	Q53F19	NCBP3	0.118726	0.5128	0	GLP transfection	Danuglipron
AEAPAGPALGLPS(UniMod:21)PEAESGVDR	S25	Q53F19	NCBP3	0.139881	0.571857	0	GLP transfection	Danuglipron
AEAPLPS(UniMod:21)PKLEGELQAPDLELSLPAIHVEGLDIK	S5110	Q09666	AHNAK	0.288489	-0.447415	0	GLP transfection	Danuglipron
AEAPLPS(UniMod:21)PK	S5110	Q09666	AHNAK	0.536197	0.288257	0	GLP transfection	Danuglipron
AEAPPLEREDS(UniMod:21)GTFSLGK	S18	O75569	PRKRA	0.688049	0.0863043	0	GLP transfection	Danuglipron
AEAPS(UniMod:21)S(UniMod:21)PDVAPAGKEDSPSASGR	S1359;S1360	Q9P1Y6	PHRF1	0.883873	0.0103451	0	GLP transfection	Danuglipron
AEAPS(UniMod:21)S(UniMod:21)PDVAPAGK	S1359;S1360	Q9P1Y6	PHRF1	0.909473	-0.0372427	0	GLP transfection	Danuglipron
AEAPSS(UniMod:21)PDVAPAGKEDSPSASGR	S1360	Q9P1Y6	PHRF1	0.56411	-0.37658	0	GLP transfection	Danuglipron
AEAPSS(UniMod:21)PDVAPAGK	S1360	Q9P1Y6	PHRF1	0.141902	0.397875	0	GLP transfection	Danuglipron
AEAPSSPDVAPAGKEDS(UniMod:21)PSASGR	S1371	Q9P1Y6	PHRF1	0.00518641	-0.285441	0	GLP transfection	Danuglipron
AEAQQVEALPGPS(UniMod:21)LDQWHRSAGEEEDGPVLTDEQK	S141	Q66PJ3	ARL6IP4	0.46654	-0.112751	0	GLP transfection	Danuglipron
AEAQQVEALPGPS(UniMod:21)LDQWHR	S141	Q66PJ3	ARL6IP4	0.976468	0.00497614	0	GLP transfection	Danuglipron
AEASSGDHPT(UniMod:21)DTEMKEEQK	T436	Q02790	FKBP4	0.136813	-1.83191	0	GLP transfection	Danuglipron
AEDEDIVLT(UniMod:21)PDGTR	T579	Q8TEW0	PARD3	0.329683	0.249598	0	GLP transfection	Danuglipron
AEDGATPS(UniMod:21)PSNET(UniMod:21)PKK	S145;T150	P29966	MARCKS	0.0627296	-0.505429	0	GLP transfection	Danuglipron
AEDGATPS(UniMod:21)PSNETPKK	S145	P29966	MARCKS	0.482035	-0.380424	0	GLP transfection	Danuglipron
AEDGATPS(UniMod:21)PSNETPK	S145	P29966	MARCKS	0.747483	-0.016003	0	GLP transfection	Danuglipron
AEDGATPSPSNET(UniMod:21)PKKK	T150	P29966	MARCKS	0.112603	-0.815675	0	GLP transfection	Danuglipron
AEDGATPSPSNET(UniMod:21)PKK	T150	P29966	MARCKS	0.000603822	-0.52717	0	GLP transfection	Danuglipron
AEDGATPSPSNET(UniMod:21)PK	T150	P29966	MARCKS	0.0030119	-0.428902	0	GLP transfection	Danuglipron
AEDGS(UniMod:21)VIDYELIDQDAR	S184	P07355	ANXA2	0.503878	-0.340972	0	GLP transfection	Danuglipron
AEDKPSTDLS(UniMod:21)APVNGEATSQK	S599	Q7Z4V5	HDGFL2	0.114955	-0.859251	0	GLP transfection	Danuglipron
AEDKPSTDLSAPVNGEAT(UniMod:21)S(UniMod:21)QKGESAEDK	T607;S608	Q7Z4V5	HDGFL2	0.976601	-0.0152595	0	GLP transfection	Danuglipron
AEDKPSTDLSAPVNGEATS(UniMod:21)QKGESAEDK	S608	Q7Z4V5	HDGFL2	0.914764	0.0418277	0	GLP transfection	Danuglipron
AEDKPSTDLSAPVNGEATSQKGES(UniMod:21)AEDK	S613	Q7Z4V5	HDGFL2	0.729522	0.240795	0	GLP transfection	Danuglipron
AEDMYSAQSHQAAT(UniMod:21)PPKDGK	T423	Q9NQ84	GPRC5C	0.81294	-0.0219777	0	GLP transfection	Danuglipron
AEDS(UniMod:21)DSEPEPEDNVR	S499	Q9H0D6	XRN2	0.569077	0.304913	0	GLP transfection	Danuglipron
AEEAQKTES(UniMod:21)VDNEGE	S93	Q15651	HMGN3	0.364593	0.495888	0	GLP transfection	Danuglipron
AEEDEILNRS(UniMod:21)PR	S583	P27824	CANX	0.210294	0.24514	0	GLP transfection	Danuglipron
AEEFVVLS(UniMod:21)QEPSVTETIAPK	S2086	Q96L91	EP400	0.118883	1.46796	0	GLP transfection	Danuglipron
AEEGKS(UniMod:21)PFRESSGDGMK	S758	O15014	ZNF609	0.217535	-0.297056	0	GLP transfection	Danuglipron
AEEKS(UniMod:21)PISINVK	S352	Q9UK58	CCNL1	0.807135	-0.0323546	0	GLP transfection	Danuglipron
AEELS(UniMod:21)PAALS(UniMod:21)PSLEPIR	S445;S450	Q12774	ARHGEF5	0.331612	0.164532	0	GLP transfection	Danuglipron
AEELSPAALS(UniMod:21)PSLEPIR	S450	Q12774	ARHGEF5	0.246305	0.175286	0	GLP transfection	Danuglipron
AEENTDQAS(UniMod:21)PQEDYAGFER	S4538	Q9NU22	MDN1	0.100026	0.727553	0	GLP transfection	Danuglipron
AEEPMATEPAPAGAPGDLGSQPPAAKDPS(UniMod:21)PSVQG	S1304	O75153	CLUH	0.351465	-0.0479603	0	GLP transfection	Danuglipron
AEEPPS(UniMod:21)PPVPK	S794	Q96JK2	DCAF5	0.295461	-0.102226	0	GLP transfection	Danuglipron
AEEQQLPPPLS(UniMod:21)PPS(UniMod:21)PSTPNHR	S289;S292	Q6WCQ1	MPRIP	0.0763644	0.304105	0	GLP transfection	Danuglipron
AEFTS(UniMod:21)PPSLFK	S259	Q6UN15	FIP1L1	0.156588	0.389383	0	GLP transfection	Danuglipron
AEGAATEEEGT(UniMod:21)PK	T36	P80723	BASP1	0.518931	-0.17975	0	GLP transfection	Danuglipron
AEGDSAGTAGT(UniMod:21)PGGTPAGDK	T217	Q92925	SMARCD2	0.907719	-0.0132857	0	GLP transfection	Danuglipron
AEGEPQEES(UniMod:21)PLK	S177	Q9NYF8	BCLAF1	0.263865	0.122399	0	GLP transfection	Danuglipron
AEGSDVANAVLDGADC(UniMod:4)IMLS(UniMod:21)GETAK	S362	P14618	PKM	0.810423	0.188421	0	GLP transfection	Danuglipron
AEGSSTASSGS(UniMod:21)QLAEGK	S513	Q9NZB2	FAM120A	0.47852	-0.115416	0	GLP transfection	Danuglipron
AEKPDATADAEPDANQKAEAAPES(UniMod:21)QPPASEDLEVDPPVAAK	S1797	Q96T58	SPEN	0.811893	-0.118337	0	GLP transfection	Danuglipron
AELEALGMKGT(UniMod:21)PSLGK	T471	Q9BW71	HIRIP3	0.569954	-0.405039	0	GLP transfection	Danuglipron
AELGMGDSTSQS(UniMod:21)PPIKR	S267	Q9NR19	ACSS2	0.310655	-0.182813	0	GLP transfection	Danuglipron
AELLQSDENGIPSS(UniMod:21)PQK	S252	Q14542	SLC29A2	0.0919799	0.244443	0	GLP transfection	Danuglipron
AELM(UniMod:35)ERLQAALDDEEAGGRPAMEPGNGS(UniMod:21)LDLGGDSAGR	S59	Q00839	HNRNPU	0.371105	0.698758	0	GLP transfection	Danuglipron
AELMERLQAALDDEEAGGRPAM(UniMod:35)EPGNGS(UniMod:21)LDLGGDSAGR	S59	Q00839	HNRNPU	0.777664	-0.170079	0	GLP transfection	Danuglipron
AELSY(UniMod:21)RGPVSGTEPEPVYSMEAADYR	Y433	Q14247	CTTN	0.70458	0.371601	0	GLP transfection	Danuglipron
AELTS(UniMod:21)QESQISTYEEELAK	S435	P42566	EPS15	0.17908	0.440458	0	GLP transfection	Danuglipron
AELTSQES(UniMod:21)QISTYEEELAK	S438	P42566	EPS15	0.151772	0.574548	0	GLP transfection	Danuglipron
AENAEGQT(UniMod:21)PAIGPDGEPLDETSQMSDLPVK	T596	P51532	SMARCA4	0.149028	0.402913	0	GLP transfection	Danuglipron
AENAEGQTPAIGPDGEPLDETS(UniMod:21)QMSDLPVK	S610	P51532	SMARCA4	0.316787	0.236013	0	GLP transfection	Danuglipron
AENGERS(UniMod:21)DLEEDNER	S381	Q8WU90	ZC3H15	0.457115	0.847216	0	GLP transfection	Danuglipron
AEPAS(UniMod:21)PAQDAQEPPAPPPPLPPYASC(UniMod:4)SPR	S281	A6NGB9	WIPF3	0.0795116	-0.172467	0	GLP transfection	Danuglipron
AEPLQPDPGAAEDAAAQAVET(UniMod:21)PGWK	T22	Q9Y5Z4	HEBP2	0.143511	-0.65425	0	GLP transfection	Danuglipron
AEPSEVDMNS(UniMod:21)PK	S71	Q9NR30	DDX21	0.415167	-0.172172	0	GLP transfection	Danuglipron
AEPYVAS(UniMod:21)EYK	S927	Q9BZ29	DOCK9	0.709097	-0.129603	0	GLP transfection	Danuglipron
AEQDASIPPGTHEALLQTALSPPPPPTRPVS(UniMod:21)PPQK	S177	Q9UGP5	POLL	0.827108	-0.0769439	0	GLP transfection	Danuglipron
AEQENQELPDEGT(UniMod:21)LEETLTNETR	T1033	P50851	LRBA	0.927449	0.0260012	0	GLP transfection	Danuglipron
AEQEPT(UniMod:21)AEQLAQIAAENEEDEHS(UniMod:21)VNYKPPAQK	T7;S24	P52565	ARHGDIA	0.179558	1.61894	0	GLP transfection	Danuglipron
AEQEPT(UniMod:21)AEQLAQIAAENEEDEHSVNYKPPAQK	T7	P52565	ARHGDIA	0.728006	0.198608	0	GLP transfection	Danuglipron
AEQPS(UniMod:21)PPNS(UniMod:21)DSGQDAHPDPDANPDAAR	S148;S152	Q9BUA3	SPINDOC	0.207748	0.390409	0	GLP transfection	Danuglipron
AEQPS(UniMod:21)PPNSDSGQDAHPDPDANPDAAR	S148	Q9BUA3	SPINDOC	0.945112	-0.0149991	0	GLP transfection	Danuglipron
AEQPSPPNSDS(UniMod:21)GQDAHPDPDANPDAAR	S154	Q9BUA3	SPINDOC	0.977211	0.00568578	0	GLP transfection	Danuglipron
AEQS(UniMod:21)LHDLQER	S257	Q13586	STIM1	0.184568	-0.244527	0	GLP transfection	Danuglipron
AES(UniMod:21)APLPVSADDT(UniMod:21)PEVLNR	S41;T51	O95674	CDS2	0.854062	-0.112511	0	GLP transfection	Danuglipron
AES(UniMod:21)DPRLDVLHR	S473	Q5VT06	CEP350	0.135828	-0.269632	0	GLP transfection	Danuglipron
AES(UniMod:21)EEM(UniMod:35)ETSQAGSK	S546	P34932	HSPA4	0.191972	0.677484	0	GLP transfection	Danuglipron
AES(UniMod:21)EEMETSQAGSK	S546	P34932	HSPA4	0.35586	0.297417	0	GLP transfection	Danuglipron
AES(UniMod:21)GDSLGSEDRDLLYSIDAYR	S658	Q9NQW6	ANLN	0.320605	0.439101	0	GLP transfection	Danuglipron
AES(UniMod:21)GTELLAR	S10	O43543	XRCC2	0.118671	-0.1872	0	GLP transfection	Danuglipron
AES(UniMod:21)LQVTR	S472	P46459	NSF	0.888639	-0.0376547	0	GLP transfection	Danuglipron
AES(UniMod:21)PAEKVPEESVLPLVQK	S490	Q9UKV3	ACIN1	0.134088	0.489328	0	GLP transfection	Danuglipron
AES(UniMod:21)PEEVAC(UniMod:4)RKEEEER	S1395	Q7Z6Z7	HUWE1	0.134987	0.481359	0	GLP transfection	Danuglipron
AES(UniMod:21)PEEVAC(UniMod:4)R	S1395	Q7Z6Z7	HUWE1	0.232094	0.352392	0	GLP transfection	Danuglipron
AES(UniMod:21)PESSAIESTQST(UniMod:21)PQK	S1358;T1370	Q9NTI5	PDS5B	0.0757136	-0.273471	0	GLP transfection	Danuglipron
AES(UniMod:21)PESSAIESTQSTPQK	S1358	Q9NTI5	PDS5B	0.139319	1.30909	0	GLP transfection	Danuglipron
AES(UniMod:21)PSPAPPPGLR	S308	Q9BUA3	SPINDOC	0.971558	-0.00566291	0	GLP transfection	Danuglipron
AES(UniMod:21)PTPGMAQGMEPGAGQEGAMFVHAR	S128	Q86VX9	MON1A	0.254728	0.518893	0	GLP transfection	Danuglipron
AES(UniMod:21)QNTFEETELELKK	S126	Q5JSH3	WDR44	0.730931	0.166274	0	GLP transfection	Danuglipron
AES(UniMod:21)SSSISSSASLSAANTPTVGVSR	S508	Q0JRZ9	FCHO2	0.600995	-0.273074	0	GLP transfection	Danuglipron
AESAPLPVSADDT(UniMod:21)PEVLNR	T51	O95674	CDS2	0.969387	0.037402	0	GLP transfection	Danuglipron
AESGDS(UniMod:21)LGSEDRDLLYSIDAYR	S661	Q9NQW6	ANLN	0.542593	0.404925	0	GLP transfection	Danuglipron
AESSAGDGPVPYSQGSSSLIM(UniMod:35)PRPNS(UniMod:21)VAATSSTK	S313	Q9C0D5	TANC1	0.0987514	-0.208047	0	GLP transfection	Danuglipron
AESSSGGGTVPSSAGILEQGPS(UniMod:21)PGDGS(UniMod:21)PPKPK	S570;S575	Q68EM7	ARHGAP17	0.0902208	-0.581122	0	GLP transfection	Danuglipron
AESSSGGGTVPSSAGILEQGPSPGDGS(UniMod:21)PPKPKDPVSAAVPAPGR	S575	Q68EM7	ARHGAP17	0.30455	0.384274	0	GLP transfection	Danuglipron
AESSSGGGTVPSSAGILEQGPSPGDGS(UniMod:21)PPKPK	S575	Q68EM7	ARHGAP17	0.697479	0.0159619	0	GLP transfection	Danuglipron
AET(UniMod:21)PPLPIPPPPPDIQPLER	T451	Q8IX15	HOMEZ	0.112826	0.35674	0	GLP transfection	Danuglipron
AET(UniMod:21)PSANHSESDSLSQHNDFLSDK	T132	Q9ULM3	YEATS2	0.053466	0.408114	0	GLP transfection	Danuglipron
AET(UniMod:21)PTAAEDDNEGDKK	T301	O60841	EIF5B	0.319303	0.438226	0	GLP transfection	Danuglipron
AET(UniMod:21)PTESVS(UniMod:21)EPEVATK	T195;S201	P18858	LIG1	0.223374	0.768053	0	GLP transfection	Danuglipron
AET(UniMod:21)PTESVSEPEVATKQELQEEEEQTKPPR	T195	P18858	LIG1	0.542864	-0.791743	0	GLP transfection	Danuglipron
AET(UniMod:21)PTESVSEPEVATK	T195	P18858	LIG1	0.508379	0.240444	0	GLP transfection	Danuglipron
AETEEAAHSVS(UniMod:21)QEMSVNSPTAQESQR	S183	Q9NUA8	ZBTB40	0.0774001	-0.623293	0	GLP transfection	Danuglipron
AETEEAAHSVSQEMSVNS(UniMod:21)PTAQESQR	S190	Q9NUA8	ZBTB40	0.381175	0.204351	0	GLP transfection	Danuglipron
AETEKQS(UniMod:21)PPHGEAK	S52	Q9Y6D6	ARFGEF1	0.938271	-0.0840963	0	GLP transfection	Danuglipron
AETSEGSGSAPAVPEASAS(UniMod:21)PK	S80	P51608	MECP2	0.132424	0.520364	0	GLP transfection	Danuglipron
AETT(UniMod:21)QARTEAQDLC(UniMod:4)RAS(UniMod:21)PEPPGPESSSR	T659;S672	Q9C0C2	TNKS1BP1	0.540331	-0.758212	0	GLP transfection	Danuglipron
AEVLGHKT(UniMod:21)PEPAPR	T142	Q9UHD8	SEPTIN9	0.24186	-0.449128	0	GLP transfection	Danuglipron
AEVPGAT(UniMod:21)GGDS(UniMod:21)PHLQPAEPPGEPR	T13;S17	Q9P2K5	MYEF2	0.215693	-0.928169	0	GLP transfection	Danuglipron
AEVPGATGGDS(UniMod:21)PHLQPAEPPGEPR	S17	Q9P2K5	MYEF2	0.457128	0.151837	0	GLP transfection	Danuglipron
AEVQKLQMEAPHIIVGT(UniMod:21)PGR	T158	P60842	EIF4A1	0.0106597	-0.43436	0	GLP transfection	Danuglipron
AFAAVPTSHPPEDAPAQPPT(UniMod:21)PGPAAS(UniMod:21)PEQLSFR	T1342;S1348	Q14160	SCRIB	0.651426	0.0421417	0	GLP transfection	Danuglipron
AFAAVPTSHPPEDAPAQPPTPGPAAS(UniMod:21)PEQLSFR	S1348	Q14160	SCRIB	0.345098	-0.0687766	0	GLP transfection	Danuglipron
AFAGPLS(UniMod:21)PAK	S528	Q86XL3	ANKLE2	0.730373	-0.0600151	0	GLP transfection	Danuglipron
AFGGEEVILKGS(UniMod:21)PEEK	S1420	Q5VUA4	ZNF318	0.567761	-0.158808	0	GLP transfection	Danuglipron
AFGPGLQGGSAGS(UniMod:21)PAR	S1084	P21333	FLNA	0.780243	0.0498114	0	GLP transfection	Danuglipron
AFGSGIDIKPGT(UniMod:21)PPIAGR	T2673	Q9Y520	PRRC2C	0.383142	-0.0766322	0	GLP transfection	Danuglipron
AFHAALRNS(UniMod:21)PVNTK	S64	Q9BPX5	ARPC5L	0.0436875	-0.206171	0	GLP transfection	Danuglipron
AFKPEETSSNSDPPS(UniMod:21)PPVLNNSHPVPR	S655	O60293	ZFC3H1	0.117114	-1.14918	0	GLP transfection	Danuglipron
AFKQS(UniMod:21)PPAVPALGAGVK	S333	O15350	TP73	0.135696	0.240437	0	GLP transfection	Danuglipron
AFLAELEQNS(UniMod:21)PK	S4521	Q9UPN3	MACF1	0.707559	0.0390695	0	GLP transfection	Danuglipron
AFLS(UniMod:21)PPTLLEGPLR	S1144	Q96PC5	MIA2	0.000774411	0.683715	0	GLP transfection	Danuglipron
AFLSPPTLLEGPLRLS(UniMod:21)PLLPGGGGR	S1156	Q96PC5	MIA2	0.317921	0.917615	0	GLP transfection	Danuglipron
AFNRIY(UniMod:21)VAS(UniMod:21)VHQDLSDDDIK	Y229;S232	Q9UHX1	PUF60	0.43119	-0.174234	0	GLP transfection	Danuglipron
AFQLEEGEET(UniMod:21)EPDC(UniMod:4)K	T122	P38432	COIL	0.145296	0.907293	0	GLP transfection	Danuglipron
AFS(UniMod:21)DPFVEAEK	S76	P34932	HSPA4	0.708293	0.0595337	0	GLP transfection	Danuglipron
AFS(UniMod:21)EADMERPLQELGLVPSAVLIVAK	S270	Q04323	UBXN1	0.391016	-0.927832	0	GLP transfection	Danuglipron
AFS(UniMod:21)EDEALAQQENR	S604	Q9C0H5	ARHGAP39	0.663983	-0.0398802	0	GLP transfection	Danuglipron
AFS(UniMod:21)LASADLLR	S1806	Q9P219	CCDC88C	0.755388	0.126654	0	GLP transfection	Danuglipron
AFS(UniMod:21)YYGPLR	S32	Q16629	SRSF7	0.0217923	-0.267495	0	GLP transfection	Danuglipron
AFSS(UniMod:21)PQEEEEAGFTGR	S542	Q14241	ELOA	0.179293	0.229011	0	GLP transfection	Danuglipron
AFVDRT(UniMod:21)PPPAAVAQR	T422	Q5JTD0	TJAP1	0.0347877	-0.301554	0	GLP transfection	Danuglipron
AFVEDS(UniMod:21)EDEDGAGEGGSSLLQK	S171	Q8N9T8	KRI1	0.11387	1.18761	0	GLP transfection	Danuglipron
AFVHWY(UniMod:21)VGEGM(UniMod:35)EEGEFSEAR	Y408	P0DPH7	TUBA3C	0.639586	0.384558	0	GLP transfection	Danuglipron
AFVHWYVGEGM(UniMod:35)EEGEFS(UniMod:21)EAREDMAALEK	S419	P68363	TUBA1B	0.889453	-0.109359	0	GLP transfection	Danuglipron
AFVHWYVGEGMEEGEFS(UniMod:21)EAREDMAALEK	S419	P68363	TUBA1B	0.517251	-0.216834	0	GLP transfection	Danuglipron
AGAAAGDS(UniMod:21)DEESRADDK	S337	O95365	ZBTB7A	0.163029	1.74641	0	GLP transfection	Danuglipron
AGAAAGDSDEES(UniMod:21)RADDK	S341	O95365	ZBTB7A	0.155373	0.92698	0	GLP transfection	Danuglipron
AGAAS(UniMod:21)LDVIQEVEYVKEEAK	S405	Q9UJV9	DDX41	0.57765	-0.252316	0	GLP transfection	Danuglipron
AGAAS(UniMod:21)LDVIQEVEYVK	S405	Q9UJV9	DDX41	0.744839	0.0814362	0	GLP transfection	Danuglipron
AGAAS(UniMod:21)PLNSPLSSAVPSLGK	S2455	O75962	TRIO	0.44581	0.167401	0	GLP transfection	Danuglipron
AGADGPPAPPGAPQAPS(UniMod:21)PPQGSPQDQHHFLR	S70	Q96RY5	CRAMP1	0.0300167	-0.163723	0	GLP transfection	Danuglipron
AGAEDDEEKGEGT(UniMod:21)PREEGK	T162	Q86VM9	ZC3H18	0.200633	0.598283	0	GLP transfection	Danuglipron
AGAEDDEEKGEGT(UniMod:21)PR	T162	Q86VM9	ZC3H18	0.821668	-0.145986	0	GLP transfection	Danuglipron
AGAES(UniMod:21)PTMSVDGR	S407	O75362	ZNF217	0.0720405	0.406861	0	GLP transfection	Danuglipron
AGAGM(UniMod:35)ITQHSSNAS(UniMod:21)PINR	S1002	Q9NWH9	SLTM	0.990148	0.0252549	0	GLP transfection	Danuglipron
AGAGMDTRGSAQPQAVANS(UniMod:21)QGEVLPGAK	S836	Q5H9R4	ARMCX4	0.888019	-0.0291415	0	GLP transfection	Danuglipron
AGAGMITQHSSNAS(UniMod:21)PINR	S1002	Q9NWH9	SLTM	0.730339	0.0843481	0	GLP transfection	Danuglipron
AGAIAPC(UniMod:4)EVT(UniMod:21)VPAQNTGLGPEK	T122	P05388	RPLP0	0.657716	-0.161451	0	GLP transfection	Danuglipron
AGAPGALS(UniMod:21)PSYDGGLHGLQSK	S379	P15923	TCF3	0.643455	0.0784678	0	GLP transfection	Danuglipron
AGAPVGGS(UniMod:21)PGLAK	S3148	Q6ZRS2	SRCAP	0.535624	0.102334	0	GLP transfection	Danuglipron
AGDLLEDS(UniMod:21)PKRPK	S165	P51858	HDGF	0.383998	-0.141779	0	GLP transfection	Danuglipron
AGDLLEDS(UniMod:21)PKR	S165	P51858	HDGF	0.228808	0.424889	0	GLP transfection	Danuglipron
AGDLLEDS(UniMod:21)PK	S165	P51858	HDGF	0.515729	0.213288	0	GLP transfection	Danuglipron
AGDPGEM(UniMod:35)PQS(UniMod:21)PTGLGQPK	S1397	Q9UIF9	BAZ2A	0.206824	0.179111	0	GLP transfection	Danuglipron
AGDPGEMPQS(UniMod:21)PTGLGQPK	S1397	Q9UIF9	BAZ2A	0.441274	0.068978	0	GLP transfection	Danuglipron
AGDRNS(UniMod:21)EDDGVVM(UniMod:35)TFSSVK	S203	Q9NY61	AATF	0.244554	0.323314	0	GLP transfection	Danuglipron
AGDRNS(UniMod:21)EDDGVVMTFSSVK	S203	Q9NY61	AATF	0.169042	0.454784	0	GLP transfection	Danuglipron
AGEAPTENPAPPT(UniMod:21)QQSS(UniMod:21)AE	T366;S370	P16989	YBX3	0.0719903	-0.40628	0	GLP transfection	Danuglipron
AGEAPTENPAPPT(UniMod:21)QQSSAE	T366	P16989	YBX3	0.184903	-0.406508	0	GLP transfection	Danuglipron
AGEAPTENPAPPTQQS(UniMod:21)S(UniMod:21)AE	S369;S370	P16989	YBX3	0.880782	0.155795	0	GLP transfection	Danuglipron
AGEAPTENPAPPTQQSS(UniMod:21)AE	S370	P16989	YBX3	0.480867	-0.0876408	0	GLP transfection	Danuglipron
AGEPDGES(UniMod:21)LDEQPSSSSSKR	S64	Q9H3Q1	CDC42EP4	0.56266	-0.276087	0	GLP transfection	Danuglipron
AGEPDGES(UniMod:21)LDEQPSSSSSK	S64	Q9H3Q1	CDC42EP4	0.645331	0.0725757	0	GLP transfection	Danuglipron
AGEPNS(UniMod:21)PDAEEANS(UniMod:21)PDVTAGC(UniMod:4)DPAGVHPPR	S743;S751	Q08J23	NSUN2	0.119914	0.753317	0	GLP transfection	Danuglipron
AGEPNS(UniMod:21)PDAEEANSPDVT(UniMod:21)AGC(UniMod:4)DPAGVHPPR	S743;T755	Q08J23	NSUN2	0.350251	0.329187	0	GLP transfection	Danuglipron
AGEPNS(UniMod:21)PDAEEANSPDVTAGC(UniMod:4)DPAGVHPPR	S743	Q08J23	NSUN2	0.4745	0.153514	0	GLP transfection	Danuglipron
AGEPNSPDAEEANS(UniMod:21)PDVTAGC(UniMod:4)DPAGVHPPR	S751	Q08J23	NSUN2	0.361394	0.273235	0	GLP transfection	Danuglipron
AGEQQLS(UniMod:21)EPEDM(UniMod:35)EM(UniMod:35)EAGDTDDPPR	S18	Q93009	USP7	0.190417	0.407408	0	GLP transfection	Danuglipron
AGEQQLS(UniMod:21)EPEDM(UniMod:35)EMEAGDTDDPPR	S18	Q93009	USP7	0.850944	-0.0929529	0	GLP transfection	Danuglipron
AGEQQLS(UniMod:21)EPEDMEM(UniMod:35)EAGDTDDPPR	S18	Q93009	USP7	0.0723142	1.43536	0	GLP transfection	Danuglipron
AGEQQLS(UniMod:21)EPEDMEMEAGDTDDPPR	S18	Q93009	USP7	0.283488	0.828135	0	GLP transfection	Danuglipron
AGETRFT(UniMod:21)DTR	T57	P13639	EEF2	0.152534	-0.438522	0	GLP transfection	Danuglipron
AGGAGFGT(UniMod:21)DGDDQEAINEAISVK	T719	Q96EB6	SIRT1	0.333834	0.385657	0	GLP transfection	Danuglipron
AGGAS(UniMod:21)PAASSTAQPPTQHR	S453	Q8IU81	IRF2BP1	0.486028	0.113588	0	GLP transfection	Danuglipron
AGGGGGLGAGS(UniMod:21)PALSGGQGR	S21	Q6IQ22	RAB12	0.0138911	-0.5152	0	GLP transfection	Danuglipron
AGGKPSQSPS(UniMod:21)QEAAGEAVLGAK	S919	P00519	ABL1	0.112476	-0.411105	0	GLP transfection	Danuglipron
AGGLDWPEATEVS(UniMod:21)PSR	S238	Q9Y446	PKP3	0.242368	-0.245894	0	GLP transfection	Danuglipron
AGGPAT(UniMod:21)PLS(UniMod:21)PTR	T34;S37	Q03252	LMNB2	0.0690609	-0.492617	0	GLP transfection	Danuglipron
AGGPATPLS(UniMod:21)PTR	S37	Q03252	LMNB2	0.422977	-0.224537	0	GLP transfection	Danuglipron
AGGPTT(UniMod:21)PLS(UniMod:21)PTR	T20;S23	P20700	LMNB1	0.760186	-0.0509295	0	GLP transfection	Danuglipron
AGGPTT(UniMod:21)PLSPTR	T20	P20700	LMNB1	0.569478	-0.769941	0	GLP transfection	Danuglipron
AGGPTTPLS(UniMod:21)PTR	S23	P20700	LMNB1	0.976865	0.0061314	0	GLP transfection	Danuglipron
AGGSAALS(UniMod:21)PSKK	S31	Q92522	H1-10	0.706889	-0.0569921	0	GLP transfection	Danuglipron
AGGSAALS(UniMod:21)PSK	S31	Q92522	H1-10	0.732503	0.0216428	0	GLP transfection	Danuglipron
AGIPQHHPPMAQNLQYPDDS(UniMod:21)DDEKK	S422	Q15223	NECTIN1	0.112363	-0.516445	0	GLP transfection	Danuglipron
AGLAS(UniMod:21)PEEEDAVGKEPLK	S1149	Q9UNS1	TIMELESS	0.0128454	-0.201942	0	GLP transfection	Danuglipron
AGLES(UniMod:21)GAEPGDGDS(UniMod:21)DTTKK	S485;S494	O60832	DKC1	0.41854	0.239987	0	GLP transfection	Danuglipron
AGLES(UniMod:21)GAEPGDGDS(UniMod:21)DTTK	S485;S494	O60832	DKC1	0.834506	0.0308755	0	GLP transfection	Danuglipron
AGLES(UniMod:21)GAEPGDGDSDTTK	S485	O60832	DKC1	0.258808	-0.146061	0	GLP transfection	Danuglipron
AGLESGAEPGDGDS(UniMod:21)DTTKK	S494	O60832	DKC1	0.715363	-0.0216433	0	GLP transfection	Danuglipron
AGLESGAEPGDGDS(UniMod:21)DTTK	S494	O60832	DKC1	0.716442	-0.063971	0	GLP transfection	Danuglipron
AGLGS(UniMod:21)PERPPK	S58	Q9H6F5	CCDC86	0.9506	-0.00808378	0	GLP transfection	Danuglipron
AGLGSPERPPKTS(UniMod:21)PGSPR	S66	Q9H6F5	CCDC86	0.771056	-0.195876	0	GLP transfection	Danuglipron
AGLQS(UniMod:21)LEASGR	S355	O60784	TOM1	0.09473	0.473097	0	GLP transfection	Danuglipron
AGLRVS(UniMod:21)APEVSVGHK	S332	Q09666	AHNAK	0.00785945	0.774834	1	GLP transfection	Danuglipron
AGM(UniMod:35)SS(UniMod:21)NQSISSPVLDAVPR	S1398	Q9UQ35	SRRM2	0.977344	-0.0165514	0	GLP transfection	Danuglipron
AGM(UniMod:35)SSNQSISS(UniMod:21)PVLDAVPR	S1404	Q9UQ35	SRRM2	0.878915	-0.0592158	0	GLP transfection	Danuglipron
AGM(UniMod:35)SSNQSISSPVLDAVPRT(UniMod:21)PSRER	T1413	Q9UQ35	SRRM2	0.217947	0.659519	0	GLP transfection	Danuglipron
AGM(UniMod:35)SSNQSISSPVLDAVPRT(UniMod:21)PSR	T1413	Q9UQ35	SRRM2	0.814191	0.032924	0	GLP transfection	Danuglipron
AGM(UniMod:35)TSS(UniMod:21)PDATTGQTFG	S784	Q9UQR1	ZNF148	0.280691	-0.289294	0	GLP transfection	Danuglipron
AGMSS(UniMod:21)NQSISSPVLDAVPR	S1398	Q9UQ35	SRRM2	0.0233972	0.681549	0	GLP transfection	Danuglipron
AGMSSNQSISS(UniMod:21)PVLDAVPR	S1404	Q9UQ35	SRRM2	0.185696	-0.0977965	0	GLP transfection	Danuglipron
AGMSSNQSISSPVLDAVPRT(UniMod:21)PS(UniMod:21)RER	T1413;S1415	Q9UQ35	SRRM2	0.350834	-0.125562	0	GLP transfection	Danuglipron
AGMSSNQSISSPVLDAVPRT(UniMod:21)PSRER	T1413	Q9UQ35	SRRM2	0.337466	0.71594	0	GLP transfection	Danuglipron
AGMSSNQSISSPVLDAVPRT(UniMod:21)PSR	T1413	Q9UQ35	SRRM2	0.923781	0.0147907	0	GLP transfection	Danuglipron
AGMTSS(UniMod:21)PDATTGQTFG	S784	Q9UQR1	ZNF148	0.499318	-0.0748396	0	GLP transfection	Danuglipron
AGNALT(UniMod:21)PELAPVQIK	T207	P0C1Z6	TFPT	0.109866	0.61999	0	GLP transfection	Danuglipron
AGPDLPSLPSHALEDEGWAAAAPS(UniMod:21)PGSAR	S292	Q9H3Q1	CDC42EP4	0.0477614	-0.224708	0	GLP transfection	Danuglipron
AGPEEPGDS(UniMod:21)PPLR	S851	Q12770	SCAP	0.507457	0.0672177	0	GLP transfection	Danuglipron
AGPEGTSPPTPT(UniMod:21)PSTATGGPPEDSPTVAPK	T498	Q9UMN6	KMT2B	0.765525	0.0831915	0	GLP transfection	Danuglipron
AGPSAQEPGSQT(UniMod:21)PLK	T1264	O60271	SPAG9	0.522127	0.098695	0	GLP transfection	Danuglipron
AGQTQPNPGILPIQPALT(UniMod:21)PR	T389	Q2M2I8	AAK1	0.593189	0.192216	0	GLP transfection	Danuglipron
AGS(UniMod:21)EKDDDSFNLHNSNSTHQER	S322	Q86WP2	GPBP1	0.550309	-0.539733	0	GLP transfection	Danuglipron
AGS(UniMod:21)FTGTSDPEAAPAR	S1179	Q9Y4F5	CEP170B	0.0033824	0.591463	0	GLP transfection	Danuglipron
AGS(UniMod:21)ISSEEVDGSQGNM(UniMod:35)M(UniMod:35)R	S1701	Q8NFC6	BOD1L1	0.310723	0.221263	0	GLP transfection	Danuglipron
AGS(UniMod:21)ISSEEVDGSQGNMMR	S1701	Q8NFC6	BOD1L1	0.0394737	-0.212117	0	GLP transfection	Danuglipron
AGS(UniMod:21)ISTLDSLDFAR	S180	Q9P260	RELCH	0.605931	-0.0848748	0	GLP transfection	Danuglipron
AGS(UniMod:21)LDLNFTSPSR	S797	Q8TEJ3	SH3RF3	0.293249	0.898998	0	GLP transfection	Danuglipron
AGS(UniMod:21)LKDPDVAELFFKDDPEK	S9	Q9UL54	TAOK2	0.00136964	0.771697	1	GLP transfection	Danuglipron
AGS(UniMod:21)LQLSSM(UniMod:35)SAGNSSLR	S344	Q53SF7	COBLL1	0.214613	-0.266016	0	GLP transfection	Danuglipron
AGS(UniMod:21)LQLSSMSAGNSSLR	S344	Q53SF7	COBLL1	0.0721905	0.689457	0	GLP transfection	Danuglipron
AGS(UniMod:21)PSPQPSGELPR	S23	Q92619	ARHGAP45	0.503368	-0.180453	0	GLP transfection	Danuglipron
AGS(UniMod:21)PSRDVGPSLGLKK	S873	Q8TEW0	PARD3	0.570565	-0.40466	0	GLP transfection	Danuglipron
AGS(UniMod:21)PSRDVGPSLGLK	S873	Q8TEW0	PARD3	0.786862	-0.15301	0	GLP transfection	Danuglipron
AGS(UniMod:21)STPGDAPPAVAEVQGR	S2887	Q7Z6Z7	HUWE1	0.827507	0.0492333	0	GLP transfection	Danuglipron
AGSNEDPILAPS(UniMod:21)GT(UniMod:21)PPPTIPPDETFGGR	S743;T745	Q8IZL8	PELP1	0.476108	-0.211188	0	GLP transfection	Danuglipron
AGSRSDVTHHAVT(UniMod:21)SQLPQVPAGAGSRPIGEQEEEEYETK	T1728	Q9ULT8	HECTD1	0.0966276	0.966736	0	GLP transfection	Danuglipron
AGSSAAGASGWTSAGSLNSVPTNSAQQGHNS(UniMod:21)PDS(UniMod:21)PVTSAAK	S751;S754	Q86XP3	DDX42	0.243489	-0.250939	0	GLP transfection	Danuglipron
AGSSAAGASGWTSAGSLNSVPTNSAQQGHNS(UniMod:21)PDSPVTSAAK	S751	Q86XP3	DDX42	0.931097	0.00738239	0	GLP transfection	Danuglipron
AGSSAAGASGWTSAGSLNSVPTNSAQQGHNSPDS(UniMod:21)PVTSAAK	S754	Q86XP3	DDX42	0.300724	0.178051	0	GLP transfection	Danuglipron
AGSST(UniMod:21)PGDAPPAVAEVQGR	T2889	Q7Z6Z7	HUWE1	0.000610192	-0.535354	0	GLP transfection	Danuglipron
AGTFIAPPVYSNITPYQSHLRS(UniMod:21)PVR	S636	Q6PJG2	MIDEAS	0.457734	-0.198946	0	GLP transfection	Danuglipron
AGTLSITEFADMLSGNAGGFRS(UniMod:21)R	S4382	Q15149	PLEC	0.0192396	-1.69687	1	GLP transfection	Danuglipron
AGVKMILIQDGS(UniMod:21)QNTNVDKPLR	S274	Q92945	KHSRP	0.208716	-0.316793	0	GLP transfection	Danuglipron
AGVLGGPATPASGPGPAS(UniMod:21)AEPAVTEPGLGPDPK	S418	Q9NPF5	DMAP1	0.722794	0.0943863	0	GLP transfection	Danuglipron
AGVQSVGEKES(UniMod:21)LEAAK	S179	Q86VM9	ZC3H18	0.0264563	-0.444402	0	GLP transfection	Danuglipron
AGVVNGTGAPGQS(UniMod:21)PGAGR	S386	Q13330	MTA1	0.24416	0.303223	0	GLP transfection	Danuglipron
AGY(UniMod:21)T(UniMod:21)DKVVIGMDVAASEFFR	Y236;T237	P06733	ENO1	0.60328	0.599136	0	GLP transfection	Danuglipron
AGYST(UniMod:21)DESSSSSLHATR	T411	P51116	FXR2	0.762836	-0.0356006	0	GLP transfection	Danuglipron
AHAS(UniMod:21)PFSGALTPSAPPGPEM(UniMod:35)NR	S122	O15027	SEC16A	0.351009	-0.407505	0	GLP transfection	Danuglipron
AHAWPS(UniMod:21)PYK	S345	Q8NFJ5	GPRC5A	0.0112808	-0.595664	0	GLP transfection	Danuglipron
AHFNAM(UniMod:35)FQPSS(UniMod:21)PTR	S893	Q8WUA4	GTF3C2	0.795729	-0.159314	0	GLP transfection	Danuglipron
AHFNAMFQPSS(UniMod:21)PTR	S893	Q8WUA4	GTF3C2	0.861375	-0.0312873	0	GLP transfection	Danuglipron
AHGC(UniMod:4)FPEGRS(UniMod:21)PPGAAASAAAKPPPLSAK	S71	Q7Z5L9	IRF2BP2	0.298256	-0.510731	0	GLP transfection	Danuglipron
AHHSS(UniMod:21)QEMSSEYR	S163	Q99447	PCYT2	0.911052	0.0250378	0	GLP transfection	Danuglipron
AHLDHIPDYTPPLLT(UniMod:21)TISPEQESDER	T98	Q8N2M8	CLASRP	0.356237	0.428368	0	GLP transfection	Danuglipron
AHLDHIPDYTPPLLTTIS(UniMod:21)PEQESDER	S101	Q8N2M8	CLASRP	0.998972	-0.000899865	0	GLP transfection	Danuglipron
AHLGS(UniMod:21)SDNVATM(UniMod:35)SNEER	S526	Q9Y6X4	FAM169A	0.51373	0.126861	0	GLP transfection	Danuglipron
AHLGS(UniMod:21)SDNVATMSNEER	S526	Q9Y6X4	FAM169A	0.398952	-0.711728	0	GLP transfection	Danuglipron
AHLS(UniMod:21)ENELEALEK	S797	P98175	RBM10	0.57453	-0.0539773	0	GLP transfection	Danuglipron
AHLTVGQAAAGGS(UniMod:21)GNLLTER	S329	Q99959	PKP2	0.0502095	-0.279594	0	GLP transfection	Danuglipron
AHPTLQAPS(UniMod:21)LEDVTK	S1002	Q96PE2	ARHGEF17	0.717514	-0.0930794	0	GLP transfection	Danuglipron
AHQGTGAGIS(UniMod:21)PVILNSGEGK	S147	Q8IZD4	DCP1B	0.646971	-0.219372	0	GLP transfection	Danuglipron
AHRLS(UniMod:21)AEERDQLLPNLR	S9	P61457	PCBD1	0.485074	-0.143027	0	GLP transfection	Danuglipron
AHS(UniMod:21)HEEASRPAATSTR	S74	Q96FS4	SIPA1	0.0133605	0.787502	1	GLP transfection	Danuglipron
AHS(UniMod:21)IQIM(UniMod:35)K	S123	Q02543	RPL18A	0.253628	-0.547837	0	GLP transfection	Danuglipron
AHS(UniMod:21)IQIMK	S123	Q02543	RPL18A	0.884837	-0.0208369	0	GLP transfection	Danuglipron
AHS(UniMod:21)LLFENSDSFSEDSSTLGR	S443	Q8IZ21	PHACTR4	0.385702	-0.188205	0	GLP transfection	Danuglipron
AHS(UniMod:21)LMELSPSAPPGGSPHLDSSR	S595	Q13586	STIM1	0.009035	-0.420018	0	GLP transfection	Danuglipron
AHS(UniMod:21)NPMADHTLR	S27	Q9UBP6	METTL1	0.0583934	0.745689	0	GLP transfection	Danuglipron
AHS(UniMod:21)PAEGASVESSSPGPK	S62	Q8NFG4	FLCN	0.476522	0.0746928	0	GLP transfection	Danuglipron
AHS(UniMod:21)SPASLQLGAVSPGTLTPTGVVSGPAATPTAQHLR	S127	P46937	YAP1	0.258095	0.141481	0	GLP transfection	Danuglipron
AHSEPLALC(UniMod:4)GETAPRDS(UniMod:21)PPASEAPASEPGYVNYTK	S373	Q66K64	DCAF15	0.815674	-0.123659	0	GLP transfection	Danuglipron
AHSLM(UniMod:35)ELSPSAPPGGS(UniMod:21)PHLDSSR	S608	Q13586	STIM1	0.316371	-0.503301	0	GLP transfection	Danuglipron
AHT(UniMod:21)PTPGIYM(UniMod:35)GRPTHSGGGGGGGGGGGGGGGGR	T202	Q13595	TRA2A	0.613558	0.556314	0	GLP transfection	Danuglipron
AHT(UniMod:21)PTPGIYM(UniMod:35)GR	T202	Q13595	TRA2A	0.678385	0.15367	0	GLP transfection	Danuglipron
AHT(UniMod:21)PTPGIYMGR	T202	Q13595	TRA2A	0.565873	0.134398	0	GLP transfection	Danuglipron
AIAM(UniMod:35)S(UniMod:21)LGQDIPM(UniMod:35)DQR	S1382	Q7Z6Z7	HUWE1	0.663652	0.0862988	0	GLP transfection	Danuglipron
AIAM(UniMod:35)S(UniMod:21)LGQDIPMDQR	S1382	Q7Z6Z7	HUWE1	0.192333	-0.229605	0	GLP transfection	Danuglipron
AIAMS(UniMod:21)LGQDIPMDQR	S1382	Q7Z6Z7	HUWE1	0.00303587	-0.125372	0	GLP transfection	Danuglipron
AIAMSLGQDIPMDQRAES(UniMod:21)PEEVAC(UniMod:4)R	S1395	Q7Z6Z7	HUWE1	0.53073	-0.310174	0	GLP transfection	Danuglipron
AIDIYEQVGTNAMDS(UniMod:21)PLLK	S195	P54920	NAPA	0.744375	0.0668916	0	GLP transfection	Danuglipron
AIEEGT(UniMod:21)LEEIEEEVR	T1396	P51532	SMARCA4	0.162064	1.17684	0	GLP transfection	Danuglipron
AIEPQKEEADENYNS(UniMod:21)VNTR	S117	Q12846	STX4	0.0919404	1.14867	0	GLP transfection	Danuglipron
AIGGIILT(UniMod:21)AS(UniMod:21)HNPGGPNGDFGIK	T115;S117	P36871	PGM1	0.00320529	-1.33243	1	GLP transfection	Danuglipron
AIGGIILT(UniMod:21)ASHNPGGPNGDFGIK	T115	P36871	PGM1	0.251876	-0.261533	0	GLP transfection	Danuglipron
AIGGIILTAS(UniMod:21)HNPGGPNGDFGIK	S117	P36871	PGM1	0.259311	-0.143871	0	GLP transfection	Danuglipron
AIGNIVTGTDEQT(UniMod:21)QVVIDAGALAVFPSLLTNPK	T328	P52292	KPNA2	0.102282	-1.23516	0	GLP transfection	Danuglipron
AIGSGESET(UniMod:21)PPSTPTAQEPSSSGGFEFFR	T992	Q4ADV7	RIC1	0.0854416	-0.656564	0	GLP transfection	Danuglipron
AIGSTSKPQES(UniMod:21)PK	S241	P18887	XRCC1	0.000430769	-0.603113	0	GLP transfection	Danuglipron
AIGVLTSGGDAQGMNAAVRAVTRMGIY(UniMod:21)VGAK	Y43	P17858	PFKL	0.0290437	-1.7973	1	GLP transfection	Danuglipron
AILDAEPGPRPALQPS(UniMod:21)PSIRLPLDAPLPGSK	S407	Q9BXI6	TBC1D10A	0.346894	-0.272201	0	GLP transfection	Danuglipron
AILDAEPGPRPALQPS(UniMod:21)PSIR	S407	Q9BXI6	TBC1D10A	0.451256	-0.14441	0	GLP transfection	Danuglipron
AINGPTSAS(UniMod:21)GDDISK	S587	P51114	FXR1	0.166444	-0.401809	0	GLP transfection	Danuglipron
AIPGDQHPES(UniMod:21)PVHTEPM(UniMod:35)GIQGR	S793	Q14676	MDC1	0.692695	0.0760188	0	GLP transfection	Danuglipron
AIPGDQHPES(UniMod:21)PVHTEPMGIQGR	S793	Q14676	MDC1	0.584018	-0.119766	0	GLP transfection	Danuglipron
AIPVS(UniMod:21)PSAVEEDEDEDGHTVVATAR	S1617	Q07157	TJP1	0.502038	0.327128	0	GLP transfection	Danuglipron
AIS(UniMod:21)AANLHLR	S2079	Q6P2Q9	PRPF8	0.02298	-0.717137	0	GLP transfection	Danuglipron
AIS(UniMod:21)ETEENSDELSGER	S166	Q00987	MDM2	0.924788	-0.0370364	0	GLP transfection	Danuglipron
AIS(UniMod:21)PTSATSSGR	S600	Q9Y4I1	MYO5A	0.245303	-0.124544	0	GLP transfection	Danuglipron
AIS(UniMod:21)SANLLVR	S176	Q32P44	EML3	0.0143542	0.862022	1	GLP transfection	Danuglipron
AIS(UniMod:21)SASIEGLMGR	S1323	Q9Y618	NCOR2	0.0279999	0.650285	0	GLP transfection	Danuglipron
AIS(UniMod:21)SDM(UniMod:35)FFGR	S432	Q8N6H7	ARFGAP2	0.122764	-1.37222	0	GLP transfection	Danuglipron
AIS(UniMod:21)SDMFFGR	S432	Q8N6H7	ARFGAP2	0.220745	0.435119	0	GLP transfection	Danuglipron
AIS(UniMod:21)TGSLASSTLNK	S908	Q12923	PTPN13	0.702795	0.0466873	0	GLP transfection	Danuglipron
AISAPTS(UniMod:21)PTR	S59	Q9NQG6	MIEF1	0.907461	0.202075	0	GLP transfection	Danuglipron
AISTPET(UniMod:21)PLTK	T130	Q14181	POLA2	0.067427	-0.386954	0	GLP transfection	Danuglipron
AISVRGDS(UniMod:21)EEAS(UniMod:21)GAEEEVGTVAAAATAGK	S802;S806	Q9Y467	SALL2	0.410225	-0.253077	0	GLP transfection	Danuglipron
AISVRGDS(UniMod:21)EEASGAEEEVGTVAAAATAGK	S802	Q9Y467	SALL2	0.968379	-0.0120122	0	GLP transfection	Danuglipron
AIT(UniMod:21)GASLADIMAK	T83	P83731	RPL24	0.0387831	0.4054	0	GLP transfection	Danuglipron
AIT(UniMod:21)PPLPESTVPFSNGVLK	T533	Q92667	AKAP1	0.187384	0.495591	0	GLP transfection	Danuglipron
AIT(UniMod:21)PPQQPYK	T692	Q9NYV4	CDK12	0.642553	0.0297642	0	GLP transfection	Danuglipron
AIT(UniMod:21)PQAQEELQK	T1760	Q02952	AKAP12	0.856421	0.03729	0	GLP transfection	Danuglipron
AITGAS(UniMod:21)LADIM(UniMod:35)AK	S86	P83731	RPL24	0.184925	-0.218916	0	GLP transfection	Danuglipron
AITGAS(UniMod:21)LADIMAK	S86	P83731	RPL24	0.968503	-0.00708523	0	GLP transfection	Danuglipron
AITS(UniMod:21)AYYR	S79	P57735	RAB25	0.428935	-0.129253	0	GLP transfection	Danuglipron
AITSLLGGGS(UniMod:21)PK	S2658	Q6KC79	NIPBL	0.294671	-0.0924439	0	GLP transfection	Danuglipron
AIWS(UniMod:21)QPELAYEEHHAHR	S47	Q8IYS1	PM20D2	0.117535	0.404397	0	GLP transfection	Danuglipron
AKDDDDS(UniMod:21)DIPTAQR	S493	O60271	SPAG9	0.0429441	-0.240144	0	GLP transfection	Danuglipron
AKDQNES(UniMod:21)LDEEM(UniMod:35)FYK	S666	Q96AC1	FERMT2	0.968728	0.0312219	0	GLP transfection	Danuglipron
AKDQNES(UniMod:21)LDEEMFYK	S666	Q96AC1	FERMT2	0.230608	0.641645	0	GLP transfection	Danuglipron
AKEVELVS(UniMod:21)E	S513	O60832	DKC1	0.621702	-0.274266	0	GLP transfection	Danuglipron
AKGPS(UniMod:21)PPGAK	S65	Q96S55	WRNIP1	0.012467	-0.128207	0	GLP transfection	Danuglipron
AKLEAQEM(UniMod:35)PSQLFTLGASEHS(UniMod:21)PLK	S433	Q92692	NECTIN2	0.487068	0.0822716	0	GLP transfection	Danuglipron
AKLEAQEMPSQLFTLGASEHS(UniMod:21)PLK	S433	Q92692	NECTIN2	0.235083	-0.858073	0	GLP transfection	Danuglipron
AKLVPS(UniMod:21)QEETKLSVEESEAAGDGVDTK	S421	P49321	NASP	0.979761	0.00422771	0	GLP transfection	Danuglipron
AKNS(UniMod:21)DLLTSPDVGLLK	S58	P05412	JUN	0.0796861	1.42471	0	GLP transfection	Danuglipron
AKNS(UniMod:21)PPQAPSTR	S761	Q8N1F8	STK11IP	0.0308144	-0.152753	0	GLP transfection	Danuglipron
AKNSDLLTS(UniMod:21)PDVGLLK	S63	P05412	JUN	0.267101	-0.849392	0	GLP transfection	Danuglipron
AKPAMPQDSVPS(UniMod:21)PR	S481	P53396	ACLY	0.669485	-0.0728235	0	GLP transfection	Danuglipron
AKPPADPAAAAS(UniMod:21)PC(UniMod:4)R	S125	Q9GZT9	EGLN1	0.928451	-0.0468235	0	GLP transfection	Danuglipron
AKPPPGGGEQEPPPPPAPQDVEMKEEAAT(UniMod:21)GGGSTGEADGK	T43	O43242	PSMD3	0.34943	-0.276001	0	GLP transfection	Danuglipron
AKPPPGGGEQEPPPPPAPQDVEMKEEAATGGGS(UniMod:21)TGEADGK	S47	O43242	PSMD3	0.238263	1.11808	0	GLP transfection	Danuglipron
AKPVGS(UniMod:21)PLFK	S283	Q92576	PHF3	0.676963	-0.104408	0	GLP transfection	Danuglipron
AKQDFLKTDS(UniMod:21)DSDLQLYK	S190	Q01433	AMPD2	0.251695	-0.989372	0	GLP transfection	Danuglipron
AKQEPEVNGGS(UniMod:21)GDAVPS(UniMod:21)GNEVSENM(UniMod:35)EEEAENQAESR	S745;S751	P49321	NASP	0.809337	0.0955912	0	GLP transfection	Danuglipron
AKS(UniMod:21)LDGVTNDR	S14	Q9UBM7	DHCR7	0.0832245	-0.278547	0	GLP transfection	Danuglipron
AKS(UniMod:21)MEGFQDLLNMRPDQSNVR	S1064	Q9UHW9	SLC12A6	0.683597	0.126678	0	GLP transfection	Danuglipron
AKS(UniMod:21)PISSGSGGSHM(UniMod:35)SGTSSSSGM(UniMod:35)K	S1223	Q15648	MED1	0.395925	0.107605	0	GLP transfection	Danuglipron
AKS(UniMod:21)PISSGSGGSHMSGTSSSSGM(UniMod:35)K	S1223	Q15648	MED1	0.940047	-0.01532	0	GLP transfection	Danuglipron
AKS(UniMod:21)PISSGSGGSHMSGTSSSSGMK	S1223	Q15648	MED1	0.0837668	-0.278964	0	GLP transfection	Danuglipron
AKS(UniMod:21)PMFPALGEASSDDDLFQSAK	S1169	Q641Q2	WASHC2A	0.096254	1.15316	0	GLP transfection	Danuglipron
AKS(UniMod:21)PQPPVEEEDEHFDDTVVC(UniMod:4)LDTYNC(UniMod:4)DLHFK	S271	Q00839	HNRNPU	0.764633	0.456883	0	GLP transfection	Danuglipron
AKS(UniMod:21)PT(UniMod:21)PDGSER	S146;T148	Q96MU7	YTHDC1	0.814385	-0.0682347	0	GLP transfection	Danuglipron
AKS(UniMod:21)PTPDGSER	S146	Q96MU7	YTHDC1	0.509716	-0.150101	0	GLP transfection	Danuglipron
AKS(UniMod:21)PTPESSTIASYVT(UniMod:21)LRK	S855;T868	Q9HAU0	PLEKHA5	0.00226465	1.68923	1	GLP transfection	Danuglipron
AKS(UniMod:21)PTPESSTIASYVTLRK	S855	Q9HAU0	PLEKHA5	0.95308	-0.0344563	0	GLP transfection	Danuglipron
AKS(UniMod:21)PTPESSTIASYVTLR	S855	Q9HAU0	PLEKHA5	0.73739	0.565487	0	GLP transfection	Danuglipron
AKS(UniMod:21)TQDLSEGISR	S178	P24588	AKAP5	0.991374	-0.0130134	0	GLP transfection	Danuglipron
AKSELT(UniMod:21)LTPDPAPPMAHSPLHR	T402	Q9NRA0	SPHK2	0.0923956	-0.470972	0	GLP transfection	Danuglipron
AKSPMFPALGEAS(UniMod:21)SDDDLFQSAK	S1179	Q641Q2	WASHC2A	0.259141	0.523092	0	GLP transfection	Danuglipron
AKSRSPGS(UniMod:21)PVGEGTGSPPK	S358	P35611	ADD1	0.239837	0.217858	0	GLP transfection	Danuglipron
AKT(UniMod:21)PEPGAQQSGFPTLSR	T322	Q9H9D4	ZNF408	0.73047	0.0616444	0	GLP transfection	Danuglipron
AKT(UniMod:21)PVTLK	T208	P42167	TMPO	0.15323	0.272289	0	GLP transfection	Danuglipron
AKTQT(UniMod:21)PPVS(UniMod:21)PAPQPTEER	T401;S405	Q14247	CTTN	0.283748	1.09194	0	GLP transfection	Danuglipron
AKTQT(UniMod:21)PPVSPAPQPTEER	T401	Q14247	CTTN	0.454093	1.2659	0	GLP transfection	Danuglipron
AKVT(UniMod:21)GPRLVSNHSLHETSSVFVDSLTK	T2517	P21333	FLNA	0.0459829	-0.23738	0	GLP transfection	Danuglipron
ALAAGADS(UniMod:21)PKTEEARPSPAPGPGTPTGTPTR	S132	Q4KMP7	TBC1D10B	0.56768	0.431949	0	GLP transfection	Danuglipron
ALAAGADS(UniMod:21)PK	S132	Q4KMP7	TBC1D10B	0.348896	0.48027	0	GLP transfection	Danuglipron
ALAAVPS(UniMod:21)AGSVQR	S1276	Q14160	SCRIB	0.0979695	-0.361819	0	GLP transfection	Danuglipron
ALAM(UniMod:35)PGRPES(UniMod:21)PPVFR	S375	Q63ZY3	KANK2	0.194293	-0.0826398	0	GLP transfection	Danuglipron
ALAMPGRPES(UniMod:21)PPVFR	S375	Q63ZY3	KANK2	0.636954	-0.125907	0	GLP transfection	Danuglipron
ALANVNIGS(UniMod:21)LIC(UniMod:4)NVGAGGPAPAAGAAPAGGPAPSTAAAPAEEK	S58	P05386	RPLP1	0.838135	0.0431941	0	GLP transfection	Danuglipron
ALASNTSFFSGC(UniMod:4)S(UniMod:21)PIEEEAH	S1225	O95239	KIF4A	0.976843	0.0156892	0	GLP transfection	Danuglipron
ALDDFVLGS(UniMod:21)AR	S19	O60831	PRAF2	0.667436	-0.0940873	0	GLP transfection	Danuglipron
ALDIDS(UniMod:21)DEESEPK	S392	Q96DR7	ARHGEF26	0.31693	0.501689	0	GLP transfection	Danuglipron
ALDS(UniMod:21)NS(UniMod:21)LENDDLSAPGREPGHFNPESR	S766;S768	Q32MZ4	LRRFIP1	0.996693	-0.00088228	0	GLP transfection	Danuglipron
ALDSNS(UniMod:21)LENDDLSAPGREPGHFNPESR	S768	Q32MZ4	LRRFIP1	0.959123	-0.03669	0	GLP transfection	Danuglipron
ALDSNS(UniMod:21)LENDDLSAPGR	S768	Q32MZ4	LRRFIP1	0.974919	0.0146089	0	GLP transfection	Danuglipron
ALDVSAS(UniMod:21)DDEIAR	S187	P13798	APEH	0.504804	0.194181	0	GLP transfection	Danuglipron
ALEAELDAQHLSETFDNIDNLS(UniMod:21)PK	S780	P25054	APC	0.0107264	0.495144	0	GLP transfection	Danuglipron
ALEEGDGSVSGSS(UniMod:21)PR	S432	Q8N3X1	FNBP4	0.695195	-0.163823	0	GLP transfection	Danuglipron
ALELPLAAS(UniMod:21)S(UniMod:21)IPRPRTPSPESHR	S631;S632	Q66K74	MAP1S	0.758242	0.467483	0	GLP transfection	Danuglipron
ALES(UniMod:21)PERPFLAILGGAK	S203	P00558	PGK1	0.932885	0.0175346	0	GLP transfection	Danuglipron
ALETIPIT(UniMod:21)PVER	T3996	Q2LD37	BLTP1	0.572393	-0.123699	0	GLP transfection	Danuglipron
ALEVAGPDGQASAISPAS(UniMod:21)PR	S370	Q0VDD7	BRME1	0.550966	0.418703	0	GLP transfection	Danuglipron
ALGERVS(UniMod:21)IL	S910	Q15139	PRKD1	0.158834	-0.19518	0	GLP transfection	Danuglipron
ALGGDVS(UniMod:21)DQSLESHSQK	S491	Q9UKJ3	GPATCH8	0.941078	-0.0283173	0	GLP transfection	Danuglipron
ALGGDVSDQSLESHS(UniMod:21)QK	S499	Q9UKJ3	GPATCH8	0.256171	0.203349	0	GLP transfection	Danuglipron
ALGQAASDNS(UniMod:21)GPEDAKR	S1205	Q15155	NOMO1	0.843754	-0.119178	0	GLP transfection	Danuglipron
ALGSNDPMQS(UniMod:21)ILNS(UniMod:21)LEQQHEEEKR	S609;S613	Q9NQT8	KIF13B	0.0572711	-0.380144	0	GLP transfection	Danuglipron
ALGSNDPMQSILNS(UniMod:21)LEQQHEEEKR	S613	Q9NQT8	KIF13B	0.109536	-0.397053	0	GLP transfection	Danuglipron
ALGVIS(UniMod:21)NFQSSPK	S409	O94876	TMCC1	0.842432	-0.0347406	0	GLP transfection	Danuglipron
ALHSFIT(UniMod:21)PPTTPQLR	T270	Q8IVT5	KSR1	0.885462	-0.0513835	0	GLP transfection	Danuglipron
ALIAQLPS(UniMod:21)PAIDHEQLR	S1935	O94854	MACF1	0.0537898	-0.118648	0	GLP transfection	Danuglipron
ALIRS(UniMod:21)PSLAK	S14	Q5SW96	LDLRAP1	0.0273859	-0.907212	1	GLP transfection	Danuglipron
ALLET(UniMod:21)ASPR	T45	Q96BT3	CENPT	0.0699537	0.592133	0	GLP transfection	Danuglipron
ALLSLRS(UniMod:21)PK	S247	Q9UNF1	MAGED2	0.285325	-0.153274	0	GLP transfection	Danuglipron
ALLSS(UniMod:21)PEGEEK	S3932	O75592	MYCBP2	0.134403	-0.299645	0	GLP transfection	Danuglipron
ALLVLGLVS(UniMod:21)C(UniMod:4)T(UniMod:21)FFLAVNGLYSSSDDVIELTPSNFNR	S10;T12	Q15084	PDIA6	0.202657	0.257977	0	GLP transfection	Danuglipron
ALMGS(UniMod:21)PQLVAAVVR	S182	P14923	JUP	0.273531	0.224922	0	GLP transfection	Danuglipron
ALMTSHGSVEGRS(UniMod:21)PSSNDK	S866	Q9H8V3	ECT2	0.390288	-0.449377	0	GLP transfection	Danuglipron
ALNHSVEDIEPDLLT(UniMod:21)PR	T210	Q8IWR0	ZC3H7A	0.22473	0.378662	0	GLP transfection	Danuglipron
ALNSALAEEIT(UniMod:21)LHY(UniMod:21)AR	T554;Y557	Q6ZSY5	PPP1R3F	0.568368	-0.190754	0	GLP transfection	Danuglipron
ALPAAHIPAPPHEGS(UniMod:21)PR	S208	P17029	ZKSCAN1	0.361555	0.503522	0	GLP transfection	Danuglipron
ALPDSQQVPSS(UniMod:21)PASK	S850	O14924	RGS12	0.921291	0.0348988	0	GLP transfection	Danuglipron
ALPLEAEPPPGPPS(UniMod:21)PSVTTEGQAVKPEPT	S599	Q8N554	ZNF276	0.442232	0.0556684	0	GLP transfection	Danuglipron
ALPNNTSSS(UniMod:21)PQPK	S315	P04637	TP53	0.017872	-0.272084	0	GLP transfection	Danuglipron
ALPPVPS(UniMod:21)QDDIPLSRPK	S25	Q96Q45	TMEM237	0.0253919	-0.445188	0	GLP transfection	Danuglipron
ALPQT(UniMod:21)PRPR	T1492	Q9UQ35	SRRM2	0.637227	0.0939342	0	GLP transfection	Danuglipron
ALPSLNTGSS(UniMod:21)S(UniMod:21)PR	S326;S327	O14545	TRAFD1	0.512334	0.616319	0	GLP transfection	Danuglipron
ALPSLNTGSSS(UniMod:21)PR	S327	O14545	TRAFD1	0.572553	0.0947773	0	GLP transfection	Danuglipron
ALQADSPHSSSGMSEVHSPGEHSGQSQGPPT(UniMod:21)PPTTPK	T236	P48436	SOX9	0.162636	-1.44862	0	GLP transfection	Danuglipron
ALQAPHS(UniMod:21)PSK	S43	Q96AQ6	PBXIP1	0.488122	0.299832	0	GLP transfection	Danuglipron
ALQDS(UniMod:21)APDRPSPVER	S998	Q9H9B1	EHMT1	0.108234	-0.153472	0	GLP transfection	Danuglipron
ALQEELS(UniMod:21)QAK	S878	Q9BQS8	FYCO1	0.636527	0.033793	0	GLP transfection	Danuglipron
ALQEGEGDLSISADRLS(UniMod:21)EK	S312	P49589	CARS1	0.409629	0.70725	0	GLP transfection	Danuglipron
ALQLSNS(UniMod:21)PGASSAFLK	S983	Q12802	AKAP13	0.746813	-0.0388577	0	GLP transfection	Danuglipron
ALQS(UniMod:21)PALGLR	S330	P46940	IQGAP1	0.130851	0.312659	0	GLP transfection	Danuglipron
ALRPPTS(UniMod:21)PGVFGALQNFK	S655	O75151	PHF2	0.0198598	0.795901	1	GLP transfection	Danuglipron
ALS(UniMod:21)EGEEITAAPER	S136	O43822	CFAP410	0.199436	-0.505643	0	GLP transfection	Danuglipron
ALS(UniMod:21)GRAS(UniMod:21)PVPAPSSGLHAAVR	S858;S862	Q9P206	KIAA1522	0.00289916	-0.606983	0	GLP transfection	Danuglipron
ALS(UniMod:21)HDSIFIPESGQDATRPVR	S92	Q6NV74	CRACDL	0.0187585	-0.20964	0	GLP transfection	Danuglipron
ALS(UniMod:21)ISPLSDASLDLQR	S234	P10070	GLI2	0.502874	0.472688	0	GLP transfection	Danuglipron
ALS(UniMod:21)IYEALGGPHDPNVAK	S361	Q6P597	KLC3	0.06776	0.29241	0	GLP transfection	Danuglipron
ALS(UniMod:21)PEGALR	S502	Q96JN8	NEURL4	0.0443804	0.826979	1	GLP transfection	Danuglipron
ALS(UniMod:21)PGLEESGLGLLAR	S1857	O15417	TNRC18	0.0330494	0.803353	1	GLP transfection	Danuglipron
ALS(UniMod:21)PLSPVAIEQTSLK	S605	Q96K83	ZNF521	0.194067	0.443909	0	GLP transfection	Danuglipron
ALS(UniMod:21)PVIPLIPR	S4738	O14686	KMT2D	0.252976	0.334025	0	GLP transfection	Danuglipron
ALS(UniMod:21)RQEM(UniMod:35)QEVQSSR	S189	P22626	HNRNPA2B1	0.0281476	-0.312693	0	GLP transfection	Danuglipron
ALS(UniMod:21)RQEMQEVQSSR	S189	P22626	HNRNPA2B1	0.0598545	-0.211225	0	GLP transfection	Danuglipron
ALS(UniMod:21)RQLSSGVSEIR	S78	P04792	HSPB1	0.0938062	0.453873	0	GLP transfection	Danuglipron
ALS(UniMod:21)SAGPIPIRPPIVPVK	S579	Q765P7	MTSS2	0.0027933	0.340791	0	GLP transfection	Danuglipron
ALS(UniMod:21)TM(UniMod:35)DLQK	S101	Q9HD42	CHMP1A	0.399583	-0.243196	0	GLP transfection	Danuglipron
ALS(UniMod:21)TMDLQK	S101	Q9HD42	CHMP1A	0.132681	-0.36063	0	GLP transfection	Danuglipron
ALS(UniMod:21)YASLDKEDLLSPINQNTLQR	S1385	Q6R327	RICTOR	0.739543	-0.0663315	0	GLP transfection	Danuglipron
ALS(UniMod:21)YASLDK	S1385	Q6R327	RICTOR	0.297488	-0.091812	0	GLP transfection	Danuglipron
ALSAAVADS(UniMod:21)LTNSPR	S905	Q14687	GSE1	0.735278	-0.185292	0	GLP transfection	Danuglipron
ALSAAVADSLT(UniMod:21)NSPR	T907	Q14687	GSE1	0.137163	-0.384135	0	GLP transfection	Danuglipron
ALSGRAS(UniMod:21)PVPAPSSGLHAAVR	S862	Q9P206	KIAA1522	0.255903	-0.444383	0	GLP transfection	Danuglipron
ALSGTS(UniMod:21)PDDVQPGPSVGPPSK	S138	Q9Y314	NOSIP	0.67383	0.0806459	0	GLP transfection	Danuglipron
ALSKHLPSSDSM(UniMod:35)S(UniMod:21)LKVDVEALENSAGATYIR	S513	O76094	SRP72	0.757144	0.379444	0	GLP transfection	Danuglipron
ALSSGGSITS(UniMod:21)PPLS(UniMod:21)PALPK	S26;S30	Q6Y7W6	GIGYF2	0.172749	-0.407005	0	GLP transfection	Danuglipron
ALSSGGSITS(UniMod:21)PPLSPALPK	S26	Q6Y7W6	GIGYF2	0.103822	-0.265243	0	GLP transfection	Danuglipron
ALSSLHGDDQDS(UniMod:21)EDEVLTIPEVK	S2409	P11717	IGF2R	0.0690289	1.10553	0	GLP transfection	Danuglipron
ALSYAS(UniMod:21)LDKEDLLSPINQNTLQR	S1388	Q6R327	RICTOR	0.977532	0.0170669	0	GLP transfection	Danuglipron
ALTADLPKQS(UniMod:21)ISFPEGLR	S387	O94887	FARP2	0.0161771	0.641644	0	GLP transfection	Danuglipron
ALTS(UniMod:21)ADGAS(UniMod:21)EEQSQNDEDNQGSEK	S292;S297	Q92552	MRPS27	0.401893	-0.961838	0	GLP transfection	Danuglipron
ALTT(UniMod:21)PTHYK	T546	P52948	NUP98	0.0396045	-0.395769	0	GLP transfection	Danuglipron
ALVAT(UniMod:21)PGKK	T121	P19338	NCL	0.139514	-0.367469	0	GLP transfection	Danuglipron
ALVEFES(UniMod:21)NPEETREPGS(UniMod:21)PPSVQR	S37;S47	Q9H6F5	CCDC86	0.596029	0.324967	0	GLP transfection	Danuglipron
ALVEFESNPEETREPGS(UniMod:21)PPSVQR	S47	Q9H6F5	CCDC86	0.878425	0.0225122	0	GLP transfection	Danuglipron
ALVHQLS(UniMod:21)NESR	S437	Q9H4L5	OSBPL3	0.281287	-0.261266	0	GLP transfection	Danuglipron
ALVVPEPEPDS(UniMod:21)DSNQER	S136	Q5VTR2	RNF20	0.260013	-0.370998	0	GLP transfection	Danuglipron
ALVVPEPEPDSDS(UniMod:21)NQERK	S138	Q5VTR2	RNF20	0.0705943	-0.982006	0	GLP transfection	Danuglipron
ALVVPEPEPDSDS(UniMod:21)NQER	S138	Q5VTR2	RNF20	0.268137	0.305748	0	GLP transfection	Danuglipron
AM(UniMod:35)AATLGAGT(UniMod:21)PPRPQAR	T34	P58107	EPPK1	0.72279	0.173013	0	GLP transfection	Danuglipron
AM(UniMod:35)KPPGGESSNLFGS(UniMod:21)PEEATPSSRPNR	S30	Q9H910	JPT2	0.887669	-0.0493948	0	GLP transfection	Danuglipron
AM(UniMod:35)LDQLMGTS(UniMod:21)R	S18	Q9Y383	LUC7L2	0.989854	0.0100809	0	GLP transfection	Danuglipron
AM(UniMod:35)LDSGIYPPGS(UniMod:21)PGK	S133	O95295	SNAPIN	0.479988	-0.136884	0	GLP transfection	Danuglipron
AM(UniMod:35)S(UniMod:21)LNTLNVDAPR	S466	Q6P597	KLC3	0.61401	-0.111742	0	GLP transfection	Danuglipron
AM(UniMod:35)S(UniMod:21)TTSISSPQPGK	S269	Q9UJU6	DBNL	0.644086	0.149479	0	GLP transfection	Danuglipron
AM(UniMod:35)TLS(UniMod:21)PQEEVAAGQM(UniMod:35)ASSSR	S317	Q9Y6A5	TACC3	0.302395	-0.46398	0	GLP transfection	Danuglipron
AM(UniMod:35)TLS(UniMod:21)PQEEVAAGQMASSSR	S317	Q9Y6A5	TACC3	0.248727	-0.511148	0	GLP transfection	Danuglipron
AM(UniMod:35)VS(UniMod:21)EFLKQAWFIENEEQEYVQTVK	S5	P04083	ANXA1	0.561972	0.277577	0	GLP transfection	Danuglipron
AMADELS(UniMod:21)EK	S37	Q03135	CAV1	0.394706	-1.68445	0	GLP transfection	Danuglipron
AMIVPSS(UniMod:21)PSK	S3793	Q01484	ANK2	0.428373	0.688896	0	GLP transfection	Danuglipron
AMKPPGGESSNLFGS(UniMod:21)PEEATPSSRPNR	S30	Q9H910	JPT2	0.0493274	-1.33802	1	GLP transfection	Danuglipron
AMLDQLMGTS(UniMod:21)R	S18	Q9Y383	LUC7L2	0.208234	0.36478	0	GLP transfection	Danuglipron
AMLDSGIYPPGS(UniMod:21)PGK	S133	O95295	SNAPIN	0.305397	-0.110568	0	GLP transfection	Danuglipron
AMS(UniMod:21)EVTSLHEDDWR	S432	Q86X29	LSR	0.182484	0.826627	0	GLP transfection	Danuglipron
AMS(UniMod:21)LNTLNVDAPR	S466	Q6P597	KLC3	0.144153	-0.137355	0	GLP transfection	Danuglipron
AMS(UniMod:21)TTSISSPQPGK	S269	Q9UJU6	DBNL	0.325027	0.495989	0	GLP transfection	Danuglipron
AMSEVTS(UniMod:21)LHEDDWR	S436	Q86X29	LSR	0.820159	0.179975	0	GLP transfection	Danuglipron
AMSSGGS(UniMod:21)GGGVPEQEDSVLFR	S8	Q16637	SMN1	0.000727018	-1.22755	1	GLP transfection	Danuglipron
AMTLS(UniMod:21)PQEEVAAGQMASSSR	S317	Q9Y6A5	TACC3	0.800718	0.0194744	0	GLP transfection	Danuglipron
AMVDSQQKS(UniMod:21)PVKR	S1382	Q03001	DST	0.986084	0.00389688	0	GLP transfection	Danuglipron
AMVDSQQKS(UniMod:21)PVK	S1382	Q03001	DST	0.772002	0.0665986	0	GLP transfection	Danuglipron
ANAS(UniMod:21)PQKPLDLK	S956	Q9Y618	NCOR2	0.877032	-0.0701638	0	GLP transfection	Danuglipron
ANEAGGQVGPEAPRPPET(UniMod:21)SPEMR	T284	Q8N3D4	EHBP1L1	0.237811	-0.168528	0	GLP transfection	Danuglipron
ANESS(UniMod:21)PKPVGPPPER	S134	Q9BQI0	AIF1L	0.268869	-0.642853	0	GLP transfection	Danuglipron
ANLQQAIVT(UniMod:21)PLKPVDNTYYK	T72	Q9ULW0	TPX2	0.604909	0.0683838	0	GLP transfection	Danuglipron
ANM(UniMod:35)HISES(UniMod:21)QQEFFR	S95	Q9H246	C1orf21	0.0724577	-1.3652	0	GLP transfection	Danuglipron
ANM(UniMod:35)PLHVRRS(UniMod:21)SDPALIGLSTSVSDSNFSSEEPSR	S143	Q8TEW0	PARD3	0.446616	0.740933	0	GLP transfection	Danuglipron
ANMHISES(UniMod:21)QQEFFR	S95	Q9H246	C1orf21	0.184582	1.34772	0	GLP transfection	Danuglipron
ANNS(UniMod:21)QEPSPQLASSVASTR	S309	Q96HC4	PDLIM5	0.0579454	-0.268219	0	GLP transfection	Danuglipron
ANS(UniMod:21)DDERPVASDNDDEK	S212	Q8WVC0	LEO1	0.498255	-0.716778	0	GLP transfection	Danuglipron
ANS(UniMod:21)DIISLNFR	S301	Q8TC76	FAM110B	0.456708	-0.213632	0	GLP transfection	Danuglipron
ANS(UniMod:21)DTDLVTSESR	S48	Q9P2P5	HECW2	0.315165	0.555162	0	GLP transfection	Danuglipron
ANS(UniMod:21)FVGTAQYVSPELLTEK	S241	O15530	PDPK1	0.241932	0.464675	0	GLP transfection	Danuglipron
ANS(UniMod:21)GGVDLDSSGEFASIEK	S1167	Q92766	RREB1	0.129621	0.286992	0	GLP transfection	Danuglipron
ANS(UniMod:21)LGDLYAQK	S231	Q13009	TIAM1	0.910401	-0.0128317	0	GLP transfection	Danuglipron
ANS(UniMod:21)MEGLMPR	S576	O43306	ADCY6	0.0763558	0.392571	0	GLP transfection	Danuglipron
ANS(UniMod:21)PEKPPEAGAAHKPR	S212	Q9UFC0	LRWD1	0.77366	-0.0462658	0	GLP transfection	Danuglipron
ANS(UniMod:21)PEKPPEAGAAHK	S212	Q9UFC0	LRWD1	0.920848	-0.03869	0	GLP transfection	Danuglipron
ANS(UniMod:21)PSLFGTEGKPK	S587	Q96B97	SH3KBP1	0.102794	-0.57673	0	GLP transfection	Danuglipron
ANS(UniMod:21)TSDSVFTETPSPVLK	S89	Q9UKI2	CDC42EP3	0.00277528	0.493519	0	GLP transfection	Danuglipron
ANSWQLVET(UniMod:21)PEKR	T915	Q9Y2H0	DLGAP4	0.492895	-0.0454652	0	GLP transfection	Danuglipron
ANSWQLVET(UniMod:21)PEK	T915	Q9Y2H0	DLGAP4	0.800731	-0.0294417	0	GLP transfection	Danuglipron
ANTPDS(UniMod:21)DITEKTEDSSVPETPDNERK	S57	Q9H4L7	SMARCAD1	0.034805	-0.6151	0	GLP transfection	Danuglipron
ANYDVLES(UniMod:21)QK	S46	O00233	PSMD9	0.629902	0.197052	0	GLP transfection	Danuglipron
APAAGES(UniMod:21)LSGTR	S18	Q9BXI6	TBC1D10A	0.5474	-0.326851	0	GLP transfection	Danuglipron
APAASEGNHTDGAEEAAGSC(UniMod:4)AQAPSHS(UniMod:21)PPNKPK	S327	Q92560	BAP1	0.514976	-0.169785	0	GLP transfection	Danuglipron
APAGPSLEETSVSS(UniMod:21)PK	S643	Q6AI08	HEATR6	0.390586	-0.547389	0	GLP transfection	Danuglipron
APAGQEEPGT(UniMod:21)PPSSPLSAEQLDR	T60	P13051	UNG	0.63538	-0.062781	0	GLP transfection	Danuglipron
APAPAAPRS(UniMod:21)PNLAGK	S77	Q9Y4B5	MTCL1	0.14522	-0.133204	0	GLP transfection	Danuglipron
APAPLGT(UniMod:21)VADSLRASDGQLQAK	T193	Q9BRG2	SH2D3A	0.32849	0.291295	0	GLP transfection	Danuglipron
APAPPPKPET(UniMod:21)PEK	T1705	Q9ULL5	PRR12	0.00634881	0.125336	0	GLP transfection	Danuglipron
APAPS(UniMod:21)PAKEER	S124	O75781	PALM	0.105299	-0.296464	0	GLP transfection	Danuglipron
APAPVVLGS(UniMod:21)PVVLGPPVGQAR	S164	Q6ZN55	ZNF574	0.125634	0.951981	0	GLP transfection	Danuglipron
APAS(UniMod:21)PGAGNPPGTPK	S627	Q9ULD9	ZNF608	0.928075	-0.00896976	0	GLP transfection	Danuglipron
APAS(UniMod:21)VPETPTAVTAPHSSSWDTYYQPR	S28	O95870	ABHD16A	0.164001	-0.11808	0	GLP transfection	Danuglipron
APASVPETPT(UniMod:21)AVTAPHSSSWDTYYQPR	T34	O95870	ABHD16A	0.417223	-0.361633	0	GLP transfection	Danuglipron
APATSAPKGGPATPSSKGDPT(UniMod:21)LPAVT(UniMod:21)PPSPK	T1466;T1471	E9PAV3	NACA	0.100949	-0.458181	0	GLP transfection	Danuglipron
APDPQDPQDAES(UniMod:21)DSATGSQR	S343	Q8TBC5	ZSCAN18	0.522822	-0.719307	0	GLP transfection	Danuglipron
APDPQDPQDAESDSATGS(UniMod:21)QR	S349	Q8TBC5	ZSCAN18	0.75175	-0.202314	0	GLP transfection	Danuglipron
APDS(UniMod:21)LENVISNAVPGR	S145	Q8N9N5	BANP	0.950746	-0.0206576	0	GLP transfection	Danuglipron
APEAAVSEDGKS(UniMod:21)DDELLSSK	S199	Q8NEY1	NAV1	0.0384552	-0.161153	0	GLP transfection	Danuglipron
APEEGDAEVM(UniMod:35)QLGSSS(UniMod:21)PPPAR	S84	Q6NUJ5	PWWP2B	0.504795	-0.592154	0	GLP transfection	Danuglipron
APEKPLHEVPS(UniMod:21)GNSLLSSETILR	S79	Q96B97	SH3KBP1	0.960721	0.0318969	0	GLP transfection	Danuglipron
APESPPS(UniMod:21)ADPALVAGPAEEAEC(UniMod:4)PPPRQPQPAQNVLAAPR	S13	Q6EEV4	POLR2M	0.571742	-0.365467	0	GLP transfection	Danuglipron
APGMNS(UniMod:21)LEQGMVGLK	S182	Q9BYJ9	YTHDF1	0.733589	-0.0808885	0	GLP transfection	Danuglipron
APGYPSS(UniMod:21)PVTTASGTTLR	S2519	Q9HCK8	CHD8	0.395815	-0.113614	0	GLP transfection	Danuglipron
APIASIHS(UniMod:21)FELDLL	S84	Q13015	MLLT11	0.669281	0.121183	0	GLP transfection	Danuglipron
APIDTS(UniMod:21)DVEEK	S306	Q06265	EXOSC9	0.466511	0.387139	0	GLP transfection	Danuglipron
APKDS(UniMod:21)EEIDDVTR	S121	Q9Y388	RBMX2	0.333514	-0.113917	0	GLP transfection	Danuglipron
APKIS(UniMod:21)IPDVDLDLK	S4850	Q09666	AHNAK	0.504054	0.454904	0	GLP transfection	Danuglipron
APKIS(UniMod:21)M(UniMod:35)PDLDLHLK	S2387	Q09666	AHNAK	0.4645	-0.279247	0	GLP transfection	Danuglipron
APKIS(UniMod:21)MPDFDLHLK	S2580	Q09666	AHNAK	0.350332	-0.501111	0	GLP transfection	Danuglipron
APKIS(UniMod:21)MPDFDLHLK	S2580	Q09666	AHNAK	0.350332	-0.501111	0	GLP transfection	Danuglipron
APKIS(UniMod:21)MPDFDLHLK	S2580	Q09666	AHNAK	0.350332	-0.501111	0	GLP transfection	Danuglipron
APKIS(UniMod:21)MPDFDLHLK	S2580	Q09666	AHNAK	0.350332	-0.501111	0	GLP transfection	Danuglipron
APKIS(UniMod:21)MPDFDLNLK	S3672	Q09666	AHNAK	0.128195	-0.975942	0	GLP transfection	Danuglipron
APKIS(UniMod:21)MPDIDLNLK	S2708	Q09666	AHNAK	0.571863	0.290908	0	GLP transfection	Danuglipron
APKIS(UniMod:21)MPDIDLNLK	S2708	Q09666	AHNAK	0.571863	0.290908	0	GLP transfection	Danuglipron
APKIS(UniMod:21)MPDIDLNLK	S2708	Q09666	AHNAK	0.571863	0.290908	0	GLP transfection	Danuglipron
APKIS(UniMod:21)MPDIDLNLK	S2708	Q09666	AHNAK	0.571863	0.290908	0	GLP transfection	Danuglipron
APKIS(UniMod:21)MPDIDLNLK	S2708	Q09666	AHNAK	0.571863	0.290908	0	GLP transfection	Danuglipron
APKIS(UniMod:21)MPDIDLNLK	S2708	Q09666	AHNAK	0.571863	0.290908	0	GLP transfection	Danuglipron
APKIS(UniMod:21)MPDVDLHLK	S1654	Q09666	AHNAK	0.724167	-0.182184	0	GLP transfection	Danuglipron
APKIS(UniMod:21)MPDVDLHLK	S1654	Q09666	AHNAK	0.724167	-0.182184	0	GLP transfection	Danuglipron
APKIS(UniMod:21)MPDVDLHLK	S1654	Q09666	AHNAK	0.724167	-0.182184	0	GLP transfection	Danuglipron
APKIS(UniMod:21)MPDVDLHLK	S1654	Q09666	AHNAK	0.724167	-0.182184	0	GLP transfection	Danuglipron
APKM(UniMod:35)S(UniMod:21)LPDVDLDLK	S1068	Q09666	AHNAK	0.425678	0.789708	0	GLP transfection	Danuglipron
APKS(UniMod:21)PDALESAQSEEEVDELSLIDHNEIMSR	S652	Q13905	RAPGEF1	0.880099	-0.0721529	0	GLP transfection	Danuglipron
APLKPYPVS(UniMod:21)PSDK	S1047	P41252	IARS1	0.649065	-0.0430962	0	GLP transfection	Danuglipron
APLS(UniMod:21)PSLLIR	S143	O75807	PPP1R15A	0.118011	-0.198964	0	GLP transfection	Danuglipron
APLS(UniMod:21)PSLNSRPSPISATPPALVPETR	S365	Q6P3S6	FBXO42	0.0128479	-0.236825	0	GLP transfection	Danuglipron
APNT(UniMod:21)PDILEIEFKK	T219	P00966	ASS1	0.101421	-0.387671	0	GLP transfection	Danuglipron
APPAPGPASGGS(UniMod:21)GEVDELFDVK	S13	O14579	COPE	0.979014	0.017695	0	GLP transfection	Danuglipron
APPGAPGPGPGSGAPGS(UniMod:21)QEEEEEPGLVEGDPGDGAIEDPELEAIK	S95	Q86U42	PABPN1	0.0799604	1.73327	0	GLP transfection	Danuglipron
APPGLTPAPAS(UniMod:21)PPVLPR	S109	C9J069	AJM1	0.732259	-0.0666704	0	GLP transfection	Danuglipron
APPPPSS(UniMod:21)PPPGGAPDGSEPSPDFPALLVEK	S263	O00459	PIK3R2	0.297923	-0.651098	0	GLP transfection	Danuglipron
APPQTHLPSGASSGTGSASATHGGGS(UniMod:21)PPGTR	S113	P46379	BAG6	0.297557	0.354946	0	GLP transfection	Danuglipron
APPSSGAPPASTAQAPC(UniMod:4)GQAAY(UniMod:21)GQFGQGDVQNGPSSTVQMQR	Y83	P53992	SEC24C	0.0634155	-1.27045	0	GLP transfection	Danuglipron
APPTLQAETATKPQATSAPS(UniMod:21)PAPK	S674	A8CG34	POM121C	0.805876	-0.0381455	0	GLP transfection	Danuglipron
APQAGAHTPLTPQPGLAPQQQS(UniMod:21)PK	S723	O15063	GARRE1	0.116233	-0.213107	0	GLP transfection	Danuglipron
APQQQPPPQQPPPPQPPPQQPPPPPSYS(UniMod:21)PAR	S718	Q9BUJ2	HNRNPUL1	0.434552	0.728669	0	GLP transfection	Danuglipron
APQTLPS(UniMod:21)PEADALAGSK	S159	P31274	HOXC9	0.612869	0.0931247	0	GLP transfection	Danuglipron
APQTSSS(UniMod:21)PPPVRR	S696	Q8IYB3	SRRM1	0.409584	-0.403334	0	GLP transfection	Danuglipron
APQTSSS(UniMod:21)PPPVR	S696	Q8IYB3	SRRM1	0.184273	-0.10674	0	GLP transfection	Danuglipron
APS(UniMod:21)AS(UniMod:21)PLALHASR	S484;S486	Q8N3F8	MICALL1	0.162568	-0.346171	0	GLP transfection	Danuglipron
APS(UniMod:21)DSS(UniMod:21)LGTPSDGRPELR	S296;S299	Q15642	TRIP10	0.96035	0.0526951	0	GLP transfection	Danuglipron
APS(UniMod:21)DSSLGTPSDGRPELR	S296	Q15642	TRIP10	0.0103682	-0.27427	0	GLP transfection	Danuglipron
APS(UniMod:21)IDGKEELDLAEK	S387	Q9H0E9	BRD8	0.625657	0.163521	0	GLP transfection	Danuglipron
APS(UniMod:21)IHGGSGGR	S35	P08727	KRT19	0.0739748	-0.22186	0	GLP transfection	Danuglipron
APS(UniMod:21)LTDLVK	S1055	O15014	ZNF609	0.858952	-0.0398507	0	GLP transfection	Danuglipron
APS(UniMod:21)LTNDEVEEFR	S539	Q13206	DDX10	0.0243707	1.50773	1	GLP transfection	Danuglipron
APS(UniMod:21)PAPRPVPGSPAR	S1451	Q5TZA2	CROCC	0.325625	0.231435	0	GLP transfection	Danuglipron
APS(UniMod:21)PAPSSVPLGSEKPSNVSQDR	S2401	O75179	ANKRD17	0.139568	-0.320523	0	GLP transfection	Danuglipron
APS(UniMod:21)PAPSSVPLGSEK	S2401	O75179	ANKRD17	0.337778	0.320642	0	GLP transfection	Danuglipron
APS(UniMod:21)PDPDLVQR	S319	Q8WXX7	AUTS2	0.789502	-0.0218623	0	GLP transfection	Danuglipron
APS(UniMod:21)PPLSQVFQTR	S564	Q9NRA8	EIF4ENIF1	0.0495521	0.489099	0	GLP transfection	Danuglipron
APS(UniMod:21)PPPPGSEAAPS(UniMod:21)PSKR	S687;S698	Q96GP6	SCARF2	0.0931008	-0.674544	0	GLP transfection	Danuglipron
APS(UniMod:21)PPPPGSEAAPSPSKR	S687	Q96GP6	SCARF2	0.965413	0.0101953	0	GLP transfection	Danuglipron
APS(UniMod:21)PPPPGSEAAPSPSK	S687	Q96GP6	SCARF2	0.0891283	0.405511	0	GLP transfection	Danuglipron
APS(UniMod:21)PPPTASNSSNSQSEK	S377	Q8N108	MIER1	0.382927	0.390224	0	GLP transfection	Danuglipron
APS(UniMod:21)PSGLM(UniMod:35)SPSR	S1074	Q9P1Y5	CAMSAP3	0.948054	-0.00904881	0	GLP transfection	Danuglipron
APS(UniMod:21)PSGLMSPSR	S1074	Q9P1Y5	CAMSAP3	0.697444	0.0889919	0	GLP transfection	Danuglipron
APS(UniMod:21)PTAEQPPGGGDSAR	S6	Q15742	NAB2	0.161292	-0.217075	0	GLP transfection	Danuglipron
APS(UniMod:21)PTSSAGEEGTK	S1303	O94964	SOGA1	0.547364	0.204617	0	GLP transfection	Danuglipron
APS(UniMod:21)QHIFFVQHIEAVR	S105	Q8N3E9	PLCD3	0.252709	-0.171369	0	GLP transfection	Danuglipron
APS(UniMod:21)RDEGSLLLGSR	S276	Q15345	LRRC41	9.45371e-05	1.91516	1	GLP transfection	Danuglipron
APS(UniMod:21)RQDVYGPQPQVR	S252	O60716	CTNND1	0.372267	-0.0928554	0	GLP transfection	Danuglipron
APS(UniMod:21)SDEEC(UniMod:4)FFDLLTK	S492	Q86YR5	GPSM1	0.709808	0.188163	0	GLP transfection	Danuglipron
APS(UniMod:21)VANVGSHC(UniMod:4)DLSLK	S2152	P21333	FLNA	0.00367012	1.0805	1	GLP transfection	Danuglipron
APS(UniMod:21)WSFPSNLGTK	S353	Q9BTV6	DPH7	0.739361	0.0312137	0	GLP transfection	Danuglipron
APS(UniMod:21)YSGLSMVSGVK	S268	Q9UBP0	SPAST	0.849899	0.0315698	0	GLP transfection	Danuglipron
APSAS(UniMod:21)PLALHASR	S486	Q8N3F8	MICALL1	0.00897382	-0.622629	0	GLP transfection	Danuglipron
APSASDS(UniMod:21)DSKADS(UniMod:21)DGAKPEPVAMAR	S234;S240	Q7Z4V5	HDGFL2	0.623682	-0.401309	0	GLP transfection	Danuglipron
APSASDSDSKADS(UniMod:21)DGAKPEPVAMAR	S240	Q7Z4V5	HDGFL2	0.566354	-0.402035	0	GLP transfection	Danuglipron
APSEEELHGDQT(UniMod:21)DFGQGSQSPQK	T79	Q8TE77	SSH3	0.768607	-0.0541333	0	GLP transfection	Danuglipron
APSGHLAPS(UniMod:21)PPAFDGELDLQR	S16	Q9P2Y4	ZNF219	0.0739195	0.242951	0	GLP transfection	Danuglipron
APSHMSSSHS(UniMod:21)FPQLAR	S183	Q9Y2J4	AMOTL2	0.587988	0.0994271	0	GLP transfection	Danuglipron
APSLDSSLPQLPS(UniMod:21)PSSPGAPLLSNLPR	S2235	P78559	MAP1A	0.753428	0.457251	0	GLP transfection	Danuglipron
APSPAPRPVPGS(UniMod:21)PAR	S1460	Q5TZA2	CROCC	0.136721	-0.223038	0	GLP transfection	Danuglipron
APSPPPPGSEAAPS(UniMod:21)PSK	S698	Q96GP6	SCARF2	0.797971	-0.12564	0	GLP transfection	Danuglipron
APTAALPQGVVM(UniMod:35)AAS(UniMod:21)PGSLHSPQQLAEEATR	S271	Q03060	CREM	0.365348	0.239819	0	GLP transfection	Danuglipron
APTAALPQGVVMAAS(UniMod:21)PGSLHSPQQLAEEATR	S271	Q03060	CREM	0.620446	0.12641	0	GLP transfection	Danuglipron
APTQTPTQTIILNS(UniMod:21)DDETLATLHTALQSSHGVLGPER	S1153	Q9H4Z2	ZNF335	0.0753185	0.573394	0	GLP transfection	Danuglipron
APVAPT(UniMod:21)PPTLIK	T1195	O14686	KMT2D	0.0914418	0.277594	0	GLP transfection	Danuglipron
APVDEDRLS(UniMod:21)PLVAADSLLEHVR	S375	Q01094	E2F1	0.869223	-0.144685	0	GLP transfection	Danuglipron
APVHFVEPLS(UniMod:21)PTGVAGHRK	S1080	Q5T5Y3	CAMSAP1	0.506234	-0.24755	0	GLP transfection	Danuglipron
APVHFVEPLS(UniMod:21)PTGVAGHR	S1080	Q5T5Y3	CAMSAP1	0.757033	-0.0201307	0	GLP transfection	Danuglipron
APVLFQS(UniMod:21)PR	S561	Q8IWY8	ZSCAN29	0.109045	-0.227688	0	GLP transfection	Danuglipron
APVPEPGLDLSLSPRPDS(UniMod:21)PQPR	S52	Q8TAP8	PPP1R35	0.0971414	0.675807	0	GLP transfection	Danuglipron
APVPGT(UniMod:21)PDSLSSGSSR	T327	Q9UJZ1	STOML2	0.929613	-0.012403	0	GLP transfection	Danuglipron
APVPGTPDS(UniMod:21)LSSGSSR	S330	Q9UJZ1	STOML2	0.162129	-0.468449	0	GLP transfection	Danuglipron
APVPSTC(UniMod:4)SSTFPEELS(UniMod:21)PPSHQAK	S169	Q14980	NUMA1	0.389782	0.133114	0	GLP transfection	Danuglipron
APVQPQQS(UniMod:21)PAAAPGGTDEKPSGK	S16	Q13200	PSMD2	0.128195	-0.261572	0	GLP transfection	Danuglipron
APVQPQQS(UniMod:21)PAAAPGGTDEK	S16	Q13200	PSMD2	0.863342	0.0723335	0	GLP transfection	Danuglipron
APVSSTESVIQSNTPT(UniMod:21)PPPSQPLNETAEEESR	T899	Q9HC35	EML4	0.751818	-0.0641032	0	GLP transfection	Danuglipron
APVYLFEQVQHNLLSPPFGWAS(UniMod:21)GSQDSNSR	S893	Q5T4S7	UBR4	0.193752	0.885791	0	GLP transfection	Danuglipron
AQAAAPAS(UniMod:21)VPAQAPK	S142	P47914	RPL29	0.223272	-0.170474	0	GLP transfection	Danuglipron
AQAVS(UniMod:21)EDAGGNEGR	S125	P55884	EIF3B	0.163481	-0.198485	0	GLP transfection	Danuglipron
AQAVS(UniMod:21)EEEEEEEGK	S82	Q9GZR7	DDX24	0.109308	0.967729	0	GLP transfection	Danuglipron
AQAVSEEEEEEEGKSSS(UniMod:21)PK	S94	Q9GZR7	DDX24	0.348052	0.593406	0	GLP transfection	Danuglipron
AQC(UniMod:4)ETLS(UniMod:21)PDGLPEEQPQTTK	S3662	Q7Z6Z7	HUWE1	0.978656	0.0127886	0	GLP transfection	Danuglipron
AQDEASALDTVGAEAVAPAAS(UniMod:21)S(UniMod:21)AEAQSGAGSQAQEADGAGVGPK	S103;S104	Q7L311	ARMCX2	0.134777	-0.251301	0	GLP transfection	Danuglipron
AQDTISRGSDDS(UniMod:21)VPVISFK	S667	Q96S38	RPS6KC1	0.242662	0.0740303	0	GLP transfection	Danuglipron
AQEEGPGEPPPPELALLPPPPPPPPTPAT(UniMod:21)PTSSASNLDLGEQR	T101	Q7Z7K6	CENPV	0.935711	0.0180746	0	GLP transfection	Danuglipron
AQENYEGSEEVS(UniMod:21)PPQTKDQ	S2547	Q93008	USP9X	0.454336	-0.488715	0	GLP transfection	Danuglipron
AQENYEGSEEVS(UniMod:21)PPQTK	S2547	Q93008	USP9X	0.551405	0.0868935	0	GLP transfection	Danuglipron
AQEPESGLSEET(UniMod:21)QVK	T4102	P78527	PRKDC	0.197075	-0.326944	0	GLP transfection	Danuglipron
AQES(UniMod:21)PKNS(UniMod:21)AAEIPVTSNGEVDDSREHSFNR	S5;S9	P53367	ARFIP1	0.449456	-0.646167	0	GLP transfection	Danuglipron
AQETEAAPSQAPADEPEPES(UniMod:21)AAAQSQENQDTRPK	S157	Q9UNF1	MAGED2	0.465462	-0.224697	0	GLP transfection	Danuglipron
AQETEAAPSQAPADEPEPESAAAQS(UniMod:21)QENQDTRPK	S162	Q9UNF1	MAGED2	0.515915	-0.121028	0	GLP transfection	Danuglipron
AQFSVAGVHTVPGS(UniMod:21)PQAR	S1281	Q9HBL0	TNS1	0.319238	-0.175513	0	GLP transfection	Danuglipron
AQGEPVAGHES(UniMod:21)PKIPYEK	S799	O94979	SEC31A	0.996483	0.000664456	0	GLP transfection	Danuglipron
AQGEPVAGHES(UniMod:21)PK	S799	O94979	SEC31A	0.415949	0.256202	0	GLP transfection	Danuglipron
AQGPAAS(UniMod:21)AEEPKPVEAPAANSDQTVTVKE	S205	P80723	BASP1	0.184392	-0.318918	0	GLP transfection	Danuglipron
AQGPAAS(UniMod:21)AEEPKPVEAPAANSDQTVTVK	S205	P80723	BASP1	0.646362	0.287971	0	GLP transfection	Danuglipron
AQGPAASAEEPKPVEAPAANS(UniMod:21)DQTVTVKE	S219	P80723	BASP1	0.343403	0.729277	0	GLP transfection	Danuglipron
AQGVRS(UniMod:21)PLLR	S666	O60343	TBC1D4	0.113074	-0.246377	0	GLP transfection	Danuglipron
AQHLSATVAEPPVPPPLPPPTPLPPPS(UniMod:21)PPSEVK	S187	Q8TF50	ZNF526	0.676751	-0.141104	0	GLP transfection	Danuglipron
AQHS(UniMod:21)NAAQTQTGEANR	S29	P34897	SHMT2	0.259374	-0.327768	0	GLP transfection	Danuglipron
AQIS(UniMod:21)SPNLR	S420	Q5TCZ1	SH3PXD2A	0.135756	-0.332843	0	GLP transfection	Danuglipron
AQISS(UniMod:21)PNLR	S421	Q5TCZ1	SH3PXD2A	0.020178	-0.63357	0	GLP transfection	Danuglipron
AQKLPDLS(UniMod:21)PVENK	S2105	Q9Y520	PRRC2C	0.714595	-0.30932	0	GLP transfection	Danuglipron
AQLEPLQQHLQDS(UniMod:21)QQEISSM(UniMod:35)QM(UniMod:35)K	S485	P42566	EPS15	0.430797	-0.0944729	0	GLP transfection	Danuglipron
AQLEPLQQHLQDS(UniMod:21)QQEISSM(UniMod:35)QMK	S485	P42566	EPS15	0.382337	-0.184998	0	GLP transfection	Danuglipron
AQLEPLQQHLQDS(UniMod:21)QQEISSMQM(UniMod:35)K	S485	P42566	EPS15	0.502303	-0.199152	0	GLP transfection	Danuglipron
AQLEPLQQHLQDS(UniMod:21)QQEISSMQMK	S485	P42566	EPS15	0.00139576	-0.437994	0	GLP transfection	Danuglipron
AQLEPVAS(UniMod:21)PAK	S1435	Q15149	PLEC	0.962563	0.0051629	0	GLP transfection	Danuglipron
AQLGGPEAAKS(UniMod:21)DETAAK	S199	P04792	HSPB1	0.856865	-0.0280769	0	GLP transfection	Danuglipron
AQLGINEDHS(UniMod:21)EGDEK	S220	Q69YQ0	SPECC1L	0.319239	1.13717	0	GLP transfection	Danuglipron
AQLS(UniMod:21)PGIYDDTSAR	S1472	O75376	NCOR1	0.0324527	0.326324	0	GLP transfection	Danuglipron
AQNAPS(UniMod:21)PGQSQADSSSLEQEK	S1229	O95248	SBF1	0.936479	-0.0803722	0	GLP transfection	Danuglipron
AQNEFKDEAQSLSHS(UniMod:21)PK	S521	Q8NEN9	PDZD8	0.706729	0.294069	0	GLP transfection	Danuglipron
AQNGRT(UniMod:21)PEDERNLFIQQIK	T162	P18847	ATF3	0.520553	0.29826	0	GLP transfection	Danuglipron
AQNLPQSPENTDLQVIPGS(UniMod:21)QTR	S673	Q8NE01	CNNM3	0.668993	-0.222568	0	GLP transfection	Danuglipron
AQNPAYFEGKPAS(UniMod:21)LDEGAMAGAR	S412	Q5JU85	IQSEC2	0.535243	0.11112	0	GLP transfection	Danuglipron
AQPFGFIDS(UniMod:21)DT(UniMod:21)DAEEERIPATPVVIPMK	S329;T331	Q14676	MDC1	0.175824	-0.791231	0	GLP transfection	Danuglipron
AQPFGFIDSDTDAEEERIPAT(UniMod:21)PVVIPM(UniMod:35)K	T341	Q14676	MDC1	0.461804	0.574235	0	GLP transfection	Danuglipron
AQPLS(UniMod:21)LEELLAKK	S143	Q9BUQ8	DDX23	0.403744	-0.314568	0	GLP transfection	Danuglipron
AQPLS(UniMod:21)LEELLAK	S143	Q9BUQ8	DDX23	0.276115	-0.192451	0	GLP transfection	Danuglipron
AQPQDSATFAHT(UniMod:21)PPPAQATPAPGFK	T381	Q9UPS6	SETD1B	0.249612	0.401038	0	GLP transfection	Danuglipron
AQPQDSATFAHTPPPAQAT(UniMod:21)PAPGFK	T388	Q9UPS6	SETD1B	0.0069832	1.01017	1	GLP transfection	Danuglipron
AQQELVPPQQQAS(UniMod:21)PPQLPK	S1069	O15027	SEC16A	0.427603	0.0280387	0	GLP transfection	Danuglipron
AQQQEEQGS(UniMod:21)VNDVKEEEKEEK	S560	Q9Y4W2	LAS1L	0.772873	0.149496	0	GLP transfection	Danuglipron
AQQQEEQGS(UniMod:21)VNDVKEEEK	S560	Q9Y4W2	LAS1L	0.326785	0.505665	0	GLP transfection	Danuglipron
AQQRAES(UniMod:21)PESSAIESTQSTPQK	S1358	Q9NTI5	PDS5B	0.221069	0.153586	0	GLP transfection	Danuglipron
AQQS(UniMod:21)LELIQSK	S1289	Q86UP2	KTN1	0.483821	-0.121555	0	GLP transfection	Danuglipron
AQS(UniMod:21)LLSTDREASIDILHSIVK	S14	O00231	PSMD11	0.0904425	1.33301	0	GLP transfection	Danuglipron
AQS(UniMod:21)LLSTDR	S14	O00231	PSMD11	0.00350291	1.04056	1	GLP transfection	Danuglipron
AQS(UniMod:21)PGAVEEILDRENKR	S9	Q9NYM9	BET1L	0.253838	-0.253149	0	GLP transfection	Danuglipron
AQS(UniMod:21)PGAVEEILDRENK	S9	Q9NYM9	BET1L	0.0204784	0.927678	1	GLP transfection	Danuglipron
AQS(UniMod:21)PGAVEEILDR	S9	Q9NYM9	BET1L	0.356811	-0.390432	0	GLP transfection	Danuglipron
AQS(UniMod:21)PSS(UniMod:21)GDEPEPSPGK	S31;S34	Q9HCM7	FBRSL1	0.0309234	1.67326	1	GLP transfection	Danuglipron
AQS(UniMod:21)PVSGPNVAHLTDGATLNDR	S1042	Q5THJ4	VPS13D	0.520144	-0.0339459	0	GLP transfection	Danuglipron
AQS(UniMod:21)SPAAPASLSAPEPASQAR	S486	Q8WUI4	HDAC7	0.184405	-0.121287	0	GLP transfection	Danuglipron
AQS(UniMod:21)SPASATFPVSVQEPPTKPR	S632	P56524	HDAC4	0.219235	-0.554381	0	GLP transfection	Danuglipron
AQS(UniMod:21)TDS(UniMod:21)LGTSGSLQSK	S407;S410	Q15276	RABEP1	0.408537	-0.289705	0	GLP transfection	Danuglipron
AQS(UniMod:21)TDSLGTSGSLQSK	S407	Q15276	RABEP1	0.91651	0.02007	0	GLP transfection	Danuglipron
AQS(UniMod:21)YDIQAWKK	S1315	Q8WWQ0	PHIP	0.683132	0.150528	0	GLP transfection	Danuglipron
AQS(UniMod:21)YDIQAWK	S1315	Q8WWQ0	PHIP	0.106234	0.729572	0	GLP transfection	Danuglipron
AQS(UniMod:21)YPDNHQEFSDYDNPIFEK	S239	Q9Y2U5	MAP3K2	0.843537	0.160424	0	GLP transfection	Danuglipron
AQSAYLQPGPAALEGSGLAS(UniMod:21)ASSLSSLR	S1135	Q8TF72	SHROOM3	0.225149	-0.267439	0	GLP transfection	Danuglipron
AQSAYLQPGPAALEGSGLASAS(UniMod:21)SLSSLR	S1137	Q8TF72	SHROOM3	0.198187	-0.402368	0	GLP transfection	Danuglipron
AQSLVISPPAPS(UniMod:21)PR	S584	P46013	MKI67	0.171084	-0.116418	0	GLP transfection	Danuglipron
AQSNGSGNGS(UniMod:21)DSEM(UniMod:35)DTSSLER	S1134	Q9NRY4	ARHGAP35	0.166641	0.316041	0	GLP transfection	Danuglipron
AQSPVS(UniMod:21)GPNVAHLTDGATLNDR	S1045	Q5THJ4	VPS13D	0.729329	-0.210626	0	GLP transfection	Danuglipron
AQSTDS(UniMod:21)LGTSGSLQSK	S410	Q15276	RABEP1	0.999787	-0.000141225	0	GLP transfection	Danuglipron
AQT(UniMod:21)LPTSVVTITSESSPGKR	T2328	Q01082	SPTBN1	0.435417	-0.211825	0	GLP transfection	Danuglipron
AQT(UniMod:21)LPTSVVTITSESSPGK	T2328	Q01082	SPTBN1	0.712528	0.0930981	0	GLP transfection	Danuglipron
AQT(UniMod:21)PPGPSLSGSKS(UniMod:21)PC(UniMod:4)PQEK	T1003;S1014	Q9UQ35	SRRM2	0.427746	-1.05961	0	GLP transfection	Danuglipron
AQT(UniMod:21)PPGPSLSGSK	T1003	Q9UQ35	SRRM2	0.309366	0.117346	0	GLP transfection	Danuglipron
AQTGPLRSS(UniMod:21)LEESPFEA	S168	Q86V88	MDP1	0.0924822	-0.829806	0	GLP transfection	Danuglipron
AQTLPTSVVTITSESS(UniMod:21)PGK	S2341	Q01082	SPTBN1	0.0657829	-1.5171	0	GLP transfection	Danuglipron
AQTPPGPSLSGSKS(UniMod:21)PC(UniMod:4)PQEK	S1014	Q9UQ35	SRRM2	0.606664	0.104047	0	GLP transfection	Danuglipron
AQTSYGFAMLAES(UniMod:21)PHTR	S156	Q8TF44	C2CD4C	0.455628	-0.249443	0	GLP transfection	Danuglipron
AQVLATIHGHAGAFPAAGDAGEGAPGGGS(UniMod:21)SPER	S311	Q86WR7	PROSER2	0.103999	0.757575	0	GLP transfection	Danuglipron
AQVPGPLT(UniMod:21)PEMEAR	T607	Q9H8Y5	ANKZF1	0.0409472	-0.237463	0	GLP transfection	Danuglipron
AQYEDIANRS(UniMod:21)R	S334	O95678	KRT75	0.704723	0.0572847	0	GLP transfection	Danuglipron
ARENIQKS(UniMod:21)LAGSSGPGASSGTSGDHGELVVR	S60	P29692	EEF1D	0.831614	-0.060127	0	GLP transfection	Danuglipron
ARFEELC(UniMod:4)S(UniMod:21)DLFR	S307	P0DMV8	HSPA1A	0.613939	-0.262913	0	GLP transfection	Danuglipron
ARGDS(UniMod:21)EALDEES	S664	Q7Z4V5	HDGFL2	0.151373	0.403432	0	GLP transfection	Danuglipron
ARGEIGGLSLS(UniMod:21)PS(UniMod:21)PER	S651;S653	Q96GP6	SCARF2	0.179258	-0.3864	0	GLP transfection	Danuglipron
ARGEIGGLSLS(UniMod:21)PSPER	S651	Q96GP6	SCARF2	0.183153	-0.276159	0	GLP transfection	Danuglipron
ARGEIGGLSLSPS(UniMod:21)PER	S653	Q96GP6	SCARF2	0.0753672	0.301077	0	GLP transfection	Danuglipron
ARHDS(UniMod:21)PDLAPNVTYSLPR	S271	Q9BRD0	BUD13	0.112824	0.214827	0	GLP transfection	Danuglipron
ARHDT(UniMod:21)PDPS(UniMod:21)PLR	T159;S163	Q9BRD0	BUD13	0.767604	-0.0543161	0	GLP transfection	Danuglipron
ARPAPSRDPS(UniMod:21)PPR	S139	Q5C9Z4	NOM1	0.475152	-0.0709085	0	GLP transfection	Danuglipron
ARPATDS(UniMod:21)FDDYPPR	S207	P23588	EIF4B	0.164289	-0.406358	0	GLP transfection	Danuglipron
ARPMEGS(UniMod:21)LEEPQETSHSGSDK	S329	Q9H1J1	UPF3A	0.0271126	-0.190188	0	GLP transfection	Danuglipron
ARPSQFPEQSSSAQQNGSVSDIS(UniMod:21)PVQAAK	S140	O00139	KIF2A	0.165016	-0.195115	0	GLP transfection	Danuglipron
ARQEEGADAS(UniMod:21)EEDPTPAGEEDVK	S254	Q86X53	ERICH1	0.590774	0.385094	0	GLP transfection	Danuglipron
ARQPLSEASNQQPLS(UniMod:21)GGEEK	S54	Q9NQW6	ANLN	0.544703	0.13569	0	GLP transfection	Danuglipron
ARRS(UniMod:21)QVEQQQLITVEK	S1302	Q6PL18	ATAD2	0.0252674	1.81333	1	GLP transfection	Danuglipron
ARS(UniMod:21)LAIPDAPAFYER	S18	Q96C92	ENTR1	0.48061	0.140815	0	GLP transfection	Danuglipron
ARS(UniMod:21)M(UniMod:35)DSSDLSDGAVTLQEYLELKK	S410	Q9Y2X7	GIT1	0.227943	1.21706	0	GLP transfection	Danuglipron
ARS(UniMod:21)MDSSDLS(UniMod:21)DGAVTLQEYLELKK	S410;S417	Q9Y2X7	GIT1	0.603357	0.310563	0	GLP transfection	Danuglipron
ARS(UniMod:21)MDSSDLSDGAVTLQEYLELKK	S410	Q9Y2X7	GIT1	0.00254326	0.985673	1	GLP transfection	Danuglipron
ARS(UniMod:21)MDSSDLSDGAVTLQEYLELK	S410	Q9Y2X7	GIT1	0.038471	-1.05323	1	GLP transfection	Danuglipron
ARS(UniMod:21)NENLDKIDMSLDDIIK	S23	Q96QD9	FYTTD1	0.32251	0.178914	0	GLP transfection	Danuglipron
ARS(UniMod:21)PDLGPQEQMNPK	S153	Q8IWY8	ZSCAN29	0.426381	0.0940694	0	GLP transfection	Danuglipron
ARS(UniMod:21)PPQPLGELKR	S91	Q96FF7	MISP3	0.398934	-0.0779014	0	GLP transfection	Danuglipron
ARS(UniMod:21)PYSPAEEDALFMDLPTGPR	S363	Q6IQ23	PLEKHA7	0.202409	-0.364151	0	GLP transfection	Danuglipron
ARS(UniMod:21)QSGTLDGESAAWSASGEDSR	S1418	P49815	TSC2	0.267628	0.434328	0	GLP transfection	Danuglipron
ARS(UniMod:21)RT(UniMod:21)PPSAPSQSR	S2407;T2409	Q9UQ35	SRRM2	0.936927	0.0108723	0	GLP transfection	Danuglipron
ARS(UniMod:21)SAQLQTNYPSSDNSLYTNAK	S107	P61244	MAX	0.206138	-1.06191	0	GLP transfection	Danuglipron
ARS(UniMod:21)VDALDDLTPPSTAESGSR	S493	Q86X29	LSR	0.0569178	0.225442	0	GLP transfection	Danuglipron
ARS(UniMod:21)VS(UniMod:21)PPPKR	S314;S316	Q13247	SRSF6	0.667846	-0.111397	0	GLP transfection	Danuglipron
ARS(UniMod:21)VS(UniMod:21)PPPK	S314;S316	Q13247	SRSF6	0.509174	-1.86369	0	GLP transfection	Danuglipron
ARSDEGQLS(UniMod:21)PATR	S720	Q15149	PLEC	0.64377	-0.084289	0	GLP transfection	Danuglipron
ART(UniMod:21)PEAVESPQEASGVR	T215	Q7L190	DPPA4	0.0161417	-2.18854	1	GLP transfection	Danuglipron
ARVGGS(UniMod:21)DEEASGIPSR	S359	Q9NQ55	PPAN	0.383138	-0.223393	0	GLP transfection	Danuglipron
AS(UniMod:21)DLEDEESAAR	S46	Q86VM9	ZC3H18	0.163913	1.33656	0	GLP transfection	Danuglipron
AS(UniMod:21)DS(UniMod:21)LSARPSVRPLLLR	S1108;S1110	Q8NB49	ATP11C	0.0941761	0.961142	0	GLP transfection	Danuglipron
AS(UniMod:21)ELHLLETPLVVK	S1168	Q8WYP5	AHCTF1	0.611056	0.188882	0	GLP transfection	Danuglipron
AS(UniMod:21)GEM(UniMod:35)ASAQYITAALR	S143	P54578	USP14	0.969313	0.0298433	0	GLP transfection	Danuglipron
AS(UniMod:21)GEMASAQYITAALR	S143	P54578	USP14	0.254793	-0.814524	0	GLP transfection	Danuglipron
AS(UniMod:21)GPPVSELITK	S36	P10412	H1-4	0.0222709	0.537372	0	GLP transfection	Danuglipron
AS(UniMod:21)GQAFELILSPR	S16	P16949	STMN1	0.122715	-0.643739	0	GLP transfection	Danuglipron
AS(UniMod:21)GVAVSDGVIK	S3	P23528	CFL1	0.860477	-0.0396106	0	GLP transfection	Danuglipron
AS(UniMod:21)LADALPLHIAPR	S123	Q8ND25	ZNRF1	0.0218044	0.668061	0	GLP transfection	Danuglipron
AS(UniMod:21)LEAAIADAEQRGELAIK	S330	P05787	KRT8	0.767638	-0.0924922	0	GLP transfection	Danuglipron
AS(UniMod:21)LEAAIADAEQR	S330	P05787	KRT8	0.443943	0.403529	0	GLP transfection	Danuglipron
AS(UniMod:21)LEDAPVDDLTRK	S284	Q7Z2W4	ZC3HAV1	0.0491524	0.422956	0	GLP transfection	Danuglipron
AS(UniMod:21)LEDAPVDDLTR	S284	Q7Z2W4	ZC3HAV1	0.0601778	0.670455	0	GLP transfection	Danuglipron
AS(UniMod:21)LEEPPDGPSAGQATGPGEGRR	S24	Q9BVG9	PTDSS2	0.172606	-0.200009	0	GLP transfection	Danuglipron
AS(UniMod:21)LEEPPDGPSAGQATGPGEGR	S24	Q9BVG9	PTDSS2	0.408577	0.229468	0	GLP transfection	Danuglipron
AS(UniMod:21)LENVHPPIAPPPTEIPER	S201	Q75N03	CBLL1	0.000597713	1.93796	1	GLP transfection	Danuglipron
AS(UniMod:21)LGS(UniMod:21)LEGEAEAEASSPK	S5749;S5752	Q09666	AHNAK	0.628396	-0.219246	0	GLP transfection	Danuglipron
AS(UniMod:21)LGSLEGEAEAEASSPK	S5749	Q09666	AHNAK	0.312019	-0.306507	0	GLP transfection	Danuglipron
AS(UniMod:21)LQETHFDSTQTK	S297	O94888	UBXN7	0.184963	1.0712	0	GLP transfection	Danuglipron
AS(UniMod:21)M(UniMod:35)QPIQIAEGTGITTR	S1969	Q14980	NUMA1	0.00180858	1.15812	1	GLP transfection	Danuglipron
AS(UniMod:21)MLDITRDPLR	S512	Q12923	PTPN13	0.736087	0.199618	0	GLP transfection	Danuglipron
AS(UniMod:21)PAPGSGHPEGPGAHLDM(UniMod:35)NSLDR	S91	O94826	TOMM70	0.779493	-0.0494061	0	GLP transfection	Danuglipron
AS(UniMod:21)PAPGSGHPEGPGAHLDMNSLDR	S91	O94826	TOMM70	0.822593	-0.0659588	0	GLP transfection	Danuglipron
AS(UniMod:21)PATPAGHPVSGLLLR	S790	Q9HCM7	FBRSL1	0.155609	1.14779	0	GLP transfection	Danuglipron
AS(UniMod:21)PATQPPPLLPPSATGPDATVGGPAPTPLLPPSATASVK	S58	Q07666	KHDRBS1	0.00178524	0.456754	0	GLP transfection	Danuglipron
AS(UniMod:21)PDQNASTHTPQSSVK	S299	Q14677	CLINT1	0.808031	0.0937994	0	GLP transfection	Danuglipron
AS(UniMod:21)PEPEGEAAGK	S384	Q8IU81	IRF2BP1	0.141403	0.26426	0	GLP transfection	Danuglipron
AS(UniMod:21)PEPPGPESSSR	S672	Q9C0C2	TNKS1BP1	0.889445	0.0173184	0	GLP transfection	Danuglipron
AS(UniMod:21)PEPQRENAS(UniMod:21)PAPGTTAEEAM(UniMod:35)SR	S964;S973	P46379	BAG6	0.691853	0.0918972	0	GLP transfection	Danuglipron
AS(UniMod:21)PEPQRENAS(UniMod:21)PAPGTTAEEAMSR	S964;S973	P46379	BAG6	0.38383	0.284601	0	GLP transfection	Danuglipron
AS(UniMod:21)PHDVLETIFVR	S361	O75143	ATG13	0.758869	0.17958	0	GLP transfection	Danuglipron
AS(UniMod:21)PITNDGEDEFVPSDGLDKDEYTFSPGK	S1400	Q02880	TOP2B	0.220295	-0.362208	0	GLP transfection	Danuglipron
AS(UniMod:21)PLPPPPPPPGAEPAC(UniMod:4)PGSSAAAPEYK	S113	Q8NDT2	RBM15B	0.452162	0.189147	0	GLP transfection	Danuglipron
AS(UniMod:21)PNLIGATGANSLGK	S235	Q02078	MEF2A	0.0272234	0.315736	0	GLP transfection	Danuglipron
AS(UniMod:21)PPPQGPLPGPPGALHR	S64	Q96G74	OTUD5	0.869075	0.0248224	0	GLP transfection	Danuglipron
AS(UniMod:21)PS(UniMod:21)PQPSSQPLQIHR	S144;S146	Q9HC35	EML4	0.875074	-0.266853	0	GLP transfection	Danuglipron
AS(UniMod:21)PSTAGETPSGVK	S130	Q9UI10	EIF2B4	0.954354	0.0143596	0	GLP transfection	Danuglipron
AS(UniMod:21)PTLDFTER	S1565	O43426	SYNJ1	0.937965	0.00934816	0	GLP transfection	Danuglipron
AS(UniMod:21)PTSDIESVER	S648	Q96JK2	DCAF5	0.0875021	0.426268	0	GLP transfection	Danuglipron
AS(UniMod:21)PTSTEEEQVM(UniMod:35)LR	S487	Q96PE3	INPP4A	0.768956	0.212374	0	GLP transfection	Danuglipron
AS(UniMod:21)PVGDGNFR	S852	Q86YS7	C2CD5	0.298907	-0.182767	0	GLP transfection	Danuglipron
AS(UniMod:21)PVPAPSSGLHAAVR	S862	Q9P206	KIAA1522	0.0354733	-0.513961	0	GLP transfection	Danuglipron
AS(UniMod:21)S(UniMod:21)PPDRIDIFGR	S76;S77	Q9NWB6	ARGLU1	0.45637	-0.368819	0	GLP transfection	Danuglipron
AS(UniMod:21)TIFLSK	S88	Q8N7R7	CCNYL1	0.038318	1.08141	1	GLP transfection	Danuglipron
AS(UniMod:21)VGSLPGLR	S569	Q86YR5	GPSM1	0.0505599	0.81188	0	GLP transfection	Danuglipron
AS(UniMod:21)WESLDEEWRAPQAGSR	S350	Q00587	CDC42EP1	0.21506	0.192598	0	GLP transfection	Danuglipron
ASAAAAAGGGAT(UniMod:21)GHPGGGQGAENPAGLKSQGNELFRS(UniMod:21)GQFAEAAGK	T433;S458	Q07617	SPAG1	0.18701	0.276537	0	GLP transfection	Danuglipron
ASAGPAPGPVVTAEGLHPSLPS(UniMod:21)PTGNSTPLGSSK	S707	Q4KMP7	TBC1D10B	0.126339	-0.588089	0	GLP transfection	Danuglipron
ASAPS(UniMod:21)PNAQVAC(UniMod:4)DHC(UniMod:4)LK	S100	Q14258	TRIM25	0.539782	0.284183	0	GLP transfection	Danuglipron
ASAS(UniMod:21)PSTSSTSSRPK	S237	O75167	PHACTR2	0.369676	-1.54826	0	GLP transfection	Danuglipron
ASASRPQPAPADGADPPPAEEPEARPDGEGS(UniMod:21)PGK	S122	P11274	BCR	0.00251258	-0.357657	0	GLP transfection	Danuglipron
ASAVSELS(UniMod:21)PRERS(UniMod:21)PALK	S243;S248	Q9Y2W1	THRAP3	0.199747	-1.56324	0	GLP transfection	Danuglipron
ASAVSELS(UniMod:21)PRER	S243	Q9Y2W1	THRAP3	0.569776	-0.303454	0	GLP transfection	Danuglipron
ASAVSELS(UniMod:21)PR	S243	Q9Y2W1	THRAP3	0.531363	0.043288	0	GLP transfection	Danuglipron
ASDGSFSLPLKPVISQPIHDSKS(UniMod:21)PGASNLK	S222	Q00653	NFKB2	0.493826	0.595661	0	GLP transfection	Danuglipron
ASDPQS(UniMod:21)PPQVSR	S421	Q7L7X3	TAOK1	0.00850792	-0.573029	0	GLP transfection	Danuglipron
ASDS(UniMod:21)AEAIEAFQLTPQQQHLIR	S683	Q96PU4	UHRF2	0.726561	0.106415	0	GLP transfection	Danuglipron
ASEDTTSGS(UniMod:21)PPKK	S464	Q9BZZ5	API5	0.246697	0.173947	0	GLP transfection	Danuglipron
ASEDTTSGS(UniMod:21)PPK	S464	Q9BZZ5	API5	0.462257	0.226271	0	GLP transfection	Danuglipron
ASEGAS(UniMod:21)SESLLSVPGQK	S929	Q8TDJ6	DMXL2	0.659566	0.37536	0	GLP transfection	Danuglipron
ASENQS(UniMod:21)PSSSNYFSPR	S202	O15209	ZBTB22	0.701276	0.0564044	0	GLP transfection	Danuglipron
ASEPLLS(UniMod:21)PPPFGESR	S2274	O14686	KMT2D	0.0101965	0.618578	0	GLP transfection	Danuglipron
ASESSKPWPDATYGTGS(UniMod:21)ASR	S232	Q9Y2W1	THRAP3	0.642272	-0.274949	0	GLP transfection	Danuglipron
ASET(UniMod:21)PPPVAQPKPEAPHPGLETTLQER	T120	Q6P1N0	CC2D1A	0.0992359	0.547818	0	GLP transfection	Danuglipron
ASFDHS(UniMod:21)PDSLPLR	S17	Q8NB78	KDM1B	0.352711	-0.0619559	0	GLP transfection	Danuglipron
ASFSRPTFLQLS(UniMod:21)PGGLR	S76	Q5JR12	PPM1J	0.035693	0.236025	0	GLP transfection	Danuglipron
ASGDPGASGMS(UniMod:21)PR	S109	Q8NDT2	RBM15B	0.819207	0.0330494	0	GLP transfection	Danuglipron
ASGQAFELILS(UniMod:21)PR	S25	P16949	STMN1	0.000266467	0.594053	0	GLP transfection	Danuglipron
ASGS(UniMod:21)ENEGDYNPGR	S1552	Q02880	TOP2B	0.363332	-0.327309	0	GLP transfection	Danuglipron
ASHS(UniMod:21)AVDITK	S305	Q9NQX3	GPHN	0.00788487	-0.65474	0	GLP transfection	Danuglipron
ASIGQS(UniMod:21)PGLPSTTFK	S614	Q5VT52	RPRD2	0.0934578	0.296952	0	GLP transfection	Danuglipron
ASLET(UniMod:21)AIADAEQR	T384	Q7RTS7	KRT74	0.510871	0.357465	0	GLP transfection	Danuglipron
ASLGS(UniMod:21)LEGEAEAEASS(UniMod:21)PK	S5752;S5763	Q09666	AHNAK	0.0247482	0.889947	1	GLP transfection	Danuglipron
ASLGS(UniMod:21)LEGEAEAEASSPK	S5752	Q09666	AHNAK	0.0588641	0.672086	0	GLP transfection	Danuglipron
ASLGSLEGEAEAEASS(UniMod:21)PK	S5763	Q09666	AHNAK	0.0712619	-0.266112	0	GLP transfection	Danuglipron
ASLQETHFDST(UniMod:21)QTK	T306	O94888	UBXN7	0.520217	-0.307832	0	GLP transfection	Danuglipron
ASLSLETS(UniMod:21)ESSQEAK	S143	Q92551	IP6K1	0.394005	-0.267428	0	GLP transfection	Danuglipron
ASLVALPEQT(UniMod:21)ASEEETPPPLLTK	T408	Q9UKV3	ACIN1	0.943608	-0.073059	0	GLP transfection	Danuglipron
ASLVALPEQTAS(UniMod:21)EEETPPPLLTK	S410	Q9UKV3	ACIN1	0.297455	0.435105	0	GLP transfection	Danuglipron
ASLVALPEQTASEEET(UniMod:21)PPPLLTK	T414	Q9UKV3	ACIN1	0.387091	0.158336	0	GLP transfection	Danuglipron
ASM(UniMod:35)S(UniMod:21)EFLESEDGEVEQQR	S541	Q15022	SUZ12	0.392792	0.270225	0	GLP transfection	Danuglipron
ASM(UniMod:35)SEFLES(UniMod:21)EDGEVEQQR	S546	Q15022	SUZ12	0.422616	0.37918	0	GLP transfection	Danuglipron
ASMSEFLES(UniMod:21)EDGEVEQQR	S546	Q15022	SUZ12	0.283314	0.386025	0	GLP transfection	Danuglipron
ASPAPGS(UniMod:21)GHPEGPGAHLDMNSLDR	S96	O94826	TOMM70	0.175128	-0.958615	0	GLP transfection	Danuglipron
ASPEPQRENAS(UniMod:21)PAPGTTAEEAM(UniMod:35)SR	S973	P46379	BAG6	0.151071	-0.27957	0	GLP transfection	Danuglipron
ASPEPQRENAS(UniMod:21)PAPGTTAEEAMSR	S973	P46379	BAG6	0.0480689	-0.287309	0	GLP transfection	Danuglipron
ASPGNLS(UniMod:21)QFEDILFGNNDMSASIGVVGVK	S129	P43246	MSH2	0.505807	0.743905	0	GLP transfection	Danuglipron
ASPGTPLS(UniMod:21)PGSLR	S40	Q96BD0	SLCO4A1	0.00946166	-0.563042	0	GLP transfection	Danuglipron
ASPITNDGEDEFVPS(UniMod:21)DGLDKDEYTFSPGK	S1413	Q02880	TOP2B	0.130851	0.921566	0	GLP transfection	Danuglipron
ASPITNDGEDEFVPSDGLDKDEYTFS(UniMod:21)PGK	S1424	Q02880	TOP2B	0.642078	-0.266454	0	GLP transfection	Danuglipron
ASPLSSDS(UniMod:21)PVK	S441	Q9Y426	C2CD2	0.618198	-0.157907	0	GLP transfection	Danuglipron
ASPPGGLAEPPGS(UniMod:21)AGPQAGPT(UniMod:21)VVPGSATPM(UniMod:35)ETGIAETPEGR	S80;T88	O60341	KDM1A	0.301947	0.345464	0	GLP transfection	Danuglipron
ASPPGGLAEPPGSAGPQAGPT(UniMod:21)VVPGSATPM(UniMod:35)ETGIAETPEGRR	T88	O60341	KDM1A	0.796338	0.156156	0	GLP transfection	Danuglipron
ASPPGGLAEPPGSAGPQAGPTVVPGSATPMETGIAET(UniMod:21)PEGR	T104	O60341	KDM1A	0.00146262	-0.631808	0	GLP transfection	Danuglipron
ASPRPWT(UniMod:21)PEDPWSLYGPSPGGR	T226	Q14934	NFATC4	0.464955	-0.396415	0	GLP transfection	Danuglipron
ASPS(UniMod:21)PQPSSQPLQIHR	S146	Q9HC35	EML4	0.485862	-0.161151	0	GLP transfection	Danuglipron
ASPVPSDPEKPGT(UniMod:21)PGEGM(UniMod:35)LSSDLDR	T1865	O14686	KMT2D	0.0218974	0.245494	0	GLP transfection	Danuglipron
ASPVPSDPEKPGT(UniMod:21)PGEGMLSSDLDR	T1865	O14686	KMT2D	0.0230131	0.149765	0	GLP transfection	Danuglipron
ASPVTSPAAAFPTAS(UniMod:21)PANK	S509	Q9UIF9	BAZ2A	0.56613	0.185572	0	GLP transfection	Danuglipron
ASPVTTSPT(UniMod:21)AATTQNPVLSK	T44	Q96JN0	LCOR	0.635372	-0.202332	0	GLP transfection	Danuglipron
ASQEPS(UniMod:21)PKPGTEVIPAAPR	S21	Q96CP2	FLYWCH2	0.356334	-0.331671	0	GLP transfection	Danuglipron
ASQFTIVLEDEGSQGT(UniMod:21)DAPTPGNAENEPPEK	T148	P0C1Z6	TFPT	0.479423	0.24153	0	GLP transfection	Danuglipron
ASQS(UniMod:21)AGDINTIYQPPEPR	S147	Q99759	MAP3K3	0.730463	0.219376	0	GLP transfection	Danuglipron
ASRDPS(UniMod:21)PIQDGNEDM(UniMod:35)K	S360	Q16566	CAMK4	0.935123	0.0145165	0	GLP transfection	Danuglipron
ASRDPS(UniMod:21)PIQDGNEDMK	S360	Q16566	CAMK4	0.335831	-0.128165	0	GLP transfection	Danuglipron
ASREES(UniMod:21)WESGR	S336	Q9NQ29	LUC7L	0.967144	0.00922945	0	GLP transfection	Danuglipron
ASRVPS(UniMod:21)S(UniMod:21)DEEVVEEPQSR	S1620;S1621	Q9C0C2	TNKS1BP1	0.111341	-0.984864	0	GLP transfection	Danuglipron
ASS(UniMod:21)EDTLNKPGSTAASGVVR	S55	Q5M775	SPECC1	0.256122	-0.208235	0	GLP transfection	Danuglipron
ASS(UniMod:21)FADM(UniMod:35)M(UniMod:35)GILK	S238	Q9H019	MTFR1L	0.0256422	0.736279	0	GLP transfection	Danuglipron
ASS(UniMod:21)FADM(UniMod:35)MGILK	S238	Q9H019	MTFR1L	0.337869	0.181507	0	GLP transfection	Danuglipron
ASS(UniMod:21)FADMM(UniMod:35)GILK	S238	Q9H019	MTFR1L	0.31269	0.255844	0	GLP transfection	Danuglipron
ASS(UniMod:21)FADMMGILK	S238	Q9H019	MTFR1L	0.570004	0.358771	0	GLP transfection	Danuglipron
ASS(UniMod:21)FLDTSK	S1896	Q9Y485	DMXL1	0.913479	-0.0113495	0	GLP transfection	Danuglipron
ASS(UniMod:21)FSGISILTR	S349	Q9Y2K5	R3HDM2	0.171272	0.268589	0	GLP transfection	Danuglipron
ASS(UniMod:21)FSGISVLTR	S381	Q15032	R3HDM1	0.507368	-0.257323	0	GLP transfection	Danuglipron
ASS(UniMod:21)HSSQTQGGGSVTK	S404	P02545	LMNA	0.225862	1.32359	0	GLP transfection	Danuglipron
ASS(UniMod:21)LDAHEETISIEK	S538	Q8TF05	PPP4R1	0.0100843	-0.851532	1	GLP transfection	Danuglipron
ASS(UniMod:21)LGEIDESSELR	S583	Q16513	PKN2	0.587266	-0.0586564	0	GLP transfection	Danuglipron
ASS(UniMod:21)LNFLNK	S582	Q9H0B6	KLC2	0.112092	-2.86059	0	GLP transfection	Danuglipron
ASS(UniMod:21)LSESSPPK	S369	Q9UHB6	LIMA1	0.0494373	0.316423	0	GLP transfection	Danuglipron
ASS(UniMod:21)PELPVSVENIKQETDD	S689	Q969R5	L3MBTL2	0.121825	0.240111	0	GLP transfection	Danuglipron
ASS(UniMod:21)PPDRIDIFGR	S77	Q9NWB6	ARGLU1	0.501281	0.220169	0	GLP transfection	Danuglipron
ASS(UniMod:21)PPPQPQPPPPPAR	S1318	Q9H7P9	PLEKHG2	0.479479	-0.129841	0	GLP transfection	Danuglipron
ASS(UniMod:21)PSDIISSK	S964	Q9ULD9	ZNF608	0.205797	0.239821	0	GLP transfection	Danuglipron
ASS(UniMod:21)PSLIER	S223	A1L170	C1orf226	0.0321814	-0.351893	0	GLP transfection	Danuglipron
ASS(UniMod:21)PSPLTIGTPESQR	S523	Q9NPI6	DCP1A	0.582918	0.223342	0	GLP transfection	Danuglipron
ASSDGEGTMSRPASVDGSPVS(UniMod:21)PSTNR	S348	P35568	IRS1	0.0207407	-0.443708	0	GLP transfection	Danuglipron
ASSDLPS(UniMod:21)PLEK	S200	Q9H161	ALX4	0.283746	0.121105	0	GLP transfection	Danuglipron
ASSLSESS(UniMod:21)PPK	S374	Q9UHB6	LIMA1	0.890512	0.267654	0	GLP transfection	Danuglipron
ASSPAESS(UniMod:21)PEDSGYMR	S736	Q9Y4H2	IRS2	0.557702	-0.0896061	0	GLP transfection	Danuglipron
ASSPS(UniMod:21)PLTIGT(UniMod:21)PESQR	S525;T531	Q9NPI6	DCP1A	0.185548	-1.19238	0	GLP transfection	Danuglipron
ASSPS(UniMod:21)PLTIGTPESQR	S525	Q9NPI6	DCP1A	0.485728	-0.114351	0	GLP transfection	Danuglipron
ASSPSPLTIGT(UniMod:21)PESQR	T531	Q9NPI6	DCP1A	0.603538	-0.354075	0	GLP transfection	Danuglipron
ASSSGPRS(UniMod:21)PLDQR	S1677	O14646	CHD1	0.500276	-0.389604	0	GLP transfection	Danuglipron
ASSVGVLS(UniMod:21)PQKK	S497	Q9UGU5	HMGXB4	0.561318	-0.132327	0	GLP transfection	Danuglipron
ASSVSTKES(UniMod:21)PARK	S233	Q13428	TCOF1	0.146502	1.46402	0	GLP transfection	Danuglipron
ASSVSTKES(UniMod:21)PAR	S233	Q13428	TCOF1	0.890031	0.0210206	0	GLP transfection	Danuglipron
ASTDNS(UniMod:21)PSSKAEDAPAKEEPK	S151	P17677	GAP43	0.332637	0.45882	0	GLP transfection	Danuglipron
ASTIFLSKS(UniMod:21)QTDVR	S95	Q8N7R7	CCNYL1	0.232234	-0.664039	0	GLP transfection	Danuglipron
ASVLDTSMSAGSGS(UniMod:21)PSK	S523	Q9UPQ0	LIMCH1	0.0633985	-0.23049	0	GLP transfection	Danuglipron
ASVRGS(UniMod:21)S(UniMod:21)EEDEDARTPDR	S138;S139	Q8NC56	LEMD2	0.27118	-0.295749	0	GLP transfection	Danuglipron
ASVS(UniMod:21)PM(UniMod:35)DEPVPDSESPIEK	S1378	P46821	MAP1B	0.223526	-0.903639	0	GLP transfection	Danuglipron
ASVSPM(UniMod:35)DEPVPDSES(UniMod:21)PIEK	S1389	P46821	MAP1B	0.706279	-0.10181	0	GLP transfection	Danuglipron
ASVSPMDEPVPDSES(UniMod:21)PIEK	S1389	P46821	MAP1B	0.977253	0.00455551	0	GLP transfection	Danuglipron
ASVSQTS(UniMod:21)PQSASSPR	S647	Q8TDY2	RB1CC1	0.718378	-0.178867	0	GLP transfection	Danuglipron
ASVVDPSTESSPAPQEGSEQPAS(UniMod:21)PASPLSSR	S432	Q66K14	TBC1D9B	0.223413	0.743209	0	GLP transfection	Danuglipron
ASVVDPSTESSPAPQEGSEQPASPAS(UniMod:21)PLSSR	S435	Q66K14	TBC1D9B	0.175494	-0.268704	0	GLP transfection	Danuglipron
ASYDVSDS(UniMod:21)GQLEHVQPWSV	S773	Q01813	PFKP	0.119214	0.311439	0	GLP transfection	Danuglipron
ASYDVSDSGQLEHVQPWS(UniMod:21)V	S783	Q01813	PFKP	0.148271	0.316342	0	GLP transfection	Danuglipron
AT(UniMod:21)EGDVELELETETSGPERPPEKPR	T3	Q9NX55	HYPK	0.875118	-0.0705199	0	GLP transfection	Danuglipron
AT(UniMod:21)QQQHDFTLTQTADGR	T2638	P78527	PRKDC	0.0770447	-0.414113	0	GLP transfection	Danuglipron
AT(UniMod:21)SNVFAMFDQSQIQEFK	T19	O14950	MYL12B	0.484369	0.270165	0	GLP transfection	Danuglipron
AT(UniMod:21)VEC(UniMod:4)VKDQFGFINYEVGDSK	T677	O75534	CSDE1	0.174012	-0.162098	0	GLP transfection	Danuglipron
ATAPQTQHVS(UniMod:21)PM(UniMod:35)RQVEPPAK	S133	P29692	EEF1D	0.532908	-0.422519	0	GLP transfection	Danuglipron
ATAPQTQHVS(UniMod:21)PM(UniMod:35)R	S133	P29692	EEF1D	0.527039	-0.148284	0	GLP transfection	Danuglipron
ATAPQTQHVS(UniMod:21)PMR	S133	P29692	EEF1D	0.862377	0.0301027	0	GLP transfection	Danuglipron
ATASSS(UniMod:21)AQEMEQQLAER	S227	Q9H9Q2	COPS7B	0.973684	-0.00855806	0	GLP transfection	Danuglipron
ATDIPASAS(UniMod:21)PPPVAGVPFFK	S253	Q8N1G0	ZNF687	0.22812	0.288403	0	GLP transfection	Danuglipron
ATDSDLSS(UniMod:21)PR	S358	Q9BRD0	BUD13	0.486179	-0.213382	0	GLP transfection	Danuglipron
ATEDGEEDEVS(UniMod:21)AGEK	S1435	Q9BXW9	FANCD2	0.788799	-0.421243	0	GLP transfection	Danuglipron
ATENDIANFFS(UniMod:21)PLNPIR	S216	P31942	HNRNPH3	0.236129	-1.33345	0	GLP transfection	Danuglipron
ATENDIYNFFS(UniMod:21)PLNPVR	S310	P31943	HNRNPH1	0.935983	0.0577129	0	GLP transfection	Danuglipron
ATEPPS(UniMod:21)PDAGELSLASR	S725	Q8IYB8	SUPV3L1	0.533724	0.0776241	0	GLP transfection	Danuglipron
ATESGAQS(UniMod:21)APLPMEGVDISPK	S15	Q02790	FKBP4	0.0135233	-0.18098	0	GLP transfection	Danuglipron
ATEVS(UniMod:21)KTPEAR	S70	Q9UNF1	MAGED2	0.144763	-0.113946	0	GLP transfection	Danuglipron
ATFPDKEPT(UniMod:21)PPPITSSHLPSHFMK	T456	P0C7T5	ATXN1L	0.491226	-0.145566	0	GLP transfection	Danuglipron
ATGAALT(UniMod:21)PTEERR	T1346	Q13459	MYO9B	0.0554719	-0.406993	0	GLP transfection	Danuglipron
ATGAALT(UniMod:21)PTEER	T1346	Q13459	MYO9B	0.916798	0.0409442	0	GLP transfection	Danuglipron
ATGEPGTFVC(UniMod:4)TSHLPAAASAS(UniMod:21)PK	S249	Q8IY33	MICALL2	0.079309	0.262886	0	GLP transfection	Danuglipron
ATGPEAAGGGGAGGGGGGY(UniMod:21)RPIIQSPGYK	Y380	Q9ULL5	PRR12	0.44186	-0.367662	0	GLP transfection	Danuglipron
ATGPVLIS(UniMod:21)T(UniMod:21)ADFEGPM(UniMod:35)PSAPPEAESPLASTSK	S2186;T2187	Q8NFC6	BOD1L1	0.050518	0.361615	0	GLP transfection	Danuglipron
ATGPVLISTADFEGPM(UniMod:35)PSAPPEAES(UniMod:21)PLASTSK	S2203	Q8NFC6	BOD1L1	0.244588	0.857015	0	GLP transfection	Danuglipron
ATGSAGLLGDPEC(UniMod:4)EGS(UniMod:21)PPEHSPEQGR	S1061	Q5TH69	ARFGEF3	0.976828	0.00690187	0	GLP transfection	Danuglipron
ATIS(UniMod:21)DEEIER	S199	Q9UQN3	CHMP2B	0.603247	0.0544676	0	GLP transfection	Danuglipron
ATLLEDQQDPS(UniMod:21)PSS	S978	Q9HC35	EML4	0.86252	-0.0210217	0	GLP transfection	Danuglipron
ATLPS(UniMod:21)PDKLPGFK	S835	P22314	UBA1	0.416538	0.320879	0	GLP transfection	Danuglipron
ATLSSTSGLDLM(UniMod:35)SESGEGEIS(UniMod:21)PQR	S1026	Q8WWI1	LMO7	0.867308	0.058952	0	GLP transfection	Danuglipron
ATLSSTSGLDLMSESGEGEIS(UniMod:21)PQREVSR	S1026	Q8WWI1	LMO7	0.721923	-0.0651648	0	GLP transfection	Danuglipron
ATLSSTSGLDLMSESGEGEIS(UniMod:21)PQR	S1026	Q8WWI1	LMO7	0.928309	0.0992324	0	GLP transfection	Danuglipron
ATLTAS(UniMod:21)PLGAS	S951	Q13111	CHAF1A	0.788759	0.047078	0	GLP transfection	Danuglipron
ATM(UniMod:35)AQNENVVVQPVVAENIPVIPLSDS(UniMod:21)PPPSR	S613	P30414	NKTR	0.432134	0.181593	0	GLP transfection	Danuglipron
ATMAQNENVVVQPVVAENIPVIPLSDS(UniMod:21)PPPSR	S613	P30414	NKTR	0.555201	-0.229238	0	GLP transfection	Danuglipron
ATNES(UniMod:21)EDEIPQLVPIGKK	S361	O76021	RSL1D1	0.749208	-0.326023	0	GLP transfection	Danuglipron
ATNES(UniMod:21)EDEIPQLVPIGK	S361	O76021	RSL1D1	0.757748	0.0319828	0	GLP transfection	Danuglipron
ATPELGSSENSASS(UniMod:21)PPR	S1032	Q9BX63	BRIP1	0.208664	0.0680669	0	GLP transfection	Danuglipron
ATPGAPALTSMT(UniMod:21)PTAVER	T586	P54198	HIRA	0.221098	-0.434695	0	GLP transfection	Danuglipron
ATQAS(UniMod:21)QEY	S140	P16104	H2AX	0.48059	0.23186	0	GLP transfection	Danuglipron
ATQQQHDFTLT(UniMod:21)QTADGR	T2647	P78527	PRKDC	0.540463	0.153015	0	GLP transfection	Danuglipron
ATS(UniMod:21)FEESERK	S949	Q52LW3	ARHGAP29	0.947284	0.0199339	0	GLP transfection	Danuglipron
ATS(UniMod:21)FSSAGEVPKPRPPSTR	S64	O15231	ZNF185	0.050216	0.442094	0	GLP transfection	Danuglipron
ATS(UniMod:21)GSSLPVGINR	S311	Q13905	RAPGEF1	0.0951712	0.201058	0	GLP transfection	Danuglipron
ATS(UniMod:21)NVFAM(UniMod:35)FDQSQIQEFK	S20	O14950	MYL12B	0.697519	0.16287	0	GLP transfection	Danuglipron
ATS(UniMod:21)NVFAMFDQSQIQEFK	S20	O14950	MYL12B	0.395442	-0.316944	0	GLP transfection	Danuglipron
ATS(UniMod:21)PLC(UniMod:4)TSTASMVSSSPSTPSNIPQKPSQPAAK	S147	P30622	CLIP1	0.0982426	0.4762	0	GLP transfection	Danuglipron
ATS(UniMod:21)PSSSVSGDFDDGHHSVSTPGPSR	S10	Q86U86	PBRM1	0.251062	-0.0786462	0	GLP transfection	Danuglipron
ATS(UniMod:21)TSDMLLK	S142	Q9NW64	RBM22	0.000302258	-0.478008	0	GLP transfection	Danuglipron
ATSEVPGSQAS(UniMod:21)PNPVPGDGLHR	S428	Q96GM8	TOE1	0.942513	0.0896544	0	GLP transfection	Danuglipron
ATSGSS(UniMod:21)LPVGINR	S314	Q13905	RAPGEF1	0.0218811	0.176239	0	GLP transfection	Danuglipron
ATSS(UniMod:21)TQSLAR	S1853	Q14980	NUMA1	0.336794	-1.56666	0	GLP transfection	Danuglipron
ATSSS(UniMod:21)SGSLSATGR	S421	Q03252	LMNB2	0.539456	-0.0726464	0	GLP transfection	Danuglipron
ATSSSSGS(UniMod:21)LSATGR	S424	Q03252	LMNB2	0.797105	0.0890008	0	GLP transfection	Danuglipron
ATSVALPGWS(UniMod:21)PSETR	S360	Q16513	PKN2	0.233677	-0.199509	0	GLP transfection	Danuglipron
ATSVALPGWSPS(UniMod:21)ETRSSFMSR	S362	Q16513	PKN2	0.612318	-0.156317	0	GLP transfection	Danuglipron
ATT(UniMod:21)PASTANSDVATIPTDTPLKEENEGFVK	T276	O60271	SPAG9	0.0246946	-0.188633	0	GLP transfection	Danuglipron
ATT(UniMod:21)PASTANSDVATIPTDTPLK	T276	O60271	SPAG9	0.931714	-0.0336175	0	GLP transfection	Danuglipron
ATT(UniMod:21)PPNQGRPDS(UniMod:21)PVYANLQELK	T231;S240	Q8IWW6	ARHGAP12	0.226226	0.292614	0	GLP transfection	Danuglipron
ATT(UniMod:21)PPNQGRPDSPVYANLQELK	T231	Q8IWW6	ARHGAP12	0.872861	0.0549084	0	GLP transfection	Danuglipron
ATTPASTANSDVAT(UniMod:21)IPTDTPLKEENEGFVK	T287	O60271	SPAG9	0.559268	-0.275481	0	GLP transfection	Danuglipron
ATTPPNQGRPDS(UniMod:21)PVYANLQELK	S240	Q8IWW6	ARHGAP12	0.176538	-0.197984	0	GLP transfection	Danuglipron
ATTPQLTDVSEDLDQQS(UniMod:21)LPSEPEETLSR	S344	Q8NC44	RETREG2	0.104773	0.530616	0	GLP transfection	Danuglipron
ATVNLLGEEKKS(UniMod:21)T	S188	Q00765	REEP5	0.869595	0.0232599	0	GLP transfection	Danuglipron
ATVPAGEGVS(UniMod:21)LEEAK	S506	P49418	AMPH	0.394684	-0.151765	0	GLP transfection	Danuglipron
ATVPVAAATAAEGEGS(UniMod:21)PPAVAAVAGPPAAAEVGGGVGGSSR	S19	O75179	ANKRD17	0.645797	-0.577668	0	GLP transfection	Danuglipron
ATVT(UniMod:21)PS(UniMod:21)PVK	T179;S181	Q9H1E3	NUCKS1	0.160771	-0.219791	0	GLP transfection	Danuglipron
ATVTPS(UniMod:21)PVK	S181	Q9H1E3	NUCKS1	0.0299522	-0.313969	0	GLP transfection	Danuglipron
AVAGVM(UniMod:35)ITAS(UniMod:21)HNR	S175	Q6PCE3	PGM2L1	0.533077	-0.102937	0	GLP transfection	Danuglipron
AVAGVMITAS(UniMod:21)HNR	S175	Q6PCE3	PGM2L1	0.0686407	-0.270929	0	GLP transfection	Danuglipron
AVAS(UniMod:21)PEATVSQTDENK	S498	Q641Q2	WASHC2A	0.502002	-0.0715271	0	GLP transfection	Danuglipron
AVC(UniMod:4)M(UniMod:35)LS(UniMod:21)NT(UniMod:21)TAIAEAWAR	S379;T381	P0DPH7	TUBA3C	0.146435	-0.397052	0	GLP transfection	Danuglipron
AVC(UniMod:4)M(UniMod:35)LSNTT(UniMod:21)AVAEAWAR	T382	Q9BQE3	TUBA1C	0.364116	-0.93473	0	GLP transfection	Danuglipron
AVDKPPS(UniMod:21)PSPIEM(UniMod:35)K	S86	Q9H165	BCL11A	0.611693	-0.107603	0	GLP transfection	Danuglipron
AVDKPPS(UniMod:21)PSPIEMK	S86	Q9H165	BCL11A	0.421601	-0.15388	0	GLP transfection	Danuglipron
AVDS(UniMod:21)S(UniMod:21)SEEIEVEVPVVDRR	S635;S636	Q9Y6X4	FAM169A	0.388073	-0.487412	0	GLP transfection	Danuglipron
AVDS(UniMod:21)SSEEIEVEVPVVDRR	S635	Q9Y6X4	FAM169A	0.139336	0.608086	0	GLP transfection	Danuglipron
AVEES(UniMod:21)S(UniMod:21)DEERQR	S142;S143	Q9BW71	HIRIP3	0.739744	-0.273235	0	GLP transfection	Danuglipron
AVEFSSGAKS(UniMod:21)PSK	S1360	P25054	APC	0.596675	-0.403848	0	GLP transfection	Danuglipron
AVEQEDELS(UniMod:21)DVS(UniMod:21)QGGSK	S265;S268	O60271	SPAG9	0.197814	0.773829	0	GLP transfection	Danuglipron
AVEQEDELS(UniMod:21)DVSQGGSK	S265	O60271	SPAG9	0.816503	-0.0454315	0	GLP transfection	Danuglipron
AVEQEDELSDVS(UniMod:21)QGGSK	S268	O60271	SPAG9	0.525625	0.210035	0	GLP transfection	Danuglipron
AVEQEDELSDVSQGGS(UniMod:21)K	S272	O60271	SPAG9	0.278839	0.435683	0	GLP transfection	Danuglipron
AVET(UniMod:21)PPLSSVNLLEGLSR	T390	Q14C86	GAPVD1	0.549804	-0.157772	0	GLP transfection	Danuglipron
AVGAAAY(UniMod:21)GARSPGGSPGQSPPTGYSILSPAHFSGPR	Y260	Q9UBI9	HECA	0.369728	0.590341	0	GLP transfection	Danuglipron
AVGAQASVGS(UniMod:21)RS(UniMod:21)EGEGEAASADDGSLNTSGAGPK	S47;S49	Q9NWV8	BABAM1	0.0382099	0.37947	0	GLP transfection	Danuglipron
AVGMPS(UniMod:21)PVS(UniMod:21)PK	S1055;S1058	Q9UHB7	AFF4	0.681509	-0.155271	0	GLP transfection	Danuglipron
AVGMPS(UniMod:21)PVSPK	S1055	Q9UHB7	AFF4	0.500732	-0.0983476	0	GLP transfection	Danuglipron
AVGPAS(UniMod:21)ILKEVEDKESEGEEEDEDEDLSK	S143	O95218	ZRANB2	0.577244	0.360513	0	GLP transfection	Danuglipron
AVGT(UniMod:21)PGGGGGGAVPGISAMSR	T1353	P48634	PRRC2A	0.923924	0.0119461	0	GLP transfection	Danuglipron
AVGTQTLS(UniMod:21)GAGLLK	S280	Q13596	SNX1	0.938009	0.0338266	0	GLP transfection	Danuglipron
AVHIS(UniMod:21)IMEGLESLR	S375	Q7Z6J6	FRMD5	0.023325	0.516012	0	GLP transfection	Danuglipron
AVIT(UniMod:21)PDFEK	T610	Q5QJE6	DNTTIP2	0.384148	-0.101674	0	GLP transfection	Danuglipron
AVIVSS(UniMod:21)PK	S1401	Q14966	ZNF638	0.308028	0.428398	0	GLP transfection	Danuglipron
AVLS(UniMod:21)PGSVFSPGR	S43	P27987	ITPKB	0.879302	-0.127983	0	GLP transfection	Danuglipron
AVLSDS(UniMod:21)PQLSEGK	S552	Q7Z4H7	HAUS6	0.402717	-0.132879	0	GLP transfection	Danuglipron
AVPALGKS(UniMod:21)PPHHSGFQQYQQADASK	S781	Q92540	SMG7	0.793358	0.0840977	0	GLP transfection	Danuglipron
AVPAPSPGPTHNS(UniMod:21)PELGRPPAAGVLAPDMSDKDK	S1068	Q6ZRV2	FAM83H	0.555742	0.0563691	0	GLP transfection	Danuglipron
AVPAPSPGPTHNS(UniMod:21)PELGRPPAAGVLAPDMSDK	S1068	Q6ZRV2	FAM83H	0.711913	0.205611	0	GLP transfection	Danuglipron
AVPIAVADEGES(UniMod:21)ESEDDDLKPR	S132	Q9Y2K6	USP20	0.426821	0.300932	0	GLP transfection	Danuglipron
AVPIGT(UniMod:21)PPK	T194	Q86TB9	PATL1	0.0709592	-0.213413	0	GLP transfection	Danuglipron
AVPM(UniMod:35)APAPAS(UniMod:21)PGSSNDSSAR	S759	Q66K74	MAP1S	0.390515	0.427607	0	GLP transfection	Danuglipron
AVPMAPAPAS(UniMod:21)PGSSNDSSARS(UniMod:21)QER	S759;S770	Q66K74	MAP1S	0.265847	-0.235306	0	GLP transfection	Danuglipron
AVPMAPAPAS(UniMod:21)PGSSNDSSAR	S759	Q66K74	MAP1S	0.525953	0.0584004	0	GLP transfection	Danuglipron
AVPPVS(UniMod:21)PELR	S416	Q96JM3	CHAMP1	0.27491	0.124466	0	GLP transfection	Danuglipron
AVPS(UniMod:21)PTTGEEGSVHSR	S1233	Q5SYE7	NHSL1	0.675779	0.0377826	0	GLP transfection	Danuglipron
AVPVES(UniMod:21)PVQKV	S427	Q8TB61	SLC35B2	0.237906	-0.184028	0	GLP transfection	Danuglipron
AVPVES(UniMod:21)PVQK	S427	Q8TB61	SLC35B2	0.658615	0.126543	0	GLP transfection	Danuglipron
AVQAQGGES(UniMod:21)QQEAQR	S1582	Q14980	NUMA1	0.330739	-0.185333	0	GLP transfection	Danuglipron
AVQLMQQVASNGATLPSALSAS(UniMod:21)K	S261	Q9UQB8	BAIAP2	0.165009	-0.126475	0	GLP transfection	Danuglipron
AVRPT(UniMod:21)RLSLEGLPSLPSMHEYPLPPEPK	T891	Q9Y4H2	IRS2	0.0287733	0.599613	0	GLP transfection	Danuglipron
AVS(UniMod:21)EEQQPALK	S166	Q8NE71	ABCF1	0.208765	0.415562	0	GLP transfection	Danuglipron
AVS(UniMod:21)ILPLLGHGVPR	S181	Q9Y2W2	WBP11	0.169316	0.882965	0	GLP transfection	Danuglipron
AVS(UniMod:21)LDSPVSVGSSPPVK	S857	Q9Y6Q9	NCOA3	0.207483	0.580452	0	GLP transfection	Danuglipron
AVS(UniMod:21)PAPQSSSR	S742	Q9P275	USP36	0.837807	0.0320364	0	GLP transfection	Danuglipron
AVS(UniMod:21)PLDPSK	S1032	Q14865	ARID5B	0.155108	0.364458	0	GLP transfection	Danuglipron
AVS(UniMod:21)PPHLDGPPS(UniMod:21)PR	S518;S527	P29590	PML	0.297307	-0.106118	0	GLP transfection	Danuglipron
AVS(UniMod:21)PPHLDGPPSPR	S518	P29590	PML	0.0700313	-0.23303	0	GLP transfection	Danuglipron
AVS(UniMod:21)PTEPTPR	S564	Q6PJI9	WDR59	0.365338	-0.262101	0	GLP transfection	Danuglipron
AVS(UniMod:21)REDS(UniMod:21)QRPGAHLTVK	S91;S95	P09651	HNRNPA1	0.266258	-0.468025	0	GLP transfection	Danuglipron
AVS(UniMod:21)REDSARPGAHAK	S84	Q13151	HNRNPA0	0.017803	-0.33058	0	GLP transfection	Danuglipron
AVS(UniMod:21)VSSMSEFQR	S1385	Q9Y4B5	MTCL1	0.340723	-0.27248	0	GLP transfection	Danuglipron
AVSETPAVPPVS(UniMod:21)EDEDDDDDDATPPPVIAPRPEHTK	S174	Q13153	PAK1	0.698728	-0.122702	0	GLP transfection	Danuglipron
AVSETPAVPPVSEDEDDDDDDAT(UniMod:21)PPPVIAPRPEHTK	T185	Q13153	PAK1	0.435244	0.233237	0	GLP transfection	Danuglipron
AVSPPHLDGPPS(UniMod:21)PR	S527	P29590	PML	0.208568	0.435099	0	GLP transfection	Danuglipron
AVSTVVVTTAPS(UniMod:21)PK	S1291	Q6P4R8	NFRKB	0.314267	-0.591525	0	GLP transfection	Danuglipron
AVT(UniMod:21)HTSPEDVSFAESR	T802	Q9BTW9	TBCD	0.727639	0.222003	0	GLP transfection	Danuglipron
AVT(UniMod:21)PENHESMTSIFPSAAVGLK	T1210	Q86UW6	N4BP2	0.156096	0.0918033	0	GLP transfection	Danuglipron
AVT(UniMod:21)PPVKDDNEDVFSAR	T878	Q5VT06	CEP350	0.0355939	0.262873	0	GLP transfection	Danuglipron
AVT(UniMod:21)PVPTKTEEVSNLK	T526	Q6PKG0	LARP1	0.304921	-0.560015	0	GLP transfection	Danuglipron
AVT(UniMod:21)PVPTK	T526	Q6PKG0	LARP1	0.825967	0.0565511	0	GLP transfection	Danuglipron
AVT(UniMod:21)PVSQGSNSSSADPK	T315	O00512	BCL9	0.858825	0.0214857	0	GLP transfection	Danuglipron
AVTGQTTQVS(UniMod:21)PPVIAGR	S264	Q6MZP7	LIN54	0.779743	-0.069074	0	GLP transfection	Danuglipron
AVTIANS(UniMod:21)PSKPSEK	S203	Q8NEF9	SRFBP1	0.684707	-0.211814	0	GLP transfection	Danuglipron
AVTPPMPLLTPAT(UniMod:21)PGGLPPAAAVAAAAATAK	T314	Q9UHX1	PUF60	0.186257	0.431043	0	GLP transfection	Danuglipron
AVTSGHYVLS(UniMod:21)ESQSELEEK	S1086	Q9NQV6	PRDM10	0.668002	0.178648	0	GLP transfection	Danuglipron
AVTSGHYVLSES(UniMod:21)QSELEEK	S1088	Q9NQV6	PRDM10	0.0583234	-1.12513	0	GLP transfection	Danuglipron
AVTSGLPGDTALLLPPS(UniMod:21)PRPSPR	S336	Q6W2J9	BCOR	0.628019	-0.214881	0	GLP transfection	Danuglipron
AVTTVTQSTPVPGPSVPPPEELQVS(UniMod:21)PGPR	S1507	P51610	HCFC1	0.351301	-0.0532647	0	GLP transfection	Danuglipron
AVVS(UniMod:21)PPKFVFGSESVK	S1535	A6NKT7	RGPD3	0.811409	-0.111332	0	GLP transfection	Danuglipron
AVVVS(UniMod:21)PKEENK	S340	O75909	CCNK	0.647988	0.0421973	0	GLP transfection	Danuglipron
AWLDEDS(UniMod:21)NLSPSPLR	S127	Q9C086	INO80B	0.102851	0.228483	0	GLP transfection	Danuglipron
AY(UniMod:21)SFC(UniMod:4)GTVEYMAPEVVNR	Y226	P51812	RPS6KA3	0.397298	0.425903	0	GLP transfection	Danuglipron
AYGGS(UniMod:21)ATIVNKPK	S242	Q9ULS5	TMCC3	0.307603	-0.217439	0	GLP transfection	Danuglipron
AYHELLEAS(UniMod:21)LLR	S66	Q9Y6J0	CABIN1	0.568572	-0.114527	0	GLP transfection	Danuglipron
AYHEQLSVAEIT(UniMod:21)NAC(UniMod:4)FEPANQM(UniMod:35)VK	T292	P0DPH7	TUBA3C	0.308684	-0.389424	0	GLP transfection	Danuglipron
AYHEQLSVAEIT(UniMod:21)NAC(UniMod:4)FEPANQMVK	T292	P0DPH7	TUBA3C	0.62105	-0.0904132	0	GLP transfection	Danuglipron
AYHEQLTVAEIT(UniMod:21)NAC(UniMod:4)FEPANQMVK	T292	Q9BQE3	TUBA1C	0.00235798	0.133405	0	GLP transfection	Danuglipron
AYILVT(UniMod:21)PLK	T653	Q6P0N0	MIS18BP1	0.549997	-0.0723525	0	GLP transfection	Danuglipron
AYS(UniMod:21)PEYR	S266	Q9UDY2	TJP2	0.250311	0.0867539	0	GLP transfection	Danuglipron
AYSS(UniMod:21)PSTTPEAR	S420	Q9UPU9	SAMD4A	0.322424	-0.190157	0	GLP transfection	Danuglipron
AYT(UniMod:21)PPPPLGPHPNLGK	T1163	P42694	HELZ	0.103491	-0.517675	0	GLP transfection	Danuglipron
AYT(UniMod:21)PVVVTLWYR	T595	P21127	CDK11B	0.216069	0.477563	0	GLP transfection	Danuglipron
AYT(UniMod:21)PVVVTQWYR	T583	Q9UQ88	CDK11A	0.263804	0.190256	0	GLP transfection	Danuglipron
AYTDAAS(UniMod:21)LEVHLSTHTVK	S417	Q8TF68	ZNF384	0.342522	0.400914	0	GLP transfection	Danuglipron
C(UniMod:4)ALSS(UniMod:21)PSLAFTPPIK	S259	Q8NFH5	NUP35	0.972676	-0.0157522	0	GLP transfection	Danuglipron
C(UniMod:4)ALSSPS(UniMod:21)LAFTPPIK	S261	Q8NFH5	NUP35	0.639057	0.203281	0	GLP transfection	Danuglipron
C(UniMod:4)DSSPDS(UniMod:21)AEDVRK	S138	P02765	AHSG	0.0261574	-0.548892	0	GLP transfection	Danuglipron
C(UniMod:4)ENTPLIGRES(UniMod:21)PPPSYTSSMR	S496	Q9C0H2	TTYH3	0.0472947	-0.202231	0	GLP transfection	Danuglipron
C(UniMod:4)GLGQENS(UniMod:21)DNEHLVENEVSLLLEESDLRR	S634	P46100	ATRX	0.955	0.0762148	0	GLP transfection	Danuglipron
C(UniMod:4)HAEHT(UniMod:21)PEEEIDHTGAK	T545	O95757	HSPA4L	0.599864	-0.125779	0	GLP transfection	Danuglipron
C(UniMod:4)MVEVPQELETSTGHS(UniMod:21)LEK	S471	Q32MZ4	LRRFIP1	0.419216	-0.419187	0	GLP transfection	Danuglipron
C(UniMod:4)PARPPPSGS(UniMod:21)QGLLEEMLAASSSK	S1452	Q9C0C2	TNKS1BP1	0.206237	-0.30561	0	GLP transfection	Danuglipron
C(UniMod:4)QVS(UniMod:21)AS(UniMod:21)ELHTSGILGPETLR	S3249;S3251	P58107	EPPK1	0.739243	-0.194525	0	GLP transfection	Danuglipron
C(UniMod:4)RS(UniMod:21)PGM(UniMod:35)LEPLGSSR	S2132	Q9UQ35	SRRM2	0.314309	0.257254	0	GLP transfection	Danuglipron
C(UniMod:4)RS(UniMod:21)PGMLEPLGSSR	S2132	Q9UQ35	SRRM2	0.952132	0.0187639	0	GLP transfection	Danuglipron
C(UniMod:4)SGPGLS(UniMod:21)PGMVR	S1459	P21333	FLNA	0.993826	-0.00151126	0	GLP transfection	Danuglipron
C(UniMod:4)SPGS(UniMod:21)PTDPNATLSK	S46	Q9P0K8	FOXJ2	0.0534883	-0.810582	0	GLP transfection	Danuglipron
DAAAHLQTSHKPSAEDAEGQS(UniMod:21)PLS(UniMod:21)QK	S113;S116	Q96F24	NRBF2	0.599067	-0.207127	0	GLP transfection	Danuglipron
DAAAHLQTSHKPSAEDAEGQS(UniMod:21)PLSQK	S113	Q96F24	NRBF2	0.271508	-1.133	0	GLP transfection	Danuglipron
DADLS(UniMod:21)PVNASIIK	S483	O75970	MPDZ	0.61719	-0.155937	0	GLP transfection	Danuglipron
DADS(UniMod:21)QNPDAPEGKR	S402	P53621	COPA	0.0241816	-0.511007	0	GLP transfection	Danuglipron
DADS(UniMod:21)QNPDAPEGK	S402	P53621	COPA	0.968018	0.0114781	0	GLP transfection	Danuglipron
DADSSISVLEIHS(UniMod:21)QK	S524	Q96T23	RSF1	0.90435	-0.0250361	0	GLP transfection	Danuglipron
DAELQDQEFGKRDS(UniMod:21)LGTYSSR	S872	Q9C0C2	TNKS1BP1	4.79651e-05	3.36231	1	GLP transfection	Danuglipron
DAENHEAQLKNGS(UniMod:21)LDSPGK	S136	Q9Y266	NUDC	0.102293	0.520077	0	GLP transfection	Danuglipron
DAEPPS(UniMod:21)PTPAGPPR	S54	O43306	ADCY6	0.0670601	-0.122008	0	GLP transfection	Danuglipron
DAGGPRPES(UniMod:21)PVPAGRAS(UniMod:21)LEEPPDGPSAGQATGPGEGR	S16;S24	Q9BVG9	PTDSS2	0.660644	-0.0534108	0	GLP transfection	Danuglipron
DAGGPRPES(UniMod:21)PVPAGR	S16	Q9BVG9	PTDSS2	0.412019	-0.0936135	0	GLP transfection	Danuglipron
DAGGPRPESPVPAGRAS(UniMod:21)LEEPPDGPSAGQATGPGEGR	S24	Q9BVG9	PTDSS2	0.446035	-0.1364	0	GLP transfection	Danuglipron
DAHLLVES(UniMod:21)KNLDFQKT(UniMod:21)VQLTSSELESTLETLK	S648;T656	P42704	LRPPRC	0.5819	-0.107637	0	GLP transfection	Danuglipron
DALAALETPGRPS(UniMod:21)QQK	S853	Q92547	TOPBP1	0.801158	-0.135569	0	GLP transfection	Danuglipron
DALFAS(UniMod:21)QEK	S66	P40855	PEX19	0.74303	0.0609255	0	GLP transfection	Danuglipron
DALGDSLQVPVS(UniMod:21)PSSTTSSR	S152	Q9Y2D5	AKAP2	0.647336	-0.0548309	0	GLP transfection	Danuglipron
DALQLRS(UniMod:21)QDPT(UniMod:21)PPSAPQEATEGSK	S770;T774	Q9UPN7	PPP6R1	0.155375	-0.296512	0	GLP transfection	Danuglipron
DALQLRS(UniMod:21)QDPTPPSAPQEATEGSK	S770	Q9UPN7	PPP6R1	0.0286118	-0.476197	0	GLP transfection	Danuglipron
DAMPS(UniMod:21)DANLNSINK	S492	Q08209	PPP3CA	0.138517	-0.289274	0	GLP transfection	Danuglipron
DANIMS(UniMod:21)PGSSLPSLHVR	S744	P25054	APC	0.485151	0.248327	0	GLP transfection	Danuglipron
DAPIS(UniMod:21)PASIASSSSTPSSK	S292	Q04727	TLE4	0.21741	0.280454	0	GLP transfection	Danuglipron
DAPS(UniMod:21)LEEVEGHVADGSATEM(UniMod:35)GTTK	S189	Q15003	NCAPH	0.892239	0.0440976	0	GLP transfection	Danuglipron
DAPS(UniMod:21)LEEVEGHVADGSATEMGTTK	S189	Q15003	NCAPH	0.263766	0.497203	0	GLP transfection	Danuglipron
DAPT(UniMod:21)S(UniMod:21)PASVASSSSTPSSK	T285;S286	Q04726	TLE3	0.677813	-0.236347	0	GLP transfection	Danuglipron
DAPTS(UniMod:21)PASVASSSSTPSSK	S286	Q04726	TLE3	0.732535	0.0291236	0	GLP transfection	Danuglipron
DAQDVQAS(UniMod:21)QAEADQQQTR	S978	Q9P2E9	RRBP1	0.438242	-0.126544	0	GLP transfection	Danuglipron
DAQQVEPEGQEKPS(UniMod:21)PATVR	S2143	Q9Y520	PRRC2C	0.745649	-0.116631	0	GLP transfection	Danuglipron
DAQRLS(UniMod:21)PIPEEVPK	S604	Q96T23	RSF1	0.130733	0.33723	0	GLP transfection	Danuglipron
DAS(UniMod:21)DGEDEKPPLPPR	S132	O15357	INPPL1	0.660697	0.212537	0	GLP transfection	Danuglipron
DAS(UniMod:21)EETSTSVMQK	S53	Q9H0W8	SMG9	0.565835	-0.0664951	0	GLP transfection	Danuglipron
DAS(UniMod:21)PINRWS(UniMod:21)PTR	S431;S437	Q13523	PRPF4B	0.448535	0.147368	0	GLP transfection	Danuglipron
DAS(UniMod:21)PTPSTDAEYPANGSGADR	S90	O43639	NCK2	0.399101	0.0397581	0	GLP transfection	Danuglipron
DAS(UniMod:21)VPLIDVTNLPTPR	S226	Q96A65	EXOC4	0.308789	0.220854	0	GLP transfection	Danuglipron
DASPINRWS(UniMod:21)PTR	S437	Q13523	PRPF4B	0.755833	-0.108337	0	GLP transfection	Danuglipron
DASTLQS(UniMod:21)QKAEGTGDAK	S80	O00479	HMGN4	0.275151	-0.770729	0	GLP transfection	Danuglipron
DATWSPLNHSLLTTVGWDHQVVHHVVPTEPLPAPGPAS(UniMod:21)VTE	S339	Q9BQA1	WDR77	0.713898	-0.297003	0	GLP transfection	Danuglipron
DC(UniMod:4)EYQQISPGAAPLPAS(UniMod:21)PGAR	S19	Q9NUE0	ZDHHC18	0.172974	-0.263718	0	GLP transfection	Danuglipron
DC(UniMod:4)RS(UniMod:21)PGLLDTTPIR	S1469	Q8IY92	SLX4	0.926021	-0.0419189	0	GLP transfection	Danuglipron
DDAT(UniMod:21)PVRDEPM(UniMod:35)DAESITFK	T984	Q7Z6E9	RBBP6	0.0602744	0.690204	0	GLP transfection	Danuglipron
DDAT(UniMod:21)PVRDEPMDAESITFK	T984	Q7Z6E9	RBBP6	0.0864804	-0.597074	0	GLP transfection	Danuglipron
DDEEKPKIEDVGS(UniMod:21)DEEDDSGK	S255	P08238	HSP90AB1	0.876346	-0.363737	0	GLP transfection	Danuglipron
DDGSSMSFYVRPS(UniMod:21)PAK	S36	Q9NYB0	TERF2IP	0.890156	0.0254161	0	GLP transfection	Danuglipron
DDGVFVQEVTQNS(UniMod:21)PAAR	S41	Q09666	AHNAK	0.898744	0.0682387	0	GLP transfection	Danuglipron
DDKEEEEDGTGS(UniMod:21)PQLNNR	S412	P49407	ARRB1	0.759358	0.481195	0	GLP transfection	Danuglipron
DDKHGSY(UniMod:21)EDAVHSGALND	Y545	P17987	TCP1	0.190161	-0.412877	0	GLP transfection	Danuglipron
DDPDGKQEAKPQQAAGM(UniMod:35)LS(UniMod:21)PK	S1257	Q13428	TCOF1	0.770763	0.0251776	0	GLP transfection	Danuglipron
DDPDGKQEAKPQQAAGMLS(UniMod:21)PK	S1257	Q13428	TCOF1	0.507115	-0.146467	0	GLP transfection	Danuglipron
DDS(UniMod:21)PDEVPSTFTVQQPPPSR	S554	P0DP91	ERCC6	0.345387	0.21621	0	GLP transfection	Danuglipron
DDSHSAEDS(UniMod:21)EDEKEDHK	S79	Q9H1E3	NUCKS1	0.11513	2.79765	0	GLP transfection	Danuglipron
DDSIISS(UniMod:21)LDVTDIAPSR	S260	Q13426	XRCC4	0.168653	-0.424298	0	GLP transfection	Danuglipron
DDSLDLSPQGRLS(UniMod:21)DVLKR	S997	Q14669	TRIP12	0.00599558	-0.454123	0	GLP transfection	Danuglipron
DDSLDLSPQGRLS(UniMod:21)DVLK	S997	Q14669	TRIP12	0.138904	-0.781838	0	GLP transfection	Danuglipron
DEAGIVS(UniMod:21)QEEQGGQPGQPTGQEELR	S328	Q562E7	WDR81	0.905191	0.0308717	0	GLP transfection	Danuglipron
DEALQNIS(UniMod:21)ADDLPDSASQAAHPQDSAFSYR	S1096	Q14C86	GAPVD1	0.925049	-0.0233827	0	GLP transfection	Danuglipron
DEDEKEKAAC(UniMod:4)S(UniMod:21)AAAM(UniMod:35)EEDSEASSSR	S199	Q05086	UBE3A	0.837936	0.207737	0	GLP transfection	Danuglipron
DEDEKEKAAC(UniMod:4)S(UniMod:21)AAAMEEDSEASSSR	S199	Q05086	UBE3A	0.865989	-0.0684085	0	GLP transfection	Danuglipron
DEEQSEADAGS(UniMod:21)GPPTPGPTTLGPK	S568	Q6ZRS2	SRCAP	0.143975	-0.513285	0	GLP transfection	Danuglipron
DEEQSEADAGSGPPT(UniMod:21)PGPTTLGPK	T572	Q6ZRS2	SRCAP	0.885967	-0.0258651	0	GLP transfection	Danuglipron
DEIFQVHWS(UniMod:21)PHNETILASSGTDR	S325	Q16576	RBBP7	0.162656	-0.178564	0	GLP transfection	Danuglipron
DEILPT(UniMod:21)T(UniMod:21)PISEQK	T220;T221	P23396	RPS3	0.277198	0.232502	0	GLP transfection	Danuglipron
DEILPTT(UniMod:21)PISEQK	T221	P23396	RPS3	0.661451	0.126234	0	GLP transfection	Danuglipron
DEKLT(UniMod:21)KEEILENWNMFVGS(UniMod:21)QATNYGEDLTK	T301;S315	Q15293	RCN1	0.575193	0.47521	0	GLP transfection	Danuglipron
DELHIVEAEAM(UniMod:35)NYEGS(UniMod:21)PIK	S70	P06748	NPM1	0.783765	-0.296848	0	GLP transfection	Danuglipron
DELHIVEAEAM(UniMod:35)NYEGSPIKVT(UniMod:21)LAT(UniMod:21)LK	T75;T78	P06748	NPM1	0.985092	0.0050857	0	GLP transfection	Danuglipron
DELHIVEAEAMNY(UniMod:21)EGSPIK	Y67	P06748	NPM1	0.550869	-0.489972	0	GLP transfection	Danuglipron
DELHIVEAEAMNYEGS(UniMod:21)PIK	S70	P06748	NPM1	0.518415	0.847615	0	GLP transfection	Danuglipron
DELS(UniMod:21)DWS(UniMod:21)LAGEDDRDSR	S420;S423	P51114	FXR1	0.502953	-0.469639	0	GLP transfection	Danuglipron
DELS(UniMod:21)DWSLAGEDDRDSR	S420	P51114	FXR1	0.688693	-0.351809	0	GLP transfection	Danuglipron
DELTES(UniMod:21)PK	S234	Q8NC51	SERBP1	0.882625	0.168281	0	GLP transfection	Danuglipron
DEPAES(UniMod:21)PSETPGPR	S537	Q9NZT2	OGFR	0.268416	0.559661	0	GLP transfection	Danuglipron
DEPAES(UniMod:21)PSETPGPR	S537	Q9NZT2	OGFR	0.268416	0.559661	0	GLP transfection	Danuglipron
DEPAES(UniMod:21)PSETPGPR	S537	Q9NZT2	OGFR	0.268416	0.559661	0	GLP transfection	Danuglipron
DEPAES(UniMod:21)PSETPGPR	S537	Q9NZT2	OGFR	0.268416	0.559661	0	GLP transfection	Danuglipron
DERSDS(UniMod:21)RAQAVSEDAGGNEGR	S119	P55884	EIF3B	0.0700591	-0.630255	0	GLP transfection	Danuglipron
DES(UniMod:21)KEPIVEVR	S784	P13591	NCAM1	0.0960324	0.467563	0	GLP transfection	Danuglipron
DES(UniMod:21)TDSGLSMSSYSVPR	S397	P46937	YAP1	0.0572049	0.612805	0	GLP transfection	Danuglipron
DEY(UniMod:21)EY(UniMod:21)VSDDGELKIDEFPIR	Y677;Y679	O75151	PHF2	0.26349	-0.43671	0	GLP transfection	Danuglipron
DFATPSLHTSDQS(UniMod:21)PGK	S2273	Q63HN8	RNF213	0.269134	-0.119295	0	GLP transfection	Danuglipron
DFDHHDSPALEVFTEQPPS(UniMod:21)PLPK	S1375	Q92545	TMEM131	0.193961	1.03461	0	GLP transfection	Danuglipron
DFIAT(UniMod:21)LEAEAFDDVVGETVGK	T28	P27816	MAP4	0.109745	-2.18461	0	GLP transfection	Danuglipron
DFLGSSEES(UniMod:21)EK	S1044	Q15334	LLGL1	0.247404	0.828407	0	GLP transfection	Danuglipron
DFNRTPGS(UniMod:21)RQAS(UniMod:21)PTEVVER	S178;S182	Q8TB72	PUM2	0.111033	0.916577	0	GLP transfection	Danuglipron
DFQDYM(UniMod:35)EPEEGC(UniMod:4)QGS(UniMod:21)PQR	S194	O43237	DYNC1LI2	0.0522586	0.923682	0	GLP transfection	Danuglipron
DFQDYMEPEEGC(UniMod:4)QGS(UniMod:21)PQRR	S194	O43237	DYNC1LI2	0.270991	0.233927	0	GLP transfection	Danuglipron
DFQDYMEPEEGC(UniMod:4)QGS(UniMod:21)PQR	S194	O43237	DYNC1LI2	0.338435	1.01872	0	GLP transfection	Danuglipron
DFQEYVEPGEDFPAS(UniMod:21)PQRR	S207	Q9Y6G9	DYNC1LI1	0.356732	0.268534	0	GLP transfection	Danuglipron
DFQEYVEPGEDFPAS(UniMod:21)PQR	S207	Q9Y6G9	DYNC1LI1	0.196794	0.759921	0	GLP transfection	Danuglipron
DFQHLIS(UniMod:21)S(UniMod:21)PLK	S64;S65	Q15361	TTF1	0.920086	-0.0454944	0	GLP transfection	Danuglipron
DFQHLISS(UniMod:21)PLKK	S65	Q15361	TTF1	0.00156737	0.819065	1	GLP transfection	Danuglipron
DFS(UniMod:21)LEQLR	S104	O15173	PGRMC2	0.933335	-0.0210094	0	GLP transfection	Danuglipron
DFS(UniMod:21)PEALKK	S183	O15372	EIF3H	0.844069	-0.0204765	0	GLP transfection	Danuglipron
DFS(UniMod:21)PEALK	S183	O15372	EIF3H	0.643967	0.0730127	0	GLP transfection	Danuglipron
DFT(UniMod:21)PAELR	T74	O00264	PGRMC1	0.307116	-0.0730511	0	GLP transfection	Danuglipron
DFTNEAPPAPLPDASASPLS(UniMod:21)PHRR	S365	Q6WCQ1	MPRIP	0.630863	-0.186007	0	GLP transfection	Danuglipron
DFTNEAPPAPLPDASASPLS(UniMod:21)PHR	S365	Q6WCQ1	MPRIP	0.967317	-0.00888723	0	GLP transfection	Danuglipron
DGAEQQGPEATVEEAEAAAFGSEKPQSMFEPPQVS(UniMod:21)SPVQEKR	S630	Q9Y2D5	AKAP2	0.615731	0.10109	0	GLP transfection	Danuglipron
DGALES(UniMod:21)QDTENVPVTLSEENRSEGK	S676	O15439	ABCC4	0.194817	-0.154624	0	GLP transfection	Danuglipron
DGAVNGPSVVGDQT(UniMod:21)PIEPQTSIER	T390	P49321	NASP	0.304863	0.333703	0	GLP transfection	Danuglipron
DGAVNGPSVVGDQTPIEPQTS(UniMod:21)IER	S397	P49321	NASP	0.513136	0.0502712	0	GLP transfection	Danuglipron
DGDGVPGGGPLS(UniMod:21)PAR	S863	Q92888	ARHGEF1	0.206173	0.335458	0	GLP transfection	Danuglipron
DGDKS(UniMod:21)PM(UniMod:35)SSLQISNEK	S495	Q9UER7	DAXX	0.0722328	0.425588	0	GLP transfection	Danuglipron
DGDKS(UniMod:21)PMSSLQISNEK	S495	Q9UER7	DAXX	0.549087	0.079506	0	GLP transfection	Danuglipron
DGEMDRNFDT(UniMod:21)LDLPK	T642	O00192	ARVCF	0.909626	0.0209172	0	GLP transfection	Danuglipron
DGEQS(UniMod:21)PNVSLMQR	S336	Q58WW2	DCAF6	0.857124	0.026256	0	GLP transfection	Danuglipron
DGETLEGS(UniMod:21)DAEESLDK	S2956	Q9P2D1	CHD7	0.342953	-0.894923	0	GLP transfection	Danuglipron
DGGGENT(UniMod:21)EEAQPQPQPQPQPQAQSQPPSSNK	T33	Q14738	PPP2R5D	0.0057695	-0.693252	0	GLP transfection	Danuglipron
DGGGVRDEGPAAAGDGLGRPLGPTPS(UniMod:21)QSR	S77	P55011	SLC12A2	0.0334007	-0.319731	0	GLP transfection	Danuglipron
DGGNPFAEPSELDNPFQDPAVIQHRPS(UniMod:21)R	S32	O14828	SCAMP3	0.00165826	1.95725	1	GLP transfection	Danuglipron
DGGRSS(UniMod:21)PGGQDEGGFM(UniMod:35)AQGK	S303	P49023	PXN	0.917837	0.186932	0	GLP transfection	Danuglipron
DGGS(UniMod:21)GNS(UniMod:21)TIIVSR	S2362;S2365	Q7Z6Z7	HUWE1	0.638871	-0.237646	0	GLP transfection	Danuglipron
DGGS(UniMod:21)VVGASVFYK	S705	O60271	SPAG9	0.154652	0.922158	0	GLP transfection	Danuglipron
DGGTSYS(UniMod:21)PQENSHNHSALHSSNSHSSNPSNNPSK	S96	Q9BTA9	WAC	0.900492	-0.0342046	0	GLP transfection	Danuglipron
DGKFS(UniMod:21)PIQEK	S655	O43683	BUB1	0.612821	-0.052929	0	GLP transfection	Danuglipron
DGLAPEKT(UniMod:21)SPDRDK	T16	Q7L4I2	RSRC2	0.239054	-0.314016	0	GLP transfection	Danuglipron
DGLAPEKTS(UniMod:21)PDRDK	S17	Q7L4I2	RSRC2	0.37847	0.799981	0	GLP transfection	Danuglipron
DGLLGDILQDLNTETPQIT(UniMod:21)PPPVMILK	T174	P09884	POLA1	0.799294	0.0785163	0	GLP transfection	Danuglipron
DGLNDDDFEPYLS(UniMod:21)PQAR	S39	Q9Y5A9	YTHDF2	0.413782	0.264131	0	GLP transfection	Danuglipron
DGLNQTTIPVS(UniMod:21)PPSTTKPSR	S583	Q71RC2	LARP4	0.142171	-0.209055	0	GLP transfection	Danuglipron
DGLNQTTIPVS(UniMod:21)PPSTTK	S583	Q71RC2	LARP4	0.555423	0.355722	0	GLP transfection	Danuglipron
DGLPRT(UniMod:21)PSRR	T1434	Q9UQ35	SRRM2	0.551726	0.156673	0	GLP transfection	Danuglipron
DGLPRT(UniMod:21)PSR	T1434	Q9UQ35	SRRM2	0.416201	0.230706	0	GLP transfection	Danuglipron
DGMDNQGGYGS(UniMod:21)VGR	S298	P31942	HNRNPH3	0.052394	-0.457766	0	GLP transfection	Danuglipron
DGNGYIS(UniMod:21)AAELR	S102	P0DP23	CALM1	0.780073	0.0831365	0	GLP transfection	Danuglipron
DGNRT(UniMod:21)IGT(UniMod:21)GLVTNTLAMTEEEK	T433;T436	P49411	TUFM	0.26078	-0.591353	0	GLP transfection	Danuglipron
DGPGLERS(UniMod:21)PGEPGGAAPER	S47	Q96EB6	SIRT1	0.341332	-0.0775876	0	GLP transfection	Danuglipron
DGQDAIAQS(UniMod:21)PEKESK	S289	Q9NWH9	SLTM	0.0196154	-1.30843	1	GLP transfection	Danuglipron
DGQDAIAQS(UniMod:21)PEK	S289	Q9NWH9	SLTM	0.811622	0.0135601	0	GLP transfection	Danuglipron
DGQTDS(UniMod:21)AAEESSSQETSK	S860	P55201	BRPF1	0.485007	-0.7575	0	GLP transfection	Danuglipron
DGQVINETS(UniMod:21)QHHDDLE	S459	P08670	VIM	0.235227	0.747427	0	GLP transfection	Danuglipron
DGS(UniMod:21)FGEGLTMK	S647	Q9ULT0	TTC7A	0.26896	0.173089	0	GLP transfection	Danuglipron
DGSGTPSRHS(UniMod:21)LSGSSPGMK	S1458	Q9UQ35	SRRM2	0.861302	-0.0696924	0	GLP transfection	Danuglipron
DGSIS(UniMod:21)PVSSEC(UniMod:4)SVVER	S161	Q8NCP5	ZBTB44	0.616202	-0.165541	0	GLP transfection	Danuglipron
DGSLASNPYS(UniMod:21)GDLTK	S859	Q14157	UBAP2L	0.481309	-0.219572	0	GLP transfection	Danuglipron
DGSS(UniMod:21)PPLLEK	S423	Q6W2J9	BCOR	0.0102506	0.335609	0	GLP transfection	Danuglipron
DGSSKS(UniMod:21)DHEELSGSSTNLADHNPSSWR	S198	O14770	MEIS2	0.685822	0.139088	0	GLP transfection	Danuglipron
DGT(UniMod:21)ISEDTIR	T220	Q99816	TSG101	0.165306	0.216787	0	GLP transfection	Danuglipron
DGTAPPPQSPGSPGTGQDEEWS(UniMod:21)DEESPRK	S354	Q9UKS6	PACSIN3	0.149428	0.374563	0	GLP transfection	Danuglipron
DGTS(UniMod:21)PEEEIEIER	S694	Q9H501	ESF1	0.256511	0.386647	0	GLP transfection	Danuglipron
DGVLTLANNVT(UniMod:21)PAK	T571	P27816	MAP4	0.279285	0.728895	0	GLP transfection	Danuglipron
DGVMEMNS(UniMod:21)IEPAK	S485	P11169	SLC2A3	0.0409761	0.763747	1	GLP transfection	Danuglipron
DGWNQNHFITPVS(UniMod:21)TLER	S1016	Q99569	PKP4	0.203232	-0.321741	0	GLP transfection	Danuglipron
DGYFSRPIGS(UniMod:21)TDLLR	S1402	Q2TAZ0	ATG2A	0.487023	0.38768	0	GLP transfection	Danuglipron
DGYGGSRDS(UniMod:21)YSSSR	S326	P38159	RBMX	0.282986	0.203884	0	GLP transfection	Danuglipron
DHAPSIPTSPFGDS(UniMod:21)LESSTELRR	S627	Q9Y4B5	MTCL1	0.916644	0.0279651	0	GLP transfection	Danuglipron
DHM(UniMod:35)NASAQGHS(UniMod:21)PEEPPPPSSA	S109	Q96FH0	BORCS8	0.684579	-0.1468	0	GLP transfection	Danuglipron
DHMNASAQGHS(UniMod:21)PEEPPPPSSA	S109	Q96FH0	BORCS8	0.0735976	-0.256107	0	GLP transfection	Danuglipron
DHNVGS(UniMod:21)PPKS(UniMod:21)PTHASPQHTQTEK	S414;S418	A0JNW5	BLTP3B	0.0882188	-0.310714	0	GLP transfection	Danuglipron
DHNVGSPPKS(UniMod:21)PTHASPQHTQTEK	S418	A0JNW5	BLTP3B	0.0602144	-0.148992	0	GLP transfection	Danuglipron
DHQEVETEGPES(UniMod:21)ADT(UniMod:21)GDKSESPDEANVGK	S63;T66	Q8NFQ8	TOR1AIP2	0.799215	-0.0746941	0	GLP transfection	Danuglipron
DHS(UniMod:21)PT(UniMod:21)PSVFNSDEER	S492;T494	Q6UN15	FIP1L1	0.0344027	-0.818753	1	GLP transfection	Danuglipron
DHS(UniMod:21)PTPSVFNS(UniMod:21)DEER	S492;S500	Q6UN15	FIP1L1	0.00269998	-1.71606	1	GLP transfection	Danuglipron
DHS(UniMod:21)PTPSVFNSDEERYR	S492	Q6UN15	FIP1L1	0.492659	0.351099	0	GLP transfection	Danuglipron
DHS(UniMod:21)PTPSVFNSDEER	S492	Q6UN15	FIP1L1	0.265655	0.410377	0	GLP transfection	Danuglipron
DHSS(UniMod:21)QSEEEVVEGEK	S118	O60238	BNIP3L	0.775716	-0.353927	0	GLP transfection	Danuglipron
DHTPS(UniMod:21)QELALTQSVGGDSSADR	S350	Q86U44	METTL3	0.601323	0.225282	0	GLP transfection	Danuglipron
DHYQDPVPGIT(UniMod:21)PSSSSR	T1523	Q7KZ85	SUPT6H	0.820865	0.0678519	0	GLP transfection	Danuglipron
DIDISS(UniMod:21)PEFK	S177	Q09666	AHNAK	0.0152815	-0.655472	0	GLP transfection	Danuglipron
DIEEVS(UniMod:21)QGLLSLLGANR	S11	Q8NBT2	SPC24	0.336252	-0.578919	0	GLP transfection	Danuglipron
DIEIS(UniMod:21)TEEEK	S337	Q4G0J3	LARP7	0.877353	-0.115609	0	GLP transfection	Danuglipron
DIEKAC(UniMod:4)QS(UniMod:21)IYPLHDVFVR	S203	P61247	RPS3A	0.976062	0.00613119	0	GLP transfection	Danuglipron
DIELVMS(UniMod:21)QANVSR	S2049	E9PAV3	NACA	0.85512	0.0454957	0	GLP transfection	Danuglipron
DIGMLNTSVPNDMDEQQNARES(UniMod:21)LEDQNLK	S227	Q8TB52	FBXO30	0.208249	0.457317	0	GLP transfection	Danuglipron
DIIIFVGT(UniMod:21)PVQK	T1315	P46013	MKI67	0.433433	0.281218	0	GLP transfection	Danuglipron
DIIRQPS(UniMod:21)EEEIIK	S116	Q15121	PEA15	0.065518	0.358057	0	GLP transfection	Danuglipron
DIKEKLC(UniMod:4)Y(UniMod:21)VALDFEQEMATAASSSSLEK	Y218	P60709	ACTB	0.0110498	-0.405644	0	GLP transfection	Danuglipron
DIKGS(UniMod:21)YVSIHSSGFR	S37	O00148	DDX39A	0.333938	-0.373711	0	GLP transfection	Danuglipron
DINTFLGT(UniMod:21)PVQK	T1801	P46013	MKI67	0.087788	0.151459	0	GLP transfection	Danuglipron
DINTFVGT(UniMod:21)PVEK	T1923	P46013	MKI67	0.773905	-0.0522472	0	GLP transfection	Danuglipron
DINVSVGS(UniMod:21)QQPDTK	S971	P50851	LRBA	0.421831	-0.0937278	0	GLP transfection	Danuglipron
DIPAPS(UniMod:21)PPLPLLSGVPPPPPLPPPPPIK	S573	Q9Y613	FHOD1	0.153758	1.16365	0	GLP transfection	Danuglipron
DIPRT(UniMod:21)PSR	T1472	Q9UQ35	SRRM2	0.315103	0.200887	0	GLP transfection	Danuglipron
DIS(UniMod:21)LDSELHDLR	S464	Q15643	TRIP11	0.570953	0.190954	0	GLP transfection	Danuglipron
DISGPS(UniMod:21)PSKK	S87	Q96GX9	APIP	0.353092	-1.835	0	GLP transfection	Danuglipron
DISGPS(UniMod:21)PSK	S87	Q96GX9	APIP	0.358597	-0.0724291	0	GLP transfection	Danuglipron
DISMEIDS(UniMod:21)PENMMR	S254	Q16204	CCDC6	0.00664866	-0.144581	0	GLP transfection	Danuglipron
DITDPLSLNTC(UniMod:4)TDEGHVVLAS(UniMod:21)PLK	S254	Q7L2J0	MEPCE	0.75625	0.0238376	0	GLP transfection	Danuglipron
DITTS(UniMod:21)ADQIAEVK	S487	Q76I76	SSH2	0.798322	-0.0312251	0	GLP transfection	Danuglipron
DIVEELS(UniMod:21)ALK	S2135	P46013	MKI67	0.238283	-0.429612	0	GLP transfection	Danuglipron
DIVPFSELGTTPSGGGFFQGIS(UniMod:21)FPEISTRPPLGSTELQAAK	S223	P42166	TMPO	0.575198	0.330289	0	GLP transfection	Danuglipron
DIYLS(UniMod:21)PDRTGSSFGK	S349	Q15696	ZRSR2	0.125526	0.428619	0	GLP transfection	Danuglipron
DIYLS(UniMod:21)PDR	S349	Q15696	ZRSR2	0.206772	0.458394	0	GLP transfection	Danuglipron
DKAPVQPQQS(UniMod:21)PAAAPGGTDEKPSGK	S16	Q13200	PSMD2	0.124532	-0.637463	0	GLP transfection	Danuglipron
DKAPVQPQQS(UniMod:21)PAAAPGGTDEK	S16	Q13200	PSMD2	0.480063	0.106261	0	GLP transfection	Danuglipron
DKAS(UniMod:21)QEGGDVLGAR	S186	Q5SW96	LDLRAP1	0.164503	-0.130441	0	GLP transfection	Danuglipron
DKDDQEWES(UniMod:21)PS(UniMod:21)PPKPTVFISGVIAR	S49;S51	P51397	DAP	0.523726	0.165433	0	GLP transfection	Danuglipron
DKDDQEWES(UniMod:21)PSPPKPTVFISGVIAR	S49	P51397	DAP	0.0564636	0.332582	0	GLP transfection	Danuglipron
DKDDQEWESPS(UniMod:21)PPKPTVFISGVIAR	S51	P51397	DAP	0.113225	0.250083	0	GLP transfection	Danuglipron
DKDQPPS(UniMod:21)PS(UniMod:21)PPPQSEALSSTSR	S59;S61	Q7L1V2	MON1B	0.828275	0.0728517	0	GLP transfection	Danuglipron
DKDVTLS(UniMod:21)PVK	S1531	Q8NFC6	BOD1L1	0.563897	0.0862573	0	GLP transfection	Danuglipron
DKEDPQEMPHS(UniMod:21)PLGSMPEIR	S244	Q9HB58	SP110	0.20661	0.847058	0	GLP transfection	Danuglipron
DKEIS(UniMod:21)PSVTK	S99	Q8N488	RYBP	0.116791	0.123037	0	GLP transfection	Danuglipron
DKETGTDGILAGS(UniMod:21)QEHDPGQGSSSPEQAGSPTEGEGVSTWESFK	S732	Q02952	AKAP12	0.422302	0.632718	0	GLP transfection	Danuglipron
DKEVS(UniMod:21)DDEAEEKEDK	S231	P07900	HSP90AA1	0.943117	-0.0314598	0	GLP transfection	Danuglipron
DKEVS(UniMod:21)DDEAEEK	S231	P07900	HSP90AA1	0.275059	0.652505	0	GLP transfection	Danuglipron
DKFS(UniMod:21)PFPVQDRPESSLVFK	S1188	Q9UQ35	SRRM2	0.0319117	0.267367	0	GLP transfection	Danuglipron
DKKDEEEDM(UniMod:35)S(UniMod:21)LD	S405	Q16186	ADRM1	0.183366	0.608739	0	GLP transfection	Danuglipron
DKKDEEEDMS(UniMod:21)LD	S405	Q16186	ADRM1	0.405458	0.334769	0	GLP transfection	Danuglipron
DKKS(UniMod:21)PLIESTANM(UniMod:35)DNNQSQK	S299	O14974	PPP1R12A	0.719904	-0.114817	0	GLP transfection	Danuglipron
DKKS(UniMod:21)PLIESTANMDNNQSQK	S299	O14974	PPP1R12A	0.642015	-0.102726	0	GLP transfection	Danuglipron
DKLDFAPPT(UniMod:21)PPHYPPHER	T334	Q86Y56	DNAAF5	0.00162037	1.15247	1	GLP transfection	Danuglipron
DKLEPEAPALALPVT(UniMod:21)PQK	T321	Q9BWH6	RPAP1	0.011466	-0.164177	0	GLP transfection	Danuglipron
DKMEGS(UniMod:21)DFESSGGR	S118	Q8WYH8	ING5	0.852856	-0.032547	0	GLP transfection	Danuglipron
DKPEIEDVGS(UniMod:21)DEEEEKK	S263	Q14568	HSP90AA2P	0.363692	-0.579062	0	GLP transfection	Danuglipron
DKQS(UniMod:21)PS(UniMod:21)QANGC(UniMod:4)SDHRPIDILEMLSR	S142;S144	Q9NPI6	DCP1A	0.315561	0.194392	0	GLP transfection	Danuglipron
DKRPLS(UniMod:21)GPDVGTPQPAGLASGAK	S181	O96013	PAK4	0.822347	-0.0856046	0	GLP transfection	Danuglipron
DKS(UniMod:21)PSSLLEDAK	S631	P42684	ABL2	0.762669	0.0411875	0	GLP transfection	Danuglipron
DKS(UniMod:21)PVREPIDNLTPEER	S136	Q14498	RBM39	0.264611	-0.111739	0	GLP transfection	Danuglipron
DKSDS(UniMod:21)PAIQLR	S940	Q96ST3	SIN3A	0.989415	0.00316759	0	GLP transfection	Danuglipron
DKTESVTSGPMSPEGS(UniMod:21)PSKS(UniMod:21)PSK	S697;S701	P35612	ADD2	0.0326036	-0.295046	0	GLP transfection	Danuglipron
DKTESVTSGPMSPEGS(UniMod:21)PSK	S697	P35612	ADD2	0.650599	-0.125836	0	GLP transfection	Danuglipron
DKTESVTSGPMSPEGSPSKS(UniMod:21)PSK	S701	P35612	ADD2	0.109694	0.791091	0	GLP transfection	Danuglipron
DLAEVGEGGGHS(UniMod:21)QAR	S1248	Q9C0C2	TNKS1BP1	0.139606	-0.125688	0	GLP transfection	Danuglipron
DLAFEVPERGS(UniMod:21)RPAS(UniMod:21)PAAK	S511;S515	Q9P2N6	KANSL3	0.265776	0.148285	0	GLP transfection	Danuglipron
DLAVPAALT(UniMod:21)PR	T1844	Q8TEM1	NUP210	0.476489	0.0392672	0	GLP transfection	Danuglipron
DLDDALDKLS(UniMod:21)DSLGQR	S575	P20810	CAST	0.279919	0.522419	0	GLP transfection	Danuglipron
DLDDALDKLSDS(UniMod:21)LGQR	S577	P20810	CAST	0.876605	0.116313	0	GLP transfection	Danuglipron
DLDEEGS(UniMod:21)EKELHENVLDK	S579	O43719	HTATSF1	0.35772	0.521173	0	GLP transfection	Danuglipron
DLDEEGS(UniMod:21)EK	S579	O43719	HTATSF1	0.278567	0.676757	0	GLP transfection	Danuglipron
DLDITS(UniMod:21)PELR	S266	P19474	TRIM21	0.311213	-0.357577	0	GLP transfection	Danuglipron
DLDLEPLS(UniMod:21)DLEEGLEETR	S1111	P29375	KDM5A	0.117958	-0.855165	0	GLP transfection	Danuglipron
DLDLLASVPS(UniMod:21)PSSSGSR	S219	Q8WU79	SMAP2	0.0275243	-0.346248	0	GLP transfection	Danuglipron
DLEGFRVS(UniMod:21)PQASVVLEHR	S476	Q0VDD7	BRME1	0.95445	0.00987575	0	GLP transfection	Danuglipron
DLELALS(UniMod:21)PIHNSSALPTTGR	S370	Q96GX5	MASTL	0.896736	-0.0231615	0	GLP transfection	Danuglipron
DLESC(UniMod:4)S(UniMod:21)DDDNQGSK	S130	Q5T3I0	GPATCH4	0.606292	0.228227	0	GLP transfection	Danuglipron
DLESLQTAEQS(UniMod:21)LM(UniMod:35)DLQER	S261	Q9P246	STIM2	0.113158	-1.24183	0	GLP transfection	Danuglipron
DLESLQTAEQS(UniMod:21)LMDLQER	S261	Q9P246	STIM2	0.496373	0.160571	0	GLP transfection	Danuglipron
DLEVTC(UniMod:4)DPDSGGS(UniMod:21)QGLR	S1331	Q9C0C2	TNKS1BP1	0.442408	0.206911	0	GLP transfection	Danuglipron
DLFAFQES(UniMod:21)PPR	S563	P51957	NEK4	0.258079	-0.317645	0	GLP transfection	Danuglipron
DLFDY(UniMod:21)S(UniMod:21)PPLHK	Y511;S512	Q9NYF8	BCLAF1	0.256995	-1.8167	0	GLP transfection	Danuglipron
DLFDYS(UniMod:21)PPLHK	S512	Q9NYF8	BCLAF1	0.0804403	0.185667	0	GLP transfection	Danuglipron
DLFSLDSEDPSPAS(UniMod:21)PPLR	S237	Q9BTK6	PAGR1	0.270198	0.104548	0	GLP transfection	Danuglipron
DLGHPVEEEDELES(UniMod:21)GDQEDEDDESEDPGKDLDHI	S942	O60763	USO1	0.649395	-0.200538	0	GLP transfection	Danuglipron
DLGLES(UniMod:21)T(UniMod:21)LISSKPQSHSLSTSGK	S1185;T1186	Q9NZN5	ARHGEF12	0.99211	-0.00310911	0	GLP transfection	Danuglipron
DLGNPNT(UniMod:21)APPT(UniMod:21)PELHGINPVFLSSNPSR	T918;T922	P78364	PHC1	0.665298	0.0737319	0	GLP transfection	Danuglipron
DLHAVDVFS(UniMod:21)VEGAPENR	S216	Q5T7W0	ZNF618	0.377305	0.234439	0	GLP transfection	Danuglipron
DLHESSFS(UniMod:21)LSGSQIDDHVPK	S534	Q9BPU6	DPYSL5	0.18769	-0.503432	0	GLP transfection	Danuglipron
DLHESSFSLSGS(UniMod:21)QIDDHVPK	S538	Q9BPU6	DPYSL5	0.0781897	0.742207	0	GLP transfection	Danuglipron
DLHILPPPLIPT(UniMod:21)PPPDDPR	T148	Q9NRS6	SNX15	0.0771418	0.236832	0	GLP transfection	Danuglipron
DLHQPSLS(UniMod:21)PASPHSQGFER	S65	Q9BZF1	OSBPL8	0.784294	-0.210402	0	GLP transfection	Danuglipron
DLHQPSLSPASPHS(UniMod:21)QGFER	S71	Q9BZF1	OSBPL8	0.00597785	-0.404599	0	GLP transfection	Danuglipron
DLKHS(UniMod:21)LPS(UniMod:21)GLGLSETQITSHGFDNTK	S36;S39	P53367	ARFIP1	0.116031	-0.303484	0	GLP transfection	Danuglipron
DLKHS(UniMod:21)LPSGLGLSETQITSHGFDNTK	S36	P53367	ARFIP1	0.762721	-0.0309598	0	GLP transfection	Danuglipron
DLKIES(UniMod:21)DVQEPTEPEDDLDIM(UniMod:35)LGNK	S105	P20042	EIF2S2	0.506028	0.601815	0	GLP transfection	Danuglipron
DLKIES(UniMod:21)DVQEPTEPEDDLDIMLGNKK	S105	P20042	EIF2S2	0.0290305	1.002	1	GLP transfection	Danuglipron
DLKIES(UniMod:21)DVQEPTEPEDDLDIMLGNK	S105	P20042	EIF2S2	0.320267	-0.764444	0	GLP transfection	Danuglipron
DLLHPS(UniMod:21)PEEEKR	S11	P42677	RPS27	0.345329	-0.125995	0	GLP transfection	Danuglipron
DLLHPS(UniMod:21)PEEEK	S11	P42677	RPS27	0.755999	-0.0353879	0	GLP transfection	Danuglipron
DLLPS(UniMod:21)PAGPVPSK	S814	Q9UHB7	AFF4	0.174845	0.404737	0	GLP transfection	Danuglipron
DLLPSGSRDEPPPASQSTSQDC(UniMod:4)SQALKQS(UniMod:21)P	S1906	Q5JRA6	MIA3	0.67542	-0.0373256	0	GLP transfection	Danuglipron
DLLSDLQDIS(UniMod:21)DSERK	S283	P21127	CDK11B	0.207653	0.33287	0	GLP transfection	Danuglipron
DLLSDLQDIS(UniMod:21)DSER	S283	P21127	CDK11B	0.123399	1.00558	0	GLP transfection	Danuglipron
DLLST(UniMod:21)QPSETLASSDSFASTQPTHSWK	T52	O75940	SMNDC1	0.144388	-0.61587	0	GLP transfection	Danuglipron
DLMLS(UniMod:21)GER	S753	P38398	BRCA1	0.323079	0.188435	0	GLP transfection	Danuglipron
DLNES(UniMod:21)PVK	S677	Q96RL1	UIMC1	0.886725	0.0155771	0	GLP transfection	Danuglipron
DLPAQRGEES(UniMod:21)S(UniMod:21)EEEEK	S159;S160	Q9BW71	HIRIP3	0.817489	-0.160078	0	GLP transfection	Danuglipron
DLPDGHAAS(UniMod:21)PR	S334	Q9P1Y5	CAMSAP3	0.855863	-0.0237801	0	GLP transfection	Danuglipron
DLPDS(UniMod:21)QQQHQSSK	S334	P25440	BRD2	0.212886	-0.127134	0	GLP transfection	Danuglipron
DLPPLVVQRES(UniMod:21)AEEAWGTEEAPAPAPAR	S89	Q6QNY0	BLOC1S3	0.640592	0.236988	0	GLP transfection	Danuglipron
DLPT(UniMod:21)IPGVT(UniMod:21)SPSSDEPPMEASQSHLR	T77;T82	Q13541	EIF4EBP1	0.510212	-0.906963	0	GLP transfection	Danuglipron
DLPTIPGVTSPSSDEPPMEASQSHLRNS(UniMod:21)PEDK	S101	Q13541	EIF4EBP1	0.721352	-0.0192167	0	GLP transfection	Danuglipron
DLQEQDADAGS(UniMod:21)ER	S127	Q6P158	DHX57	0.413993	0.392258	0	GLP transfection	Danuglipron
DLQS(UniMod:21)PDFTTGFHSDKIEAK	S1045	Q9P2D0	IBTK	0.222229	0.192086	0	GLP transfection	Danuglipron
DLQS(UniMod:21)PDFTTGFHSDK	S1045	Q9P2D0	IBTK	0.299775	0.456236	0	GLP transfection	Danuglipron
DLQYITVS(UniMod:21)K	S1501	P55196	AFDN	0.522373	-0.398574	0	GLP transfection	Danuglipron
DLRS(UniMod:21)PLIATPTFVADK	S219	P49116	NR2C2	0.835227	-0.0395801	0	GLP transfection	Danuglipron
DLS(UniMod:21)FLLDKK	S705	O75151	PHF2	0.26587	0.351961	0	GLP transfection	Danuglipron
DLS(UniMod:21)LEEIQKK	S46	P16949	STMN1	0.725516	0.0566944	0	GLP transfection	Danuglipron
DLS(UniMod:21)LEEIQK	S46	P16949	STMN1	0.0533718	0.43293	0	GLP transfection	Danuglipron
DLS(UniMod:21)MSEEDQM(UniMod:35)M(UniMod:35)R	S1368	Q7Z6Z7	HUWE1	0.986779	0.00474445	0	GLP transfection	Danuglipron
DLS(UniMod:21)MSEEDQM(UniMod:35)MR	S1368	Q7Z6Z7	HUWE1	0.275732	0.251848	0	GLP transfection	Danuglipron
DLS(UniMod:21)MSEEDQMM(UniMod:35)R	S1368	Q7Z6Z7	HUWE1	0.659747	0.148452	0	GLP transfection	Danuglipron
DLS(UniMod:21)MSEEDQMMR	S1368	Q7Z6Z7	HUWE1	0.672331	0.108081	0	GLP transfection	Danuglipron
DLS(UniMod:21)PEPAPDEGPR	S184	Q8TBE0	BAHD1	0.407956	0.199261	0	GLP transfection	Danuglipron
DLS(UniMod:21)PQHM(UniMod:35)VVR	S67	P49590	HARS2	0.36508	-0.212865	0	GLP transfection	Danuglipron
DLS(UniMod:21)PQHMVVR	S67	P49590	HARS2	0.219313	-0.170749	0	GLP transfection	Danuglipron
DLS(UniMod:21)PTLIDNSAAK	S488	Q9P2B4	CTTNBP2NL	0.897572	-0.0360554	0	GLP transfection	Danuglipron
DLSM(UniMod:35)S(UniMod:21)EEDQMM(UniMod:35)R	S1370	Q7Z6Z7	HUWE1	0.801923	-0.330005	0	GLP transfection	Danuglipron
DLSM(UniMod:35)S(UniMod:21)EEDQMMR	S1370	Q7Z6Z7	HUWE1	0.182704	0.146024	0	GLP transfection	Danuglipron
DLSQESSSTAPGSEVTIKQEPVS(UniMod:21)PK	S736	Q15596	NCOA2	0.510036	-0.31582	0	GLP transfection	Danuglipron
DLSTS(UniMod:21)PKPSPIPSPVLGR	S428	Q8NDI1	EHBP1	0.0985536	0.598448	0	GLP transfection	Danuglipron
DLSTSPKPSPIPS(UniMod:21)PVLGR	S436	Q8NDI1	EHBP1	0.928418	0.0160157	0	GLP transfection	Danuglipron
DLTHS(UniMod:21)DSESSLHMSDR	S519	Q13586	STIM1	0.706023	-0.630522	0	GLP transfection	Danuglipron
DLTHSDS(UniMod:21)ESSLHMSDR	S521	Q13586	STIM1	0.092351	-0.132946	0	GLP transfection	Danuglipron
DLVAQAPLKPKT(UniMod:21)PR	T534	O94776	MTA2	0.602032	-0.142881	0	GLP transfection	Danuglipron
DLVLPTQALPAS(UniMod:21)PALK	S365	Q15554	TERF2	0.99483	0.000868843	0	GLP transfection	Danuglipron
DLVQPDKPAS(UniMod:21)PK	S515	Q6PJT7	ZC3H14	0.149871	0.227751	0	GLP transfection	Danuglipron
DM(UniMod:35)AS(UniMod:21)LPSESNEPK	S737	Q9Y6Y8	SEC23IP	0.498536	0.348454	0	GLP transfection	Danuglipron
DM(UniMod:35)DEPS(UniMod:21)PVPNVEEVTLPK	S347	Q8TAQ2	SMARCC2	0.0906517	0.402021	0	GLP transfection	Danuglipron
DM(UniMod:35)ES(UniMod:21)PTKLDVTLAK	S280	P27816	MAP4	0.180586	-0.417867	0	GLP transfection	Danuglipron
DM(UniMod:35)QGLS(UniMod:21)LDAASQPSK	S170	Q96EY5	MVB12A	0.298539	-0.194948	0	GLP transfection	Danuglipron
DM(UniMod:35)QPLS(UniMod:21)PISVHER	S640	P28749	RBL1	0.838966	-0.0340876	0	GLP transfection	Danuglipron
DM(UniMod:35)S(UniMod:21)PLSETEM(UniMod:35)ALGK	S507	P27816	MAP4	0.50499	0.147899	0	GLP transfection	Danuglipron
DM(UniMod:35)S(UniMod:21)PLSETEMALGK	S507	P27816	MAP4	0.808755	-0.0456538	0	GLP transfection	Danuglipron
DM(UniMod:35)SPLSETEM(UniMod:35)ALGKDVT(UniMod:21)PPPETEVVLIK	T521	P27816	MAP4	0.921006	-0.0417636	0	GLP transfection	Danuglipron
DMAS(UniMod:21)LPSESNEPKR	S737	Q9Y6Y8	SEC23IP	0.082338	-0.388232	0	GLP transfection	Danuglipron
DMAS(UniMod:21)LPSESNEPK	S737	Q9Y6Y8	SEC23IP	0.104282	-0.256176	0	GLP transfection	Danuglipron
DMDEPS(UniMod:21)PVPNVEEVTLPK	S347	Q8TAQ2	SMARCC2	0.0759857	1.71515	0	GLP transfection	Danuglipron
DMES(UniMod:21)PTKLDVTLAK	S280	P27816	MAP4	0.0477799	-0.751512	1	GLP transfection	Danuglipron
DMGAQGGRPS(UniMod:21)LIAR	S332	Q9HC52	CBX8	0.000499188	2.11895	1	GLP transfection	Danuglipron
DMLGS(UniMod:21)LRDSALFVK	S105	Q9H3Q1	CDC42EP4	0.499096	-0.647525	0	GLP transfection	Danuglipron
DMLGSLRDS(UniMod:21)ALFVK	S109	Q9H3Q1	CDC42EP4	0.754624	-0.20177	0	GLP transfection	Danuglipron
DMPHPLAGSSSEEAVGGDSTPS(UniMod:21)PDLLMAR	S40	Q5VWJ9	SNX30	0.49217	0.0617778	0	GLP transfection	Danuglipron
DMQGLS(UniMod:21)LDAASQPSK	S170	Q96EY5	MVB12A	0.654006	0.148814	0	GLP transfection	Danuglipron
DMQPLS(UniMod:21)PISVHER	S640	P28749	RBL1	0.606897	-0.112614	0	GLP transfection	Danuglipron
DMQPS(UniMod:21)MESDMALVK	S295	P27816	MAP4	0.168161	-0.137038	0	GLP transfection	Danuglipron
DMS(UniMod:21)PLSETEM(UniMod:35)ALGKDVT(UniMod:21)PPPETEVVLIK	S507;T521	P27816	MAP4	0.582744	0.295011	0	GLP transfection	Danuglipron
DMS(UniMod:21)PLSETEM(UniMod:35)ALGK	S507	P27816	MAP4	0.218865	0.331631	0	GLP transfection	Danuglipron
DMS(UniMod:21)PLSETEMALGKDVT(UniMod:21)PPPETEVVLIK	S507;T521	P27816	MAP4	0.13913	0.782335	0	GLP transfection	Danuglipron
DMS(UniMod:21)PLSETEMALGK	S507	P27816	MAP4	0.062393	0.334834	0	GLP transfection	Danuglipron
DMSPLSETEMALGKDVT(UniMod:21)PPPETEVVLIK	T521	P27816	MAP4	0.065801	2.05961	0	GLP transfection	Danuglipron
DNAEAISGHS(UniMod:21)VEADPKEVEEEER	S2753	Q8NFC6	BOD1L1	0.791159	0.116247	0	GLP transfection	Danuglipron
DNAEAISGHS(UniMod:21)VEADPK	S2753	Q8NFC6	BOD1L1	0.529242	-0.624712	0	GLP transfection	Danuglipron
DNEEREQSSDLTPS(UniMod:21)GDVS(UniMod:21)PVKPLSR	S373;S377	Q8WYQ5	DGCR8	0.270081	0.147411	0	GLP transfection	Danuglipron
DNEEREQSSDLTPSGDVS(UniMod:21)PVKPLSR	S377	Q8WYQ5	DGCR8	0.842847	0.0185272	0	GLP transfection	Danuglipron
DNEESEQPPVPGT(UniMod:21)PTLR	T646	O15439	ABCC4	0.71096	0.215405	0	GLP transfection	Danuglipron
DNHHLFGS(UniMod:21)TLLGIK	S300	Q9NUY8	TBC1D23	0.44495	1.18256	0	GLP transfection	Danuglipron
DNIQPTT(UniMod:21)E	T954	Q9Y2W1	THRAP3	0.125123	0.350994	0	GLP transfection	Danuglipron
DNLAQQS(UniMod:21)FNM(UniMod:35)EQANYTIQSLK	S86	Q9NZZ3	CHMP5	0.639933	-0.16302	0	GLP transfection	Danuglipron
DNLAQQS(UniMod:21)FNMEQANYTIQSLK	S86	Q9NZZ3	CHMP5	0.809536	0.0600954	0	GLP transfection	Danuglipron
DNLVSSIHT(UniMod:21)DDSLEVER	T107	Q5VZL5	ZMYM4	0.996092	0.00447816	0	GLP transfection	Danuglipron
DNM(UniMod:35)DKMQVDQEEGHQKC(UniMod:4)HAEHT(UniMod:21)PEEEIDHTGAK	T545	O95757	HSPA4L	0.476384	0.233256	0	GLP transfection	Danuglipron
DNPFSLGES(UniMod:21)FGSR	S368	Q8N6H7	ARFGAP2	0.287905	1.23613	0	GLP transfection	Danuglipron
DNPS(UniMod:21)PEPQLDDIKR	S165	Q96JC9	EAF1	0.953164	-0.0136954	0	GLP transfection	Danuglipron
DNQESS(UniMod:21)DAELSSSEYIK	S627	Q96JM3	CHAMP1	0.176997	0.638159	0	GLP transfection	Danuglipron
DNS(UniMod:21)PEPNDPEEPQEVSSTPSDKK	S256	Q9HB58	SP110	0.445377	0.431551	0	GLP transfection	Danuglipron
DNS(UniMod:21)PEPNDPEEPQEVSSTPSDK	S256	Q9HB58	SP110	0.212073	0.551374	0	GLP transfection	Danuglipron
DNS(UniMod:21)PPPAFKPEPPK	S986	Q9UDY2	TJP2	0.818759	-0.128252	0	GLP transfection	Danuglipron
DNTFFRES(UniMod:21)PVGRK	S133	Q8NEY8	PPHLN1	0.388822	-0.308672	0	GLP transfection	Danuglipron
DNTFFRES(UniMod:21)PVGR	S133	Q8NEY8	PPHLN1	0.211165	0.524644	0	GLP transfection	Danuglipron
DNTRPGANS(UniMod:21)PEM(UniMod:35)WSEAIK	S481	Q92499	DDX1	0.419464	0.16694	0	GLP transfection	Danuglipron
DNTRPGANS(UniMod:21)PEMWSEAIK	S481	Q92499	DDX1	0.99658	0.000655577	0	GLP transfection	Danuglipron
DNVEDRT(UniMod:21)PEHFALVPLTESQGPPHSGSGSR	T697	P51825	AFF1	0.540692	0.623616	0	GLP transfection	Danuglipron
DPAEPETVPDGET(UniMod:21)PEDENPTEEGADNSSAK	T695	Q9Y4C8	RBM19	0.178609	-0.597872	0	GLP transfection	Danuglipron
DPAQPM(UniMod:35)S(UniMod:21)PGEATQSGARPADR	S11	Q9BQG0	MYBBP1A	0.248534	-0.197713	0	GLP transfection	Danuglipron
DPAQPM(UniMod:35)S(UniMod:21)PGEATQSGAR	S11	Q9BQG0	MYBBP1A	0.72315	0.0658787	0	GLP transfection	Danuglipron
DPAQPMS(UniMod:21)PGEATQSGARPADR	S11	Q9BQG0	MYBBP1A	0.462765	0.12186	0	GLP transfection	Danuglipron
DPAQPMS(UniMod:21)PGEATQSGAR	S11	Q9BQG0	MYBBP1A	0.794665	0.0880984	0	GLP transfection	Danuglipron
DPDSNPYSLLDNTESDQTADTDASESHHST(UniMod:21)NRR	T500	P51114	FXR1	0.869854	0.0693935	0	GLP transfection	Danuglipron
DPEDRIPS(UniMod:21)PLGYAAIPIK	S19	Q9Y3A4	RRP7A	0.507908	-0.19335	0	GLP transfection	Danuglipron
DPGLEPGPDS(UniMod:21)PGGSSPPR	S1391	Q92508	PIEZO1	0.224415	0.237149	0	GLP transfection	Danuglipron
DPGMSQS(UniMod:21)HNDLVFLEQPEGSR	S649	Q9Y426	C2CD2	0.643078	0.0360855	0	GLP transfection	Danuglipron
DPNSATATAPPS(UniMod:21)PLKR	S161	Q92766	RREB1	0.196118	-0.791237	0	GLP transfection	Danuglipron
DPNSATATAPPS(UniMod:21)PLK	S161	Q92766	RREB1	0.840295	-0.0343319	0	GLP transfection	Danuglipron
DPPQEC(UniMod:4)STFSPTDSGEEPGQLS(UniMod:21)PGVQFQR	S74	Q07002	CDK18	0.113961	-0.353989	0	GLP transfection	Danuglipron
DPS(UniMod:21)PEADAPVLGSPEKEEAASEPPAAAPDAAPPPPDRPIEK	S363	O15234	CASC3	0.0170855	0.206261	0	GLP transfection	Danuglipron
DPS(UniMod:21)PEADAPVLGSPEK	S363	O15234	CASC3	0.208682	-0.548867	0	GLP transfection	Danuglipron
DPS(UniMod:21)QQELPR	S1174	P49327	FASN	0.821126	0.0576182	0	GLP transfection	Danuglipron
DPSAS(UniMod:21)PGDAGEQAIR	S290	P18206	VCL	0.68465	-0.294403	0	GLP transfection	Danuglipron
DPSSNDINGGMEPT(UniMod:21)PSTVSTPS(UniMod:21)PSADLLGLR	T647;S655	O95782	AP2A1	0.850124	0.235209	0	GLP transfection	Danuglipron
DPSSNDINGGMEPTPSTVSTPS(UniMod:21)PSADLLGLR	S655	O95782	AP2A1	0.185071	-0.421966	0	GLP transfection	Danuglipron
DPTPRPPGLPEEATALAAPS(UniMod:21)PPR	S742	Q96GP6	SCARF2	0.670543	-0.116132	0	GLP transfection	Danuglipron
DPTQHKEDEGEIQPENKEDS(UniMod:21)IENVR	S619	A0MZ66	SHTN1	0.671314	-0.664635	0	GLP transfection	Danuglipron
DQELAQES(UniMod:21)PPGMAGVENEDEAELNLR	S965	P48681	NES	0.274865	-0.390203	0	GLP transfection	Danuglipron
DQEPKPS(UniMod:21)PEPAAVSR	S252	Q9H7S9	ZNF703	0.0943524	0.515922	0	GLP transfection	Danuglipron
DQHLNNSSAS(UniMod:21)PQR	S431	Q15154	PCM1	0.00427291	-0.304004	0	GLP transfection	Danuglipron
DQMS(UniMod:21)HLFNVAHTLR	S1938	P27708	CAD	0.352035	-0.0931488	0	GLP transfection	Danuglipron
DQNFAGAT(UniMod:21)AIHHPNVAEKR	T145	Q7M135	NA	0.0870601	-0.496345	0	GLP transfection	Danuglipron
DQPAFTPSGILT(UniMod:21)PHALGSR	T439	Q9H0D6	XRN2	0.893726	0.0568991	0	GLP transfection	Danuglipron
DQPDGSSLS(UniMod:21)PAQSPSQSQPPAASSLREPGLESK	S220	Q6WCQ1	MPRIP	0.950659	-0.0359399	0	GLP transfection	Danuglipron
DQPPFGDS(UniMod:21)DDSVEADK	S495	Q14676	MDC1	0.663488	0.293288	0	GLP transfection	Danuglipron
DQPPSPS(UniMod:21)PPPQSEALSSTSR	S61	Q7L1V2	MON1B	0.686693	-0.0993323	0	GLP transfection	Danuglipron
DQQNLPYGVTPAS(UniMod:21)PSGHSQGR	S619	Q7KZI7	MARK2	0.745825	0.202362	0	GLP transfection	Danuglipron
DQQPSGS(UniMod:21)EGEDDDAEAALKK	S88	Q9NXG2	THUMPD1	0.877534	-0.124949	0	GLP transfection	Danuglipron
DQS(UniMod:21)AVVVQGLPEGVAFK	S146	P78347	GTF2I	0.163525	-0.321754	0	GLP transfection	Danuglipron
DQS(UniMod:21)GEVDFK	S758	P46020	PHKA1	0.694928	-0.126422	0	GLP transfection	Danuglipron
DQS(UniMod:21)PFSK	S687	Q13427	PPIG	0.209538	0.257393	0	GLP transfection	Danuglipron
DQS(UniMod:21)PPPS(UniMod:21)PPPSYHPPPPPTK	S669;S673	Q9P206	KIAA1522	0.832226	0.0361466	0	GLP transfection	Danuglipron
DQS(UniMod:21)PPPSPPPSYHPPPPPTK	S669	Q9P206	KIAA1522	0.0270788	-0.219067	0	GLP transfection	Danuglipron
DQSSWQNSDAS(UniMod:21)QEVGGHQER	S1054	Q9C0C2	TNKS1BP1	0.142956	-0.17446	0	GLP transfection	Danuglipron
DQT(UniMod:21)PDENEEVIVR	T550	Q9Y6M1	IGF2BP2	0.8928	-0.0218195	0	GLP transfection	Danuglipron
DQTASAPAT(UniMod:21)PLVNK	T260	Q53SF7	COBLL1	0.00542986	-0.238076	0	GLP transfection	Danuglipron
DQVNLS(UniMod:21)PK	S256	Q5FBB7	SGO1	0.231484	0.112223	0	GLP transfection	Danuglipron
DRDAS(UniMod:21)PSKEER	S14	Q9BUQ8	DDX23	0.0854493	-1.08273	0	GLP transfection	Danuglipron
DRDYSDHPSGGS(UniMod:21)YRDSYESYGNSR	S280	P38159	RBMX	0.284712	-0.527184	0	GLP transfection	Danuglipron
DRFSNS(UniMod:21)MESLSSR	S1250	Q9H792	PEAK1	0.850762	-0.0705411	0	GLP transfection	Danuglipron
DRHDT(UniMod:21)PDPS(UniMod:21)PR	T147;S151	Q9BRD0	BUD13	0.574852	0.103777	0	GLP transfection	Danuglipron
DRIC(UniMod:4)S(UniMod:21)DEEEDEEK	S493	Q9NPG3	UBN1	0.463802	-0.62675	0	GLP transfection	Danuglipron
DRLGS(UniMod:21)PLAVDEALRR	S1310	Q7RTP6	MICAL3	0.846548	-0.0299134	0	GLP transfection	Danuglipron
DRLGS(UniMod:21)PLAVDEALR	S1310	Q7RTP6	MICAL3	0.647509	-0.10777	0	GLP transfection	Danuglipron
DRLPS(UniMod:21)IVVEPTEGEVESGELR	S63	Q53QV2	LBH	0.133662	0.775524	0	GLP transfection	Danuglipron
DRPGHVSQKYS(UniMod:21)QEGNSGQK	S391	Q8IXT5	RBM12B	0.149063	1.05124	0	GLP transfection	Danuglipron
DRPGS(UniMod:21)PESPLLDAPFSR	S910	Q8TF72	SHROOM3	0.0138245	0.213705	0	GLP transfection	Danuglipron
DRPHASGTDGDES(UniMod:21)EEDPPEHKPSK	S412	Q96RS0	TGS1	0.352964	0.122653	0	GLP transfection	Danuglipron
DRPVGGS(UniMod:21)PGGPR	S135	Q8NHG8	ZNRF2	0.0559365	-0.402667	0	GLP transfection	Danuglipron
DRPVS(UniMod:21)QPSLVGSK	S167	Q9H4A3	WNK1	0.836685	0.0352734	0	GLP transfection	Danuglipron
DRPVSQPSLVGS(UniMod:21)KEEPPPAR	S174	Q9H4A3	WNK1	0.948482	0.0105059	0	GLP transfection	Danuglipron
DRQS(UniMod:21)LDGFYSHGMGAEGR	S1507	Q12802	AKAP13	0.00383897	0.708943	0	GLP transfection	Danuglipron
DRQS(UniMod:21)PLHGNHITISHTQATGSR	S258	Q86VQ1	GLCCI1	0.295595	-0.252859	0	GLP transfection	Danuglipron
DRQS(UniMod:21)PPPAK	S842	Q86VM9	ZC3H18	0.909742	-0.0660458	0	GLP transfection	Danuglipron
[truncated: 23,531 more rows]

## Sheet: Dyngo internalization inhibitor
Modified.sequence	Phospho.site	Protein.Ids	Genes	p.value	log2.foldchange	passed.all.criteria	experiment	comparison to vehicle
(UniMod:1)AAAAAAAAAAGAAGGRGS(UniMod:21)GPGR	S19	Q86U42	PABPN1	0.975742	0.0055231	0	Dyngo internalization inhibitor	Danuglipron
(UniMod:1)AAAAAAAGDS(UniMod:21)DS(UniMod:21)WDADAFSVEDPVRK	S11;S13	O75822	EIF3J	0.107013	0.185926	0	Dyngo internalization inhibitor	Danuglipron
(UniMod:1)AAAAAAAGDSDS(UniMod:21)WDADAFSVEDPVR	S13	O75822	EIF3J	0.0121456	2.00001	1	Dyngo internalization inhibitor	Danuglipron
(UniMod:1)AAAAAAGPSPGSGPGDS(UniMod:21)PEGPEGEAPER	S18	Q9UID3	VPS51	0.460124	-0.186701	0	Dyngo internalization inhibitor	Danuglipron
(UniMod:1)AAAAAAGS(UniMod:21)GT(UniMod:21)PREEEGPAGEAAASQPQAPTSVPGAR	S9;T11	Q9NR33	POLE4	0.765877	-0.29371	0	Dyngo internalization inhibitor	Danuglipron
(UniMod:1)AAAAAAGS(UniMod:21)GTPR	S9	Q9NR33	POLE4	0.113164	0.494883	0	Dyngo internalization inhibitor	Danuglipron
(UniMod:1)AAAAAAGSGT(UniMod:21)PREEEGPAGEAAASQPQAPTSVPGAR	T11	Q9NR33	POLE4	0.163218	-0.221528	0	Dyngo internalization inhibitor	Danuglipron
(UniMod:1)AAAAAAGSGTPREEEGPAGEAAAS(UniMod:21)QPQAPTSVPGAR	S25	Q9NR33	POLE4	0.568536	-0.203824	0	Dyngo internalization inhibitor	Danuglipron
(UniMod:1)AAAAAALSGAGT(UniMod:21)PPAGGGAGGGGAGGGGS(UniMod:21)PPGGWAVAR	T13;S30	Q01167	FOXK2	0.0168046	-0.415261	0	Dyngo internalization inhibitor	Danuglipron
(UniMod:1)AAAAAALSGAGTPPAGGGAGGGGAGGGGS(UniMod:21)PPGGWAVAR	S30	Q01167	FOXK2	0.269144	-0.225363	0	Dyngo internalization inhibitor	Danuglipron
(UniMod:1)AAAAAATAAAAAS(UniMod:21)IRERQT(UniMod:21)VALK	S14;T20	Q8WVM8	SCFD1	0.629548	-0.317505	0	Dyngo internalization inhibitor	Danuglipron
(UniMod:1)AAAAAATAAAAASIRERQT(UniMod:21)VALK	T20	Q8WVM8	SCFD1	0.55171	-0.252458	0	Dyngo internalization inhibitor	Danuglipron
(UniMod:1)AAAAAGGAPGPAPGPAGPPPPAAPTS(UniMod:21)AARAPPQALR	S27	Q9BTV7	CABLES2	0.542061	-0.0822087	0	Dyngo internalization inhibitor	Danuglipron
(UniMod:1)AAAAASAPQQLS(UniMod:21)DEELFS(UniMod:21)QLR	S13;S19	Q9Y2U8	LEMD3	0.451922	-0.157969	0	Dyngo internalization inhibitor	Danuglipron
(UniMod:1)AAAAASAPQQLS(UniMod:21)DEELFSQLR	S13	Q9Y2U8	LEMD3	0.924064	-0.0297529	0	Dyngo internalization inhibitor	Danuglipron
(UniMod:1)AAAAASAPQQLSDEELFS(UniMod:21)QLR	S19	Q9Y2U8	LEMD3	0.292956	-1.44628	0	Dyngo internalization inhibitor	Danuglipron
(UniMod:1)AAAAGAAAAAAAEGEAPAEMGALLLEKET(UniMod:21)RGAT(UniMod:21)ER	T30;T34	Q96KQ7	EHMT2	0.0802007	-0.506863	0	Dyngo internalization inhibitor	Danuglipron
(UniMod:1)AAAAGPGAALS(UniMod:21)PRPC(UniMod:4)DSDPATPGAQSPKDDNEDNSNDGTQPSK	S12	Q8WUB8	PHF10	0.534832	0.182409	0	Dyngo internalization inhibitor	Danuglipron
(UniMod:1)AAAAPDS(UniMod:21)RVSEEENLK	S8	Q9Y3B9	RRP15	0.156788	0.230648	0	Dyngo internalization inhibitor	Danuglipron
(UniMod:1)AAAAPDSRVS(UniMod:21)EEENLKK	S11	Q9Y3B9	RRP15	0.429327	0.245083	0	Dyngo internalization inhibitor	Danuglipron
(UniMod:1)AAAAPDSRVS(UniMod:21)EEENLK	S11	Q9Y3B9	RRP15	0.493118	0.226809	0	Dyngo internalization inhibitor	Danuglipron
(UniMod:1)AAADGGGPGGAS(UniMod:21)VGTEEDGGGVGHR	S13	A6NHR9	SMCHD1	0.117991	-0.727383	0	Dyngo internalization inhibitor	Danuglipron
(UniMod:1)AAAETQS(UniMod:21)LREQPEMEDANSEK	S8	Q13523	PRPF4B	0.557716	-0.134766	0	Dyngo internalization inhibitor	Danuglipron
(UniMod:1)AAAKDT(UniMod:21)HEDHDTSTENTDESNHDPQFEPIVSLPEQEIK	T7	P43487	RANBP1	0.526553	0.126546	0	Dyngo internalization inhibitor	Danuglipron
(UniMod:1)AAAM(UniMod:35)DVDT(UniMod:21)PSGTNSGAGK	T9	P62877	RBX1	0.623938	0.201512	0	Dyngo internalization inhibitor	Danuglipron
(UniMod:1)AAASVT(UniMod:21)PPGS(UniMod:21)LELLQPGFSK	T7;S11	Q12933	TRAF2	0.568577	-0.21433	0	Dyngo internalization inhibitor	Danuglipron
(UniMod:1)AAASVT(UniMod:21)PPGSLELLQPGFSK	T7	Q12933	TRAF2	0.078974	1.14957	0	Dyngo internalization inhibitor	Danuglipron
(UniMod:1)AAATADPGAGNPQPGDSSGGGAGGGLPS(UniMod:21)PGEQELSR	S29	Q6VN20	RANBP10	0.178968	-0.090482	0	Dyngo internalization inhibitor	Danuglipron
(UniMod:1)AAAVAAAGAGEPQS(UniMod:21)PDELLPK	S15	Q9NS69	TOMM22	0.505826	-0.103005	0	Dyngo internalization inhibitor	Danuglipron
(UniMod:1)AAAVAAPLAAGGEEAAATTSVPGS(UniMod:21)PGLPGRR	S25	O75427	LRCH4	0.0751659	-0.673158	0	Dyngo internalization inhibitor	Danuglipron
(UniMod:1)AAAVAAPLAAGGEEAAATTSVPGS(UniMod:21)PGLPGR	S25	O75427	LRCH4	0.107916	-0.203791	0	Dyngo internalization inhibitor	Danuglipron
(UniMod:1)AADS(UniMod:21)DDGAVSAPAASDGGVSK	S5	Q96GM8	TOE1	0.239364	0.117359	0	Dyngo internalization inhibitor	Danuglipron
(UniMod:1)AADVSVTHRPPLS(UniMod:21)PKS(UniMod:21)GAEVEAGDAAER	S14;S17	Q8IY67	RAVER1	0.332998	0.356118	0	Dyngo internalization inhibitor	Danuglipron
(UniMod:1)AADVSVTHRPPLS(UniMod:21)PK	S14	Q8IY67	RAVER1	0.293879	-0.265007	0	Dyngo internalization inhibitor	Danuglipron
(UniMod:1)AAENEAS(UniMod:21)QESALGAYSPVDYMSITSFPR	S8	Q9UJ14	GGT7	0.964755	0.0257393	0	Dyngo internalization inhibitor	Danuglipron
(UniMod:1)AAGGDHGS(UniMod:21)PDSYR	S9	P30566	ADSL	0.932807	0.0156449	0	Dyngo internalization inhibitor	Danuglipron
(UniMod:1)AAGTAAALAFLS(UniMod:21)QESR	S13	O75607	NPM3	0.821125	0.14292	0	Dyngo internalization inhibitor	Danuglipron
(UniMod:1)AAGVEAAAEVAAT(UniMod:21)EIKM(UniMod:35)EEESGAPGVPSGNGAPGPK	T14	P52272	HNRNPM	0.974286	0.00383242	0	Dyngo internalization inhibitor	Danuglipron
(UniMod:1)AAGVEAAAEVAAT(UniMod:21)EIKMEEES(UniMod:21)GAPGVPSGNGAPGPK	T14;S22	P52272	HNRNPM	0.519294	0.114985	0	Dyngo internalization inhibitor	Danuglipron
(UniMod:1)AALGHLAGEAAAAPGPGT(UniMod:21)PC(UniMod:4)ASR	T19	Q9H7E9	C8orf33	0.698332	-0.156588	0	Dyngo internalization inhibitor	Danuglipron
(UniMod:1)AALHTT(UniMod:21)PDSPAAQLER	T7	A6NFI3	ZNF316	0.580617	-0.137886	0	Dyngo internalization inhibitor	Danuglipron
(UniMod:1)AALHTTPDS(UniMod:21)PAAQLER	S10	A6NFI3	ZNF316	0.210871	-0.321824	0	Dyngo internalization inhibitor	Danuglipron
(UniMod:1)AAPEEHDS(UniMod:21)PTEASQPIVEEEETK	S9	Q9H0S4	DDX47	0.427801	0.644673	0	Dyngo internalization inhibitor	Danuglipron
(UniMod:1)AAPEEHDSPTEAS(UniMod:21)QPIVEEEETK	S14	Q9H0S4	DDX47	0.0348333	-0.421844	0	Dyngo internalization inhibitor	Danuglipron
(UniMod:1)AAPSPSGGGGSGGGSGSGTPGPVGS(UniMod:21)PAPGHPAVSSM(UniMod:35)QGK	S26	P45985	MAP2K4	0.904787	-0.0180307	0	Dyngo internalization inhibitor	Danuglipron
(UniMod:1)AAPSPSGGGGSGGGSGSGTPGPVGS(UniMod:21)PAPGHPAVSSMQGK	S26	P45985	MAP2K4	0.785266	0.0847041	0	Dyngo internalization inhibitor	Danuglipron
(UniMod:1)AAQGAAAAVAAGTSGVAGEGEPGPGENAAAEGTAPS(UniMod:21)PGRVS(UniMod:21)PPTPAR	S37;S42	Q9H7Z6	KAT8	0.68594	-0.0783104	0	Dyngo internalization inhibitor	Danuglipron
(UniMod:1)AAQGAAAAVAAGTSGVAGEGEPGPGENAAAEGTAPS(UniMod:21)PGR	S37	Q9H7Z6	KAT8	0.149635	0.201818	0	Dyngo internalization inhibitor	Danuglipron
(UniMod:1)AAQGAAAAVAAGTSGVAGEGEPGPGENAAAEGTAPSPGRVS(UniMod:21)PPTPAR	S42	Q9H7Z6	KAT8	0.85891	0.153001	0	Dyngo internalization inhibitor	Danuglipron
(UniMod:1)AARDS(UniMod:21)DSEEDLVSYGTGLEPLEEGERPK	S6	Q9BRR8	GPATCH1	0.476478	-0.169148	0	Dyngo internalization inhibitor	Danuglipron
(UniMod:1)AAS(UniMod:21)DTERDGLAPEK	S4	Q7L4I2	RSRC2	0.153051	-0.375515	0	Dyngo internalization inhibitor	Danuglipron
(UniMod:1)AAS(UniMod:21)KPVEAAVVAAAVPSSGSGVGGGGTAGPGTGGLPR	S4	O94826	TOMM70	0.671161	-0.0985623	0	Dyngo internalization inhibitor	Danuglipron
(UniMod:1)AAS(UniMod:21)QAVEEM(UniMod:35)R	S4	O15160	POLR1C	0.809711	0.0778339	0	Dyngo internalization inhibitor	Danuglipron
(UniMod:1)AAS(UniMod:21)QAVEEMR	S4	O15160	POLR1C	0.603973	0.243794	0	Dyngo internalization inhibitor	Danuglipron
(UniMod:1)AAS(UniMod:21)QVLGEK	S4	Q9Y5Z9	UBIAD1	0.930587	-0.0262613	0	Dyngo internalization inhibitor	Danuglipron
(UniMod:1)AASAAAAS(UniMod:21)AAAASAASGSPGPGEGSAGGEK	S9	Q13263	TRIM28	0.802695	0.0979264	0	Dyngo internalization inhibitor	Danuglipron
(UniMod:1)AASAAAASAAAAS(UniMod:21)AAS(UniMod:21)GSPGPGEGSAGGEKR	S14;S17	Q13263	TRIM28	0.982815	0.0145075	0	Dyngo internalization inhibitor	Danuglipron
(UniMod:1)AASAAAASAAAAS(UniMod:21)AASGS(UniMod:21)PGPGEGSAGGEK	S14;S19	Q13263	TRIM28	0.365811	0.214912	0	Dyngo internalization inhibitor	Danuglipron
(UniMod:1)AASAAAASAAAASAASGS(UniMod:21)PGPGEGS(UniMod:21)AGGEK	S19;S26	Q13263	TRIM28	0.250474	-1.03337	0	Dyngo internalization inhibitor	Danuglipron
(UniMod:1)AASAAAASAAAASAASGS(UniMod:21)PGPGEGSAGGEKR	S19	Q13263	TRIM28	0.0573213	-1.68094	0	Dyngo internalization inhibitor	Danuglipron
(UniMod:1)AASAAAASAAAASAASGS(UniMod:21)PGPGEGSAGGEK	S19	Q13263	TRIM28	0.129472	-0.305335	0	Dyngo internalization inhibitor	Danuglipron
(UniMod:1)AASAAAASAAAASAASGSPGPGEGS(UniMod:21)AGGEKR	S26	Q13263	TRIM28	0.175525	-0.360173	0	Dyngo internalization inhibitor	Danuglipron
(UniMod:1)AASAAAASAAAASAASGSPGPGEGS(UniMod:21)AGGEK	S26	Q13263	TRIM28	0.104335	-0.0744262	0	Dyngo internalization inhibitor	Danuglipron
(UniMod:1)AASEAAVVSS(UniMod:21)PSLK	S11	Q8WWH5	TRUB1	0.181498	0.386119	0	Dyngo internalization inhibitor	Danuglipron
(UniMod:1)AASEVAGVVANAPS(UniMod:21)PPESSSLC(UniMod:4)ASK	S15	Q8ND24	RNF214	0.563163	-0.154391	0	Dyngo internalization inhibitor	Danuglipron
(UniMod:1)AASKPVEAAVVAAAVPS(UniMod:21)SGSGVGGGGTAGPGTGGLPR	S18	O94826	TOMM70	0.308275	-0.266955	0	Dyngo internalization inhibitor	Danuglipron
(UniMod:1)AATAS(UniMod:21)AGAGGIDGKPR	S6	Q02978	SLC25A11	0.000685299	-0.855571	1	Dyngo internalization inhibitor	Danuglipron
(UniMod:1)AATDLERFS(UniMod:21)NAEPEPR	S10	Q92599	SEPTIN8	0.961762	0.00471695	0	Dyngo internalization inhibitor	Danuglipron
(UniMod:1)ADANKAEVPGAT(UniMod:21)GGDSPHLQPAEPPGEPR	T13	Q9P2K5	MYEF2	0.726199	-0.18443	0	Dyngo internalization inhibitor	Danuglipron
(UniMod:1)ADANKAEVPGATGGDS(UniMod:21)PHLQPAEPPGEPR	S17	Q9P2K5	MYEF2	0.798858	-0.078545	0	Dyngo internalization inhibitor	Danuglipron
(UniMod:1)ADDQGC(UniMod:4)IEEQGVEDS(UniMod:21)ANEDSVDAKPDR	S16	P55210	CASP7	0.209799	-0.54772	0	Dyngo internalization inhibitor	Danuglipron
(UniMod:1)ADEAALALQPGGS(UniMod:21)PSAAGADREAASS(UniMod:21)PAGEPLR	S14;S27	Q96EB6	SIRT1	0.21892	-0.591713	0	Dyngo internalization inhibitor	Danuglipron
(UniMod:1)ADEAALALQPGGS(UniMod:21)PSAAGADREAASSPAGEPLRK	S14	Q96EB6	SIRT1	0.734607	-0.249386	0	Dyngo internalization inhibitor	Danuglipron
(UniMod:1)ADEAALALQPGGS(UniMod:21)PSAAGADREAASSPAGEPLR	S14	Q96EB6	SIRT1	0.0280972	-0.17739	0	Dyngo internalization inhibitor	Danuglipron
(UniMod:1)ADEAALALQPGGS(UniMod:21)PSAAGADR	S14	Q96EB6	SIRT1	0.698995	0.274687	0	Dyngo internalization inhibitor	Danuglipron
(UniMod:1)ADHS(UniMod:21)FS(UniMod:21)DGVPSDSVEAAK	S5;S7	Q99733	NAP1L4	0.747515	0.0923673	0	Dyngo internalization inhibitor	Danuglipron
(UniMod:1)ADHS(UniMod:21)FSDGVPSDS(UniMod:21)VEAAK	S5;S14	Q99733	NAP1L4	0.796108	0.0638177	0	Dyngo internalization inhibitor	Danuglipron
(UniMod:1)ADHS(UniMod:21)FSDGVPSDSVEAAK	S5	Q99733	NAP1L4	0.342291	1.09306	0	Dyngo internalization inhibitor	Danuglipron
(UniMod:1)ADHSFS(UniMod:21)DGVPS(UniMod:21)DSVEAAK	S7;S12	Q99733	NAP1L4	0.57129	-0.183412	0	Dyngo internalization inhibitor	Danuglipron
(UniMod:1)ADHSFS(UniMod:21)DGVPSDSVEAAK	S7	Q99733	NAP1L4	0.154638	-0.20961	0	Dyngo internalization inhibitor	Danuglipron
(UniMod:1)ADHSFSDGVPSDS(UniMod:21)VEAAK	S14	Q99733	NAP1L4	0.691937	-0.106898	0	Dyngo internalization inhibitor	Danuglipron
(UniMod:1)ADLDS(UniMod:21)PPK	S6	Q9H9E3	COG4	0.956569	0.0111555	0	Dyngo internalization inhibitor	Danuglipron
(UniMod:1)ADLSLADALTEPS(UniMod:21)PDIEGEIKR	S14	P27816	MAP4	0.848637	-0.148113	0	Dyngo internalization inhibitor	Danuglipron
(UniMod:1)ADLSLADALTEPS(UniMod:21)PDIEGEIK	S14	P27816	MAP4	0.553286	0.732973	0	Dyngo internalization inhibitor	Danuglipron
(UniMod:1)ADSGLREPQEDS(UniMod:21)QK	S13	Q8NFQ8	TOR1AIP2	0.0271964	0.311136	0	Dyngo internalization inhibitor	Danuglipron
(UniMod:1)ADSGTAGGAALAAPAPGPGS(UniMod:21)GGPGPR	S21	Q96C90	PPP1R14B	0.714289	-0.102405	0	Dyngo internalization inhibitor	Danuglipron
(UniMod:1)AEAEES(UniMod:21)PGDPGTASPR	S7	Q96EC8	YIPF6	0.559991	0.0588068	0	Dyngo internalization inhibitor	Danuglipron
(UniMod:1)AEAPAS(UniMod:21)PAPLS(UniMod:21)PLEVELDPEFEPQSRPR	S7;S12	O43524	FOXO3	0.563214	-0.33927	0	Dyngo internalization inhibitor	Danuglipron
(UniMod:1)AEAPAS(UniMod:21)PAPLS(UniMod:21)PLEVELDPEFEPQSR	S7;S12	O43524	FOXO3	0.470589	-0.203368	0	Dyngo internalization inhibitor	Danuglipron
(UniMod:1)AEAPAS(UniMod:21)PAPLSPLEVELDPEFEPQSRPR	S7	O43524	FOXO3	0.587529	-0.44342	0	Dyngo internalization inhibitor	Danuglipron
(UniMod:1)AEDEPDAKS(UniMod:21)PK	S10	P48382	RFX5	0.45225	-0.134308	0	Dyngo internalization inhibitor	Danuglipron
(UniMod:1)AEDVSS(UniMod:21)AAPS(UniMod:21)PR	S7;S11	P54274	TERF1	0.888802	0.0373433	0	Dyngo internalization inhibitor	Danuglipron
(UniMod:1)AEDVSSAAPS(UniMod:21)PR	S11	P54274	TERF1	0.896446	0.0481903	0	Dyngo internalization inhibitor	Danuglipron
(UniMod:1)AENSES(UniMod:21)LGTVPEHER	S7	Q8TAG9	EXOC6	0.142571	0.204098	0	Dyngo internalization inhibitor	Danuglipron
(UniMod:1)AEPLQPDPGAAEDAAAQAVET(UniMod:21)PGWKAPEDAGPQPGSYEIR	T22	Q9Y5Z4	HEBP2	0.30681	-0.93787	0	Dyngo internalization inhibitor	Danuglipron
(UniMod:1)AEPLQPDPGAAEDAAAQAVET(UniMod:21)PGWK	T22	Q9Y5Z4	HEBP2	0.0363256	0.249666	0	Dyngo internalization inhibitor	Danuglipron
(UniMod:1)AEPPS(UniMod:21)PVHC(UniMod:4)VAAAAPTATVSEK	S6	Q6PCB5	RSBN1L	0.446013	-0.17406	0	Dyngo internalization inhibitor	Danuglipron
(UniMod:1)AEPSAATQSHSISSSSFGAEPSAPGGGGS(UniMod:21)PGAC(UniMod:4)PALGTK	S30	O95197	RTN3	0.605595	-0.293272	0	Dyngo internalization inhibitor	Danuglipron
(UniMod:1)AEQLS(UniMod:21)PGK	S6	O15541	RNF113A	0.528102	0.234945	0	Dyngo internalization inhibitor	Danuglipron
(UniMod:1)AES(UniMod:21)DWDTVTVLR	S4	O60869	EDF1	0.286327	-0.16646	0	Dyngo internalization inhibitor	Danuglipron
(UniMod:1)AES(UniMod:21)SESFTM(UniMod:35)ASSPAQR	S4	P49736	MCM2	0.312661	0.169556	0	Dyngo internalization inhibitor	Danuglipron
(UniMod:1)AESGESGGPPGS(UniMod:21)QDS(UniMod:21)AAGAEGAGAPAAAASAEPK	S13;S16	Q9UMX0	UBQLN1	0.0918171	0.813802	0	Dyngo internalization inhibitor	Danuglipron
(UniMod:1)AESGESGGPPGS(UniMod:21)QDSAAGAEGAGAPAAAASAEPK	S13	Q9UMX0	UBQLN1	0.125681	0.357392	0	Dyngo internalization inhibitor	Danuglipron
(UniMod:1)AESSES(UniMod:21)FTMASSPAQR	S7	P49736	MCM2	0.226655	0.289673	0	Dyngo internalization inhibitor	Danuglipron
(UniMod:1)AESSESFTM(UniMod:35)ASS(UniMod:21)PAQR	S13	P49736	MCM2	0.637239	-0.821461	0	Dyngo internalization inhibitor	Danuglipron
(UniMod:1)AESSESFTMASS(UniMod:21)PAQR	S13	P49736	MCM2	0.824759	-0.123346	0	Dyngo internalization inhibitor	Danuglipron
(UniMod:1)AET(UniMod:21)LEFNDVYQEVK	T4	Q08945	SSRP1	0.365985	0.227263	0	Dyngo internalization inhibitor	Danuglipron
(UniMod:1)AETLS(UniMod:21)GLGDS(UniMod:21)GAAGAAALSSASSETGTR	S6;S11	Q15424	SAFB	0.779887	-0.100615	0	Dyngo internalization inhibitor	Danuglipron
(UniMod:1)AETLSGLGDSGAAGAAALSSASS(UniMod:21)ETGTR	S24	Q15424	SAFB	0.625831	-0.55233	0	Dyngo internalization inhibitor	Danuglipron
(UniMod:1)AFS(UniMod:21)QVQC(UniMod:4)LDDNHVNWR	S4	A6ND36	FAM83G	0.23381	-0.480006	0	Dyngo internalization inhibitor	Danuglipron
(UniMod:1)AGAGSAAVS(UniMod:21)GAGT(UniMod:21)PVAGPTGR	S10;T14	O95295	SNAPIN	0.580992	-0.139743	0	Dyngo internalization inhibitor	Danuglipron
(UniMod:1)AGAGSAAVSGAGT(UniMod:21)PVAGPTGR	T14	O95295	SNAPIN	0.483633	0.267736	0	Dyngo internalization inhibitor	Danuglipron
(UniMod:1)AGGEAGVT(UniMod:21)LGQPHLSR	T9	P41091	EIF2S3	0.720404	-0.0174472	0	Dyngo internalization inhibitor	Danuglipron
(UniMod:1)AGGEAGVTLGQPHLS(UniMod:21)R	S16	P41091	EIF2S3	0.126331	0.183538	0	Dyngo internalization inhibitor	Danuglipron
(UniMod:1)AGS(UniMod:21)PELVVLDPPWDK	S4	Q96IY1	NSL1	0.349955	0.17494	0	Dyngo internalization inhibitor	Danuglipron
(UniMod:1)AGS(UniMod:21)QDIFDAIVM(UniMod:35)ADER	S4	Q8WV07	LTO1	0.91743	0.0943987	0	Dyngo internalization inhibitor	Danuglipron
(UniMod:1)AGS(UniMod:21)QDIFDAIVMADER	S4	Q8WV07	LTO1	0.709052	0.379409	0	Dyngo internalization inhibitor	Danuglipron
(UniMod:1)AGSDTAPFLS(UniMod:21)QADDPDDGPVPGTPGLPGSTGNPK	S11	Q9H2V7	SPNS1	0.324015	-0.0794566	0	Dyngo internalization inhibitor	Danuglipron
(UniMod:1)AHS(UniMod:21)PVAVQVPGM(UniMod:35)QNNIADPEELFTK	S4	Q9P289	STK26	0.352914	0.276699	0	Dyngo internalization inhibitor	Danuglipron
(UniMod:1)AHS(UniMod:21)PVAVQVPGMQNNIADPEELFTK	S4	Q9P289	STK26	0.646514	0.1404	0	Dyngo internalization inhibitor	Danuglipron
(UniMod:1)ALHSPQYIFGDFS(UniMod:21)PDEFNQFFVTPR	S14	Q14694	USP10	0.436711	-0.206742	0	Dyngo internalization inhibitor	Danuglipron
(UniMod:1)ALVTVSRS(UniMod:21)PPGSGASTPVGPWDQAVQR	S9	Q8TE77	SSH3	0.00271783	-2.97417	1	Dyngo internalization inhibitor	Danuglipron
(UniMod:1)AM(UniMod:35)SSGGS(UniMod:21)GGGVPEQEDSVLFR	S8	Q16637	SMN1	0.0387245	-1.504	1	Dyngo internalization inhibitor	Danuglipron
(UniMod:1)AMSSGGS(UniMod:21)GGGVPEQEDSVLFR	S8	Q16637	SMN1	0.598261	0.290686	0	Dyngo internalization inhibitor	Danuglipron
(UniMod:1)AQVAM(UniMod:35)ST(UniMod:21)LPVEDEESSESR	T8	P78347	GTF2I	0.257014	0.20099	0	Dyngo internalization inhibitor	Danuglipron
(UniMod:1)AQVAMS(UniMod:21)T(UniMod:21)LPVEDEESSESR	S7;T8	P78347	GTF2I	0.201131	0.23629	0	Dyngo internalization inhibitor	Danuglipron
(UniMod:1)AQVAMSTLPVEDEES(UniMod:21)SESR	S16	P78347	GTF2I	0.103651	-0.528695	0	Dyngo internalization inhibitor	Danuglipron
(UniMod:1)AQVLHVPAPFPGT(UniMod:21)PGPAS(UniMod:21)PPAFPAK	T14;S19	Q63ZY3	KANK2	0.223672	1.06761	0	Dyngo internalization inhibitor	Danuglipron
(UniMod:1)AQVLHVPAPFPGT(UniMod:21)PGPASPPAFPAK	T14	Q63ZY3	KANK2	0.105145	1.17188	0	Dyngo internalization inhibitor	Danuglipron
(UniMod:1)AQVLHVPAPFPGTPGPAS(UniMod:21)PPAFPAK	S19	Q63ZY3	KANK2	0.921154	-0.0238313	0	Dyngo internalization inhibitor	Danuglipron
(UniMod:1)AS(UniMod:21)ADELTFHEFEEATNLLADTPDAATTSR	S3	Q9BWQ6	YIPF2	0.567034	0.269785	0	Dyngo internalization inhibitor	Danuglipron
(UniMod:1)AS(UniMod:21)EELQK	S3	Q9HB71	CACYBP	0.187287	0.358872	0	Dyngo internalization inhibitor	Danuglipron
(UniMod:1)AS(UniMod:21)FVTEVLAHSGR	S3	O43264	ZW10	0.370988	1.2374	0	Dyngo internalization inhibitor	Danuglipron
(UniMod:1)AS(UniMod:21)GADSKGDDLSTAILK	S3	P55072	VCP	0.99886	-0.00077365	0	Dyngo internalization inhibitor	Danuglipron
(UniMod:1)AS(UniMod:21)GEHSPGSGAAR	S3	Q9H4A4	RNPEP	0.346058	0.133804	0	Dyngo internalization inhibitor	Danuglipron
(UniMod:1)AS(UniMod:21)GVAVSDGVIK	S3	P23528	CFL1	0.111062	-0.673569	0	Dyngo internalization inhibitor	Danuglipron
(UniMod:1)AS(UniMod:21)GVQVADEVC(UniMod:4)R	S3	P60981	DSTN	0.984176	0.0058884	0	Dyngo internalization inhibitor	Danuglipron
(UniMod:1)AS(UniMod:21)GVTVNDEVIK	S3	Q9Y281	CFL2	0.197598	-0.615836	0	Dyngo internalization inhibitor	Danuglipron
(UniMod:1)AS(UniMod:21)LSLAPVNIFK	S3	P78371	CCT2	0.757679	-0.143463	0	Dyngo internalization inhibitor	Danuglipron
(UniMod:1)AS(UniMod:21)M(UniMod:35)GTLAFDEYGRPFLIIK	S3	P48643	CCT5	0.0288278	0.854991	1	Dyngo internalization inhibitor	Danuglipron
(UniMod:1)AS(UniMod:21)MGTLAFDEYGRPFLIIK	S3	P48643	CCT5	0.748845	-0.275729	0	Dyngo internalization inhibitor	Danuglipron
(UniMod:1)AS(UniMod:21)NPERGEILLTELQGDSR	S3	Q16513	PKN2	0.147985	-0.299992	0	Dyngo internalization inhibitor	Danuglipron
(UniMod:1)AS(UniMod:21)PGIEVELLGK	S3	Q8TCY9	URGCP	0.9351	-0.0150193	0	Dyngo internalization inhibitor	Danuglipron
(UniMod:1)AS(UniMod:21)PSLERPEK	S3	Q13601	KRR1	0.292196	-0.243388	0	Dyngo internalization inhibitor	Danuglipron
(UniMod:1)AS(UniMod:21)QSQGIQQLLQAEK	S3	O75348	ATP6V1G1	0.247126	0.203923	0	Dyngo internalization inhibitor	Danuglipron
(UniMod:1)AS(UniMod:21)VSSATFSGHGAR	S3	Q7Z4H3	HDDC2	0.163711	0.841639	0	Dyngo internalization inhibitor	Danuglipron
(UniMod:1)ASAVS(UniMod:21)PANLPAVLLQPR	S6	P51610	HCFC1	0.394735	-0.551045	0	Dyngo internalization inhibitor	Danuglipron
(UniMod:1)ASEAPS(UniMod:21)PPRS(UniMod:21)PPPPTSPEPELAQLR	S7;S11	Q8N302	AGGF1	0.115233	0.220069	0	Dyngo internalization inhibitor	Danuglipron
(UniMod:1)ASEDNRVPS(UniMod:21)PPPTGDDGGGGGREETPTEGGALSLK	S10	P50851	LRBA	0.468577	0.359659	0	Dyngo internalization inhibitor	Danuglipron
(UniMod:1)ASEDNRVPS(UniMod:21)PPPTGDDGGGGGR	S10	P50851	LRBA	0.139043	-0.295867	0	Dyngo internalization inhibitor	Danuglipron
(UniMod:1)ASGADS(UniMod:21)KGDDLSTAILK	S7	P55072	VCP	0.984369	0.00431492	0	Dyngo internalization inhibitor	Danuglipron
(UniMod:1)ASGEHS(UniMod:21)PGSGAAR	S7	Q9H4A4	RNPEP	0.23716	-0.106805	0	Dyngo internalization inhibitor	Danuglipron
(UniMod:1)ASGSAGKPT(UniMod:21)GEAASPAPASAIGGASSQPR	T10	Q9H1K6	TLNRD1	0.712261	0.172572	0	Dyngo internalization inhibitor	Danuglipron
(UniMod:1)ASHLRPPS(UniMod:21)PLLVR	S9	Q8TDB6	DTX3L	0.624851	0.901442	0	Dyngo internalization inhibitor	Danuglipron
(UniMod:1)ASLEVSRS(UniMod:21)PRR	S9	O60762	DPM1	0.732578	0.208203	0	Dyngo internalization inhibitor	Danuglipron
(UniMod:1)ASLEVSRS(UniMod:21)PR	S9	O60762	DPM1	0.468624	-0.132975	0	Dyngo internalization inhibitor	Danuglipron
(UniMod:1)ASPS(UniMod:21)RQPPPGGSGLLQGSR	S5	Q96S90	LYSMD1	0.464878	-0.169286	0	Dyngo internalization inhibitor	Danuglipron
(UniMod:1)ASS(UniMod:21)LNEDPEGSR	S4	Q9Y530	OARD1	0.256917	0.491359	0	Dyngo internalization inhibitor	Danuglipron
(UniMod:1)ATAAETS(UniMod:21)AS(UniMod:21)EPEAESK	S8;S10	Q15020	SART3	0.443209	0.279168	0	Dyngo internalization inhibitor	Danuglipron
(UniMod:1)ATAAETSAS(UniMod:21)EPEAESK	S10	Q15020	SART3	0.796756	0.0319131	0	Dyngo internalization inhibitor	Danuglipron
(UniMod:1)ATDTS(UniMod:21)QGELVHPK	S6	Q5SSJ5	HP1BP3	0.172874	-0.716722	0	Dyngo internalization inhibitor	Danuglipron
(UniMod:1)ATEIGS(UniMod:21)PPR	S7	Q9C0J8	WDR33	0.202287	-0.235962	0	Dyngo internalization inhibitor	Danuglipron
(UniMod:1)ATSPQKS(UniMod:21)PSVPK	S8	Q9NVD7	PARVA	0.913341	0.016457	0	Dyngo internalization inhibitor	Danuglipron
(UniMod:1)ATTATM(UniMod:35)ATSGS(UniMod:21)AR	S12	P38919	EIF4A3	0.335533	-0.312731	0	Dyngo internalization inhibitor	Danuglipron
(UniMod:1)AVADLALIPDVDIDS(UniMod:21)DGVFK	S16	Q9NRX4	PHPT1	0.925418	-0.0718719	0	Dyngo internalization inhibitor	Danuglipron
(UniMod:1)AVANS(UniMod:21)SPVNPVVFFDVSIGGQEVGR	S6	O43447	PPIH	0.0720782	-0.840688	0	Dyngo internalization inhibitor	Danuglipron
(UniMod:1)AVETLS(UniMod:21)PDWEFDRVDDGSQK	S7	Q2M389	WASHC4	0.436468	-0.0827294	0	Dyngo internalization inhibitor	Danuglipron
(UniMod:1)DDDIAALVVDNGS(UniMod:21)GM(UniMod:35)C(UniMod:4)K	S14	P60709	ACTB	0.0780864	-1.61593	0	Dyngo internalization inhibitor	Danuglipron
(UniMod:1)EDLDQS(UniMod:21)PLVSSSDS(UniMod:21)PPRPQPAFK	S7;S15	Q9NQC3	RTN4	0.0114298	0.746121	0	Dyngo internalization inhibitor	Danuglipron
(UniMod:1)EPLKS(UniMod:21)LFLKSPLGSWNGSGSGGGGGGGGGR	S6	Q16584	MAP3K11	0.111715	-1.19411	0	Dyngo internalization inhibitor	Danuglipron
(UniMod:1)GDM(UniMod:35)ANNSVAYSGVKNS(UniMod:21)LK	S17	P20020	ATP2B1	0.546921	-0.115369	0	Dyngo internalization inhibitor	Danuglipron
(UniMod:1)GDM(UniMod:35)KT(UniMod:21)PDFDDLLAAFDIPDPTSLDAK	T6	Q92610	ZNF592	0.994352	-0.00236547	0	Dyngo internalization inhibitor	Danuglipron
(UniMod:1)GDMANNSVAYSGVKNS(UniMod:21)LK	S17	P20020	ATP2B1	0.189984	0.712256	0	Dyngo internalization inhibitor	Danuglipron
(UniMod:1)GDMKT(UniMod:21)PDFDDLLAAFDIPDPTSLDAK	T6	Q92610	ZNF592	0.0567641	0.74031	0	Dyngo internalization inhibitor	Danuglipron
(UniMod:1)GDPERPEAAGLDQDERS(UniMod:21)SSDTNESEIK	S18	Q7LG56	RRM2B	0.629706	-0.128613	0	Dyngo internalization inhibitor	Danuglipron
(UniMod:1)GDS(UniMod:21)DDEYDRR	S4	Q9BXP5	SRRT	0.559399	-0.148555	0	Dyngo internalization inhibitor	Danuglipron
(UniMod:1)GDS(UniMod:21)DDEYDR	S4	Q9BXP5	SRRT	0.936189	-0.0684404	0	Dyngo internalization inhibitor	Danuglipron
(UniMod:1)GEAGAGAGASGGPEAS(UniMod:21)PEAEVVK	S17	Q9BTY7	HGH1	0.0585	-0.577831	0	Dyngo internalization inhibitor	Danuglipron
(UniMod:1)MAASAAAASAAAAS(UniMod:21)AAS(UniMod:21)GSPGPGEGSAGGEK	S14;S17	Q13263	TRIM28	0.161885	-0.434213	0	Dyngo internalization inhibitor	Danuglipron
(UniMod:1)MADQRQRSLSTS(UniMod:21)GESLYHVLGLDK	S12	Q9H3Z4	DNAJC5	0.471257	-0.162784	0	Dyngo internalization inhibitor	Danuglipron
(UniMod:1)MDDDS(UniMod:21)LDELVAR	S5	Q9P1Y6	PHRF1	0.287974	-0.314544	0	Dyngo internalization inhibitor	Danuglipron
(UniMod:1)MDDS(UniMod:21)EVESTASILASVK	S4	O60716	CTNND1	0.498707	0.803338	0	Dyngo internalization inhibitor	Danuglipron
(UniMod:1)MDHTEGS(UniMod:21)PAEEPPAHAPSPGK	S7	Q06330	RBPJ	0.722978	-0.0766616	0	Dyngo internalization inhibitor	Danuglipron
(UniMod:1)MDLAAAAEPGAGS(UniMod:21)QHLEVRDEVAEK	S13	Q14566	MCM6	0.999677	-0.00010725	0	Dyngo internalization inhibitor	Danuglipron
(UniMod:1)MDLAAAAEPGAGS(UniMod:21)QHLEVR	S13	Q14566	MCM6	0.820899	-0.0361013	0	Dyngo internalization inhibitor	Danuglipron
(UniMod:1)MDLFGDLPEPERS(UniMod:21)PRPAAGK	S13	Q9H0C8	ILKAP	0.490997	-0.0871281	0	Dyngo internalization inhibitor	Danuglipron
(UniMod:1)MDNYADLS(UniMod:21)DTELTTLLR	S8	P50402	EMD	0.494291	0.657986	0	Dyngo internalization inhibitor	Danuglipron
(UniMod:1)MDPQRS(UniMod:21)PLLEVK	S6	Q9BW19	KIFC1	0.700129	-0.144854	0	Dyngo internalization inhibitor	Danuglipron
(UniMod:1)MDRNPS(UniMod:21)PPPPGR	S6	Q96ER3	SAAL1	0.430257	-0.336485	0	Dyngo internalization inhibitor	Danuglipron
(UniMod:1)MDSAGQDINLNS(UniMod:21)PNK	S12	O43399	TPD52L2	0.99212	-0.00235032	0	Dyngo internalization inhibitor	Danuglipron
(UniMod:1)MEDLDQS(UniMod:21)PLVSSSDS(UniMod:21)PPRPQPAFK	S7;S15	Q9NQC3	RTN4	0.272128	0.523346	0	Dyngo internalization inhibitor	Danuglipron
(UniMod:1)MEDLDQSPLVSSSDS(UniMod:21)PPRPQPAFK	S15	Q9NQC3	RTN4	0.595768	-0.23075	0	Dyngo internalization inhibitor	Danuglipron
(UniMod:1)MEEIPAQEAAGS(UniMod:21)PR	S12	Q8N720	ZNF655	0.516675	-0.153037	0	Dyngo internalization inhibitor	Danuglipron
(UniMod:1)MEEPQSDPSVEPPLS(UniMod:21)QETFSDLWK	S15	P04637	TP53	0.871624	0.0915538	0	Dyngo internalization inhibitor	Danuglipron
(UniMod:1)MEFDLGAALEPTSQKPGVGAGHGGDPKLS(UniMod:21)PHK	S29	Q9GZP8	IMUP	0.235976	0.185258	0	Dyngo internalization inhibitor	Danuglipron
(UniMod:1)MEGAAAPVAGDRPDLGLGAPGS(UniMod:21)PR	S22	O60285	NUAK1	0.0794541	0.52243	0	Dyngo internalization inhibitor	Danuglipron
(UniMod:1)MEGDGS(UniMod:21)DPEPPDAGEDSK	S6	Q9P0U4	CXXC1	0.159166	0.154428	0	Dyngo internalization inhibitor	Danuglipron
(UniMod:1)MEGGLADGEPDRTS(UniMod:21)LLGDSK	S14	Q9BZF1	OSBPL8	0.275437	-0.909536	0	Dyngo internalization inhibitor	Danuglipron
(UniMod:1)MEGQS(UniMod:21)VEELLAK	S5	Q15050	RRS1	0.714238	0.0774108	0	Dyngo internalization inhibitor	Danuglipron
(UniMod:1)MEPETALWGPDLQGPEQS(UniMod:21)PNDAHR	S18	Q9UEG4	ZNF629	0.940901	-0.0364684	0	Dyngo internalization inhibitor	Danuglipron
(UniMod:1)MEPSSWSGSES(UniMod:21)PAENM(UniMod:35)ER	S11	P28347	TEAD1	0.611577	-0.17281	0	Dyngo internalization inhibitor	Danuglipron
(UniMod:1)MEQS(UniMod:21)PPPAPEPTQGPTPAR	S4	Q96AY4	TTC28	0.449311	0.307441	0	Dyngo internalization inhibitor	Danuglipron
(UniMod:1)MERPEEGKQS(UniMod:21)PPPQPWGR	S10	Q96EP1	CHFR	0.170337	-0.231596	0	Dyngo internalization inhibitor	Danuglipron
(UniMod:1)MERS(UniMod:21)PPQSPGPGK	S4	Q86VQ6	TXNRD3	0.323863	-0.308943	0	Dyngo internalization inhibitor	Danuglipron
(UniMod:1)MES(UniMod:21)GDEAAIER	S3	Q8TDP1	RNASEH2C	0.838705	-0.0917355	0	Dyngo internalization inhibitor	Danuglipron
(UniMod:1)MES(UniMod:21)QEPTESSQNGK	S3	Q9UKK9	NUDT5	0.307963	0.282993	0	Dyngo internalization inhibitor	Danuglipron
(UniMod:1)MET(UniMod:21)PGASASSLLLPAASRPPR	T3	Q96DF8	ESS2	0.461829	-0.688962	0	Dyngo internalization inhibitor	Danuglipron
(UniMod:1)METMAS(UniMod:21)PGK	S6	O60684	KPNA6	0.268221	0.338665	0	Dyngo internalization inhibitor	Danuglipron
(UniMod:1)MEVKPPPGRPQPDS(UniMod:21)GR	S14	P51991	HNRNPA3	0.554538	-0.190133	0	Dyngo internalization inhibitor	Danuglipron
(UniMod:1)MEVS(UniMod:21)PLQPVNENM(UniMod:35)QVNK	S4	P11388	TOP2A	0.463892	0.138961	0	Dyngo internalization inhibitor	Danuglipron
(UniMod:1)MEVS(UniMod:21)PLQPVNENMQVNK	S4	P11388	TOP2A	0.268392	0.708959	0	Dyngo internalization inhibitor	Danuglipron
(UniMod:1)MLPLS(UniMod:21)IKDDEYKPPK	S5	Q8NEW0	SLC30A7	0.99511	0.00213958	0	Dyngo internalization inhibitor	Danuglipron
(UniMod:1)MLPSLQESM(UniMod:35)DGDEKELES(UniMod:21)SEEGGSAEER	S18	Q9HAS0	C17orf75	0.418584	0.425533	0	Dyngo internalization inhibitor	Danuglipron
(UniMod:1)MNLLPNIES(UniMod:21)PVTR	S9	P17980	PSMC3	0.407167	-0.480057	0	Dyngo internalization inhibitor	Danuglipron
(UniMod:1)MNTAPS(UniMod:21)RPSPTRR	S6	Q9HCD5	NCOA5	0.810632	0.494253	0	Dyngo internalization inhibitor	Danuglipron
(UniMod:1)MNTAPS(UniMod:21)RPSPTR	S6	Q9HCD5	NCOA5	0.365573	-0.326339	0	Dyngo internalization inhibitor	Danuglipron
(UniMod:1)MNTAPSRPS(UniMod:21)PTRR	S9	Q9HCD5	NCOA5	0.207023	2.29104	0	Dyngo internalization inhibitor	Danuglipron
(UniMod:1)MNTAPSRPS(UniMod:21)PTR	S9	Q9HCD5	NCOA5	0.53663	-0.255785	0	Dyngo internalization inhibitor	Danuglipron
(UniMod:1)MQT(UniMod:21)PVNIPVPVLR	T3	Q9H840	GEMIN7	0.0469612	-1.27817	1	Dyngo internalization inhibitor	Danuglipron
(UniMod:1)MS(UniMod:21)ASAPAAEGEGT(UniMod:21)PTQPASEK	S2;T13	P35659	DEK	0.766865	-0.0506614	0	Dyngo internalization inhibitor	Danuglipron
(UniMod:1)MS(UniMod:21)DQEAKPSTEDLGDKK	S2	P63165	SUMO1	0.12876	0.284169	0	Dyngo internalization inhibitor	Danuglipron
(UniMod:1)MS(UniMod:21)ETAPAAPAAPAPAEK	S2	P10412	H1-4	0.767144	0.289296	0	Dyngo internalization inhibitor	Danuglipron
(UniMod:1)MS(UniMod:21)GDEM(UniMod:35)IFDPTMSK	S2	P20042	EIF2S2	0.709157	-0.26044	0	Dyngo internalization inhibitor	Danuglipron
(UniMod:1)MS(UniMod:21)GEDEQQEQTIAEDLVVTK	S2	Q9UQ80	PA2G4	0.0803662	0.642364	0	Dyngo internalization inhibitor	Danuglipron
(UniMod:1)MS(UniMod:21)QGDSNPAAIPHAAEDIQGDDR	S2	P68402	PAFAH1B2	0.0580509	0.397557	0	Dyngo internalization inhibitor	Danuglipron
(UniMod:1)MS(UniMod:21)QKQEEENPAEETGEEK	S2	O43768	ENSA	0.249715	0.200997	0	Dyngo internalization inhibitor	Danuglipron
(UniMod:1)MSETAPAAPAAPAPAEKT(UniMod:21)PVK	T18	P10412	H1-4	0.878584	0.0379829	0	Dyngo internalization inhibitor	Danuglipron
(UniMod:1)MSGEDEQQEQT(UniMod:21)IAEDLVVTK	T11	Q9UQ80	PA2G4	0.125967	0.900252	0	Dyngo internalization inhibitor	Danuglipron
(UniMod:1)MSKSAS(UniMod:21)PKEPEQLR	S6	Q32P51	HNRNPA1L2	0.267566	-0.342857	0	Dyngo internalization inhibitor	Danuglipron
(UniMod:1)QIFVKTLTGKT(UniMod:21)IT(UniMod:21)LEVEPSDTIENVK	T12;T14	P0CG47	UBB	0.809542	-0.155499	0	Dyngo internalization inhibitor	Danuglipron
(UniMod:1)QIFVKTLTGKT(UniMod:21)IT(UniMod:21)LEVEPSDTIENVK	T12;T14	P0CG47	UBB	0.809542	-0.155499	0	Dyngo internalization inhibitor	Danuglipron
(UniMod:1)QIFVKTLTGKT(UniMod:21)IT(UniMod:21)LEVEPSDTIENVK	T12;T14	P0CG47	UBB	0.809542	-0.155499	0	Dyngo internalization inhibitor	Danuglipron
(UniMod:1)SAADEVDGLGVARPHYGS(UniMod:21)VLDNER	S19	P46940	IQGAP1	0.168551	-0.296385	0	Dyngo internalization inhibitor	Danuglipron
(UniMod:1)SAIQNLHS(UniMod:21)FDPFADASK	S9	P41567	EIF1	0.817618	-0.0362103	0	Dyngo internalization inhibitor	Danuglipron
(UniMod:1)SAS(UniMod:21)APAAEGEGTPTQPASEK	S4	P35659	DEK	0.064292	-1.35226	0	Dyngo internalization inhibitor	Danuglipron
(UniMod:1)SASAPAAEGEGT(UniMod:21)PTQPAS(UniMod:21)EKEPEMPGPR	T13;S19	P35659	DEK	0.0258146	-0.139163	0	Dyngo internalization inhibitor	Danuglipron
(UniMod:1)SASAPAAEGEGT(UniMod:21)PTQPASEKEPEM(UniMod:35)PGPR	T13	P35659	DEK	0.0389157	-0.400318	0	Dyngo internalization inhibitor	Danuglipron
(UniMod:1)SASAPAAEGEGT(UniMod:21)PTQPASEK	T13	P35659	DEK	0.194975	0.287694	0	Dyngo internalization inhibitor	Danuglipron
(UniMod:1)SASAPAAEGEGTPT(UniMod:21)QPAS(UniMod:21)EKEPEMPGPR	T15;S19	P35659	DEK	0.140054	-0.318548	0	Dyngo internalization inhibitor	Danuglipron
(UniMod:1)SASAPAAEGEGTPTQPAS(UniMod:21)EKEPEM(UniMod:35)PGPR	S19	P35659	DEK	0.939036	0.014481	0	Dyngo internalization inhibitor	Danuglipron
(UniMod:1)SC(UniMod:4)INLPTVLPGS(UniMod:21)PSK	S13	P04183	TK1	0.070416	0.240584	0	Dyngo internalization inhibitor	Danuglipron
(UniMod:1)SDAAVDT(UniMod:21)SSEITTK	T8	P06454	PTMA	0.267698	0.27648	0	Dyngo internalization inhibitor	Danuglipron
(UniMod:1)SDAAVDTSS(UniMod:21)EITTK	S10	P06454	PTMA	0.705658	0.209818	0	Dyngo internalization inhibitor	Danuglipron
(UniMod:1)SDEFSLADALPEHS(UniMod:21)PAK	S15	Q8NDC0	MAPK1IP1L	0.326295	-1.28981	0	Dyngo internalization inhibitor	Danuglipron
(UniMod:1)SDQDHS(UniMod:21)M(UniMod:35)DEMTAVVK	S7	P08047	SP1	0.353946	-0.261962	0	Dyngo internalization inhibitor	Danuglipron
(UniMod:1)SDQDHS(UniMod:21)MDEM(UniMod:35)TAVVK	S7	P08047	SP1	0.815077	-0.0688258	0	Dyngo internalization inhibitor	Danuglipron
(UniMod:1)SDQDHS(UniMod:21)MDEMTAVVK	S7	P08047	SP1	0.613927	-0.242553	0	Dyngo internalization inhibitor	Danuglipron
(UniMod:1)SDSGEQNYGERES(UniMod:21)R	S14	P62995	TRA2B	0.976736	-0.0103937	0	Dyngo internalization inhibitor	Danuglipron
(UniMod:1)SDSPAGSNPRT(UniMod:21)PESSGSGSGGGGK	T12	Q9H7S9	ZNF703	0.427288	-0.175941	0	Dyngo internalization inhibitor	Danuglipron
(UniMod:1)SEAGEATTTTTTTLPQAPT(UniMod:21)EAAAAAPQDPAPK	T20	P16989	YBX3	0.476565	-0.165579	0	Dyngo internalization inhibitor	Danuglipron
(UniMod:1)SEETVPEAAS(UniMod:21)PPPPQGQPYFDR	S11	P35612	ADD2	0.342846	-0.139903	0	Dyngo internalization inhibitor	Danuglipron
(UniMod:1)SEGDS(UniMod:21)VGESVHGKPSVVYR	S6	O15258	RER1	0.49448	0.090369	0	Dyngo internalization inhibitor	Danuglipron
(UniMod:1)SEGESQTVLS(UniMod:21)SGSDPK	S11	Q9UHY1	NRBP1	0.0129397	0.787502	1	Dyngo internalization inhibitor	Danuglipron
(UniMod:1)SESGHS(UniMod:21)QPGLYGIER	S7	Q9H0W8	SMG9	0.343342	-0.205394	0	Dyngo internalization inhibitor	Danuglipron
(UniMod:1)SESSSKSS(UniMod:21)QPLASK	S9	P17096	HMGA1	0.503308	0.0689869	0	Dyngo internalization inhibitor	Danuglipron
(UniMod:1)SET(UniMod:21)APAAPAAPAPAEKT(UniMod:21)PVKK	T4;T18	P10412	H1-4	0.866346	-0.0676888	0	Dyngo internalization inhibitor	Danuglipron
(UniMod:1)SET(UniMod:21)APAAPAAPAPAEK	T4	P10412	H1-4	0.0715988	3.95886	0	Dyngo internalization inhibitor	Danuglipron
(UniMod:1)SET(UniMod:21)APAETATPAPVEK	T4	P16401	H1-5	0.189707	0.722948	0	Dyngo internalization inhibitor	Danuglipron
(UniMod:1)SET(UniMod:21)APLAPTIPAPAEKT(UniMod:21)PVK	T4;T18	P16402	H1-3	0.63656	0.111735	0	Dyngo internalization inhibitor	Danuglipron
(UniMod:1)SET(UniMod:21)APLAPTIPAPAEK	T4	P16402	H1-3	0.0230613	-4.74463	1	Dyngo internalization inhibitor	Danuglipron
(UniMod:1)SETAPAAPAAPAPAEKT(UniMod:21)PVKK	T18	P10412	H1-4	0.205271	-0.12803	0	Dyngo internalization inhibitor	Danuglipron
(UniMod:1)SETAPAAPAAPAPAEKT(UniMod:21)PVK	T18	P10412	H1-4	0.725618	-0.0664362	0	Dyngo internalization inhibitor	Danuglipron
(UniMod:1)SETAPAETAT(UniMod:21)PAPVEK	T11	P16401	H1-5	0.683439	0.196488	0	Dyngo internalization inhibitor	Danuglipron
(UniMod:1)SETAPAETATPAPVEKS(UniMod:21)PAKK	S18	P16401	H1-5	0.16733	0.366675	0	Dyngo internalization inhibitor	Danuglipron
(UniMod:1)SETAPAETATPAPVEKS(UniMod:21)PAK	S18	P16401	H1-5	0.263155	0.491672	0	Dyngo internalization inhibitor	Danuglipron
(UniMod:1)SETAPLAPT(UniMod:21)IPAPAEKT(UniMod:21)PVK	T10;T18	P16402	H1-3	0.602687	0.0689209	0	Dyngo internalization inhibitor	Danuglipron
(UniMod:1)SETAPLAPTIPAPAEKT(UniMod:21)PVKK	T18	P16402	H1-3	0.376178	-0.133645	0	Dyngo internalization inhibitor	Danuglipron
(UniMod:1)SETAPLAPTIPAPAEKT(UniMod:21)PVK	T18	P16402	H1-3	0.860688	0.148134	0	Dyngo internalization inhibitor	Danuglipron
(UniMod:1)SGDHLHNDS(UniMod:21)QIEADFRLNDSHK	S10	P11387	TOP1	0.910243	-0.0873896	0	Dyngo internalization inhibitor	Danuglipron
(UniMod:1)SGDHLHNDS(UniMod:21)QIEADFR	S10	P11387	TOP1	0.425058	-1.14769	0	Dyngo internalization inhibitor	Danuglipron
(UniMod:1)SGEDEQQEQT(UniMod:21)IAEDLVVTKYK	T11	Q9UQ80	PA2G4	0.317564	0.385135	0	Dyngo internalization inhibitor	Danuglipron
(UniMod:1)SGEPGQTSVAPPPEEVEPGS(UniMod:21)GVR	S21	Q9BRT3	MIEN1	0.665019	0.129731	0	Dyngo internalization inhibitor	Danuglipron
(UniMod:1)SGFS(UniMod:21)PELIDYLEGK	S5	Q9Y5Q9	GTF3C3	0.745621	0.247616	0	Dyngo internalization inhibitor	Danuglipron
(UniMod:1)SGNGNAAATAEENS(UniMod:21)PK	S15	P08397	HMBS	0.133121	0.273924	0	Dyngo internalization inhibitor	Danuglipron
(UniMod:1)SGS(UniMod:21)MATAEASGSDGK	S4	O43169	CYB5B	0.260599	-0.273458	0	Dyngo internalization inhibitor	Danuglipron
(UniMod:1)SKS(UniMod:21)ES(UniMod:21)PKEPEQLR	S4;S6	P09651	HNRNPA1	0.918466	0.047557	0	Dyngo internalization inhibitor	Danuglipron
(UniMod:1)SKSES(UniMod:21)PKEPEQLR	S6	P09651	HNRNPA1	0.218691	0.884311	0	Dyngo internalization inhibitor	Danuglipron
(UniMod:1)SLQYGAEETPLAGS(UniMod:21)YGAADSFPK	S15	Q9HB90	RRAGC	0.0468713	-0.294183	0	Dyngo internalization inhibitor	Danuglipron
(UniMod:1)SLQYGAEETPLAGSYGAADS(UniMod:21)FPK	S21	Q9HB90	RRAGC	0.658972	0.141957	0	Dyngo internalization inhibitor	Danuglipron
(UniMod:1)SLYPS(UniMod:21)LEDLKVDK	S6	O00560	SDCBP	0.137657	-0.284896	0	Dyngo internalization inhibitor	Danuglipron
(UniMod:1)SNGY(UniMod:21)EDHM(UniMod:35)AEDC(UniMod:4)RGDIGR	Y5	Q15717	ELAVL1	0.163592	-0.272541	0	Dyngo internalization inhibitor	Danuglipron
(UniMod:1)SQGDS(UniMod:21)NPAAIPHAAEDIQGDDRWM(UniMod:35)SQHNR	S6	P68402	PAFAH1B2	0.47633	0.719592	0	Dyngo internalization inhibitor	Danuglipron
(UniMod:1)SS(UniMod:21)PASTPSR	S3	P33991	MCM4	0.937515	-0.0917743	0	Dyngo internalization inhibitor	Danuglipron
(UniMod:1)SS(UniMod:21)PPEGKLETK	S3	P51397	DAP	0.545011	0.117428	0	Dyngo internalization inhibitor	Danuglipron
(UniMod:1)SSDASQGVITT(UniMod:21)PPPPSM(UniMod:35)PHK	T12	Q9UEY8	ADD3	0.0456783	-0.640277	0	Dyngo internalization inhibitor	Danuglipron
(UniMod:1)SSEPPPPPQPPTHQAS(UniMod:21)VGLLDTPR	S17	Q9Y2V2	CARHSP1	0.170598	-1.3707	0	Dyngo internalization inhibitor	Danuglipron
(UniMod:1)SSGAS(UniMod:21)ASALQR	S6	P50151	GNG10	0.488417	0.208587	0	Dyngo internalization inhibitor	Danuglipron
(UniMod:1)SSILPFT(UniMod:21)PPIVK	T8	P84022	SMAD3	0.930828	-0.0356358	0	Dyngo internalization inhibitor	Danuglipron
(UniMod:1)SSILPFT(UniMod:21)PPVVKR	T8	Q15796	SMAD2	0.767337	0.246537	0	Dyngo internalization inhibitor	Danuglipron
(UniMod:1)SSILPFT(UniMod:21)PPVVK	T8	Q15796	SMAD2	0.582763	-0.156459	0	Dyngo internalization inhibitor	Danuglipron
(UniMod:1)SSS(UniMod:21)PLSK	S4	P22314	UBA1	0.546162	-0.198794	0	Dyngo internalization inhibitor	Danuglipron
(UniMod:1)SSS(UniMod:21)PVNVKK	S4	Q00839	HNRNPU	0.281349	-0.936246	0	Dyngo internalization inhibitor	Danuglipron
(UniMod:1)SSVAVLT(UniMod:21)QESFAEHR	T8	Q00341	HDLBP	0.0930585	0.150275	0	Dyngo internalization inhibitor	Danuglipron
(UniMod:1)STIQNLQS(UniMod:21)FDPFADATK	S9	O60739	EIF1B	0.61187	0.19623	0	Dyngo internalization inhibitor	Danuglipron
(UniMod:1)STNENANT(UniMod:21)PAAR	T9	P52292	KPNA2	0.385846	-0.0575487	0	Dyngo internalization inhibitor	Danuglipron
(UniMod:1)STVHEILC(UniMod:4)KLS(UniMod:21)LEGDHSTPPSAYGSVK	S12	A6NMY6	ANXA2P2	0.182875	0.340123	0	Dyngo internalization inhibitor	Danuglipron
(UniMod:1)SVPAFIDIS(UniMod:21)EEDQAAELR	S10	Q7L2H7	EIF3M	0.117816	0.743816	0	Dyngo internalization inhibitor	Danuglipron
(UniMod:1)TEWETAAPAVAET(UniMod:21)PDIK	T14	P46782	RPS5	0.201061	0.185321	0	Dyngo internalization inhibitor	Danuglipron
(UniMod:1)TTESGS(UniMod:21)DSESKPDQEAEPQEAAGAQGR	S7	Q9Y2J2	EPB41L3	0.359705	-0.399739	0	Dyngo internalization inhibitor	Danuglipron
(UniMod:1)VGVKPVGS(UniMod:21)DPDFQPELSGAGSR	S9	O43396	TXNL1	0.979711	-0.00979147	0	Dyngo internalization inhibitor	Danuglipron
AAAAAAAAT(UniMod:21)MALAAPSSPTPESPTM(UniMod:35)LT(UniMod:21)K	T135;T153	Q9NQS7	INCENP	0.660111	0.113199	0	Dyngo internalization inhibitor	Danuglipron
AAAAAAAATM(UniMod:35)ALAAPSSPTPESPTM(UniMod:35)LT(UniMod:21)KK	T153	Q9NQS7	INCENP	0.0527121	0.305751	0	Dyngo internalization inhibitor	Danuglipron
AAAAAAAAVPS(UniMod:21)AGPAGPAPT(UniMod:21)SAAGR	S704;T713	Q9Y4H2	IRS2	0.139308	-0.290278	0	Dyngo internalization inhibitor	Danuglipron
AAAAAAAAVPS(UniMod:21)AGPAGPAPTSAAGR	S704	Q9Y4H2	IRS2	0.275791	-0.381041	0	Dyngo internalization inhibitor	Danuglipron
AAAAAAGPS(UniMod:21)PGSGPGDSPEGPEGEAPER	S10	Q9UID3	VPS51	0.336051	-0.231707	0	Dyngo internalization inhibitor	Danuglipron
AAAAAAGSGTPREEEGPAGEAAAS(UniMod:21)QPQAPTSVPGAR	S25	Q9NR33	POLE4	0.516818	0.484049	0	Dyngo internalization inhibitor	Danuglipron
AAAAAATAPPS(UniMod:21)PGPAQPGPR	S161	Q6SPF0	SAMD1	0.64296	-0.311794	0	Dyngo internalization inhibitor	Danuglipron
AAAAGLGHPAS(UniMod:21)PGGS(UniMod:21)EDGPPGSEEEDAAR	S77;S81	Q99856	ARID3A	0.712049	-0.0765872	0	Dyngo internalization inhibitor	Danuglipron
AAAAGLGHPAS(UniMod:21)PGGSEDGPPGS(UniMod:21)EEEDAAR	S77;S88	Q99856	ARID3A	0.00976729	-1.49615	1	Dyngo internalization inhibitor	Danuglipron
AAAAGLGHPAS(UniMod:21)PGGSEDGPPGSEEEDAAR	S77	Q99856	ARID3A	0.617109	-0.123493	0	Dyngo internalization inhibitor	Danuglipron
AAAAGLGHPASPGGSEDGPPGS(UniMod:21)EEEDAAR	S88	Q99856	ARID3A	0.915317	-0.0242053	0	Dyngo internalization inhibitor	Danuglipron
AAAAPGAS(UniMod:21)PS(UniMod:21)PGGDAAWSEAGPGPRPLAR	S41;S43	P52701	MSH6	0.159236	-0.895449	0	Dyngo internalization inhibitor	Danuglipron
AAAAPGAS(UniMod:21)PS(UniMod:21)PGGDAAWSEAGPGPR	S41;S43	P52701	MSH6	0.361288	-0.153377	0	Dyngo internalization inhibitor	Danuglipron
AAAAPGAS(UniMod:21)PSPGGDAAWSEAGPGPRPLAR	S41	P52701	MSH6	0.267395	-0.105491	0	Dyngo internalization inhibitor	Danuglipron
AAAAPGAS(UniMod:21)PSPGGDAAWSEAGPGPR	S41	P52701	MSH6	0.674117	-0.143821	0	Dyngo internalization inhibitor	Danuglipron
AAAAPGASPS(UniMod:21)PGGDAAWSEAGPGPRPLAR	S43	P52701	MSH6	0.510147	0.724103	0	Dyngo internalization inhibitor	Danuglipron
AAAAPGASPSPGGDAAWSEAGPGPRPLARS(UniMod:21)AS(UniMod:21)PPK	S63;S65	P52701	MSH6	0.345768	-0.268297	0	Dyngo internalization inhibitor	Danuglipron
AAAAS(UniMod:21)AAEAGIATTGTEDSDDALLK	S242	P55036	PSMD4	0.744951	0.0663891	0	Dyngo internalization inhibitor	Danuglipron
AAAASAAEAGIATTGTEDS(UniMod:21)DDALLK	S256	P55036	PSMD4	0.241737	0.176688	0	Dyngo internalization inhibitor	Danuglipron
AAADGGGPGGAS(UniMod:21)VGTEEDGGGVGHR	S13	A6NHR9	SMCHD1	0.796533	-0.0293747	0	Dyngo internalization inhibitor	Danuglipron
AAAGEEETAAAGS(UniMod:21)PGRK	S50	Q9NS37	CREBZF	0.0916264	-0.902016	0	Dyngo internalization inhibitor	Danuglipron
AAAGPLDMS(UniMod:21)LPSTPDIK	S97	P17544	ATF7	0.72745	-0.0800776	0	Dyngo internalization inhibitor	Danuglipron
AAAGS(UniMod:21)PRS(UniMod:21)PGPLPGAR	S154;S157	Q96A47	ISL2	0.18036	-0.385417	0	Dyngo internalization inhibitor	Danuglipron
AAALQALQAQAPT(UniMod:21)S(UniMod:21)PPPPPPPLK	T482;S483	Q8NAF0	ZNF579	0.853996	-0.0877647	0	Dyngo internalization inhibitor	Danuglipron
AAALQALQAQAPTS(UniMod:21)PPPPPPPLK	S483	Q8NAF0	ZNF579	0.378641	-0.111419	0	Dyngo internalization inhibitor	Danuglipron
AAALS(UniMod:21)LSTLASPK	S281	P98172	EFNB1	0.47374	-0.141828	0	Dyngo internalization inhibitor	Danuglipron
AAAS(UniMod:21)VT(UniMod:21)PPGSLELLQPGFSK	S5;T7	Q12933	TRAF2	0.24869	0.198715	0	Dyngo internalization inhibitor	Danuglipron
AAAT(UniMod:21)PES(UniMod:21)QEPQAK	T148;S151	P49006	MARCKSL1	0.0475331	0.255836	0	Dyngo internalization inhibitor	Danuglipron
AAAT(UniMod:21)PESQEPQAK	T148	P49006	MARCKSL1	0.273349	-0.147286	0	Dyngo internalization inhibitor	Danuglipron
AAATGNAS(UniMod:21)PGKLEHSK	S247	Q8NB78	KDM1B	0.255343	-0.307294	0	Dyngo internalization inhibitor	Danuglipron
AAATPES(UniMod:21)QEPQAK	S151	P49006	MARCKSL1	0.181343	0.238267	0	Dyngo internalization inhibitor	Danuglipron
AAAVAAAGAGEPQS(UniMod:21)PDELLPK	S15	Q9NS69	TOMM22	0.697123	-0.0546234	0	Dyngo internalization inhibitor	Danuglipron
AADFQLHT(UniMod:21)HVNDGTEFGGSIYQK	T182	Q9Y277	VDAC3	0.538471	-0.218047	0	Dyngo internalization inhibitor	Danuglipron
AADGGERPLAAS(UniMod:21)PPGTVK	S1517	O95785	WIZ	0.536857	-0.343201	0	Dyngo internalization inhibitor	Danuglipron
AADIS(UniMod:21)LDNLVEGK	S1618	Q12888	TP53BP1	0.269478	-0.171334	0	Dyngo internalization inhibitor	Danuglipron
AADKS(UniMod:21)PESQNLIDGTK	S314	Q9HCE3	ZNF532	0.468613	0.290579	0	Dyngo internalization inhibitor	Danuglipron
AADPPAENSS(UniMod:21)APEAEQGGAE	S314	P67809	YBX1	0.592202	0.0897299	0	Dyngo internalization inhibitor	Danuglipron
AADS(UniMod:21)DDGAVSAPAASDGGVSK	S5	Q96GM8	TOE1	0.888218	0.0195984	0	Dyngo internalization inhibitor	Danuglipron
AADS(UniMod:21)QNS(UniMod:21)GEGNTGAAESSFSQEVSR	S2034;S2037	P12270	TPR	0.172283	0.253821	0	Dyngo internalization inhibitor	Danuglipron
AADS(UniMod:21)QNSGEGNTGAAESSFSQEVSR	S2034	P12270	TPR	0.118907	0.44973	0	Dyngo internalization inhibitor	Danuglipron
AADSSDS(UniMod:21)DGAEESPAEPGAPR	S19	P16383	GCFC2	0.940389	0.0143068	0	Dyngo internalization inhibitor	Danuglipron
AAEAAAAPAES(UniMod:21)AAPAAGEEPSKEEGEPK	S132	P80723	BASP1	0.117016	-0.5781	0	Dyngo internalization inhibitor	Danuglipron
AAEAAAAPAESAAPAAGEEPS(UniMod:21)KEEGEPK	S142	P80723	BASP1	0.357832	0.123838	0	Dyngo internalization inhibitor	Danuglipron
AAEAAASAYYNPGNPHNVYM(UniMod:35)PTSQPPPPPYYPPEDKKT(UniMod:21)Q	T260	Q969T9	WBP2	0.476639	0.14473	0	Dyngo internalization inhibitor	Danuglipron
AAEAAPPTQEAQGET(UniMod:21)EPTEQAPDALEQAADTSRR	T461	Q8N163	CCAR2	0.779357	0.154664	0	Dyngo internalization inhibitor	Danuglipron
AAEAGGAEEQYGFLTT(UniMod:21)PTK	T1067	P46821	MAP1B	0.26405	0.269547	0	Dyngo internalization inhibitor	Danuglipron
AAEEQGDDQDS(UniMod:21)EKS(UniMod:21)KPAGSDGER	S185;S188	Q1KMD3	HNRNPUL2	0.125881	-0.783734	0	Dyngo internalization inhibitor	Danuglipron
AAEEQGDDQDS(UniMod:21)EK	S185	Q1KMD3	HNRNPUL2	0.954824	-0.032168	0	Dyngo internalization inhibitor	Danuglipron
AAEHDLEVAS(UniMod:21)EEEQER	S530	Q9UPS8	ANKRD26	0.767631	-0.207755	0	Dyngo internalization inhibitor	Danuglipron
AAES(UniMod:21)PDQKDTDGGPKEEESPV	S483	P53985	SLC16A1	0.428899	0.244915	0	Dyngo internalization inhibitor	Danuglipron
AAESET(UniMod:21)PGKS(UniMod:21)PEK	T423;S427	O76021	RSL1D1	0.454569	0.164879	0	Dyngo internalization inhibitor	Danuglipron
AAESETPGKS(UniMod:21)PEK	S427	O76021	RSL1D1	0.620349	0.0673883	0	Dyngo internalization inhibitor	Danuglipron
AAESLTAIPEPAS(UniMod:21)PQLLETPIHASQIQK	S1775	Q14676	MDC1	0.522177	-0.248154	0	Dyngo internalization inhibitor	Danuglipron
AAFDDAIAELDTLS(UniMod:21)EESYK	S210	P62258	YWHAE	0.589908	-0.482028	0	Dyngo internalization inhibitor	Danuglipron
AAFSKDES(UniMod:21)KEPIVEVR	S784	P13591	NCAM1	0.226063	-0.298112	0	Dyngo internalization inhibitor	Danuglipron
AAFTTPDHAPLS(UniMod:21)PQSSVASSGSEQTEEQGSSR	S271	Q5PRF9	SAMD4B	0.614827	0.0998447	0	Dyngo internalization inhibitor	Danuglipron
AAGALGSASSGS(UniMod:21)MPNLAAR	S800	Q9P2Q2	FRMD4A	0.775375	-0.112428	0	Dyngo internalization inhibitor	Danuglipron
AAGARPLTS(UniMod:21)PESLSR	S1081	P46379	BAG6	0.436953	-0.522562	0	Dyngo internalization inhibitor	Danuglipron
AAGDTTVIENSDVS(UniMod:21)PETESSEK	S1313	Q86UP2	KTN1	0.186996	0.230742	0	Dyngo internalization inhibitor	Danuglipron
AAGGAEGGS(UniMod:21)GPGAAM(UniMod:35)GDC(UniMod:4)AEIK	S10	Q09019	DMWD	0.285111	-0.87372	0	Dyngo internalization inhibitor	Danuglipron
AAGGAEGGS(UniMod:21)GPGAAMGDC(UniMod:4)AEIK	S10	Q09019	DMWD	0.10544	0.935809	0	Dyngo internalization inhibitor	Danuglipron
AAGGAPS(UniMod:21)PPPPVRR	S678	Q4KMP7	TBC1D10B	0.0620895	-0.583081	0	Dyngo internalization inhibitor	Danuglipron
AAGGAPS(UniMod:21)PPPPVR	S678	Q4KMP7	TBC1D10B	0.176602	-0.301136	0	Dyngo internalization inhibitor	Danuglipron
AAGGGAGS(UniMod:21)SEDDAQSR	S35	Q9H4A6	GOLPH3	0.573526	-0.222775	0	Dyngo internalization inhibitor	Danuglipron
AAGGGAGSS(UniMod:21)EDDAQSR	S36	Q9H4A6	GOLPH3	0.0785696	0.973074	0	Dyngo internalization inhibitor	Danuglipron
AAGGIILT(UniMod:21)AS(UniMod:21)HC(UniMod:4)PGGPGGEFGVK	T120;S122	Q15124	PGM5	0.108234	-0.358623	0	Dyngo internalization inhibitor	Danuglipron
AAGGIILT(UniMod:21)ASHC(UniMod:4)PGGPGGEFGVK	T120	Q15124	PGM5	0.837454	0.10881	0	Dyngo internalization inhibitor	Danuglipron
AAGGNS(UniMod:21)REPS(UniMod:21)PLPELALR	S653;S657	Q13207	TBX2	0.0010037	-0.382274	0	Dyngo internalization inhibitor	Danuglipron
AAGISLIVPGKS(UniMod:21)PTR	S484	P47736	RAP1GAP	0.265223	-1.01423	0	Dyngo internalization inhibitor	Danuglipron
AAGM(UniMod:35)SS(UniMod:21)PGAQSHPEELPR	S717	Q13459	MYO9B	0.784832	-0.0919291	0	Dyngo internalization inhibitor	Danuglipron
AAGPAS(UniMod:21)PPEEDPER	S409	Q96KM6	ZNF512B	0.379274	-0.225703	0	Dyngo internalization inhibitor	Danuglipron
AAGPS(UniMod:21)LSHTSGGTQSK	S172	P27694	RPA1	0.981745	0.0029578	0	Dyngo internalization inhibitor	Danuglipron
AAGS(UniMod:21)PSPLPAPDPAPK	S500	Q9BZE9	ASPSCR1	0.785225	-0.0385914	0	Dyngo internalization inhibitor	Danuglipron
AAGS(UniMod:21)PSSSDQDEKLPGQDESTAGTSEQNDILK	S187	Q9Y520	PRRC2C	0.608833	-0.157844	0	Dyngo internalization inhibitor	Danuglipron
AAGSPS(UniMod:21)PLPAPDPAPK	S502	Q9BZE9	ASPSCR1	0.253509	-0.116642	0	Dyngo internalization inhibitor	Danuglipron
AAGVEAAAEVAATEIKMEEESGAPGVPS(UniMod:21)GNGAPGPK	S29	P52272	HNRNPM	0.38792	-0.14445	0	Dyngo internalization inhibitor	Danuglipron
AAHVPENS(UniMod:21)DT(UniMod:21)EQDVLTVKPVR	S1370;T1372	Q9H2Y7	ZNF106	0.159091	-0.594524	0	Dyngo internalization inhibitor	Danuglipron
AAIPPPVYEEQDRPRS(UniMod:21)PTGPSNSFLANMGGTVAHK	S222	Q96I25	RBM17	0.734734	-0.164819	0	Dyngo internalization inhibitor	Danuglipron
AAKEDS(UniMod:21)QPGEQNDQGETGSLPGQQEK	S703	Q9NUA8	ZBTB40	0.201133	0.273886	0	Dyngo internalization inhibitor	Danuglipron
AAKLS(UniMod:21)EGS(UniMod:21)QPAEEEEDQETPSR	S240;S243	Q9UKV3	ACIN1	0.645592	-0.170355	0	Dyngo internalization inhibitor	Danuglipron
AAKLS(UniMod:21)EGSQPAEEEEDQETPSR	S240	Q9UKV3	ACIN1	0.794499	0.0409627	0	Dyngo internalization inhibitor	Danuglipron
AAKNS(UniMod:21)EEEEEEKK	S563	Q14978	NOLC1	0.837707	-0.176142	0	Dyngo internalization inhibitor	Danuglipron
AAKNS(UniMod:21)EEEEEEK	S563	Q14978	NOLC1	0.350149	0.632312	0	Dyngo internalization inhibitor	Danuglipron
AAKPGPAEAPSPTASPSGDAS(UniMod:21)PPATAPYDPR	S1114	Q9UPT8	ZC3H4	0.118007	-0.361054	0	Dyngo internalization inhibitor	Danuglipron
AALAATGAASGGGGGGGGAGSRSSIDSQASLSGPLS(UniMod:21)GGAPGAGAR	S191	A6NKD9	CCDC85C	0.362221	-0.368664	0	Dyngo internalization inhibitor	Danuglipron
AALAHSEEVTAS(UniMod:21)QVAATK	S2755	Q15149	PLEC	0.420898	0.154131	0	Dyngo internalization inhibitor	Danuglipron
AALAPAKES(UniMod:21)PRK	S906	Q13428	TCOF1	0.817644	-0.0282322	0	Dyngo internalization inhibitor	Danuglipron
AALAPAKES(UniMod:21)PR	S906	Q13428	TCOF1	0.0932556	-0.453767	0	Dyngo internalization inhibitor	Danuglipron
AALGLQDS(UniMod:21)DDEDAAVDIDEQIESM(UniMod:35)FNSK	S804	Q7L014	DDX46	0.845704	-0.157256	0	Dyngo internalization inhibitor	Danuglipron
AALLKAS(UniMod:21)PK	S139	P50914	RPL14	0.46257	-0.331314	0	Dyngo internalization inhibitor	Danuglipron
AALPAATTPGPGLETAGPADAPAGAVVGGGS(UniMod:21)PR	S86	Q10586	DBP	0.233217	0.360581	0	Dyngo internalization inhibitor	Danuglipron
AALS(UniMod:21)ASEGEEVPQDK	S116	O95831	AIFM1	0.000618487	-0.894175	1	Dyngo internalization inhibitor	Danuglipron
AALS(UniMod:21)EEELEKK	S1238	Q04637	EIF4G1	0.41056	-0.163375	0	Dyngo internalization inhibitor	Danuglipron
AALS(UniMod:21)EEELEK	S1238	Q04637	EIF4G1	0.724527	-0.0456944	0	Dyngo internalization inhibitor	Danuglipron
AAM(UniMod:35)YDIISS(UniMod:21)PSK	S350	Q6KC79	NIPBL	0.340007	-0.222579	0	Dyngo internalization inhibitor	Danuglipron
AANQVEETLHTHLPQT(UniMod:21)PETNFR	T217	Q5VZL5	ZMYM4	0.287956	0.476628	0	Dyngo internalization inhibitor	Danuglipron
AANRT(UniMod:21)PPKS(UniMod:21)PGDPSK	T14;S18	O94811	TPPP	0.0150323	-0.202776	0	Dyngo internalization inhibitor	Danuglipron
AANRT(UniMod:21)PPKSPGDPSK	T14	O94811	TPPP	0.135751	-0.236097	0	Dyngo internalization inhibitor	Danuglipron
AAPAQVRPPS(UniMod:21)PGNIRPVK	S365	Q14244	MAP7	0.304973	-0.371474	0	Dyngo internalization inhibitor	Danuglipron
AAPEASS(UniMod:21)PPAS(UniMod:21)PLQHLLPGK	S692;S696	Q96TA1	NIBAN2	0.176516	-0.836445	0	Dyngo internalization inhibitor	Danuglipron
AAPEASS(UniMod:21)PPASPLQHLLPGK	S692	Q96TA1	NIBAN2	0.330713	-0.422613	0	Dyngo internalization inhibitor	Danuglipron
AAPGPGPS(UniMod:21)TFSFVPPSK	S518	P35658	NUP214	0.367733	-0.396786	0	Dyngo internalization inhibitor	Danuglipron
AAPGPGPSTFS(UniMod:21)FVPPSK	S521	P35658	NUP214	0.714404	0.171775	0	Dyngo internalization inhibitor	Danuglipron
AAPPLPT(UniMod:21)QLQQQQPPPPPPPPPPR	T816	Q9H0K1	SIK2	0.29307	0.577908	0	Dyngo internalization inhibitor	Danuglipron
AAPPPPALT(UniMod:21)PDSQTVDSSC(UniMod:4)K	T989	Q9H7N4	SCAF1	0.674458	-0.214226	0	Dyngo internalization inhibitor	Danuglipron
AAPQS(UniMod:21)PSVPK	S992	O75694	NUP155	0.188498	-0.173601	0	Dyngo internalization inhibitor	Danuglipron
AAPSTAPAEAT(UniMod:21)PPKPGEAEAPPK	T406	O95817	BAG3	0.126131	1.48153	0	Dyngo internalization inhibitor	Danuglipron
AAPTAAS(UniMod:21)DQPDSAATTEK	S139	Q9BRP8	PYM1	0.928958	0.0251313	0	Dyngo internalization inhibitor	Danuglipron
AAPWGSNPS(UniMod:21)PSAESTQAM(UniMod:35)DR	S946	Q96N67	DOCK7	0.232696	-0.22232	0	Dyngo internalization inhibitor	Danuglipron
AAPWGSNPS(UniMod:21)PSAESTQAMDR	S946	Q96N67	DOCK7	0.674395	-0.0600329	0	Dyngo internalization inhibitor	Danuglipron
AAQEAAS(UniMod:21)QEQAQQALER	S163	Q8WY91	THAP4	0.398503	-0.668479	0	Dyngo internalization inhibitor	Danuglipron
AAQEAASQEQAQQALERT(UniMod:21)PGDGLATMVAGSQGK	T174	Q8WY91	THAP4	0.705975	-0.270894	0	Dyngo internalization inhibitor	Danuglipron
AAQEAASQEQAQQALERTPGDGLATM(UniMod:35)VAGS(UniMod:21)QGK	S186	Q8WY91	THAP4	0.10075	0.421799	0	Dyngo internalization inhibitor	Danuglipron
AAQQLQQEGGLGPPPPPPPS(UniMod:21)PR	S271	Q9H2Z4	NKX2-4	0.33954	-0.0787567	0	Dyngo internalization inhibitor	Danuglipron
AAQQQQPSAS(UniMod:21)PR	S1453	Q86U86	PBRM1	0.187309	-0.181636	0	Dyngo internalization inhibitor	Danuglipron
AAS(UniMod:21)AAAASAAAASAASGSPGPGEGS(UniMod:21)AGGEKR	S4;S26	Q13263	TRIM28	0.854815	0.0664428	0	Dyngo internalization inhibitor	Danuglipron
AAS(UniMod:21)AAAASAAAASAASGSPGPGEGSAGGEKR	S4	Q13263	TRIM28	0.622486	0.119263	0	Dyngo internalization inhibitor	Danuglipron
AAS(UniMod:21)AATAAPTATPAAQESGTIPK	S65	O00116	AGPS	0.458142	0.353065	0	Dyngo internalization inhibitor	Danuglipron
AAS(UniMod:21)ADS(UniMod:21)TTEGTPADGFTVLSTK	S170;S173	O75367	MACROH2A1	0.571267	0.313565	0	Dyngo internalization inhibitor	Danuglipron
AAS(UniMod:21)ADSTTEGTPADGFTVLSTK	S170	O75367	MACROH2A1	0.095205	0.314501	0	Dyngo internalization inhibitor	Danuglipron
AAS(UniMod:21)DPLLSSVSPAVSK	S548	P19532	TFE3	0.52279	0.127704	0	Dyngo internalization inhibitor	Danuglipron
AAS(UniMod:21)IFGGAKPVDTAAR	S359	P23588	EIF4B	0.382132	0.480847	0	Dyngo internalization inhibitor	Danuglipron
AAS(UniMod:21)ITSEVFNK	S188	Q9Y5B9	SUPT16H	0.454993	-0.173877	0	Dyngo internalization inhibitor	Danuglipron
AAS(UniMod:21)LDSVATSR	S759	Q9Y2J4	AMOTL2	0.907043	-0.0165682	0	Dyngo internalization inhibitor	Danuglipron
AAS(UniMod:21)LEYDYETIR	S291	Q96N66	MBOAT7	0.139133	0.394471	0	Dyngo internalization inhibitor	Danuglipron
AAS(UniMod:21)LNYLNQPSAAPLQVSR	S590	Q9NSK0	KLC4	0.812348	-0.155363	0	Dyngo internalization inhibitor	Danuglipron
AAS(UniMod:21)LRGGVGAPGSPSTPPTR	S211	Q9ULR3	PPM1H	0.581119	-0.127093	0	Dyngo internalization inhibitor	Danuglipron
AAS(UniMod:21)LTEDRDR	S1209	Q04637	EIF4G1	0.0420096	-0.287525	0	Dyngo internalization inhibitor	Danuglipron
AAS(UniMod:21)PAKPSSLDLVPNLPK	S833	Q8N3V7	SYNPO	0.00665349	0.598184	0	Dyngo internalization inhibitor	Danuglipron
AAS(UniMod:21)PESASSTPESLQAR	S397	Q96BT3	CENPT	0.462208	0.127468	0	Dyngo internalization inhibitor	Danuglipron
AAS(UniMod:21)PHQVTPQADEK	S2471	Q96L73	NSD1	0.131718	-0.294575	0	Dyngo internalization inhibitor	Danuglipron
AAS(UniMod:21)PPASASDLIEQQQKR	S335	Q5VSL9	STRIP1	0.263671	-0.815977	0	Dyngo internalization inhibitor	Danuglipron
AAS(UniMod:21)PPASASDLIEQQQK	S335	Q5VSL9	STRIP1	0.414994	-0.174909	0	Dyngo internalization inhibitor	Danuglipron
AAS(UniMod:21)PPRPLLSNASAT(UniMod:21)PVGR	S182;T194	Q9NQW6	ANLN	0.388954	0.312476	0	Dyngo internalization inhibitor	Danuglipron
AAS(UniMod:21)PPRPLLSNASATPVGR	S182	Q9NQW6	ANLN	0.40517	1.96467	0	Dyngo internalization inhibitor	Danuglipron
AAS(UniMod:21)PS(UniMod:21)PQSVRR	S738;S740	Q8IYB3	SRRM1	0.745709	-0.0420109	0	Dyngo internalization inhibitor	Danuglipron
AAS(UniMod:21)PS(UniMod:21)PQSVR	S738;S740	Q8IYB3	SRRM1	0.573185	-0.155977	0	Dyngo internalization inhibitor	Danuglipron
AAS(UniMod:21)PSPQSVR	S738	Q8IYB3	SRRM1	0.894106	-0.0259743	0	Dyngo internalization inhibitor	Danuglipron
AAS(UniMod:21)PYSQRPAS(UniMod:21)PTAIR	S273;S281	Q99569	PKP4	0.272407	-0.613182	0	Dyngo internalization inhibitor	Danuglipron
AAS(UniMod:21)QGSDSPLLPAQR	S1038	Q5TCZ1	SH3PXD2A	0.841998	0.0364545	0	Dyngo internalization inhibitor	Danuglipron
AAS(UniMod:21)QPTSLAPEK	S459	Q96N66	MBOAT7	0.482163	-0.191713	0	Dyngo internalization inhibitor	Danuglipron
AAS(UniMod:21)S(UniMod:21)DQLRDNSPPPAFKPEPPK	S978;S979	Q9UDY2	TJP2	0.159394	-1.16147	0	Dyngo internalization inhibitor	Danuglipron
AAS(UniMod:21)SAAQGAFQGN	S319	O15127	SCAMP2	0.12094	0.440903	0	Dyngo internalization inhibitor	Danuglipron
AAS(UniMod:21)SDQLRDNS(UniMod:21)PPPAFKPEPPK	S978;S986	Q9UDY2	TJP2	0.599218	-0.12653	0	Dyngo internalization inhibitor	Danuglipron
AAS(UniMod:21)SPDGFFWTQGSPK	S826	Q86YV5	PRAG1	0.109293	0.225081	0	Dyngo internalization inhibitor	Danuglipron
AAS(UniMod:21)SQRAEEEDDDIK	S214	Q96CF2	CHMP4C	0.523636	0.209832	0	Dyngo internalization inhibitor	Danuglipron
AAS(UniMod:21)VIPGSTSR	S52	Q8N5S9	CAMKK1	0.00136759	1.16437	1	Dyngo internalization inhibitor	Danuglipron
AAS(UniMod:21)VPVKGS(UniMod:21)LGQGTAPVLPGK	S728;S734	Q13428	TCOF1	0.240995	-0.131418	0	Dyngo internalization inhibitor	Danuglipron
AAS(UniMod:21)VPVKGSLGQGT(UniMod:21)APVLPGK	S728;T739	Q13428	TCOF1	0.635391	0.236193	0	Dyngo internalization inhibitor	Danuglipron
AAS(UniMod:21)YTEEDENHTAK	S782	Q14126	DSG2	0.376445	0.335671	0	Dyngo internalization inhibitor	Danuglipron
AASAAAASAAAAS(UniMod:21)AASGSPGPGEGSAGGEK	S14	Q13263	TRIM28	0.218746	-0.794042	0	Dyngo internalization inhibitor	Danuglipron
AASAAAASAAAASAASGS(UniMod:21)PGPGEGSAGGEK	S19	Q13263	TRIM28	0.586537	-0.121939	0	Dyngo internalization inhibitor	Danuglipron
AASAATAAPTAT(UniMod:21)PAAQESGTIPK	T74	O00116	AGPS	0.719661	-0.214448	0	Dyngo internalization inhibitor	Danuglipron
AASADSTTEGT(UniMod:21)PADGFTVLSTK	T178	O75367	MACROH2A1	0.575459	-0.12295	0	Dyngo internalization inhibitor	Danuglipron
AASAPAKES(UniMod:21)PRK	S381	Q13428	TCOF1	0.29901	0.562601	0	Dyngo internalization inhibitor	Danuglipron
AASAPAKES(UniMod:21)PRK	S381	Q13428	TCOF1	0.29901	0.562601	0	Dyngo internalization inhibitor	Danuglipron
AASAPAKES(UniMod:21)PR	S381	Q13428	TCOF1	0.445124	-0.105268	0	Dyngo internalization inhibitor	Danuglipron
AASAPAKES(UniMod:21)PR	S381	Q13428	TCOF1	0.445124	-0.105268	0	Dyngo internalization inhibitor	Danuglipron
AASDPLLSS(UniMod:21)VSPAVSK	S554	P19532	TFE3	0.419483	-0.256803	0	Dyngo internalization inhibitor	Danuglipron
AASGEDSTEEALAAAAAPWEGGPVPGVDRS(UniMod:21)PFAK	S1114	Q641Q2	WASHC2A	0.219404	0.417442	0	Dyngo internalization inhibitor	Danuglipron
AASLM(UniMod:35)NIPSTSSWSVPPPLTSVFTM(UniMod:35)PS(UniMod:21)PAPEVPLK	S1099	P52948	NUP98	0.308295	0.196746	0	Dyngo internalization inhibitor	Danuglipron
AASLMNIPSTSSWSVPPPLTSVFTMPS(UniMod:21)PAPEVPLK	S1099	P52948	NUP98	0.194485	0.99332	0	Dyngo internalization inhibitor	Danuglipron
AASPYSQRPAS(UniMod:21)PTAIR	S281	Q99569	PKP4	0.322312	-0.550261	0	Dyngo internalization inhibitor	Danuglipron
AASSDQLRDNS(UniMod:21)PPPAFKPEPPK	S986	Q9UDY2	TJP2	0.0619182	-0.491541	0	Dyngo internalization inhibitor	Danuglipron
AASSLNLS(UniMod:21)NGETESVK	S805	O95819	MAP4K4	0.362485	0.344089	0	Dyngo internalization inhibitor	Danuglipron
AASSS(UniMod:21)SPGSPVASSPSR	S1780	Q92538	GBF1	0.841863	-0.0675392	0	Dyngo internalization inhibitor	Danuglipron
AASSSSPGS(UniMod:21)PVASSPSR	S1784	Q92538	GBF1	0.0596477	-0.205571	0	Dyngo internalization inhibitor	Danuglipron
AASSSSPGSPVASS(UniMod:21)PSR	S1789	Q92538	GBF1	0.763296	-0.159325	0	Dyngo internalization inhibitor	Danuglipron
AAT(UniMod:21)PLPSLR	T211	Q9Y3Q8	SPACDR	0.0561368	-0.606625	0	Dyngo internalization inhibitor	Danuglipron
AATAARPPAPPPAPQPPS(UniMod:21)PTPS(UniMod:21)PPRPTLAR	S88;S92	Q96B36	AKT1S1	0.0809746	-1.68761	0	Dyngo internalization inhibitor	Danuglipron
AATAARPPAPPPAPQPPS(UniMod:21)PTPSPPRPTLAR	S88	Q96B36	AKT1S1	0.0729731	-0.225839	0	Dyngo internalization inhibitor	Danuglipron
AATAARPPAPPPAPQPPSPTPS(UniMod:21)PPRPTLAR	S92	Q96B36	AKT1S1	0.825118	0.414388	0	Dyngo internalization inhibitor	Danuglipron
AATEALGEKS(UniMod:21)PDSATVSGYDIM(UniMod:35)K	S977	Q6WCQ1	MPRIP	0.339274	-0.351339	0	Dyngo internalization inhibitor	Danuglipron
AATEALGEKS(UniMod:21)PDSATVSGYDIMK	S977	Q6WCQ1	MPRIP	0.342104	0.267415	0	Dyngo internalization inhibitor	Danuglipron
AATPLPSLRVEAEAGGSGART(UniMod:21)PPLSR	T229	Q9Y3Q8	SPACDR	0.850837	-0.293752	0	Dyngo internalization inhibitor	Danuglipron
AATSGVPSIYAPSTYAHLS(UniMod:21)PAK	S332	Q86X29	LSR	0.109887	0.34699	0	Dyngo internalization inhibitor	Danuglipron
AAVATFLQSVQVPEFT(UniMod:21)PK	T800	P22314	UBA1	0.510142	0.147625	0	Dyngo internalization inhibitor	Danuglipron
AAVGEEKDINTFVGT(UniMod:21)PVEK	T1923	P46013	MKI67	0.964122	-0.033886	0	Dyngo internalization inhibitor	Danuglipron
AAVGQES(UniMod:21)PGGLEAGNAK	S1305	Q29RF7	PDS5A	0.162933	-0.221904	0	Dyngo internalization inhibitor	Danuglipron
AAVGVSMAHFSVSDALMS(UniMod:21)PPPK	S1522	Q9BTC0	DIDO1	0.457691	1.00839	0	Dyngo internalization inhibitor	Danuglipron
AAVLS(UniMod:21)DS(UniMod:21)EDEEK	S398;S400	Q96ST2	IWS1	0.425946	-0.378767	0	Dyngo internalization inhibitor	Danuglipron
AAVLS(UniMod:21)DSEDEEK	S398	Q96ST2	IWS1	0.460903	0.141041	0	Dyngo internalization inhibitor	Danuglipron
AAVLSDS(UniMod:21)EDEEK	S400	Q96ST2	IWS1	0.793968	0.110638	0	Dyngo internalization inhibitor	Danuglipron
AAVQELSSS(UniMod:21)ILAGEDPEER	S367	P49768	PSEN1	0.170502	-0.335432	0	Dyngo internalization inhibitor	Danuglipron
AAVSHWQQQSYLDSGIHSGATTTAPS(UniMod:21)LSGK	S45	P35222	CTNNB1	0.147756	-0.551624	0	Dyngo internalization inhibitor	Danuglipron
AAVVT(UniMod:21)SPPPTTAPHK	T11	P35611	ADD1	0.565951	-0.690038	0	Dyngo internalization inhibitor	Danuglipron
AAVVTS(UniMod:21)PPPTTAPHK	S12	P35611	ADD1	0.117195	-0.250056	0	Dyngo internalization inhibitor	Danuglipron
AC(UniMod:4)AS(UniMod:21)PSAQVEGSPVAGSDGSQPAVK	S251	Q9UFC0	LRWD1	0.247141	0.372727	0	Dyngo internalization inhibitor	Danuglipron
AC(UniMod:4)ASPSAQVEGS(UniMod:21)PVAGSDGSQPAVK	S259	Q9UFC0	LRWD1	0.564888	-0.133606	0	Dyngo internalization inhibitor	Danuglipron
ADAASSLTVDVT(UniMod:21)PPTAK	T415	Q9H8Y8	GORASP2	0.118004	0.253354	0	Dyngo internalization inhibitor	Danuglipron
ADADPS(UniMod:21)PTSPPTAR	S13	Q9NWZ5	UCKL1	0.701888	0.0838456	0	Dyngo internalization inhibitor	Danuglipron
ADADPSPT(UniMod:21)SPPTAR	T15	Q9NWZ5	UCKL1	0.543384	0.258724	0	Dyngo internalization inhibitor	Danuglipron
ADALQAGAS(UniMod:21)QFETSAAK	S75	P63027	VAMP2	0.0288356	0.320363	0	Dyngo internalization inhibitor	Danuglipron
ADAPDAGAQS(UniMod:21)DSELPSYHQNDVSLDR	S1298	Q92538	GBF1	0.880334	-0.192827	0	Dyngo internalization inhibitor	Danuglipron
ADDADEFGYS(UniMod:21)R	S909	Q7KZF4	SND1	0.690182	0.0859904	0	Dyngo internalization inhibitor	Danuglipron
ADDFPVRDDPS(UniMod:21)DVT(UniMod:21)DEDEGPAEPPPPPK	S596;T599	Q3YEC7	RABL6	0.363272	-0.857028	0	Dyngo internalization inhibitor	Danuglipron
ADDFPVRDDPS(UniMod:21)DVTDEDEGPAEPPPPPK	S596	Q3YEC7	RABL6	0.460339	-0.527689	0	Dyngo internalization inhibitor	Danuglipron
ADDFPVRDDPSDVT(UniMod:21)DEDEGPAEPPPPPK	T599	Q3YEC7	RABL6	0.283611	-0.512876	0	Dyngo internalization inhibitor	Danuglipron
ADDLLPLGDQT(UniMod:21)QDGDFGSR	T430	O43290	SART1	0.065149	-0.285324	0	Dyngo internalization inhibitor	Danuglipron
ADDPLRLDQELQQPQT(UniMod:21)QEK	T855	Q12888	TP53BP1	0.903858	-0.0278348	0	Dyngo internalization inhibitor	Danuglipron
ADDQGC(UniMod:4)IEEQGVEDS(UniMod:21)ANEDSVDAKPDR	S16	P55210	CASP7	0.12986	-0.665233	0	Dyngo internalization inhibitor	Danuglipron
ADEAALALQPGGS(UniMod:21)PS(UniMod:21)AAGADREAASSPAGEPLR	S14;S16	Q96EB6	SIRT1	0.385761	0.182224	0	Dyngo internalization inhibitor	Danuglipron
ADEASELAC(UniMod:4)PT(UniMod:21)PKEDGLAQQQTQLNLR	T2204	P49327	FASN	0.817438	-0.0441799	0	Dyngo internalization inhibitor	Danuglipron
ADEASELAC(UniMod:4)PT(UniMod:21)PK	T2204	P49327	FASN	0.147743	0.287525	0	Dyngo internalization inhibitor	Danuglipron
ADEPSSEES(UniMod:21)DLEIDK	S79	P50502	ST13	0.245068	-0.968511	0	Dyngo internalization inhibitor	Danuglipron
ADFS(UniMod:21)PFGNSQGPSR	S450	Q9H2M9	RAB3GAP2	0.491366	0.114516	0	Dyngo internalization inhibitor	Danuglipron
ADGAPSAAPPDGLLAS(UniMod:21)PDLGLLK	S90	P17535	JUND	0.734253	0.234007	0	Dyngo internalization inhibitor	Danuglipron
ADGYEPPVQES(UniMod:21)V	S263	P61247	RPS3A	0.439279	0.155527	0	Dyngo internalization inhibitor	Danuglipron
ADHGVPLPGS(UniMod:21)PPPTVALPLPSR	S93	Q9UK80	USP21	0.0310406	-0.687451	0	Dyngo internalization inhibitor	Danuglipron
ADHRS(UniMod:21)SPNVANQPPSPGGK	S1172	P55196	AFDN	0.0914142	-0.345285	0	Dyngo internalization inhibitor	Danuglipron
ADIDVS(UniMod:21)GPKVDVDIPDVNIEGPDAK	S4812	Q09666	AHNAK	0.972871	-0.00930841	0	Dyngo internalization inhibitor	Danuglipron
ADIDVS(UniMod:21)GPKVDVEC(UniMod:4)PDVNIEGPEGK	S2798	Q09666	AHNAK	0.996935	0.000513155	0	Dyngo internalization inhibitor	Danuglipron
ADLDS(UniMod:21)PPKLS(UniMod:21)GVQQPSEGVGGGR	S6;S11	Q9H9E3	COG4	0.568526	0.0804195	0	Dyngo internalization inhibitor	Danuglipron
ADLDVS(UniMod:21)GPKVDIDVPDVNIEGPEGK	S3054	Q09666	AHNAK	0.331592	-0.193078	0	Dyngo internalization inhibitor	Danuglipron
ADLDVS(UniMod:21)GPKVDIDVPDVNIEGPEGK	S3054	Q09666	AHNAK	0.331592	-0.193078	0	Dyngo internalization inhibitor	Danuglipron
ADLDVS(UniMod:21)GPKVDVDVPDVNIEGPDAK	S3182	Q09666	AHNAK	0.848082	-0.0567742	0	Dyngo internalization inhibitor	Danuglipron
ADLDVS(UniMod:21)GPKVDVDVPDVNIEGPDAK	S3182	Q09666	AHNAK	0.848082	-0.0567742	0	Dyngo internalization inhibitor	Danuglipron
ADLGPGS(UniMod:21)PPWAVK	S253	A5PL33	KRBA1	0.0110897	1.16366	1	Dyngo internalization inhibitor	Danuglipron
ADLIPYQDS(UniMod:21)PEGPDHSSASSGVPNPPK	S765	Q8WUA4	GTF3C2	0.796789	-0.344529	0	Dyngo internalization inhibitor	Danuglipron
ADLNQGIGEPQS(UniMod:21)PSR	S74	Q96C19	EFHD2	0.784327	-0.0515987	0	Dyngo internalization inhibitor	Danuglipron
ADMTASGS(UniMod:21)PDYGQPHK	S39	Q01543	FLI1	0.273061	0.37688	0	Dyngo internalization inhibitor	Danuglipron
ADPALLNNHSNLKPAPT(UniMod:21)VPSSPDATPEPK	T83	Q8N111	CEND1	5.95451e-05	-0.297746	0	Dyngo internalization inhibitor	Danuglipron
ADPGEDDLGGTVDIVES(UniMod:21)EPENDHGVELLDQNSSIR	S270	P08048	ZFY	0.16732	-0.4131	0	Dyngo internalization inhibitor	Danuglipron
ADPGRQES(UniMod:21)LQAEVIPDPM(UniMod:35)EGEQTWPTEEELSEAK	S354	Q2NL82	TSR1	0.146977	0.243968	0	Dyngo internalization inhibitor	Danuglipron
ADPGRQES(UniMod:21)LQAEVIPDPMEGEQTWPTEEELSEAK	S354	Q2NL82	TSR1	0.789448	-0.123267	0	Dyngo internalization inhibitor	Danuglipron
ADPNLNAVKIEKLS(UniMod:21)DDEEVDIT(UniMod:21)DEVDELSSQTPQK	S218;T226	Q5VVJ2	MYSM1	0.656999	0.103328	0	Dyngo internalization inhibitor	Danuglipron
ADPNLNAVKIEKLS(UniMod:21)DDEEVDITDEVDELSSQTPQK	S218	Q5VVJ2	MYSM1	0.170273	-0.489664	0	Dyngo internalization inhibitor	Danuglipron
ADPSLLGFSVNAS(UniMod:21)SER	S1284	Q6Y7W6	GIGYF2	0.53372	0.145821	0	Dyngo internalization inhibitor	Danuglipron
ADRDESSPY(UniMod:21)AAMLAAQDVAQR	Y72	P62263	RPS14	0.240382	-0.402289	0	Dyngo internalization inhibitor	Danuglipron
ADS(UniMod:21)DGAKPEPVAM(UniMod:35)AR	S240	Q7Z4V5	HDGFL2	0.240382	-0.55278	0	Dyngo internalization inhibitor	Danuglipron
ADS(UniMod:21)DGAKPEPVAMAR	S240	Q7Z4V5	HDGFL2	0.336714	-0.718595	0	Dyngo internalization inhibitor	Danuglipron
ADS(UniMod:21)DSEDKGEESKPK	S89	P83916	CBX1	0.458604	-0.192736	0	Dyngo internalization inhibitor	Danuglipron
ADS(UniMod:21)GYLFSGSRPPSQVSR	S466	Q5SNT2	TMEM201	0.727938	-0.106357	0	Dyngo internalization inhibitor	Danuglipron
ADS(UniMod:21)HEGEVAEGK	S269	Q99704	DOK1	0.285551	-0.147091	0	Dyngo internalization inhibitor	Danuglipron
ADS(UniMod:21)LLAVVKR	S287	Q14151	SAFB2	0.969628	0.0118203	0	Dyngo internalization inhibitor	Danuglipron
ADS(UniMod:21)LLAVVK	S287	Q14151	SAFB2	0.575989	0.136057	0	Dyngo internalization inhibitor	Danuglipron
ADS(UniMod:21)QDAGQETEKEGEEPQASAQDETPITSAK	S1587	Q02952	AKAP12	0.337907	0.196895	0	Dyngo internalization inhibitor	Danuglipron
ADS(UniMod:21)QDAGQETEK	S1587	Q02952	AKAP12	0.196873	0.245612	0	Dyngo internalization inhibitor	Danuglipron
ADSEPES(UniMod:21)PLNASYVYK	S160	Q5T1V6	DDX59	0.129047	0.246109	0	Dyngo internalization inhibitor	Danuglipron
ADSGPTQPPLSLS(UniMod:21)PAPETK	S2083	O15027	SEC16A	0.674485	0.0867345	0	Dyngo internalization inhibitor	Danuglipron
ADTPGPEDGGVKAS(UniMod:21)PVPSDPEKPGTPGEGM(UniMod:35)LSSDLDR	S1854	O14686	KMT2D	0.665441	-0.0644183	0	Dyngo internalization inhibitor	Danuglipron
ADTTTPTPTAILAPGS(UniMod:21)PAS(UniMod:21)PPGSLEPK	S298;S301	P25440	BRD2	0.127562	-0.433676	0	Dyngo internalization inhibitor	Danuglipron
ADTTTPTPTAILAPGS(UniMod:21)PASPPGSLEPK	S298	P25440	BRD2	0.163534	-0.390999	0	Dyngo internalization inhibitor	Danuglipron
ADTTTPTPTAILAPGSPAS(UniMod:21)PPGSLEPK	S301	P25440	BRD2	0.848978	-0.0241316	0	Dyngo internalization inhibitor	Danuglipron
ADVGRLS(UniMod:21)PEVK	S1411	P49815	TSC2	0.251816	-0.200902	0	Dyngo internalization inhibitor	Danuglipron
ADVQS(UniMod:21)IIGLQR	S784	Q13263	TRIM28	0.728025	0.0537983	0	Dyngo internalization inhibitor	Danuglipron
ADVTLSALNDSDANSDVVDIEGLGET(UniMod:21)PPAK	T161	Q8IXM2	BAP18	0.420348	0.176036	0	Dyngo internalization inhibitor	Danuglipron
ADVVPQQADPEFPRAS(UniMod:21)PR	S563	Q5T5Y3	CAMSAP1	0.00758429	-0.260816	0	Dyngo internalization inhibitor	Danuglipron
AEAAAAPTVAPGPAQPGHVS(UniMod:21)PTPATTSPGEK	S263	Q9Y6R0	NUMBL	0.980878	-0.00663908	0	Dyngo internalization inhibitor	Danuglipron
AEAAAS(UniMod:21)ALADADADLEER	S203	O43633	CHMP2A	0.0476761	0.351616	0	Dyngo internalization inhibitor	Danuglipron
AEAAPES(UniMod:21)QPPASEDLEVDPPVAAK	S1797	Q96T58	SPEN	0.576768	0.0991143	0	Dyngo internalization inhibitor	Danuglipron
AEAEAGS(UniMod:21)PRPDPR	S2508	P58107	EPPK1	0.135566	0.221504	0	Dyngo internalization inhibitor	Danuglipron
AEAEAGS(UniMod:21)PRPDPR	S2508	P58107	EPPK1	0.135566	0.221504	0	Dyngo internalization inhibitor	Danuglipron
AEAEAGS(UniMod:21)PRPDPR	S2508	P58107	EPPK1	0.135566	0.221504	0	Dyngo internalization inhibitor	Danuglipron
AEAEAGS(UniMod:21)PRPDPR	S2508	P58107	EPPK1	0.135566	0.221504	0	Dyngo internalization inhibitor	Danuglipron
AEAEAGS(UniMod:21)PRPDPR	S2508	P58107	EPPK1	0.135566	0.221504	0	Dyngo internalization inhibitor	Danuglipron
AEAPAGPALGLPS(UniMod:21)PEAESGVDRGEPEPM(UniMod:35)EVEEGELEIVPVRR	S25	Q53F19	NCBP3	0.581009	0.0562931	0	Dyngo internalization inhibitor	Danuglipron
AEAPAGPALGLPS(UniMod:21)PEAESGVDRGEPEPMEVEEGELEIVPVRR	S25	Q53F19	NCBP3	0.436456	-0.0810658	0	Dyngo internalization inhibitor	Danuglipron
AEAPAGPALGLPS(UniMod:21)PEAESGVDR	S25	Q53F19	NCBP3	0.338634	-0.198818	0	Dyngo internalization inhibitor	Danuglipron
AEAPLPS(UniMod:21)PKLEGELQAPDLELSLPAIHVEGLDIK	S5110	Q09666	AHNAK	0.544594	-0.236933	0	Dyngo internalization inhibitor	Danuglipron
AEAPLPS(UniMod:21)PK	S5110	Q09666	AHNAK	0.143538	-0.489659	0	Dyngo internalization inhibitor	Danuglipron
AEAPPLEREDS(UniMod:21)GTFSLGK	S18	O75569	PRKRA	0.901756	-0.180947	0	Dyngo internalization inhibitor	Danuglipron
AEAPS(UniMod:21)S(UniMod:21)PDVAPAGKEDSPSASGR	S1359;S1360	Q9P1Y6	PHRF1	0.851807	0.0388163	0	Dyngo internalization inhibitor	Danuglipron
AEAPS(UniMod:21)S(UniMod:21)PDVAPAGK	S1359;S1360	Q9P1Y6	PHRF1	0.253551	-0.132968	0	Dyngo internalization inhibitor	Danuglipron
AEAPSS(UniMod:21)PDVAPAGKEDSPSASGR	S1360	Q9P1Y6	PHRF1	0.399451	-0.242105	0	Dyngo internalization inhibitor	Danuglipron
AEAPSS(UniMod:21)PDVAPAGK	S1360	Q9P1Y6	PHRF1	0.737781	-0.0695456	0	Dyngo internalization inhibitor	Danuglipron
AEAPSSPDVAPAGKEDS(UniMod:21)PSASGR	S1371	Q9P1Y6	PHRF1	0.765183	-0.0587852	0	Dyngo internalization inhibitor	Danuglipron
AEAQQVEALPGPS(UniMod:21)LDQWHR	S141	Q66PJ3	ARL6IP4	0.894711	-0.0227044	0	Dyngo internalization inhibitor	Danuglipron
AEAS(UniMod:21)SGDHPTDTEM(UniMod:35)KEEQK	S430	Q02790	FKBP4	0.150511	-0.889822	0	Dyngo internalization inhibitor	Danuglipron
AEDEDIVLT(UniMod:21)PDGTR	T579	Q8TEW0	PARD3	0.761574	-0.0327998	0	Dyngo internalization inhibitor	Danuglipron
AEDGAT(UniMod:21)PSPSNETPKK	T143	P29966	MARCKS	0.203199	-0.371795	0	Dyngo internalization inhibitor	Danuglipron
AEDGATPS(UniMod:21)PSNETPKK	S145	P29966	MARCKS	0.350043	0.267372	0	Dyngo internalization inhibitor	Danuglipron
AEDGATPS(UniMod:21)PSNETPK	S145	P29966	MARCKS	0.604319	-0.0427351	0	Dyngo internalization inhibitor	Danuglipron
AEDGATPSPSNET(UniMod:21)PKK	T150	P29966	MARCKS	0.213037	-0.65498	0	Dyngo internalization inhibitor	Danuglipron
AEDGATPSPSNET(UniMod:21)PK	T150	P29966	MARCKS	0.00919726	-0.138416	0	Dyngo internalization inhibitor	Danuglipron
AEDGS(UniMod:21)VIDYELIDQDAR	S184	P07355	ANXA2	0.382957	0.0823313	0	Dyngo internalization inhibitor	Danuglipron
AEDKPSTDLS(UniMod:21)APVNGEATSQK	S599	Q7Z4V5	HDGFL2	0.568599	0.121549	0	Dyngo internalization inhibitor	Danuglipron
AEDKPSTDLSAPVNGEAT(UniMod:21)S(UniMod:21)QKGESAEDK	T607;S608	Q7Z4V5	HDGFL2	0.700336	-0.108304	0	Dyngo internalization inhibitor	Danuglipron
AEDKPSTDLSAPVNGEATS(UniMod:21)QKGESAEDK	S608	Q7Z4V5	HDGFL2	0.797973	0.0400142	0	Dyngo internalization inhibitor	Danuglipron
AEDKPSTDLSAPVNGEATSQKGES(UniMod:21)AEDK	S613	Q7Z4V5	HDGFL2	0.643128	-0.0992791	0	Dyngo internalization inhibitor	Danuglipron
AEDMYSAQSHQAAT(UniMod:21)PPKDGK	T423	Q9NQ84	GPRC5C	0.0919149	-0.454274	0	Dyngo internalization inhibitor	Danuglipron
AEDS(UniMod:21)DS(UniMod:21)EPEPEDNVR	S499;S501	Q9H0D6	XRN2	0.366659	-0.592595	0	Dyngo internalization inhibitor	Danuglipron
AEDS(UniMod:21)DSEPEPEDNVR	S499	Q9H0D6	XRN2	0.188007	-0.290523	0	Dyngo internalization inhibitor	Danuglipron
AEEAATAAGADGERS(UniMod:21)GEEEEEEPEAAGTGSAGGAPLSPLPK	S397	Q09019	DMWD	0.575859	0.529323	0	Dyngo internalization inhibitor	Danuglipron
AEEAKDEPPS(UniMod:21)EGEAEEEEK	S472	P07196	NEFL	0.503491	-0.875094	0	Dyngo internalization inhibitor	Danuglipron
AEEAQKTES(UniMod:21)VDNEGE	S93	Q15651	HMGN3	0.332153	0.0787338	0	Dyngo internalization inhibitor	Danuglipron
AEEDEILNRS(UniMod:21)PR	S583	P27824	CANX	0.181332	-0.205767	0	Dyngo internalization inhibitor	Danuglipron
AEEFVVLS(UniMod:21)QEPSVTETIAPK	S2086	Q96L91	EP400	0.445025	0.494884	0	Dyngo internalization inhibitor	Danuglipron
AEEKS(UniMod:21)PISINVK	S352	Q9UK58	CCNL1	0.333939	-0.191942	0	Dyngo internalization inhibitor	Danuglipron
AEELS(UniMod:21)PAALS(UniMod:21)PSLEPIR	S445;S450	Q12774	ARHGEF5	0.148717	-0.498819	0	Dyngo internalization inhibitor	Danuglipron
AEELSPAALS(UniMod:21)PSLEPIR	S450	Q12774	ARHGEF5	0.0466498	-0.346435	0	Dyngo internalization inhibitor	Danuglipron
AEENTDQAS(UniMod:21)PQEDYAGFER	S4538	Q9NU22	MDN1	0.827361	-0.0543796	0	Dyngo internalization inhibitor	Danuglipron
AEEPPS(UniMod:21)PPVPK	S794	Q96JK2	DCAF5	0.179734	-0.178414	0	Dyngo internalization inhibitor	Danuglipron
AEEPPSQLDQDTQVQDMDEGS(UniMod:21)DDEEEGQK	S359	Q15459	SF3A1	0.256671	-0.658364	0	Dyngo internalization inhibitor	Danuglipron
AEEQQLPPPLS(UniMod:21)PPS(UniMod:21)PSTPNHR	S289;S292	Q6WCQ1	MPRIP	0.784402	0.13267	0	Dyngo internalization inhibitor	Danuglipron
AEEQQLPPPLSPPS(UniMod:21)PSTPNHR	S292	Q6WCQ1	MPRIP	0.189283	-0.329267	0	Dyngo internalization inhibitor	Danuglipron
AEFTS(UniMod:21)PPSLFK	S259	Q6UN15	FIP1L1	0.0535947	-0.55826	0	Dyngo internalization inhibitor	Danuglipron
AEGAATEEEGT(UniMod:21)PKESEPQAAAEPAEAK	T36	P80723	BASP1	0.35905	-0.656303	0	Dyngo internalization inhibitor	Danuglipron
AEGAATEEEGT(UniMod:21)PK	T36	P80723	BASP1	0.429268	0.133549	0	Dyngo internalization inhibitor	Danuglipron
AEGDSAGTAGT(UniMod:21)PGGTPAGDK	T217	Q92925	SMARCD2	0.368469	-0.138042	0	Dyngo internalization inhibitor	Danuglipron
AEGEPQEES(UniMod:21)PLK	S177	Q9NYF8	BCLAF1	0.592706	-0.148185	0	Dyngo internalization inhibitor	Danuglipron
AEGEWEDQEALDYFS(UniMod:21)DK	S385	Q9NYF8	BCLAF1	0.321185	-0.865147	0	Dyngo internalization inhibitor	Danuglipron
AEGSSTASSGS(UniMod:21)QLAEGK	S513	Q9NZB2	FAM120A	0.00859395	0.235374	0	Dyngo internalization inhibitor	Danuglipron
AELEALGMKGT(UniMod:21)PSLGK	T471	Q9BW71	HIRIP3	0.440071	-0.501936	0	Dyngo internalization inhibitor	Danuglipron
AELGMGDSTSQS(UniMod:21)PPIKR	S267	Q9NR19	ACSS2	0.566399	0.371343	0	Dyngo internalization inhibitor	Danuglipron
AELLQSDENGIPSS(UniMod:21)PQK	S252	Q14542	SLC29A2	0.207106	0.124209	0	Dyngo internalization inhibitor	Danuglipron
AELM(UniMod:35)ERLQAALDDEEAGGRPAMEPGNGS(UniMod:21)LDLGGDSAGR	S59	Q00839	HNRNPU	0.751455	-0.102748	0	Dyngo internalization inhibitor	Danuglipron
AELMERLQAALDDEEAGGRPAM(UniMod:35)EPGNGS(UniMod:21)LDLGGDSAGR	S59	Q00839	HNRNPU	0.70036	-0.052745	0	Dyngo internalization inhibitor	Danuglipron
AELSY(UniMod:21)RGPVSGTEPEPVYSMEAADYR	Y433	Q14247	CTTN	0.440081	-0.236332	0	Dyngo internalization inhibitor	Danuglipron
AELTS(UniMod:21)QESQISTYEEELAK	S435	P42566	EPS15	0.126764	0.299956	0	Dyngo internalization inhibitor	Danuglipron
AELTSQES(UniMod:21)QISTYEEELAK	S438	P42566	EPS15	0.909398	-0.013888	0	Dyngo internalization inhibitor	Danuglipron
AENAEGQTPAIGPDGEPLDETS(UniMod:21)QMSDLPVK	S610	P51532	SMARCA4	0.887682	-0.0350346	0	Dyngo internalization inhibitor	Danuglipron
AENGERS(UniMod:21)DLEEDNER	S381	Q8WU90	ZC3H15	0.0931585	-1.03468	0	Dyngo internalization inhibitor	Danuglipron
AEPAS(UniMod:21)PAQDAQEPPAPPPPLPPYASC(UniMod:4)SPR	S281	A6NGB9	WIPF3	0.697059	-0.177881	0	Dyngo internalization inhibitor	Danuglipron
AEPSAATQSHSISSSSFGAEPS(UniMod:21)APGGGGS(UniMod:21)PGAC(UniMod:4)PALGTK	S23;S30	O95197	RTN3	0.484417	-0.216834	0	Dyngo internalization inhibitor	Danuglipron
AEPSEVDMNS(UniMod:21)PK	S71	Q9NR30	DDX21	0.493082	-0.160051	0	Dyngo internalization inhibitor	Danuglipron
AEPYVAS(UniMod:21)EYK	S927	Q9BZ29	DOCK9	0.518605	0.216594	0	Dyngo internalization inhibitor	Danuglipron
AEQDASIPPGTHEALLQTALSPPPPPTRPVS(UniMod:21)PPQK	S177	Q9UGP5	POLL	0.726407	-0.159619	0	Dyngo internalization inhibitor	Danuglipron
AEQENQELPDEGT(UniMod:21)LEETLTNETR	T1033	P50851	LRBA	0.18469	0.27348	0	Dyngo internalization inhibitor	Danuglipron
AEQEPT(UniMod:21)AEQLAQIAAENEEDEHS(UniMod:21)VNYKPPAQK	T7;S24	P52565	ARHGDIA	0.347871	-0.876363	0	Dyngo internalization inhibitor	Danuglipron
AEQEPT(UniMod:21)AEQLAQIAAENEEDEHSVNYKPPAQK	T7	P52565	ARHGDIA	0.748412	0.238423	0	Dyngo internalization inhibitor	Danuglipron
AEQLQDAEEEKDDS(UniMod:21)NEEENK	S251	Q9H1E5	TMX4	0.757084	0.154024	0	Dyngo internalization inhibitor	Danuglipron
AEQPS(UniMod:21)PPNS(UniMod:21)DSGQDAHPDPDANPDAAR	S148;S152	Q9BUA3	SPINDOC	0.150398	-0.325509	0	Dyngo internalization inhibitor	Danuglipron
AEQPS(UniMod:21)PPNSDSGQDAHPDPDANPDAAR	S148	Q9BUA3	SPINDOC	0.788646	0.0484668	0	Dyngo internalization inhibitor	Danuglipron
AEQPSPPNSDS(UniMod:21)GQDAHPDPDANPDAAR	S154	Q9BUA3	SPINDOC	0.532644	-0.110942	0	Dyngo internalization inhibitor	Danuglipron
AEQS(UniMod:21)LHDLQER	S257	Q13586	STIM1	0.815538	0.0483387	0	Dyngo internalization inhibitor	Danuglipron
AES(UniMod:21)APLPVSADDT(UniMod:21)PEVLNR	S41;T51	O95674	CDS2	0.68676	0.0327346	0	Dyngo internalization inhibitor	Danuglipron
AES(UniMod:21)DGEEKEEVKEELGR	S2601	O75691	UTP20	0.280623	-0.315044	0	Dyngo internalization inhibitor	Danuglipron
AES(UniMod:21)DGEEKEEVK	S2601	O75691	UTP20	0.213264	-0.279797	0	Dyngo internalization inhibitor	Danuglipron
AES(UniMod:21)DPRLDVLHR	S473	Q5VT06	CEP350	0.0880471	-0.558796	0	Dyngo internalization inhibitor	Danuglipron
AES(UniMod:21)EEM(UniMod:35)ETSQAGSK	S546	P34932	HSPA4	0.780682	0.041767	0	Dyngo internalization inhibitor	Danuglipron
AES(UniMod:21)EEMETSQAGSK	S546	P34932	HSPA4	0.291912	-0.329403	0	Dyngo internalization inhibitor	Danuglipron
AES(UniMod:21)GDSLGSEDRDLLYSIDAYR	S658	Q9NQW6	ANLN	0.511724	-0.161627	0	Dyngo internalization inhibitor	Danuglipron
AES(UniMod:21)GTELLAR	S10	O43543	XRCC2	0.732773	-0.0681547	0	Dyngo internalization inhibitor	Danuglipron
AES(UniMod:21)LQVTR	S472	P46459	NSF	0.140975	-0.657805	0	Dyngo internalization inhibitor	Danuglipron
AES(UniMod:21)PAEKVPEESVLPLVQK	S490	Q9UKV3	ACIN1	0.0560715	-0.263213	0	Dyngo internalization inhibitor	Danuglipron
AES(UniMod:21)PEEVAC(UniMod:4)R	S1395	Q7Z6Z7	HUWE1	0.644489	-0.119261	0	Dyngo internalization inhibitor	Danuglipron
AES(UniMod:21)PESSAIESTQST(UniMod:21)PQK	S1358;T1370	Q9NTI5	PDS5B	0.218331	0.257565	0	Dyngo internalization inhibitor	Danuglipron
AES(UniMod:21)PESSAIESTQSTPQK	S1358	Q9NTI5	PDS5B	0.851681	-0.169184	0	Dyngo internalization inhibitor	Danuglipron
AES(UniMod:21)PSPAPPPGLR	S308	Q9BUA3	SPINDOC	0.0631621	-0.536615	0	Dyngo internalization inhibitor	Danuglipron
AES(UniMod:21)QNTFEETELELKK	S126	Q5JSH3	WDR44	0.105126	0.492684	0	Dyngo internalization inhibitor	Danuglipron
AES(UniMod:21)SSSISSSASLSAANTPTVGVSR	S508	Q0JRZ9	FCHO2	0.169255	0.236646	0	Dyngo internalization inhibitor	Danuglipron
AESAPLPVSADDT(UniMod:21)PEVLNR	T51	O95674	CDS2	0.437796	-0.685264	0	Dyngo internalization inhibitor	Danuglipron
AESGDS(UniMod:21)LGSEDRDLLYSIDAYR	S661	Q9NQW6	ANLN	0.56722	-0.23994	0	Dyngo internalization inhibitor	Danuglipron
AESSSGGGTVPSSAGILEQGPSPGDGS(UniMod:21)PPKPK	S575	Q68EM7	ARHGAP17	0.795515	-0.292487	0	Dyngo internalization inhibitor	Danuglipron
AET(UniMod:21)PPLPIPPPPPDIQPLER	T451	Q8IX15	HOMEZ	0.545628	-0.110935	0	Dyngo internalization inhibitor	Danuglipron
AET(UniMod:21)PSANHSESDSLSQHNDFLSDK	T132	Q9ULM3	YEATS2	0.182776	-1.58025	0	Dyngo internalization inhibitor	Danuglipron
AET(UniMod:21)PTAAEDDNEGDKK	T301	O60841	EIF5B	0.762942	-0.0788915	0	Dyngo internalization inhibitor	Danuglipron
AET(UniMod:21)PTESVS(UniMod:21)EPEVATK	T195;S201	P18858	LIG1	0.880322	0.0197311	0	Dyngo internalization inhibitor	Danuglipron
AET(UniMod:21)PTESVSEPEVATKQELQEEEEQTKPPR	T195	P18858	LIG1	0.319255	-0.243089	0	Dyngo internalization inhibitor	Danuglipron
AET(UniMod:21)PTESVSEPEVATK	T195	P18858	LIG1	0.916096	-0.0165394	0	Dyngo internalization inhibitor	Danuglipron
AETEEAAHSVSQEM(UniMod:35)SVNS(UniMod:21)PTAQESQR	S190	Q9NUA8	ZBTB40	0.190951	-0.135647	0	Dyngo internalization inhibitor	Danuglipron
AETEEAAHSVSQEMSVNS(UniMod:21)PTAQESQR	S190	Q9NUA8	ZBTB40	0.671424	-0.324437	0	Dyngo internalization inhibitor	Danuglipron
AETEKQS(UniMod:21)PPHGEAK	S52	Q9Y6D6	ARFGEF1	0.871946	-0.0496646	0	Dyngo internalization inhibitor	Danuglipron
AETSEGSGSAPAVPEASAS(UniMod:21)PK	S80	P51608	MECP2	0.986016	-0.00285796	0	Dyngo internalization inhibitor	Danuglipron
AETTQARTEAQDLC(UniMod:4)RAS(UniMod:21)PEPPGPESSSR	S672	Q9C0C2	TNKS1BP1	0.823442	-0.179011	0	Dyngo internalization inhibitor	Danuglipron
AEVLGHKT(UniMod:21)PEPAPR	T142	Q9UHD8	SEPTIN9	0.0241469	-0.808397	1	Dyngo internalization inhibitor	Danuglipron
AEVPGATGGDS(UniMod:21)PHLQPAEPPGEPR	S17	Q9P2K5	MYEF2	0.10989	-0.430922	0	Dyngo internalization inhibitor	Danuglipron
AFAAVPTSHPPEDAPAQPPT(UniMod:21)PGPAAS(UniMod:21)PEQLSFR	T1342;S1348	Q14160	SCRIB	0.162519	-0.317473	0	Dyngo internalization inhibitor	Danuglipron
AFAAVPTSHPPEDAPAQPPTPGPAAS(UniMod:21)PEQLSFR	S1348	Q14160	SCRIB	0.29531	-0.325085	0	Dyngo internalization inhibitor	Danuglipron
AFAGPLS(UniMod:21)PAK	S528	Q86XL3	ANKLE2	0.464672	-0.181447	0	Dyngo internalization inhibitor	Danuglipron
AFGGEEVILKGS(UniMod:21)PEEK	S1420	Q5VUA4	ZNF318	0.670095	-0.159082	0	Dyngo internalization inhibitor	Danuglipron
AFGPGLQGGSAGS(UniMod:21)PAR	S1084	P21333	FLNA	0.20234	-0.241697	0	Dyngo internalization inhibitor	Danuglipron
AFGSGIDIKPGT(UniMod:21)PPIAGR	T2673	Q9Y520	PRRC2C	0.128164	-0.337705	0	Dyngo internalization inhibitor	Danuglipron
AFHAALRNS(UniMod:21)PVNTK	S64	Q9BPX5	ARPC5L	0.263296	-0.278604	0	Dyngo internalization inhibitor	Danuglipron
AFKPEETSSNSDPPS(UniMod:21)PPVLNNSHPVPR	S655	O60293	ZFC3H1	0.438304	0.443465	0	Dyngo internalization inhibitor	Danuglipron
AFKQS(UniMod:21)PPAVPALGAGVK	S333	O15350	TP73	0.393512	-0.292312	0	Dyngo internalization inhibitor	Danuglipron
AFLAELEQNS(UniMod:21)PK	S4521	Q9UPN3	MACF1	0.501759	-0.0582959	0	Dyngo internalization inhibitor	Danuglipron
AFLS(UniMod:21)PPTLLEGPLR	S1144	Q96PC5	MIA2	0.623511	-0.168369	0	Dyngo internalization inhibitor	Danuglipron
AFLSPPTLLEGPLRLS(UniMod:21)PLLPGGGGR	S1156	Q96PC5	MIA2	0.218586	0.71208	0	Dyngo internalization inhibitor	Danuglipron
AFNRIY(UniMod:21)VAS(UniMod:21)VHQDLSDDDIK	Y229;S232	Q9UHX1	PUF60	0.237562	-0.654557	0	Dyngo internalization inhibitor	Danuglipron
AFQLEEGEET(UniMod:21)EPDC(UniMod:4)K	T122	P38432	COIL	0.449791	-0.273415	0	Dyngo internalization inhibitor	Danuglipron
AFS(UniMod:21)DPFVEAEK	S76	P34932	HSPA4	0.536316	0.0763512	0	Dyngo internalization inhibitor	Danuglipron
AFS(UniMod:21)EADM(UniMod:35)ERPLQELGLVPSAVLIVAK	S270	Q04323	UBXN1	0.246043	0.508946	0	Dyngo internalization inhibitor	Danuglipron
AFS(UniMod:21)EADMERPLQELGLVPSAVLIVAK	S270	Q04323	UBXN1	0.169817	0.299647	0	Dyngo internalization inhibitor	Danuglipron
AFS(UniMod:21)EDEALAQQENR	S604	Q9C0H5	ARHGAP39	0.955593	-0.00726451	0	Dyngo internalization inhibitor	Danuglipron
AFS(UniMod:21)LASADLLR	S1806	Q9P219	CCDC88C	0.468773	-0.2019	0	Dyngo internalization inhibitor	Danuglipron
AFS(UniMod:21)YYGPLR	S32	Q16629	SRSF7	0.473765	-0.243395	0	Dyngo internalization inhibitor	Danuglipron
AFVDRT(UniMod:21)PPPAAVAQR	T422	Q5JTD0	TJAP1	0.18251	-0.516577	0	Dyngo internalization inhibitor	Danuglipron
AFVEDS(UniMod:21)EDEDGAGEGGSSLLQK	S171	Q8N9T8	KRI1	0.559858	-0.314374	0	Dyngo internalization inhibitor	Danuglipron
AFVHWY(UniMod:21)VGEGM(UniMod:35)EEGEFSEAREDMAALEK	Y408	P68363	TUBA1B	0.547654	-0.399155	0	Dyngo internalization inhibitor	Danuglipron
AFVHWY(UniMod:21)VGEGM(UniMod:35)EEGEFSEAR	Y408	P0DPH7	TUBA3C	0.323386	-0.40639	0	Dyngo internalization inhibitor	Danuglipron
AFVHWYVGEGM(UniMod:35)EEGEFS(UniMod:21)EAREDMAALEK	S419	P68363	TUBA1B	0.982319	-0.0089299	0	Dyngo internalization inhibitor	Danuglipron
AFVHWYVGEGMEEGEFS(UniMod:21)EAR	S419	P0DPH7	TUBA3C	0.291788	-0.401971	0	Dyngo internalization inhibitor	Danuglipron
AGAAAGDS(UniMod:21)DEESRADDK	S337	O95365	ZBTB7A	0.916483	0.126768	0	Dyngo internalization inhibitor	Danuglipron
AGAAAGDS(UniMod:21)DEESR	S337	O95365	ZBTB7A	0.334997	0.434027	0	Dyngo internalization inhibitor	Danuglipron
AGAAS(UniMod:21)LDVIQEVEYVK	S405	Q9UJV9	DDX41	0.521038	-0.928573	0	Dyngo internalization inhibitor	Danuglipron
AGAAS(UniMod:21)PLNS(UniMod:21)PLSSAVPSLGK	S2455;S2459	O75962	TRIO	0.0544529	-0.887149	0	Dyngo internalization inhibitor	Danuglipron
AGAAS(UniMod:21)PLNSPLSSAVPSLGK	S2455	O75962	TRIO	0.0862999	-0.344596	0	Dyngo internalization inhibitor	Danuglipron
AGADGPPAPPGAPQAPS(UniMod:21)PPQGSPQDQHHFLR	S70	Q96RY5	CRAMP1	0.551836	-0.0382687	0	Dyngo internalization inhibitor	Danuglipron
AGAEDDEEKGEGT(UniMod:21)PREEGK	T162	Q86VM9	ZC3H18	0.917812	-0.0168895	0	Dyngo internalization inhibitor	Danuglipron
AGAEDDEEKGEGT(UniMod:21)PR	T162	Q86VM9	ZC3H18	0.1857	-0.15956	0	Dyngo internalization inhibitor	Danuglipron
AGAEEGGQGQAAGGQQVAEQGPEPAEDGGHLAS(UniMod:21)EPEVQPS(UniMod:21)DR	S1099;S1106	Q13459	MYO9B	0.817323	-0.0574244	0	Dyngo internalization inhibitor	Danuglipron
AGAEEGGQGQAAGGQQVAEQGPEPAEDGGHLAS(UniMod:21)EPEVQPSDR	S1099	Q13459	MYO9B	0.0584036	-0.777708	0	Dyngo internalization inhibitor	Danuglipron
AGAES(UniMod:21)PTMSVDGR	S407	O75362	ZNF217	0.445859	0.122885	0	Dyngo internalization inhibitor	Danuglipron
AGAGM(UniMod:35)ITQHSSNAS(UniMod:21)PINR	S1002	Q9NWH9	SLTM	0.937542	-0.0585386	0	Dyngo internalization inhibitor	Danuglipron
AGAGMDTRGSAQPQAVANS(UniMod:21)QGEVLPGAK	S836	Q5H9R4	ARMCX4	0.146993	-0.692553	0	Dyngo internalization inhibitor	Danuglipron
AGAGMITQHSSNAS(UniMod:21)PINR	S1002	Q9NWH9	SLTM	0.959318	-0.0532977	0	Dyngo internalization inhibitor	Danuglipron
AGAIAPC(UniMod:4)EVT(UniMod:21)VPAQNTGLGPEK	T122	P05388	RPLP0	0.42349	-0.315915	0	Dyngo internalization inhibitor	Danuglipron
AGAPGALS(UniMod:21)PSYDGGLHGLQSK	S379	P15923	TCF3	0.105466	-0.312979	0	Dyngo internalization inhibitor	Danuglipron
AGAPVGGS(UniMod:21)PGLAK	S3148	Q6ZRS2	SRCAP	0.279006	-0.484964	0	Dyngo internalization inhibitor	Danuglipron
AGAPVPEPPKEEQQQALEQFAAAAAHST(UniMod:21)PVRR	T56	Q9Y2J2	EPB41L3	0.907724	-0.118136	0	Dyngo internalization inhibitor	Danuglipron
AGDLLEDS(UniMod:21)PKRPK	S165	P51858	HDGF	0.0685183	-0.268213	0	Dyngo internalization inhibitor	Danuglipron
AGDLLEDS(UniMod:21)PKR	S165	P51858	HDGF	0.260038	-0.390362	0	Dyngo internalization inhibitor	Danuglipron
AGDLLEDS(UniMod:21)PK	S165	P51858	HDGF	0.708308	-0.0883512	0	Dyngo internalization inhibitor	Danuglipron
AGDPGEM(UniMod:35)PQS(UniMod:21)PTGLGQPK	S1397	Q9UIF9	BAZ2A	0.301064	-0.135209	0	Dyngo internalization inhibitor	Danuglipron
AGDPGEMPQS(UniMod:21)PTGLGQPK	S1397	Q9UIF9	BAZ2A	0.129357	-0.676109	0	Dyngo internalization inhibitor	Danuglipron
AGDRNS(UniMod:21)EDDGVVM(UniMod:35)TFSSVK	S203	Q9NY61	AATF	0.76033	-0.040018	0	Dyngo internalization inhibitor	Danuglipron
AGDRNS(UniMod:21)EDDGVVMTFSSVK	S203	Q9NY61	AATF	0.59397	0.112626	0	Dyngo internalization inhibitor	Danuglipron
AGEAPTENPAPPT(UniMod:21)QQSS(UniMod:21)AE	T366;S370	P16989	YBX3	0.0226145	0.230019	0	Dyngo internalization inhibitor	Danuglipron
AGEAPTENPAPPT(UniMod:21)QQSSAE	T366	P16989	YBX3	0.0254409	0.450005	0	Dyngo internalization inhibitor	Danuglipron
AGEAPTENPAPPTQQS(UniMod:21)S(UniMod:21)AE	S369;S370	P16989	YBX3	0.477033	-0.338028	0	Dyngo internalization inhibitor	Danuglipron
AGEAPTENPAPPTQQSS(UniMod:21)AE	S370	P16989	YBX3	0.731597	0.0539624	0	Dyngo internalization inhibitor	Danuglipron
AGEPDGES(UniMod:21)LDEQPSSSSSK	S64	Q9H3Q1	CDC42EP4	0.161284	-0.402808	0	Dyngo internalization inhibitor	Danuglipron
AGEPNS(UniMod:21)PDAEEANS(UniMod:21)PDVTAGC(UniMod:4)DPAGVHPPR	S743;S751	Q08J23	NSUN2	0.247012	-0.398856	0	Dyngo internalization inhibitor	Danuglipron
AGEPNS(UniMod:21)PDAEEANSPDVTAGC(UniMod:4)DPAGVHPPR	S743	Q08J23	NSUN2	0.611257	-0.217537	0	Dyngo internalization inhibitor	Danuglipron
AGEPNSPDAEEANS(UniMod:21)PDVTAGC(UniMod:4)DPAGVHPPR	S751	Q08J23	NSUN2	0.194918	-0.304339	0	Dyngo internalization inhibitor	Danuglipron
AGEQQLS(UniMod:21)EPEDM(UniMod:35)EM(UniMod:35)EAGDTDDPPR	S18	Q93009	USP7	0.543918	-0.273293	0	Dyngo internalization inhibitor	Danuglipron
AGEQQLS(UniMod:21)EPEDM(UniMod:35)EMEAGDTDDPPR	S18	Q93009	USP7	0.265613	-0.616164	0	Dyngo internalization inhibitor	Danuglipron
AGEQQLS(UniMod:21)EPEDMEM(UniMod:35)EAGDTDDPPR	S18	Q93009	USP7	0.403171	-0.364502	0	Dyngo internalization inhibitor	Danuglipron
AGEQQLS(UniMod:21)EPEDMEMEAGDTDDPPR	S18	Q93009	USP7	0.463139	-0.472406	0	Dyngo internalization inhibitor	Danuglipron
AGETRFT(UniMod:21)DTR	T57	P13639	EEF2	0.144562	0.329297	0	Dyngo internalization inhibitor	Danuglipron
AGGAGFGT(UniMod:21)DGDDQEAINEAISVK	T719	Q96EB6	SIRT1	0.41033	0.181996	0	Dyngo internalization inhibitor	Danuglipron
AGGAS(UniMod:21)PAASSTAQPPTQHR	S453	Q8IU81	IRF2BP1	0.53023	-0.0800768	0	Dyngo internalization inhibitor	Danuglipron
AGGEES(UniMod:21)QFEM(UniMod:35)DI	S112	Q13541	EIF4EBP1	0.297388	0.162203	0	Dyngo internalization inhibitor	Danuglipron
AGGGDLLLPPS(UniMod:21)PK	S1991	Q5TH69	ARFGEF3	0.0107081	-0.490199	0	Dyngo internalization inhibitor	Danuglipron
AGGGGGGGVQNGPPAS(UniMod:21)PTLAHEAAPLPAGR	S594	Q96L34	MARK4	0.0526921	-0.487379	0	Dyngo internalization inhibitor	Danuglipron
AGGGGGLGAGS(UniMod:21)PALSGGQGR	S21	Q6IQ22	RAB12	0.285005	-0.282891	0	Dyngo internalization inhibitor	Danuglipron
AGGKPSQSPS(UniMod:21)QEAAGEAVLGAK	S919	P00519	ABL1	0.514912	0.137085	0	Dyngo internalization inhibitor	Danuglipron
AGGLDWPEATEVS(UniMod:21)PSR	S238	Q9Y446	PKP3	0.75549	0.0342662	0	Dyngo internalization inhibitor	Danuglipron
AGGPAT(UniMod:21)PLS(UniMod:21)PTR	T34;S37	Q03252	LMNB2	0.228796	-0.188771	0	Dyngo internalization inhibitor	Danuglipron
AGGPATPLS(UniMod:21)PTR	S37	Q03252	LMNB2	0.894409	0.0190886	0	Dyngo internalization inhibitor	Danuglipron
AGGPTT(UniMod:21)PLS(UniMod:21)PTR	T20;S23	P20700	LMNB1	0.0278671	-0.763258	1	Dyngo internalization inhibitor	Danuglipron
AGGPTT(UniMod:21)PLSPTR	T20	P20700	LMNB1	0.799347	-0.32063	0	Dyngo internalization inhibitor	Danuglipron
AGGPTTPLS(UniMod:21)PTR	S23	P20700	LMNB1	0.072828	-0.523689	0	Dyngo internalization inhibitor	Danuglipron
AGGSAALS(UniMod:21)PSKK	S31	Q92522	H1-10	0.867879	0.0248795	0	Dyngo internalization inhibitor	Danuglipron
AGGSAALS(UniMod:21)PSK	S31	Q92522	H1-10	0.993818	-0.00130575	0	Dyngo internalization inhibitor	Danuglipron
AGIPQHHPPMAQNLQYPDDS(UniMod:21)DDEKK	S422	Q15223	NECTIN1	0.9722	0.013504	0	Dyngo internalization inhibitor	Danuglipron
AGLAS(UniMod:21)PEEEDAVGKEPLK	S1149	Q9UNS1	TIMELESS	0.47382	-0.12944	0	Dyngo internalization inhibitor	Danuglipron
AGLES(UniMod:21)GAEPGDGDS(UniMod:21)DTTKK	S485;S494	O60832	DKC1	0.25784	-0.146569	0	Dyngo internalization inhibitor	Danuglipron
AGLES(UniMod:21)GAEPGDGDS(UniMod:21)DTTK	S485;S494	O60832	DKC1	0.859073	0.0687292	0	Dyngo internalization inhibitor	Danuglipron
AGLES(UniMod:21)GAEPGDGDSDTTK	S485	O60832	DKC1	0.266235	0.169725	0	Dyngo internalization inhibitor	Danuglipron
AGLESGAEPGDGDS(UniMod:21)DTTKK	S494	O60832	DKC1	0.414346	-0.125554	0	Dyngo internalization inhibitor	Danuglipron
AGLESGAEPGDGDS(UniMod:21)DTTK	S494	O60832	DKC1	0.0771148	-0.264301	0	Dyngo internalization inhibitor	Danuglipron
AGLGS(UniMod:21)PERPPK	S58	Q9H6F5	CCDC86	0.145984	-0.208962	0	Dyngo internalization inhibitor	Danuglipron
AGLGSPERPPKTS(UniMod:21)PGSPR	S66	Q9H6F5	CCDC86	0.597732	-0.0987181	0	Dyngo internalization inhibitor	Danuglipron
AGLQS(UniMod:21)LEASGR	S355	O60784	TOM1	0.102106	0.204655	0	Dyngo internalization inhibitor	Danuglipron
AGLRVS(UniMod:21)APEVSVGHK	S332	Q09666	AHNAK	0.615625	0.0836053	0	Dyngo internalization inhibitor	Danuglipron
AGM(UniMod:35)SS(UniMod:21)NQS(UniMod:21)ISSPVLDAVPR	S1398;S1401	Q9UQ35	SRRM2	0.477864	-0.103802	0	Dyngo internalization inhibitor	Danuglipron
AGM(UniMod:35)SS(UniMod:21)NQSISSPVLDAVPR	S1398	Q9UQ35	SRRM2	0.639507	0.363168	0	Dyngo internalization inhibitor	Danuglipron
AGM(UniMod:35)SSNQS(UniMod:21)ISS(UniMod:21)PVLDAVPR	S1401;S1404	Q9UQ35	SRRM2	0.505975	-0.269044	0	Dyngo internalization inhibitor	Danuglipron
AGM(UniMod:35)SSNQS(UniMod:21)ISSPVLDAVPRTPS(UniMod:21)RER	S1401;S1415	Q9UQ35	SRRM2	0.0609445	-0.395857	0	Dyngo internalization inhibitor	Danuglipron
AGM(UniMod:35)SSNQSISS(UniMod:21)PVLDAVPR	S1404	Q9UQ35	SRRM2	0.625701	-0.051461	0	Dyngo internalization inhibitor	Danuglipron
AGM(UniMod:35)SSNQSISSPVLDAVPRT(UniMod:21)PS(UniMod:21)RER	T1413;S1415	Q9UQ35	SRRM2	0.714505	-0.152805	0	Dyngo internalization inhibitor	Danuglipron
AGM(UniMod:35)SSNQSISSPVLDAVPRT(UniMod:21)PSRER	T1413	Q9UQ35	SRRM2	0.579618	-0.233283	0	Dyngo internalization inhibitor	Danuglipron
AGM(UniMod:35)SSNQSISSPVLDAVPRT(UniMod:21)PSR	T1413	Q9UQ35	SRRM2	0.140941	-0.194226	0	Dyngo internalization inhibitor	Danuglipron
AGM(UniMod:35)TSS(UniMod:21)PDATTGQTFG	S784	Q9UQR1	ZNF148	0.122209	0.447199	0	Dyngo internalization inhibitor	Danuglipron
AGMSS(UniMod:21)NQS(UniMod:21)ISSPVLDAVPR	S1398;S1401	Q9UQ35	SRRM2	0.189753	-0.460411	0	Dyngo internalization inhibitor	Danuglipron
AGMSS(UniMod:21)NQSISSPVLDAVPR	S1398	Q9UQ35	SRRM2	0.498266	0.213939	0	Dyngo internalization inhibitor	Danuglipron
AGMSSNQSISS(UniMod:21)PVLDAVPR	S1404	Q9UQ35	SRRM2	0.0471403	-0.656512	0	Dyngo internalization inhibitor	Danuglipron
AGMSSNQSISSPVLDAVPRT(UniMod:21)PS(UniMod:21)RER	T1413;S1415	Q9UQ35	SRRM2	0.70415	-0.154404	0	Dyngo internalization inhibitor	Danuglipron
AGMSSNQSISSPVLDAVPRT(UniMod:21)PSRER	T1413	Q9UQ35	SRRM2	0.878324	0.0345727	0	Dyngo internalization inhibitor	Danuglipron
AGMSSNQSISSPVLDAVPRT(UniMod:21)PSR	T1413	Q9UQ35	SRRM2	0.203918	0.429751	0	Dyngo internalization inhibitor	Danuglipron
AGMTSS(UniMod:21)PDATTGQTFG	S784	Q9UQR1	ZNF148	0.869541	-0.0216416	0	Dyngo internalization inhibitor	Danuglipron
AGNALT(UniMod:21)PELAPVQIK	T207	P0C1Z6	TFPT	0.211314	-0.414202	0	Dyngo internalization inhibitor	Danuglipron
AGPDLPSLPSHALEDEGWAAAAPS(UniMod:21)PGS(UniMod:21)AR	S292;S295	Q9H3Q1	CDC42EP4	0.714039	-0.359875	0	Dyngo internalization inhibitor	Danuglipron
AGPDLPSLPSHALEDEGWAAAAPS(UniMod:21)PGSAR	S292	Q9H3Q1	CDC42EP4	0.022535	-0.570112	0	Dyngo internalization inhibitor	Danuglipron
AGPEEPGDS(UniMod:21)PPLR	S851	Q12770	SCAP	0.718469	-0.0344532	0	Dyngo internalization inhibitor	Danuglipron
AGPSAQEPGSQT(UniMod:21)PLK	T1264	O60271	SPAG9	0.7183	0.0517218	0	Dyngo internalization inhibitor	Danuglipron
AGQGTSAPPEASPTAAPESSTS(UniMod:21)FPPAPTSGMSHPPPAAR	S102	P54725	RAD23A	0.142616	-0.931154	0	Dyngo internalization inhibitor	Danuglipron
AGQTQPNPGILPIQPALT(UniMod:21)PR	T389	Q2M2I8	AAK1	0.688399	-0.190399	0	Dyngo internalization inhibitor	Danuglipron
AGS(UniMod:21)EKDDDSFNLHNSNSTHQER	S322	Q86WP2	GPBP1	0.113026	-0.329056	0	Dyngo internalization inhibitor	Danuglipron
AGS(UniMod:21)FTGTSDPEAAPAR	S1179	Q9Y4F5	CEP170B	0.00165031	0.505766	0	Dyngo internalization inhibitor	Danuglipron
AGS(UniMod:21)ISSEEVDGSQGNM(UniMod:35)M(UniMod:35)R	S1701	Q8NFC6	BOD1L1	0.641531	0.074911	0	Dyngo internalization inhibitor	Danuglipron
AGS(UniMod:21)ISSEEVDGSQGNM(UniMod:35)MR	S1701	Q8NFC6	BOD1L1	0.00454204	0.559886	0	Dyngo internalization inhibitor	Danuglipron
AGS(UniMod:21)ISSEEVDGSQGNMMR	S1701	Q8NFC6	BOD1L1	0.398053	-0.554461	0	Dyngo internalization inhibitor	Danuglipron
AGS(UniMod:21)ISTLDSLDFAR	S180	Q9P260	RELCH	0.778451	0.0572536	0	Dyngo internalization inhibitor	Danuglipron
AGS(UniMod:21)LDLNFTSPSR	S797	Q8TEJ3	SH3RF3	0.66009	-0.115714	0	Dyngo internalization inhibitor	Danuglipron
AGS(UniMod:21)LKDPDVAELFFKDDPEK	S9	Q9UL54	TAOK2	0.267747	-0.144132	0	Dyngo internalization inhibitor	Danuglipron
AGS(UniMod:21)LKDPDVAELFFK	S9	Q9UL54	TAOK2	0.0548291	0.756184	0	Dyngo internalization inhibitor	Danuglipron
AGS(UniMod:21)LKDPEIAELFFK	S9	Q7L7X3	TAOK1	0.521654	0.309856	0	Dyngo internalization inhibitor	Danuglipron
AGS(UniMod:21)LQLSSM(UniMod:35)SAGNSSLR	S344	Q53SF7	COBLL1	0.0730798	0.651807	0	Dyngo internalization inhibitor	Danuglipron
AGS(UniMod:21)LQLSSMSAGNSSLR	S344	Q53SF7	COBLL1	0.137149	0.85922	0	Dyngo internalization inhibitor	Danuglipron
AGS(UniMod:21)PSPQPSGELPR	S23	Q92619	ARHGAP45	0.964555	-0.0217074	0	Dyngo internalization inhibitor	Danuglipron
AGS(UniMod:21)PSRDVGPSLGLK	S873	Q8TEW0	PARD3	0.571242	-0.100912	0	Dyngo internalization inhibitor	Danuglipron
AGS(UniMod:21)STPGDAPPAVAEVQGR	S2887	Q7Z6Z7	HUWE1	0.341186	0.165025	0	Dyngo internalization inhibitor	Danuglipron
AGSATVLSGS(UniMod:21)IAGLEGGSQLALR	S987	Q92614	MYO18A	0.255466	-0.233547	0	Dyngo internalization inhibitor	Danuglipron
AGSNEDPILAPS(UniMod:21)GT(UniMod:21)PPPTIPPDETFGGR	S743;T745	Q8IZL8	PELP1	0.344595	0.31314	0	Dyngo internalization inhibitor	Danuglipron
AGSRPQS(UniMod:21)PSGDADAR	S314	O94819	KBTBD11	0.773531	-0.18089	0	Dyngo internalization inhibitor	Danuglipron
AGSRS(UniMod:21)DVTHHAVTSQLPQVPAGAGSR	S1720	Q9ULT8	HECTD1	0.0492725	-1.04306	1	Dyngo internalization inhibitor	Danuglipron
AGSS(UniMod:21)T(UniMod:21)PGDAPPAVAEVQGR	S2888;T2889	Q7Z6Z7	HUWE1	0.0671663	-0.570832	0	Dyngo internalization inhibitor	Danuglipron
AGSSAAGASGWTSAGSLNSVPTNSAQQGHNS(UniMod:21)PDSPVTSAAK	S751	Q86XP3	DDX42	0.598173	0.075584	0	Dyngo internalization inhibitor	Danuglipron
AGSSAAGASGWTSAGSLNSVPTNSAQQGHNSPDS(UniMod:21)PVTSAAK	S754	Q86XP3	DDX42	0.239765	-0.170393	0	Dyngo internalization inhibitor	Danuglipron
AGSST(UniMod:21)PGDAPPAVAEVQGR	T2889	Q7Z6Z7	HUWE1	0.741136	-0.106656	0	Dyngo internalization inhibitor	Danuglipron
AGTATS(UniMod:21)PAGSSPAVAGGTQR	S674	Q13428	TCOF1	0.470381	0.214656	0	Dyngo internalization inhibitor	Danuglipron
AGTATSPAGSS(UniMod:21)PAVAGGTQR	S679	Q13428	TCOF1	0.147277	1.6117	0	Dyngo internalization inhibitor	Danuglipron
AGTFIAPPVYSNITPYQSHLRS(UniMod:21)PVR	S636	Q6PJG2	MIDEAS	0.607029	-0.21805	0	Dyngo internalization inhibitor	Danuglipron
AGTLSITEFADMLSGNAGGFRS(UniMod:21)R	S4382	Q15149	PLEC	0.354441	-0.405369	0	Dyngo internalization inhibitor	Danuglipron
AGVKMILIQDGS(UniMod:21)QNTNVDKPLR	S274	Q92945	KHSRP	0.666113	0.132103	0	Dyngo internalization inhibitor	Danuglipron
AGVLGGPATPASGPGPAS(UniMod:21)AEPAVTEPGLGPDPK	S418	Q9NPF5	DMAP1	0.43697	0.207129	0	Dyngo internalization inhibitor	Danuglipron
AGVQSVGEKES(UniMod:21)LEAAK	S179	Q86VM9	ZC3H18	0.593454	0.10992	0	Dyngo internalization inhibitor	Danuglipron
AGVVNGTGAPGQS(UniMod:21)PGAGR	S386	Q13330	MTA1	0.113789	-0.25421	0	Dyngo internalization inhibitor	Danuglipron
AGYST(UniMod:21)DESSSSSLHATR	T411	P51116	FXR2	0.348868	-0.132858	0	Dyngo internalization inhibitor	Danuglipron
AHAS(UniMod:21)PFSGALTPSAPPGPEM(UniMod:35)NR	S122	O15027	SEC16A	0.227447	0.598668	0	Dyngo internalization inhibitor	Danuglipron
AHAWPS(UniMod:21)PYK	S345	Q8NFJ5	GPRC5A	0.233762	-0.562754	0	Dyngo internalization inhibitor	Danuglipron
AHFNAM(UniMod:35)FQPSS(UniMod:21)PTR	S893	Q8WUA4	GTF3C2	0.409192	-0.292357	0	Dyngo internalization inhibitor	Danuglipron
AHFNAMFQPSS(UniMod:21)PTR	S893	Q8WUA4	GTF3C2	0.630394	-0.244705	0	Dyngo internalization inhibitor	Danuglipron
AHHSS(UniMod:21)QEMSSEYR	S163	Q99447	PCYT2	0.451742	0.43619	0	Dyngo internalization inhibitor	Danuglipron
AHLDHIPDYTPPLLTTIS(UniMod:21)PEQESDER	S101	Q8N2M8	CLASRP	0.580743	0.1488	0	Dyngo internalization inhibitor	Danuglipron
AHLGS(UniMod:21)SDNVATM(UniMod:35)SNEER	S526	Q9Y6X4	FAM169A	0.0211225	0.242258	0	Dyngo internalization inhibitor	Danuglipron
AHLGS(UniMod:21)SDNVATMSNEER	S526	Q9Y6X4	FAM169A	0.530471	0.563203	0	Dyngo internalization inhibitor	Danuglipron
AHLS(UniMod:21)ENELEALEK	S797	P98175	RBM10	0.858959	-0.0326654	0	Dyngo internalization inhibitor	Danuglipron
AHLTVGQAAAGGS(UniMod:21)GNLLTER	S329	Q99959	PKP2	0.0447592	-0.542622	0	Dyngo internalization inhibitor	Danuglipron
AHPTLQAPS(UniMod:21)LEDVTK	S1002	Q96PE2	ARHGEF17	0.279594	-0.298456	0	Dyngo internalization inhibitor	Danuglipron
AHQGTGAGIS(UniMod:21)PVILNSGEGK	S147	Q8IZD4	DCP1B	0.269447	-0.490754	0	Dyngo internalization inhibitor	Danuglipron
AHRLS(UniMod:21)AEERDQLLPNLR	S9	P61457	PCBD1	0.957317	-0.012592	0	Dyngo internalization inhibitor	Danuglipron
AHS(UniMod:21)HEEASRPAATSTR	S74	Q96FS4	SIPA1	0.128779	-0.523494	0	Dyngo internalization inhibitor	Danuglipron
AHS(UniMod:21)IQIM(UniMod:35)K	S123	Q02543	RPL18A	0.585586	0.137392	0	Dyngo internalization inhibitor	Danuglipron
AHS(UniMod:21)IQIMK	S123	Q02543	RPL18A	0.385544	-0.397544	0	Dyngo internalization inhibitor	Danuglipron
AHS(UniMod:21)LLFENSDSFSEDSSTLGR	S443	Q8IZ21	PHACTR4	0.266487	0.376797	0	Dyngo internalization inhibitor	Danuglipron
AHS(UniMod:21)NPMADHTLR	S27	Q9UBP6	METTL1	0.54973	-0.227508	0	Dyngo internalization inhibitor	Danuglipron
AHS(UniMod:21)PAEGASVESSSPGPK	S62	Q8NFG4	FLCN	0.252065	-0.811121	0	Dyngo internalization inhibitor	Danuglipron
AHS(UniMod:21)SPASLQLGAVSPGTLTPTGVVSGPAATPTAQHLR	S127	P46937	YAP1	0.077001	0.30635	0	Dyngo internalization inhibitor	Danuglipron
AHSLM(UniMod:35)ELSPSAPPGGS(UniMod:21)PHLDSSR	S608	Q13586	STIM1	0.0081712	-0.448936	0	Dyngo internalization inhibitor	Danuglipron
AHSLMELSPSAPPGGS(UniMod:21)PHLDSSR	S608	Q13586	STIM1	0.142374	-0.288821	0	Dyngo internalization inhibitor	Danuglipron
AHT(UniMod:21)PTPGIYM(UniMod:35)GR	T202	Q13595	TRA2A	0.462866	-0.168827	0	Dyngo internalization inhibitor	Danuglipron
AHT(UniMod:21)PTPGIYMGRPTHSGGGGGGGGGGGGGGGGR	T202	Q13595	TRA2A	0.192787	0.385679	0	Dyngo internalization inhibitor	Danuglipron
AHT(UniMod:21)PTPGIYMGR	T202	Q13595	TRA2A	0.350303	-0.547199	0	Dyngo internalization inhibitor	Danuglipron
AIAM(UniMod:35)S(UniMod:21)LGQDIPM(UniMod:35)DQR	S1382	Q7Z6Z7	HUWE1	0.151183	0.142636	0	Dyngo internalization inhibitor	Danuglipron
AIAM(UniMod:35)S(UniMod:21)LGQDIPMDQR	S1382	Q7Z6Z7	HUWE1	0.448096	0.410115	0	Dyngo internalization inhibitor	Danuglipron
AIAMS(UniMod:21)LGQDIPMDQR	S1382	Q7Z6Z7	HUWE1	0.922154	0.0466673	0	Dyngo internalization inhibitor	Danuglipron
AIDIYEQVGTNAMDS(UniMod:21)PLLK	S195	P54920	NAPA	0.859265	0.0272719	0	Dyngo internalization inhibitor	Danuglipron
AIEEGT(UniMod:21)LEEIEEEVR	T1396	P51532	SMARCA4	0.488805	-0.550516	0	Dyngo internalization inhibitor	Danuglipron
AIEPQKEEADENY(UniMod:21)NSVNTR	Y115	Q12846	STX4	0.615531	0.134433	0	Dyngo internalization inhibitor	Danuglipron
AIEPQKEEADENYNS(UniMod:21)VNTR	S117	Q12846	STX4	0.382782	-0.636063	0	Dyngo internalization inhibitor	Danuglipron
AIGGIILT(UniMod:21)AS(UniMod:21)HNPGGPNGDFGIK	T115;S117	P36871	PGM1	0.0876919	-1.23885	0	Dyngo internalization inhibitor	Danuglipron
AIGGIILT(UniMod:21)ASHNPGGPNGDFGIK	T115	P36871	PGM1	0.838632	-0.243051	0	Dyngo internalization inhibitor	Danuglipron
AIGGIILTAS(UniMod:21)HNPGGPNGDFGIK	S117	P36871	PGM1	0.33568	-0.242039	0	Dyngo internalization inhibitor	Danuglipron
AIGNIVTGTDEQT(UniMod:21)QVVIDAGALAVFPSLLTNPK	T328	P52292	KPNA2	0.0552939	1.17062	0	Dyngo internalization inhibitor	Danuglipron
AIGSTSKPQES(UniMod:21)PK	S241	P18887	XRCC1	0.174641	-0.114162	0	Dyngo internalization inhibitor	Danuglipron
AIGVLT(UniMod:21)SGGDAQGMNAAVRAVTRMGIY(UniMod:21)VGAK	T22;Y43	P17858	PFKL	0.946746	0.0143254	0	Dyngo internalization inhibitor	Danuglipron
AIGVLTS(UniMod:21)GGDAQGMNAAVRAVTRMGIY(UniMod:21)VGAK	S23;Y43	P17858	PFKL	0.588875	-0.184377	0	Dyngo internalization inhibitor	Danuglipron
AIGVLTSGGDAQGMNAAVRAVT(UniMod:21)RMGIY(UniMod:21)VGAK	T38;Y43	P17858	PFKL	0.44653	0.246779	0	Dyngo internalization inhibitor	Danuglipron
AILDAEPGPRPALQPS(UniMod:21)PSIRLPLDAPLPGSK	S407	Q9BXI6	TBC1D10A	0.84521	-0.0861493	0	Dyngo internalization inhibitor	Danuglipron
AILDAEPGPRPALQPS(UniMod:21)PSIR	S407	Q9BXI6	TBC1D10A	0.0500979	-0.482015	0	Dyngo internalization inhibitor	Danuglipron
AINGPTSAS(UniMod:21)GDDISK	S587	P51114	FXR1	0.194621	0.316606	0	Dyngo internalization inhibitor	Danuglipron
AIPGDQHPES(UniMod:21)PVHTEPM(UniMod:35)GIQGR	S793	Q14676	MDC1	0.23114	-0.232715	0	Dyngo internalization inhibitor	Danuglipron
AIPGDQHPES(UniMod:21)PVHTEPMGIQGR	S793	Q14676	MDC1	0.229547	-0.574933	0	Dyngo internalization inhibitor	Danuglipron
AIPVS(UniMod:21)PSAVEEDEDEDGHTVVATAR	S1617	Q07157	TJP1	0.190857	-0.694785	0	Dyngo internalization inhibitor	Danuglipron
AIS(UniMod:21)AANLHLR	S2079	Q6P2Q9	PRPF8	0.622647	-0.118525	0	Dyngo internalization inhibitor	Danuglipron
AIS(UniMod:21)ETEENSDELSGER	S166	Q00987	MDM2	0.180256	0.412416	0	Dyngo internalization inhibitor	Danuglipron
AIS(UniMod:21)PTSATSSGR	S600	Q9Y4I1	MYO5A	0.323884	0.222242	0	Dyngo internalization inhibitor	Danuglipron
AIS(UniMod:21)SANLLVR	S176	Q32P44	EML3	0.769839	-0.0408103	0	Dyngo internalization inhibitor	Danuglipron
AIS(UniMod:21)SASIEGLMGR	S1323	Q9Y618	NCOR2	0.0500786	0.550597	0	Dyngo internalization inhibitor	Danuglipron
AIS(UniMod:21)SDM(UniMod:35)FFGR	S432	Q8N6H7	ARFGAP2	0.686626	-0.060358	0	Dyngo internalization inhibitor	Danuglipron
AIS(UniMod:21)SDMFFGR	S432	Q8N6H7	ARFGAP2	0.572325	-0.246688	0	Dyngo internalization inhibitor	Danuglipron
AIS(UniMod:21)TGSLASSTLNK	S908	Q12923	PTPN13	0.303745	-0.318715	0	Dyngo internalization inhibitor	Danuglipron
AIS(UniMod:21)TPETPLTK	S126	Q14181	POLA2	0.813697	0.0785505	0	Dyngo internalization inhibitor	Danuglipron
AISS(UniMod:21)PTVSR	S160	O94811	TPPP	0.237951	-0.634558	0	Dyngo internalization inhibitor	Danuglipron
AISTPET(UniMod:21)PLTK	T130	Q14181	POLA2	0.0503046	0.265493	0	Dyngo internalization inhibitor	Danuglipron
AISVRGDS(UniMod:21)EEAS(UniMod:21)GAEEEVGTVAAAATAGK	S802;S806	Q9Y467	SALL2	0.636361	-0.0394686	0	Dyngo internalization inhibitor	Danuglipron
AISVRGDS(UniMod:21)EEASGAEEEVGTVAAAATAGK	S802	Q9Y467	SALL2	0.839364	0.122345	0	Dyngo internalization inhibitor	Danuglipron
AIT(UniMod:21)GASLADIMAK	T83	P83731	RPL24	0.910125	-0.0347017	0	Dyngo internalization inhibitor	Danuglipron
AIT(UniMod:21)PPLPESTVPFSNGVLK	T533	Q92667	AKAP1	0.372643	0.133035	0	Dyngo internalization inhibitor	Danuglipron
AIT(UniMod:21)PPQQPYK	T692	Q9NYV4	CDK12	0.198396	-0.261133	0	Dyngo internalization inhibitor	Danuglipron
AIT(UniMod:21)PQAQEELQK	T1760	Q02952	AKAP12	0.646452	-0.0655402	0	Dyngo internalization inhibitor	Danuglipron
AITGAS(UniMod:21)LADIM(UniMod:35)AK	S86	P83731	RPL24	0.140129	0.262565	0	Dyngo internalization inhibitor	Danuglipron
AITGAS(UniMod:21)LADIMAK	S86	P83731	RPL24	0.743384	-0.116968	0	Dyngo internalization inhibitor	Danuglipron
AITS(UniMod:21)AYYR	S79	P57735	RAB25	0.869654	-0.0454237	0	Dyngo internalization inhibitor	Danuglipron
AITSLLGGGS(UniMod:21)PK	S2658	Q6KC79	NIPBL	0.449692	-0.126527	0	Dyngo internalization inhibitor	Danuglipron
AIWS(UniMod:21)QPELAYEEHHAHR	S47	Q8IYS1	PM20D2	0.210781	-0.472588	0	Dyngo internalization inhibitor	Danuglipron
AKDDDDS(UniMod:21)DIPTAQR	S493	O60271	SPAG9	0.833317	0.056951	0	Dyngo internalization inhibitor	Danuglipron
AKDQNES(UniMod:21)LDEEM(UniMod:35)FYK	S666	Q96AC1	FERMT2	0.935122	-0.0112733	0	Dyngo internalization inhibitor	Danuglipron
AKDQNES(UniMod:21)LDEEMFYK	S666	Q96AC1	FERMT2	0.568189	0.264466	0	Dyngo internalization inhibitor	Danuglipron
AKEVELVS(UniMod:21)E	S513	O60832	DKC1	0.275229	0.815226	0	Dyngo internalization inhibitor	Danuglipron
AKGPS(UniMod:21)PPGAK	S65	Q96S55	WRNIP1	0.384183	-0.102594	0	Dyngo internalization inhibitor	Danuglipron
AKLEAQEM(UniMod:35)PSQLFTLGASEHS(UniMod:21)PLK	S433	Q92692	NECTIN2	0.701752	0.165706	0	Dyngo internalization inhibitor	Danuglipron
AKLVPS(UniMod:21)QEETKLSVEESEAAGDGVDTK	S421	P49321	NASP	0.20054	0.544433	0	Dyngo internalization inhibitor	Danuglipron
AKNS(UniMod:21)DLLTS(UniMod:21)PDVGLLK	S58;S63	P05412	JUN	0.308939	-0.44894	0	Dyngo internalization inhibitor	Danuglipron
AKNS(UniMod:21)DLLTSPDVGLLK	S58	P05412	JUN	0.904981	0.0280106	0	Dyngo internalization inhibitor	Danuglipron
AKNS(UniMod:21)PPQAPSTR	S761	Q8N1F8	STK11IP	0.69207	-0.0352403	0	Dyngo internalization inhibitor	Danuglipron
AKNSDLLTS(UniMod:21)PDVGLLK	S63	P05412	JUN	0.213308	-0.36162	0	Dyngo internalization inhibitor	Danuglipron
AKPAMPQDSVPS(UniMod:21)PR	S481	P53396	ACLY	0.251248	-0.587123	0	Dyngo internalization inhibitor	Danuglipron
AKPPADPAAAAS(UniMod:21)PC(UniMod:4)R	S125	Q9GZT9	EGLN1	0.434455	-0.39932	0	Dyngo internalization inhibitor	Danuglipron
AKPVGS(UniMod:21)PLFK	S283	Q92576	PHF3	0.0170874	-0.63855	0	Dyngo internalization inhibitor	Danuglipron
AKPVVSDDDS(UniMod:21)EEEQEEDR	S1631	P51532	SMARCA4	0.576367	0.572995	0	Dyngo internalization inhibitor	Danuglipron
AKQEPEVNGGS(UniMod:21)GDAVPS(UniMod:21)GNEVSENM(UniMod:35)EEEAENQAESR	S745;S751	P49321	NASP	0.783382	0.0372302	0	Dyngo internalization inhibitor	Danuglipron
AKQEPEVNGGSGDAVPS(UniMod:21)GNEVS(UniMod:21)ENMEEEAENQAESR	S751;S756	P49321	NASP	0.345477	0.421373	0	Dyngo internalization inhibitor	Danuglipron
AKS(UniMod:21)ESLELPQAAPPQIYHEK	S13	Q15040	JOSD1	0.0351297	1.09058	1	Dyngo internalization inhibitor	Danuglipron
AKS(UniMod:21)LDGVTNDR	S14	Q9UBM7	DHCR7	0.593267	-0.0756262	0	Dyngo internalization inhibitor	Danuglipron
AKS(UniMod:21)PISSGSGGSHM(UniMod:35)SGTSSSSGM(UniMod:35)K	S1223	Q15648	MED1	0.0427517	-0.366194	0	Dyngo internalization inhibitor	Danuglipron
AKS(UniMod:21)PISSGSGGSHMSGTSSSSGM(UniMod:35)K	S1223	Q15648	MED1	0.0172031	-0.194743	0	Dyngo internalization inhibitor	Danuglipron
AKS(UniMod:21)PISSGSGGSHMSGTSSSSGMK	S1223	Q15648	MED1	0.260983	0.166642	0	Dyngo internalization inhibitor	Danuglipron
AKS(UniMod:21)PMFPALGEASSDDDLFQSAK	S1169	Q641Q2	WASHC2A	0.921402	0.024998	0	Dyngo internalization inhibitor	Danuglipron
AKS(UniMod:21)PQPPVEEEDEHFDDTVVC(UniMod:4)LDTYNC(UniMod:4)DLHFK	S271	Q00839	HNRNPU	0.549468	0.797042	0	Dyngo internalization inhibitor	Danuglipron
AKS(UniMod:21)PT(UniMod:21)PDGSER	S146;T148	Q96MU7	YTHDC1	0.621232	0.188842	0	Dyngo internalization inhibitor	Danuglipron
AKS(UniMod:21)PTPDGSER	S146	Q96MU7	YTHDC1	0.471643	0.110618	0	Dyngo internalization inhibitor	Danuglipron
AKS(UniMod:21)PTPESSTIASYVTLRK	S855	Q9HAU0	PLEKHA5	0.731006	-0.501565	0	Dyngo internalization inhibitor	Danuglipron
AKS(UniMod:21)PTPESSTIASYVTLR	S855	Q9HAU0	PLEKHA5	0.498467	-1.16669	0	Dyngo internalization inhibitor	Danuglipron
AKS(UniMod:21)TQDLSEGISR	S178	P24588	AKAP5	0.000130007	2.49902	1	Dyngo internalization inhibitor	Danuglipron
AKS(UniMod:21)VEDDAEGHLIYHVGDWLQER	S142	P49760	CLK2	0.641446	-0.17273	0	Dyngo internalization inhibitor	Danuglipron
AKSELT(UniMod:21)LTPDPAPPMAHSPLHR	T402	Q9NRA0	SPHK2	0.898705	0.0238177	0	Dyngo internalization inhibitor	Danuglipron
AKSRSPGS(UniMod:21)PVGEGTGSPPK	S358	P35611	ADD1	0.767951	0.0887898	0	Dyngo internalization inhibitor	Danuglipron
AKT(UniMod:21)PEPGAQQSGFPTLSR	T322	Q9H9D4	ZNF408	0.0237056	-0.3668	0	Dyngo internalization inhibitor	Danuglipron
AKT(UniMod:21)PVTLK	T208	P42167	TMPO	0.48179	-0.353434	0	Dyngo internalization inhibitor	Danuglipron
AKTQT(UniMod:21)PPVS(UniMod:21)PAPQPTEER	T401;S405	Q14247	CTTN	0.569148	0.621552	0	Dyngo internalization inhibitor	Danuglipron
AKTQT(UniMod:21)PPVSPAPQPTEER	T401	Q14247	CTTN	0.2697	-0.869026	0	Dyngo internalization inhibitor	Danuglipron
AKVT(UniMod:21)GPRLVSNHSLHETSSVFVDSLTK	T2517	P21333	FLNA	0.0699637	-0.395036	0	Dyngo internalization inhibitor	Danuglipron
AKVT(UniMod:21)GQRLVSPGSANETSSILVESVTR	T2472	O75369	FLNB	0.560311	0.831519	0	Dyngo internalization inhibitor	Danuglipron
ALAAGADS(UniMod:21)PKTEEARPSPAPGPGTPTGTPTR	S132	Q4KMP7	TBC1D10B	0.117916	-0.263379	0	Dyngo internalization inhibitor	Danuglipron
ALAAGADS(UniMod:21)PK	S132	Q4KMP7	TBC1D10B	0.255815	-0.233079	0	Dyngo internalization inhibitor	Danuglipron
ALAAVPS(UniMod:21)AGSVQR	S1276	Q14160	SCRIB	0.0431197	1.03893	1	Dyngo internalization inhibitor	Danuglipron
ALAIM(UniMod:35)C(UniMod:4)RVY(UniMod:21)VGS(UniMod:21)IYYELGEDTIR	Y132;S135	Q9UHX1	PUF60	0.184007	0.426837	0	Dyngo internalization inhibitor	Danuglipron
ALAM(UniMod:35)PGRPES(UniMod:21)PPVFR	S375	Q63ZY3	KANK2	0.0217043	-0.309887	0	Dyngo internalization inhibitor	Danuglipron
ALAMPGRPES(UniMod:21)PPVFR	S375	Q63ZY3	KANK2	0.128378	-0.34609	0	Dyngo internalization inhibitor	Danuglipron
ALANVNIGS(UniMod:21)LIC(UniMod:4)NVGAGGPAPAAGAAPAGGPAPSTAAAPAEEK	S58	P05386	RPLP1	0.239304	0.40249	0	Dyngo internalization inhibitor	Danuglipron
ALASNTSFFSGC(UniMod:4)S(UniMod:21)PIEEEAH	S1225	O95239	KIF4A	0.233951	-0.376188	0	Dyngo internalization inhibitor	Danuglipron
ALDDFVLGS(UniMod:21)AR	S19	O60831	PRAF2	0.215977	-0.609837	0	Dyngo internalization inhibitor	Danuglipron
ALDIDS(UniMod:21)DEESEPK	S392	Q96DR7	ARHGEF26	0.589257	-0.127673	0	Dyngo internalization inhibitor	Danuglipron
ALDS(UniMod:21)NS(UniMod:21)LENDDLSAPGREPGHFNPESR	S766;S768	Q32MZ4	LRRFIP1	0.439423	-0.177787	0	Dyngo internalization inhibitor	Danuglipron
ALDSNS(UniMod:21)LENDDLSAPGREPGHFNPESR	S768	Q32MZ4	LRRFIP1	0.447849	-0.539493	0	Dyngo internalization inhibitor	Danuglipron
ALDSNS(UniMod:21)LENDDLSAPGR	S768	Q32MZ4	LRRFIP1	0.67668	0.0952603	0	Dyngo internalization inhibitor	Danuglipron
ALDVSAS(UniMod:21)DDEIAR	S187	P13798	APEH	0.613735	-0.243595	0	Dyngo internalization inhibitor	Danuglipron
ALEAELDAQHLSETFDNIDNLS(UniMod:21)PK	S780	P25054	APC	0.366432	0.0975449	0	Dyngo internalization inhibitor	Danuglipron
ALEEGDGSVSGSS(UniMod:21)PR	S432	Q8N3X1	FNBP4	0.858463	0.0399979	0	Dyngo internalization inhibitor	Danuglipron
ALELPLAAS(UniMod:21)S(UniMod:21)IPRPRTPSPESHR	S631;S632	Q66K74	MAP1S	0.450541	-0.659747	0	Dyngo internalization inhibitor	Danuglipron
ALES(UniMod:21)PERPFLAILGGAK	S203	P00558	PGK1	0.403339	-0.458529	0	Dyngo internalization inhibitor	Danuglipron
ALETIPIT(UniMod:21)PVER	T3996	Q2LD37	BLTP1	0.37161	-0.344304	0	Dyngo internalization inhibitor	Danuglipron
ALEVAGPDGQASAISPAS(UniMod:21)PR	S370	Q0VDD7	BRME1	0.877598	-0.0442555	0	Dyngo internalization inhibitor	Danuglipron
ALGERVS(UniMod:21)IL	S910	Q15139	PRKD1	0.471695	0.117379	0	Dyngo internalization inhibitor	Danuglipron
ALGGDVS(UniMod:21)DQSLESHSQK	S491	Q9UKJ3	GPATCH8	0.740954	-0.154934	0	Dyngo internalization inhibitor	Danuglipron
ALGGDVSDQSLESHS(UniMod:21)QK	S499	Q9UKJ3	GPATCH8	0.639332	0.110068	0	Dyngo internalization inhibitor	Danuglipron
ALGQAASDNS(UniMod:21)GPEDAKR	S1205	Q15155	NOMO1	0.211938	-1.57176	0	Dyngo internalization inhibitor	Danuglipron
ALGSNDPMQS(UniMod:21)ILNS(UniMod:21)LEQQHEEEKR	S609;S613	Q9NQT8	KIF13B	0.902775	0.0334641	0	Dyngo internalization inhibitor	Danuglipron
ALGVIS(UniMod:21)NFQSSPK	S409	O94876	TMCC1	0.757854	0.0977031	0	Dyngo internalization inhibitor	Danuglipron
ALGVISNFQSS(UniMod:21)PK	S414	O94876	TMCC1	0.299525	-0.22321	0	Dyngo internalization inhibitor	Danuglipron
ALHSFIT(UniMod:21)PPTTPQLR	T270	Q8IVT5	KSR1	0.329852	-0.475657	0	Dyngo internalization inhibitor	Danuglipron
ALIAQLPS(UniMod:21)PAIDHEQLR	S1935	O94854	MACF1	0.612122	-0.114643	0	Dyngo internalization inhibitor	Danuglipron
ALIRS(UniMod:21)PSLAK	S14	Q5SW96	LDLRAP1	0.122169	-1.26267	0	Dyngo internalization inhibitor	Danuglipron
ALLET(UniMod:21)ASPR	T45	Q96BT3	CENPT	0.17792	-0.559057	0	Dyngo internalization inhibitor	Danuglipron
ALLETAS(UniMod:21)PR	S47	Q96BT3	CENPT	0.2759	0.437109	0	Dyngo internalization inhibitor	Danuglipron
ALLSLRS(UniMod:21)PK	S247	Q9UNF1	MAGED2	0.635745	0.0926714	0	Dyngo internalization inhibitor	Danuglipron
ALLSS(UniMod:21)PEGEEK	S3932	O75592	MYCBP2	0.641457	0.105879	0	Dyngo internalization inhibitor	Danuglipron
ALLVLGLVS(UniMod:21)C(UniMod:4)T(UniMod:21)FFLAVNGLYSSSDDVIELTPSNFNR	S10;T12	Q15084	PDIA6	0.956016	-0.0288569	0	Dyngo internalization inhibitor	Danuglipron
ALMGS(UniMod:21)PQLVAAVVR	S182	P14923	JUP	0.13669	-0.49178	0	Dyngo internalization inhibitor	Danuglipron
ALNHSVEDIEPDLLT(UniMod:21)PR	T210	Q8IWR0	ZC3H7A	0.752801	0.0383903	0	Dyngo internalization inhibitor	Danuglipron
ALNSALAEEIT(UniMod:21)LHY(UniMod:21)AR	T554;Y557	Q6ZSY5	PPP1R3F	0.776312	0.0778555	0	Dyngo internalization inhibitor	Danuglipron
ALPAAHIPAPPHEGS(UniMod:21)PRDQAMASALFTADSQAMVK	S208	P17029	ZKSCAN1	0.996302	0.00143798	0	Dyngo internalization inhibitor	Danuglipron
ALPAAHIPAPPHEGS(UniMod:21)PR	S208	P17029	ZKSCAN1	0.0586444	-0.433757	0	Dyngo internalization inhibitor	Danuglipron
ALPLEAEPPPGPPS(UniMod:21)PSVTTEGQAVKPEPT	S599	Q8N554	ZNF276	0.489449	-0.100639	0	Dyngo internalization inhibitor	Danuglipron
ALPNNTSSS(UniMod:21)PQPK	S315	P04637	TP53	0.473115	-0.146447	0	Dyngo internalization inhibitor	Danuglipron
ALPPVPS(UniMod:21)QDDIPLSRPK	S25	Q96Q45	TMEM237	0.31619	-0.191183	0	Dyngo internalization inhibitor	Danuglipron
ALPQT(UniMod:21)PRPR	T1492	Q9UQ35	SRRM2	0.0972207	-0.568389	0	Dyngo internalization inhibitor	Danuglipron
ALPSLNTGSSS(UniMod:21)PR	S327	O14545	TRAFD1	0.564884	-0.140317	0	Dyngo internalization inhibitor	Danuglipron
ALQAPHS(UniMod:21)PSK	S43	Q96AQ6	PBXIP1	0.133449	0.348574	0	Dyngo internalization inhibitor	Danuglipron
ALQASVSPPS(UniMod:21)PSPNQSYQGSSGYNFRPTDAR	S420	O43189	PHF1	0.693584	-0.257531	0	Dyngo internalization inhibitor	Danuglipron
ALQDS(UniMod:21)APDRPSPVER	S998	Q9H9B1	EHMT1	0.948704	0.0161875	0	Dyngo internalization inhibitor	Danuglipron
ALQEELS(UniMod:21)QAK	S878	Q9BQS8	FYCO1	0.268579	-0.809261	0	Dyngo internalization inhibitor	Danuglipron
ALQEGEGDLSISADRLS(UniMod:21)EK	S312	P49589	CARS1	0.568152	-0.111179	0	Dyngo internalization inhibitor	Danuglipron
ALQLSNS(UniMod:21)PGASSAFLK	S983	Q12802	AKAP13	0.806257	-0.0296381	0	Dyngo internalization inhibitor	Danuglipron
ALQS(UniMod:21)PALGLR	S330	P46940	IQGAP1	0.415542	-0.140281	0	Dyngo internalization inhibitor	Danuglipron
ALRPPTS(UniMod:21)PGVFGALQNFK	S655	O75151	PHF2	0.408367	-0.236254	0	Dyngo internalization inhibitor	Danuglipron
ALS(UniMod:21)EGEEITAAPER	S136	O43822	CFAP410	0.94927	-0.0144354	0	Dyngo internalization inhibitor	Danuglipron
ALS(UniMod:21)GRAS(UniMod:21)PVPAPSSGLHAAVR	S858;S862	Q9P206	KIAA1522	0.20078	-0.289225	0	Dyngo internalization inhibitor	Danuglipron
ALS(UniMod:21)HDSIFIPESGQDATRPVR	S92	Q6NV74	CRACDL	0.461745	0.146992	0	Dyngo internalization inhibitor	Danuglipron
ALS(UniMod:21)ISPLSDASLDLQR	S234	P10070	GLI2	0.00218941	1.05198	1	Dyngo internalization inhibitor	Danuglipron
ALS(UniMod:21)IYEALGGPHDPNVAK	S361	Q6P597	KLC3	0.813333	-0.0715281	0	Dyngo internalization inhibitor	Danuglipron
ALS(UniMod:21)PEGALR	S502	Q96JN8	NEURL4	0.690677	-0.0743833	0	Dyngo internalization inhibitor	Danuglipron
ALS(UniMod:21)PGLEESGLGLLAR	S1857	O15417	TNRC18	0.33497	-0.378754	0	Dyngo internalization inhibitor	Danuglipron
ALS(UniMod:21)PLSPVAIEQTSLK	S605	Q96K83	ZNF521	0.20962	-0.503259	0	Dyngo internalization inhibitor	Danuglipron
ALS(UniMod:21)PVIPLIPR	S4738	O14686	KMT2D	0.0933015	-0.650494	0	Dyngo internalization inhibitor	Danuglipron
ALS(UniMod:21)RQEM(UniMod:35)QEVQSSR	S189	P22626	HNRNPA2B1	0.32775	0.212998	0	Dyngo internalization inhibitor	Danuglipron
ALS(UniMod:21)RQEMQEVQSSR	S189	P22626	HNRNPA2B1	0.790295	-0.0789005	0	Dyngo internalization inhibitor	Danuglipron
ALS(UniMod:21)RQLSSGVSEIR	S78	P04792	HSPB1	0.544866	-0.262509	0	Dyngo internalization inhibitor	Danuglipron
ALS(UniMod:21)SAGPIPIRPPIVPVK	S579	Q765P7	MTSS2	0.296369	-0.294382	0	Dyngo internalization inhibitor	Danuglipron
ALS(UniMod:21)SGGSITSPPLSPALPK	S19	Q6Y7W6	GIGYF2	0.0967216	-0.288694	0	Dyngo internalization inhibitor	Danuglipron
ALS(UniMod:21)TM(UniMod:35)DLQK	S101	Q9HD42	CHMP1A	0.776575	0.0501802	0	Dyngo internalization inhibitor	Danuglipron
ALS(UniMod:21)TMDLQK	S101	Q9HD42	CHMP1A	0.955719	-0.0242302	0	Dyngo internalization inhibitor	Danuglipron
ALS(UniMod:21)YASLDKEDLLSPINQNTLQR	S1385	Q6R327	RICTOR	0.264169	-0.414224	0	Dyngo internalization inhibitor	Danuglipron
ALS(UniMod:21)YASLDK	S1385	Q6R327	RICTOR	0.800539	-0.0821804	0	Dyngo internalization inhibitor	Danuglipron
ALSAAVADS(UniMod:21)LTNSPR	S905	Q14687	GSE1	0.520412	-0.264787	0	Dyngo internalization inhibitor	Danuglipron
ALSGRAS(UniMod:21)PVPAPSSGLHAAVR	S862	Q9P206	KIAA1522	0.831394	-0.219936	0	Dyngo internalization inhibitor	Danuglipron
ALSGTS(UniMod:21)PDDVQPGPSVGPPSK	S138	Q9Y314	NOSIP	0.7292	-0.124344	0	Dyngo internalization inhibitor	Danuglipron
ALSSGGSITS(UniMod:21)PPLS(UniMod:21)PALPK	S26;S30	Q6Y7W6	GIGYF2	0.201204	-0.323195	0	Dyngo internalization inhibitor	Danuglipron
ALSSGGSITS(UniMod:21)PPLSPALPK	S26	Q6Y7W6	GIGYF2	0.0999616	-0.464239	0	Dyngo internalization inhibitor	Danuglipron
ALSSLHGDDQDS(UniMod:21)EDEVLTIPEVK	S2409	P11717	IGF2R	0.38701	-0.270904	0	Dyngo internalization inhibitor	Danuglipron
ALSYAS(UniMod:21)LDKEDLLSPINQNTLQR	S1388	Q6R327	RICTOR	0.263058	-0.218325	0	Dyngo internalization inhibitor	Danuglipron
ALTADLPKQS(UniMod:21)ISFPEGLR	S387	O94887	FARP2	0.593939	0.306985	0	Dyngo internalization inhibitor	Danuglipron
ALTQPS(UniMod:21)PVSTPSSVQFFLQEDDSADRK	S144	P04920	SLC4A2	0.239453	0.216972	0	Dyngo internalization inhibitor	Danuglipron
ALTT(UniMod:21)PTHYK	T546	P52948	NUP98	0.577303	-0.107218	0	Dyngo internalization inhibitor	Danuglipron
ALVAT(UniMod:21)PGKK	T121	P19338	NCL	0.191712	-0.200895	0	Dyngo internalization inhibitor	Danuglipron
ALVEFES(UniMod:21)NPEETREPGS(UniMod:21)PPSVQR	S37;S47	Q9H6F5	CCDC86	0.361359	-0.744077	0	Dyngo internalization inhibitor	Danuglipron
ALVEFESNPEETREPGS(UniMod:21)PPSVQR	S47	Q9H6F5	CCDC86	0.0850532	-0.40955	0	Dyngo internalization inhibitor	Danuglipron
ALVHQLS(UniMod:21)NESR	S437	Q9H4L5	OSBPL3	0.804923	0.151075	0	Dyngo internalization inhibitor	Danuglipron
ALVS(UniMod:21)HNGSLINVGSLLQR	S804	Q8N163	CCAR2	0.702248	-0.28509	0	Dyngo internalization inhibitor	Danuglipron
ALVT(UniMod:21)VSRSPPGSGASTPVGPWDQAVQR	T5	Q8TE77	SSH3	0.771703	-0.0691962	0	Dyngo internalization inhibitor	Danuglipron
ALVVPEPEPDS(UniMod:21)DS(UniMod:21)NQER	S136;S138	Q5VTR2	RNF20	0.202875	-0.461372	0	Dyngo internalization inhibitor	Danuglipron
ALVVPEPEPDS(UniMod:21)DSNQER	S136	Q5VTR2	RNF20	0.364242	-0.200704	0	Dyngo internalization inhibitor	Danuglipron
ALVVPEPEPDSDS(UniMod:21)NQER	S138	Q5VTR2	RNF20	0.451315	1.07957	0	Dyngo internalization inhibitor	Danuglipron
AM(UniMod:35)AATLGAGT(UniMod:21)PPRPQAR	T34	P58107	EPPK1	0.590082	0.597941	0	Dyngo internalization inhibitor	Danuglipron
AM(UniMod:35)GIM(UniMod:35)NS(UniMod:21)FVNDIFER	S65	O60814	H2BC12	0.987765	0.00375716	0	Dyngo internalization inhibitor	Danuglipron
AM(UniMod:35)GIMNS(UniMod:21)FVNDIFER	S65	O60814	H2BC12	0.255559	-0.425551	0	Dyngo internalization inhibitor	Danuglipron
AM(UniMod:35)LDQLMGTS(UniMod:21)R	S18	Q9Y383	LUC7L2	0.375444	-0.475524	0	Dyngo internalization inhibitor	Danuglipron
AM(UniMod:35)LDSGIYPPGS(UniMod:21)PGK	S133	O95295	SNAPIN	0.327185	-0.167801	0	Dyngo internalization inhibitor	Danuglipron
AM(UniMod:35)S(UniMod:21)LNTLNVDAPR	S466	Q6P597	KLC3	0.574567	-0.0823327	0	Dyngo internalization inhibitor	Danuglipron
AM(UniMod:35)S(UniMod:21)TTSISSPQPGK	S269	Q9UJU6	DBNL	0.0364621	-1.72599	1	Dyngo internalization inhibitor	Danuglipron
AM(UniMod:35)STTSISS(UniMod:21)PQPGK	S275	Q9UJU6	DBNL	0.666668	-0.107826	0	Dyngo internalization inhibitor	Danuglipron
AM(UniMod:35)T(UniMod:21)M(UniMod:35)PPVSPVGAEGPVVLR	T2354	O15020	SPTBN2	0.633924	0.176972	0	Dyngo internalization inhibitor	Danuglipron
AM(UniMod:35)TLS(UniMod:21)PQEEVAAGQM(UniMod:35)ASSSR	S317	Q9Y6A5	TACC3	0.280787	0.216191	0	Dyngo internalization inhibitor	Danuglipron
AM(UniMod:35)TLS(UniMod:21)PQEEVAAGQMASSSR	S317	Q9Y6A5	TACC3	0.296234	-0.0717751	0	Dyngo internalization inhibitor	Danuglipron
AMAATLGAGT(UniMod:21)PPRPQAR	T34	P58107	EPPK1	0.0712237	-1.09188	0	Dyngo internalization inhibitor	Danuglipron
AMADELS(UniMod:21)EK	S37	Q03135	CAV1	0.796464	-0.116298	0	Dyngo internalization inhibitor	Danuglipron
AMKPPGGESSNLFGS(UniMod:21)PEEATPSSRPNR	S30	Q9H910	JPT2	0.0725687	0.289308	0	Dyngo internalization inhibitor	Danuglipron
AMLDQLMGTS(UniMod:21)R	S18	Q9Y383	LUC7L2	0.314392	-0.512163	0	Dyngo internalization inhibitor	Danuglipron
AMLDSGIYPPGS(UniMod:21)PGK	S133	O95295	SNAPIN	0.784055	-0.109462	0	Dyngo internalization inhibitor	Danuglipron
AMS(UniMod:21)EVTSLHEDDWR	S432	Q86X29	LSR	0.965987	-0.0100693	0	Dyngo internalization inhibitor	Danuglipron
AMS(UniMod:21)LNTLNVDAPR	S466	Q6P597	KLC3	0.820472	-0.0941541	0	Dyngo internalization inhibitor	Danuglipron
AMS(UniMod:21)TTSISSPQPGK	S269	Q9UJU6	DBNL	0.717023	0.170199	0	Dyngo internalization inhibitor	Danuglipron
AMT(UniMod:21)PEQEETASLLSSVTQGMESAYVSPSGYR	T480	Q15276	RABEP1	0.220545	0.758373	0	Dyngo internalization inhibitor	Danuglipron
AMTLS(UniMod:21)PQEEVAAGQMASSSR	S317	Q9Y6A5	TACC3	0.421701	0.194336	0	Dyngo internalization inhibitor	Danuglipron
AMVS(UniMod:21)EFLKQAWFIENEEQEYVQTVK	S5	P04083	ANXA1	0.179392	0.395381	0	Dyngo internalization inhibitor	Danuglipron
ANAS(UniMod:21)PQKPLDLK	S956	Q9Y618	NCOR2	0.622389	-0.120385	0	Dyngo internalization inhibitor	Danuglipron
ANEAGGQVGPEAPRPPET(UniMod:21)SPEMR	T284	Q8N3D4	EHBP1L1	0.270332	-0.188321	0	Dyngo internalization inhibitor	Danuglipron
ANLQQAIVT(UniMod:21)PLKPVDNTYYK	T72	Q9ULW0	TPX2	0.601139	-0.0963978	0	Dyngo internalization inhibitor	Danuglipron
ANM(UniMod:35)HISES(UniMod:21)QQEFFR	S95	Q9H246	C1orf21	0.571778	0.132748	0	Dyngo internalization inhibitor	Danuglipron
ANM(UniMod:35)PLHVRRS(UniMod:21)SDPALIGLSTSVSDSNFSSEEPSR	S143	Q8TEW0	PARD3	0.92351	0.0544388	0	Dyngo internalization inhibitor	Danuglipron
ANNS(UniMod:21)QEPSPQLASSVASTR	S309	Q96HC4	PDLIM5	0.282577	0.251776	0	Dyngo internalization inhibitor	Danuglipron
ANS(UniMod:21)DDERPVAS(UniMod:21)DNDDEK	S212;S220	Q8WVC0	LEO1	0.386034	-0.665727	0	Dyngo internalization inhibitor	Danuglipron
ANS(UniMod:21)DDERPVASDNDDEK	S212	Q8WVC0	LEO1	0.590529	0.1029	0	Dyngo internalization inhibitor	Danuglipron
ANS(UniMod:21)DIISLNFR	S301	Q8TC76	FAM110B	0.55131	-0.0891092	0	Dyngo internalization inhibitor	Danuglipron
ANS(UniMod:21)DTDLVTSESR	S48	Q9P2P5	HECW2	0.926785	-0.0168826	0	Dyngo internalization inhibitor	Danuglipron
ANS(UniMod:21)FVGTAQYVSPELLTEK	S241	O15530	PDPK1	0.240667	0.420455	0	Dyngo internalization inhibitor	Danuglipron
ANS(UniMod:21)GGVDLDSSGEFASIEK	S1167	Q92766	RREB1	0.32171	0.371304	0	Dyngo internalization inhibitor	Danuglipron
ANS(UniMod:21)LGDLYAQK	S231	Q13009	TIAM1	0.944491	-0.0240918	0	Dyngo internalization inhibitor	Danuglipron
ANS(UniMod:21)MEGLMPR	S576	O43306	ADCY6	0.202887	-0.512213	0	Dyngo internalization inhibitor	Danuglipron
ANS(UniMod:21)PEKPPEAGAAHKPR	S212	Q9UFC0	LRWD1	0.0288991	-0.297513	0	Dyngo internalization inhibitor	Danuglipron
ANS(UniMod:21)PEKPPEAGAAHK	S212	Q9UFC0	LRWD1	0.200433	-0.236529	0	Dyngo internalization inhibitor	Danuglipron
ANS(UniMod:21)PSLFGTEGKPK	S587	Q96B97	SH3KBP1	0.13296	-0.377893	0	Dyngo internalization inhibitor	Danuglipron
ANS(UniMod:21)TSDSVFTETPSPVLK	S89	Q9UKI2	CDC42EP3	0.0190944	-0.405258	0	Dyngo internalization inhibitor	Danuglipron
ANSKS(UniMod:21)EGS(UniMod:21)PVLPHEPAK	S766;S769	Q9UKE5	TNIK	0.661075	0.330963	0	Dyngo internalization inhibitor	Danuglipron
ANSWQLVET(UniMod:21)PEKR	T915	Q9Y2H0	DLGAP4	0.528025	-0.355308	0	Dyngo internalization inhibitor	Danuglipron
ANSWQLVET(UniMod:21)PEK	T915	Q9Y2H0	DLGAP4	0.460401	0.0680783	0	Dyngo internalization inhibitor	Danuglipron
ANYDVLES(UniMod:21)QK	S46	O00233	PSMD9	0.965381	-0.0104913	0	Dyngo internalization inhibitor	Danuglipron
APAASEGNHTDGAEEAAGSC(UniMod:4)AQAPSHS(UniMod:21)PPNKPK	S327	Q92560	BAP1	0.977044	0.008686	0	Dyngo internalization inhibitor	Danuglipron
APAGPSLEETSVSS(UniMod:21)PK	S643	Q6AI08	HEATR6	0.28078	0.191218	0	Dyngo internalization inhibitor	Danuglipron
APAGQEEPGT(UniMod:21)PPSSPLSAEQLDR	T60	P13051	UNG	0.0779807	-0.231648	0	Dyngo internalization inhibitor	Danuglipron
APAPAAPRS(UniMod:21)PNLAGK	S77	Q9Y4B5	MTCL1	0.258842	-0.179749	0	Dyngo internalization inhibitor	Danuglipron
APAPPPKPET(UniMod:21)PEK	T1705	Q9ULL5	PRR12	0.437258	-0.164356	0	Dyngo internalization inhibitor	Danuglipron
APAPPPPQPPPPS(UniMod:21)PLIPNR	S347	O75128	COBL	0.622282	0.0428908	0	Dyngo internalization inhibitor	Danuglipron
APAPS(UniMod:21)PAKEER	S124	O75781	PALM	0.917256	0.0149521	0	Dyngo internalization inhibitor	Danuglipron
APAPVVLGS(UniMod:21)PVVLGPPVGQAR	S164	Q6ZN55	ZNF574	0.691413	-0.257883	0	Dyngo internalization inhibitor	Danuglipron
APAS(UniMod:21)PGAGNPPGTPK	S627	Q9ULD9	ZNF608	0.386027	-0.2055	0	Dyngo internalization inhibitor	Danuglipron
APAS(UniMod:21)VPETPTAVTAPHSSSWDTYYQPR	S28	O95870	ABHD16A	0.489209	-0.107422	0	Dyngo internalization inhibitor	Danuglipron
APASPGAGS(UniMod:21)DAQGPQFGWDHSLHK	S20	Q5T6F0	DCAF12	0.8071	-0.347002	0	Dyngo internalization inhibitor	Danuglipron
APASVPETPT(UniMod:21)AVTAPHSSSWDTYYQPR	T34	O95870	ABHD16A	0.186368	-0.395919	0	Dyngo internalization inhibitor	Danuglipron
APATSAPKGGPATPSSKGDPT(UniMod:21)LPAVT(UniMod:21)PPSPK	T1466;T1471	E9PAV3	NACA	0.451895	-0.192192	0	Dyngo internalization inhibitor	Danuglipron
APDPQDPQDAES(UniMod:21)DSATGSQR	S343	Q8TBC5	ZSCAN18	0.192487	-0.461535	0	Dyngo internalization inhibitor	Danuglipron
APDPQDPQDAESDSATGS(UniMod:21)QR	S349	Q8TBC5	ZSCAN18	0.639842	0.113291	0	Dyngo internalization inhibitor	Danuglipron
APDS(UniMod:21)LENVISNAVPGR	S145	Q8N9N5	BANP	0.786355	-0.0359924	0	Dyngo internalization inhibitor	Danuglipron
APEAAVSEDGKS(UniMod:21)DDELLSSK	S199	Q8NEY1	NAV1	0.928322	0.034593	0	Dyngo internalization inhibitor	Danuglipron
APEEGDAEVM(UniMod:35)QLGSSS(UniMod:21)PPPAR	S84	Q6NUJ5	PWWP2B	0.206078	0.802686	0	Dyngo internalization inhibitor	Danuglipron
APEGDDFLSLHAES(UniMod:21)DGEGALQVDLGEPAPAPPAADSR	S453	Q9H7N4	SCAF1	0.449618	-0.463285	0	Dyngo internalization inhibitor	Danuglipron
APEKPLHEVPS(UniMod:21)GNSLLSSETILR	S79	Q96B97	SH3KBP1	0.923752	0.105619	0	Dyngo internalization inhibitor	Danuglipron
APGMNS(UniMod:21)LEQGMVGLK	S182	Q9BYJ9	YTHDF1	0.819542	-0.0677353	0	Dyngo internalization inhibitor	Danuglipron
APGYPSS(UniMod:21)PVTTASGTTLR	S2519	Q9HCK8	CHD8	0.0129044	-0.446454	0	Dyngo internalization inhibitor	Danuglipron
APIASIHS(UniMod:21)FELDLL	S84	Q13015	MLLT11	0.0475092	0.626466	0	Dyngo internalization inhibitor	Danuglipron
APIDTS(UniMod:21)DVEEK	S306	Q06265	EXOSC9	0.822583	-0.0370063	0	Dyngo internalization inhibitor	Danuglipron
APKDS(UniMod:21)EEIDDVTR	S121	Q9Y388	RBMX2	0.0764515	0.137328	0	Dyngo internalization inhibitor	Danuglipron
APKIS(UniMod:21)MPDFDLHLK	S2580	Q09666	AHNAK	0.372651	1.90883	0	Dyngo internalization inhibitor	Danuglipron
APKIS(UniMod:21)MPDFDLHLK	S2580	Q09666	AHNAK	0.372651	1.90883	0	Dyngo internalization inhibitor	Danuglipron
APKIS(UniMod:21)MPDFDLHLK	S2580	Q09666	AHNAK	0.372651	1.90883	0	Dyngo internalization inhibitor	Danuglipron
APKIS(UniMod:21)MPDFDLHLK	S2580	Q09666	AHNAK	0.372651	1.90883	0	Dyngo internalization inhibitor	Danuglipron
APKM(UniMod:35)S(UniMod:21)LPDVDLDLK	S1068	Q09666	AHNAK	0.0492064	1.61986	1	Dyngo internalization inhibitor	Danuglipron
APKS(UniMod:21)PDALESAQSEEEVDELSLIDHNEIMSR	S652	Q13905	RAPGEF1	0.294093	-0.151979	0	Dyngo internalization inhibitor	Danuglipron
APLAT(UniMod:21)GEDDDDEVPDLVENFDEASK	T182	P20290	BTF3	0.265641	-0.712989	0	Dyngo internalization inhibitor	Danuglipron
APLKPYPVS(UniMod:21)PSDK	S1047	P41252	IARS1	0.387888	-0.251799	0	Dyngo internalization inhibitor	Danuglipron
APLS(UniMod:21)PSLLIR	S143	O75807	PPP1R15A	0.261267	-0.361882	0	Dyngo internalization inhibitor	Danuglipron
APLS(UniMod:21)PSLNSRPSPISATPPALVPETR	S365	Q6P3S6	FBXO42	0.0490923	-0.258931	0	Dyngo internalization inhibitor	Danuglipron
APNT(UniMod:21)PDILEIEFKK	T219	P00966	ASS1	0.935058	-0.0156862	0	Dyngo internalization inhibitor	Danuglipron
APPAPGPASGGS(UniMod:21)GEVDELFDVK	S13	O14579	COPE	0.894322	0.103658	0	Dyngo internalization inhibitor	Danuglipron
APPGAPGPGPGSGAPGS(UniMod:21)QEEEEEPGLVEGDPGDGAIEDPELEAIK	S95	Q86U42	PABPN1	0.803531	0.247897	0	Dyngo internalization inhibitor	Danuglipron
APPGLTPAPAS(UniMod:21)PPVLPR	S109	C9J069	AJM1	0.339533	-0.196118	0	Dyngo internalization inhibitor	Danuglipron
APPQTHLPSGASSGTGSASATHGGGS(UniMod:21)PPGTR	S113	P46379	BAG6	0.241716	-0.374112	0	Dyngo internalization inhibitor	Danuglipron
APPSSGAPPASTAQAPC(UniMod:4)GQAAY(UniMod:21)GQFGQGDVQNGPSSTVQMQR	Y83	P53992	SEC24C	0.295904	-1.45455	0	Dyngo internalization inhibitor	Danuglipron
APPTLQAETATKPQATSAPS(UniMod:21)PAPK	S674	A8CG34	POM121C	0.307764	-0.0794667	0	Dyngo internalization inhibitor	Danuglipron
APQAGAHTPLTPQPGLAPQQQS(UniMod:21)PK	S723	O15063	GARRE1	0.484568	0.106163	0	Dyngo internalization inhibitor	Danuglipron
APQQQPPPQQPPPPQPPPQQPPPPPSYS(UniMod:21)PAR	S718	Q9BUJ2	HNRNPUL1	0.82263	0.18108	0	Dyngo internalization inhibitor	Danuglipron
APQTLPS(UniMod:21)PEADALAGSK	S159	P31274	HOXC9	0.58581	-0.122842	0	Dyngo internalization inhibitor	Danuglipron
APQTSSS(UniMod:21)PPPVR	S696	Q8IYB3	SRRM1	0.190223	-0.32713	0	Dyngo internalization inhibitor	Danuglipron
APS(UniMod:21)AS(UniMod:21)PLALHASR	S484;S486	Q8N3F8	MICALL1	0.140419	-1.46498	0	Dyngo internalization inhibitor	Danuglipron
APS(UniMod:21)DSS(UniMod:21)LGTPSDGRPELR	S296;S299	Q15642	TRIP10	0.120906	-1.53552	0	Dyngo internalization inhibitor	Danuglipron
APS(UniMod:21)DSSLGTPSDGRPELR	S296	Q15642	TRIP10	0.476809	-0.200572	0	Dyngo internalization inhibitor	Danuglipron
APS(UniMod:21)EEELHGDQTDFGQGSQSPQK	S70	Q8TE77	SSH3	0.817904	0.0247103	0	Dyngo internalization inhibitor	Danuglipron
APS(UniMod:21)IDGKEELDLAEK	S387	Q9H0E9	BRD8	0.68465	-0.0659547	0	Dyngo internalization inhibitor	Danuglipron
APS(UniMod:21)IHGGSGGR	S35	P08727	KRT19	0.507259	-0.131603	0	Dyngo internalization inhibitor	Danuglipron
APS(UniMod:21)LTDLVK	S1055	O15014	ZNF609	0.475722	-0.159349	0	Dyngo internalization inhibitor	Danuglipron
APS(UniMod:21)LTNDEVEEFR	S539	Q13206	DDX10	0.0146715	0.878926	1	Dyngo internalization inhibitor	Danuglipron
APS(UniMod:21)PAPRPVPGSPAR	S1451	Q5TZA2	CROCC	0.41178	0.112137	0	Dyngo internalization inhibitor	Danuglipron
APS(UniMod:21)PAPSSVPLGSEKPSNVSQDR	S2401	O75179	ANKRD17	0.0649755	-0.259879	0	Dyngo internalization inhibitor	Danuglipron
APS(UniMod:21)PAPSSVPLGSEK	S2401	O75179	ANKRD17	0.230915	-0.303977	0	Dyngo internalization inhibitor	Danuglipron
APS(UniMod:21)PDPDLVQR	S319	Q8WXX7	AUTS2	0.446201	-0.158795	0	Dyngo internalization inhibitor	Danuglipron
APS(UniMod:21)PPLSQVFQTR	S564	Q9NRA8	EIF4ENIF1	0.0907492	-0.567914	0	Dyngo internalization inhibitor	Danuglipron
APS(UniMod:21)PPPPGSEAAPS(UniMod:21)PSKR	S687;S698	Q96GP6	SCARF2	0.295495	-0.254578	0	Dyngo internalization inhibitor	Danuglipron
APS(UniMod:21)PPPPGSEAAPSPSKR	S687	Q96GP6	SCARF2	0.830375	-0.039083	0	Dyngo internalization inhibitor	Danuglipron
APS(UniMod:21)PPPPGSEAAPSPSK	S687	Q96GP6	SCARF2	0.107997	0.806196	0	Dyngo internalization inhibitor	Danuglipron
APS(UniMod:21)PPPTASNSSNSQSEK	S377	Q8N108	MIER1	0.312184	-0.156054	0	Dyngo internalization inhibitor	Danuglipron
APS(UniMod:21)PSGLM(UniMod:35)SPSR	S1074	Q9P1Y5	CAMSAP3	0.0567903	-0.330176	0	Dyngo internalization inhibitor	Danuglipron
APS(UniMod:21)PSGLMSPSR	S1074	Q9P1Y5	CAMSAP3	0.274556	-0.359971	0	Dyngo internalization inhibitor	Danuglipron
APS(UniMod:21)PTAEQPPGGGDSAR	S6	Q15742	NAB2	0.133254	0.218356	0	Dyngo internalization inhibitor	Danuglipron
APS(UniMod:21)PTSSAGEEGTK	S1303	O94964	SOGA1	0.814439	-0.0634522	0	Dyngo internalization inhibitor	Danuglipron
APS(UniMod:21)QHIFFVQHIEAVR	S105	Q8N3E9	PLCD3	0.0309578	0.389061	0	Dyngo internalization inhibitor	Danuglipron
APS(UniMod:21)RDEGSLLLGSR	S276	Q15345	LRRC41	0.361244	0.407007	0	Dyngo internalization inhibitor	Danuglipron
APS(UniMod:21)RQDVYGPQPQVR	S252	O60716	CTNND1	0.021416	-0.643013	0	Dyngo internalization inhibitor	Danuglipron
APS(UniMod:21)VANVGSHC(UniMod:4)DLSLK	S2152	P21333	FLNA	0.585086	0.161592	0	Dyngo internalization inhibitor	Danuglipron
APS(UniMod:21)WSFPSNLGTK	S353	Q9BTV6	DPH7	0.945233	-0.0144448	0	Dyngo internalization inhibitor	Danuglipron
APS(UniMod:21)YSGLSM(UniMod:35)VSGVK	S268	Q9UBP0	SPAST	0.986348	-0.00330646	0	Dyngo internalization inhibitor	Danuglipron
APS(UniMod:21)YSGLSMVSGVK	S268	Q9UBP0	SPAST	0.501918	0.161746	0	Dyngo internalization inhibitor	Danuglipron
APSAS(UniMod:21)PLALHASR	S486	Q8N3F8	MICALL1	0.399827	-0.301743	0	Dyngo internalization inhibitor	Danuglipron
APSASDSDSKADS(UniMod:21)DGAKPEPVAMAR	S240	Q7Z4V5	HDGFL2	0.127526	0.542852	0	Dyngo internalization inhibitor	Danuglipron
APSGHLAPS(UniMod:21)PPAFDGELDLQR	S16	Q9P2Y4	ZNF219	0.985254	-0.00418504	0	Dyngo internalization inhibitor	Danuglipron
APSHMSSSHS(UniMod:21)FPQLAR	S183	Q9Y2J4	AMOTL2	0.664576	0.129518	0	Dyngo internalization inhibitor	Danuglipron
APSLDSSLPQLPS(UniMod:21)PSSPGAPLLSNLPR	S2235	P78559	MAP1A	0.595676	0.389599	0	Dyngo internalization inhibitor	Danuglipron
APSPAPRPVPGS(UniMod:21)PAR	S1460	Q5TZA2	CROCC	0.566133	0.158441	0	Dyngo internalization inhibitor	Danuglipron
APSPPPPGSEAAPS(UniMod:21)PSK	S698	Q96GP6	SCARF2	0.93526	0.0134619	0	Dyngo internalization inhibitor	Danuglipron
APTAALPQGVVM(UniMod:35)AAS(UniMod:21)PGSLHSPQQLAEEATR	S271	Q03060	CREM	0.229624	-0.250323	0	Dyngo internalization inhibitor	Danuglipron
APTAALPQGVVMAAS(UniMod:21)PGSLHSPQQLAEEATR	S271	Q03060	CREM	0.00724258	-0.593664	0	Dyngo internalization inhibitor	Danuglipron
APTQTPTQTIILNS(UniMod:21)DDETLATLHTALQSSHGVLGPER	S1153	Q9H4Z2	ZNF335	0.147138	-0.696671	0	Dyngo internalization inhibitor	Danuglipron
APVAPT(UniMod:21)PPTLIK	T1195	O14686	KMT2D	0.7382	-0.0910573	0	Dyngo internalization inhibitor	Danuglipron
APVDEDRLS(UniMod:21)PLVAADSLLEHVR	S375	Q01094	E2F1	0.235911	-0.784834	0	Dyngo internalization inhibitor	Danuglipron
APVGSVVS(UniMod:21)VPSQSSASSDK	S362	P52594	AGFG1	0.0527357	-0.29928	0	Dyngo internalization inhibitor	Danuglipron
APVHFVEPLS(UniMod:21)PTGVAGHRK	S1080	Q5T5Y3	CAMSAP1	0.0770699	-0.556545	0	Dyngo internalization inhibitor	Danuglipron
APVHFVEPLS(UniMod:21)PTGVAGHR	S1080	Q5T5Y3	CAMSAP1	0.301985	-0.31702	0	Dyngo internalization inhibitor	Danuglipron
APVLFQS(UniMod:21)PR	S561	Q8IWY8	ZSCAN29	0.285317	0.204774	0	Dyngo internalization inhibitor	Danuglipron
APVPEPGLDLS(UniMod:21)LSPRPDS(UniMod:21)PQPR	S45;S52	Q8TAP8	PPP1R35	0.949069	0.0130916	0	Dyngo internalization inhibitor	Danuglipron
APVPEPGLDLSLSPRPDS(UniMod:21)PQPR	S52	Q8TAP8	PPP1R35	0.0877537	-0.457341	0	Dyngo internalization inhibitor	Danuglipron
APVPGT(UniMod:21)PDSLSSGSSR	T327	Q9UJZ1	STOML2	0.172842	-0.369147	0	Dyngo internalization inhibitor	Danuglipron
APVPGTPDS(UniMod:21)LSSGSSR	S330	Q9UJZ1	STOML2	0.291501	0.319118	0	Dyngo internalization inhibitor	Danuglipron
APVPSTC(UniMod:4)SSTFPEELS(UniMod:21)PPSHQAK	S169	Q14980	NUMA1	0.934671	0.0240813	0	Dyngo internalization inhibitor	Danuglipron
APVQPQQS(UniMod:21)PAAAPGGTDEKPSGK	S16	Q13200	PSMD2	0.129015	-0.295131	0	Dyngo internalization inhibitor	Danuglipron
APVQPQQS(UniMod:21)PAAAPGGTDEK	S16	Q13200	PSMD2	0.476409	0.0450297	0	Dyngo internalization inhibitor	Danuglipron
APVSSTESVIQSNTPT(UniMod:21)PPPSQPLNETAEEESR	T899	Q9HC35	EML4	0.435495	-0.0972349	0	Dyngo internalization inhibitor	Danuglipron
APVYLFEQVQHNLLSPPFGWAS(UniMod:21)GSQDSNSR	S893	Q5T4S7	UBR4	0.547886	0.311479	0	Dyngo internalization inhibitor	Danuglipron
APYFSGSSTFS(UniMod:21)PTILSSDK	S524	Q7Z4S6	KIF21A	0.381875	0.284604	0	Dyngo internalization inhibitor	Danuglipron
AQAAAPAS(UniMod:21)VPAQAPK	S142	P47914	RPL29	0.232581	0.181075	0	Dyngo internalization inhibitor	Danuglipron
AQAVS(UniMod:21)EDAGGNEGR	S125	P55884	EIF3B	0.185106	0.494532	0	Dyngo internalization inhibitor	Danuglipron
AQAVS(UniMod:21)EEEEEEEGK	S82	Q9GZR7	DDX24	0.54975	-0.247378	0	Dyngo internalization inhibitor	Danuglipron
AQC(UniMod:4)ETLS(UniMod:21)PDGLPEEQPQTTK	S3662	Q7Z6Z7	HUWE1	0.142139	-0.343396	0	Dyngo internalization inhibitor	Danuglipron
AQDEASALDTVGAEAVAPAAS(UniMod:21)S(UniMod:21)AEAQSGAGSQAQEADGAGVGPK	S103;S104	Q7L311	ARMCX2	0.969342	-0.0177919	0	Dyngo internalization inhibitor	Danuglipron
AQDGENEKNS(UniMod:21)EKEQDSEVSEDTK	S816	Q92922	SMARCC1	0.90489	0.0552563	0	Dyngo internalization inhibitor	Danuglipron
AQDTISRGSDDS(UniMod:21)VPVISFK	S667	Q96S38	RPS6KC1	0.520513	0.283244	0	Dyngo internalization inhibitor	Danuglipron
AQEEGPGEPPPPELALLPPPPPPPPTPAT(UniMod:21)PTSSASNLDLGEQR	T101	Q7Z7K6	CENPV	0.496301	0.278754	0	Dyngo internalization inhibitor	Danuglipron
AQENYEGSEEVS(UniMod:21)PPQTK	S2547	Q93008	USP9X	0.129889	0.233724	0	Dyngo internalization inhibitor	Danuglipron
AQEPESGLSEET(UniMod:21)QVK	T4102	P78527	PRKDC	0.121991	0.647702	0	Dyngo internalization inhibitor	Danuglipron
AQETEAAPSQAPADEPEPESAAAQS(UniMod:21)QENQDTRPK	S162	Q9UNF1	MAGED2	0.652789	0.0450152	0	Dyngo internalization inhibitor	Danuglipron
AQFSVAGVHTVPGS(UniMod:21)PQAR	S1281	Q9HBL0	TNS1	0.0189096	-0.467891	0	Dyngo internalization inhibitor	Danuglipron
AQGEPVAGHES(UniMod:21)PKIPYEK	S799	O94979	SEC31A	0.208411	-0.372929	0	Dyngo internalization inhibitor	Danuglipron
AQGEPVAGHES(UniMod:21)PK	S799	O94979	SEC31A	0.319891	-0.126283	0	Dyngo internalization inhibitor	Danuglipron
AQGPAAS(UniMod:21)AEEPKPVEAPAANSDQTVTVKE	S205	P80723	BASP1	0.154274	0.272708	0	Dyngo internalization inhibitor	Danuglipron
AQGPAAS(UniMod:21)AEEPKPVEAPAANSDQTVTVK	S205	P80723	BASP1	0.386279	0.210578	0	Dyngo internalization inhibitor	Danuglipron
AQGPAASAEEPKPVEAPAANS(UniMod:21)DQTVTVKE	S219	P80723	BASP1	0.449788	0.350125	0	Dyngo internalization inhibitor	Danuglipron
AQGS(UniMod:21)DEDKLQNS(UniMod:21)DDDEK	S171;S179	Q8WVC0	LEO1	0.149744	-1.61237	0	Dyngo internalization inhibitor	Danuglipron
AQGS(UniMod:21)DEDKLQNSDDDEK	S171	Q8WVC0	LEO1	0.183344	1.7116	0	Dyngo internalization inhibitor	Danuglipron
AQGVRS(UniMod:21)PLLR	S666	O60343	TBC1D4	0.14807	-0.277187	0	Dyngo internalization inhibitor	Danuglipron
AQHLSATVAEPPVPPPLPPPTPLPPPS(UniMod:21)PPSEVK	S187	Q8TF50	ZNF526	0.873802	-0.0717091	0	Dyngo internalization inhibitor	Danuglipron
AQHS(UniMod:21)NAAQTQTGEANR	S29	P34897	SHMT2	0.46012	0.158554	0	Dyngo internalization inhibitor	Danuglipron
AQIS(UniMod:21)SPNLR	S420	Q5TCZ1	SH3PXD2A	0.0748195	0.200437	0	Dyngo internalization inhibitor	Danuglipron
AQISS(UniMod:21)PNLR	S421	Q5TCZ1	SH3PXD2A	0.0440007	-0.485134	0	Dyngo internalization inhibitor	Danuglipron
AQLEPLQQHLQDS(UniMod:21)QQEISSM(UniMod:35)QM(UniMod:35)K	S485	P42566	EPS15	0.44219	0.0774459	0	Dyngo internalization inhibitor	Danuglipron
AQLEPLQQHLQDS(UniMod:21)QQEISSM(UniMod:35)QMK	S485	P42566	EPS15	0.15903	0.227328	0	Dyngo internalization inhibitor	Danuglipron
AQLEPLQQHLQDS(UniMod:21)QQEISSMQM(UniMod:35)K	S485	P42566	EPS15	0.320122	0.169433	0	Dyngo internalization inhibitor	Danuglipron
AQLEPLQQHLQDS(UniMod:21)QQEISSMQMK	S485	P42566	EPS15	0.999363	-0.000195578	0	Dyngo internalization inhibitor	Danuglipron
AQLEPVAS(UniMod:21)PAK	S1435	Q15149	PLEC	0.718137	0.0902237	0	Dyngo internalization inhibitor	Danuglipron
AQLGGPEAAKS(UniMod:21)DETAAK	S199	P04792	HSPB1	0.186389	0.200863	0	Dyngo internalization inhibitor	Danuglipron
AQLGINEDHS(UniMod:21)EGDEK	S220	Q69YQ0	SPECC1L	0.477164	0.247734	0	Dyngo internalization inhibitor	Danuglipron
AQLS(UniMod:21)PGIYDDTSAR	S1472	O75376	NCOR1	0.953478	-0.0142203	0	Dyngo internalization inhibitor	Danuglipron
AQLSVQTS(UniMod:21)PVPTPDPK	S1345	O43426	SYNJ1	0.954151	-0.0202139	0	Dyngo internalization inhibitor	Danuglipron
AQMAALAAMRAAAAGLGHPAS(UniMod:21)PGGS(UniMod:21)EDGPPGSEEEDAAR	S77;S81	Q99856	ARID3A	0.858593	-0.158663	0	Dyngo internalization inhibitor	Danuglipron
AQNAPS(UniMod:21)PGQSQADSSSLEQEK	S1229	O95248	SBF1	0.480929	0.432344	0	Dyngo internalization inhibitor	Danuglipron
AQNEFKDEAQSLS(UniMod:21)HSPK	S519	Q8NEN9	PDZD8	0.293407	-0.448464	0	Dyngo internalization inhibitor	Danuglipron
AQNGRT(UniMod:21)PEDERNLFIQQIK	T162	P18847	ATF3	0.11401	2.04449	0	Dyngo internalization inhibitor	Danuglipron
AQNLPQSPENTDLQVIPGS(UniMod:21)QTR	S673	Q8NE01	CNNM3	0.194596	-0.167959	0	Dyngo internalization inhibitor	Danuglipron
AQNPAYFEGKPAS(UniMod:21)LDEGAMAGAR	S412	Q5JU85	IQSEC2	0.375662	0.458173	0	Dyngo internalization inhibitor	Danuglipron
AQPFGFIDS(UniMod:21)DT(UniMod:21)DAEEERIPATPVVIPM(UniMod:35)K	S329;T331	Q14676	MDC1	0.385255	-0.519274	0	Dyngo internalization inhibitor	Danuglipron
AQPFGFIDS(UniMod:21)DT(UniMod:21)DAEEERIPATPVVIPMK	S329;T331	Q14676	MDC1	0.315697	-0.305439	0	Dyngo internalization inhibitor	Danuglipron
AQPFGFIDS(UniMod:21)DTDAEEER	S329	Q14676	MDC1	0.131536	-0.473571	0	Dyngo internalization inhibitor	Danuglipron
AQPFGFIDSDT(UniMod:21)DAEEERIPATPVVIPM(UniMod:35)K	T331	Q14676	MDC1	0.0734308	0.933639	0	Dyngo internalization inhibitor	Danuglipron
AQPLS(UniMod:21)LEELLAK	S143	Q9BUQ8	DDX23	0.727261	0.104401	0	Dyngo internalization inhibitor	Danuglipron
AQPQDSATFAHT(UniMod:21)PPPAQATPAPGFK	T381	Q9UPS6	SETD1B	0.120901	-0.479663	0	Dyngo internalization inhibitor	Danuglipron
AQPSAS(UniMod:21)LGVGYR	S256	Q96PK6	RBM14	0.1886	1.0036	0	Dyngo internalization inhibitor	Danuglipron
AQPSSPLEGQAEGVETTGS(UniMod:21)QEAPGGGHS(UniMod:21)PSPPDQQPIYFR	S1644;S1653	Q2TAZ0	ATG2A	0.816106	0.0322908	0	Dyngo internalization inhibitor	Danuglipron
AQPSVS(UniMod:21)LGAPYR	S280	Q96PK6	RBM14	0.756708	0.0691165	0	Dyngo internalization inhibitor	Danuglipron
AQQELVPPQQQAS(UniMod:21)PPQLPK	S1069	O15027	SEC16A	0.344947	-0.107416	0	Dyngo internalization inhibitor	Danuglipron
AQQQEEQGS(UniMod:21)VNDVKEEEKEEK	S560	Q9Y4W2	LAS1L	0.275233	-0.729268	0	Dyngo internalization inhibitor	Danuglipron
AQQQEEQGS(UniMod:21)VNDVKEEEK	S560	Q9Y4W2	LAS1L	0.0951927	-0.26998	0	Dyngo internalization inhibitor	Danuglipron
AQQRAES(UniMod:21)PESSAIESTQSTPQK	S1358	Q9NTI5	PDS5B	0.665632	-0.0639391	0	Dyngo internalization inhibitor	Danuglipron
AQQS(UniMod:21)LELIQSK	S1289	Q86UP2	KTN1	0.833513	-0.0502888	0	Dyngo internalization inhibitor	Danuglipron
AQS(UniMod:21)LLSTDREASIDILHSIVK	S14	O00231	PSMD11	0.769479	0.188377	0	Dyngo internalization inhibitor	Danuglipron
AQS(UniMod:21)LLSTDR	S14	O00231	PSMD11	0.305139	0.273539	0	Dyngo internalization inhibitor	Danuglipron
AQS(UniMod:21)PGAVEEILDRENKR	S9	Q9NYM9	BET1L	0.215984	-0.12056	0	Dyngo internalization inhibitor	Danuglipron
AQS(UniMod:21)PGAVEEILDRENK	S9	Q9NYM9	BET1L	0.673532	0.156309	0	Dyngo internalization inhibitor	Danuglipron
AQS(UniMod:21)PGAVEEILDR	S9	Q9NYM9	BET1L	0.920837	-0.0168406	0	Dyngo internalization inhibitor	Danuglipron
AQS(UniMod:21)PSS(UniMod:21)GDEPEPSPGK	S31;S34	Q9HCM7	FBRSL1	0.32994	0.584681	0	Dyngo internalization inhibitor	Danuglipron
AQS(UniMod:21)PVSGPNVAHLTDGATLNDR	S1042	Q5THJ4	VPS13D	0.84637	-0.0322888	0	Dyngo internalization inhibitor	Danuglipron
AQS(UniMod:21)SPAAPASLSAPEPASQAR	S486	Q8WUI4	HDAC7	0.501967	-0.314947	0	Dyngo internalization inhibitor	Danuglipron
AQS(UniMod:21)SPASATFPVSVQEPPTKPR	S632	P56524	HDAC4	0.367425	0.180836	0	Dyngo internalization inhibitor	Danuglipron
AQS(UniMod:21)SPASATFPVSVQEPPTK	S632	P56524	HDAC4	0.227598	-0.474702	0	Dyngo internalization inhibitor	Danuglipron
AQS(UniMod:21)TDS(UniMod:21)LGTSGSLQSK	S407;S410	Q15276	RABEP1	0.772446	0.147735	0	Dyngo internalization inhibitor	Danuglipron
AQS(UniMod:21)TDSLGTSGSLQSK	S407	Q15276	RABEP1	0.0577261	0.282732	0	Dyngo internalization inhibitor	Danuglipron
AQS(UniMod:21)YDIQAWKK	S1315	Q8WWQ0	PHIP	0.429247	0.366802	0	Dyngo internalization inhibitor	Danuglipron
AQS(UniMod:21)YDIQAWK	S1315	Q8WWQ0	PHIP	0.16456	-0.697289	0	Dyngo internalization inhibitor	Danuglipron
AQS(UniMod:21)YPDNHQEFSDYDNPIFEK	S239	Q9Y2U5	MAP3K2	0.251328	-0.401241	0	Dyngo internalization inhibitor	Danuglipron
AQSAYLQPGPAALEGSGLASAS(UniMod:21)SLSSLR	S1137	Q8TF72	SHROOM3	0.783869	0.159929	0	Dyngo internalization inhibitor	Danuglipron
AQSLVISPPAPS(UniMod:21)PR	S584	P46013	MKI67	0.594812	0.0793129	0	Dyngo internalization inhibitor	Danuglipron
AQSNGSGNGS(UniMod:21)DSEM(UniMod:35)DTSSLER	S1134	Q9NRY4	ARHGAP35	0.389731	0.172039	0	Dyngo internalization inhibitor	Danuglipron
AQSTDS(UniMod:21)LGTSGSLQSK	S410	Q15276	RABEP1	0.241789	-0.43541	0	Dyngo internalization inhibitor	Danuglipron
AQT(UniMod:21)LPTSVVTITSESSPGKR	T2328	Q01082	SPTBN1	0.131267	-0.499319	0	Dyngo internalization inhibitor	Danuglipron
AQT(UniMod:21)LPTSVVTITSESSPGK	T2328	Q01082	SPTBN1	0.305011	-0.364549	0	Dyngo internalization inhibitor	Danuglipron
AQT(UniMod:21)PPGPSLSGSKS(UniMod:21)PC(UniMod:4)PQEK	T1003;S1014	Q9UQ35	SRRM2	0.187471	-0.643779	0	Dyngo internalization inhibitor	Danuglipron
AQT(UniMod:21)PPGPSLSGSK	T1003	Q9UQ35	SRRM2	0.631128	-0.0948324	0	Dyngo internalization inhibitor	Danuglipron
AQTGPLRSS(UniMod:21)LEESPFEA	S168	Q86V88	MDP1	0.0477969	0.385033	0	Dyngo internalization inhibitor	Danuglipron
AQTPPGPS(UniMod:21)LSGSKSPC(UniMod:4)PQEK	S1008	Q9UQ35	SRRM2	0.604557	-0.101821	0	Dyngo internalization inhibitor	Danuglipron
AQTSYGFAMLAES(UniMod:21)PHTR	S156	Q8TF44	C2CD4C	0.177024	-0.32365	0	Dyngo internalization inhibitor	Danuglipron
AQVPGPLT(UniMod:21)PEMEAR	T607	Q9H8Y5	ANKZF1	0.546735	0.128233	0	Dyngo internalization inhibitor	Danuglipron
AQYEDIANRS(UniMod:21)R	S334	O95678	KRT75	0.0444544	-0.44483	0	Dyngo internalization inhibitor	Danuglipron
ARENIQKS(UniMod:21)LAGSSGPGASSGTSGDHGELVVR	S60	P29692	EEF1D	0.269305	0.133202	0	Dyngo internalization inhibitor	Danuglipron
ARFEELC(UniMod:4)S(UniMod:21)DLFR	S307	P0DMV8	HSPA1A	0.572891	0.356934	0	Dyngo internalization inhibitor	Danuglipron
ARGDS(UniMod:21)EALDEES	S664	Q7Z4V5	HDGFL2	0.531986	0.150829	0	Dyngo internalization inhibitor	Danuglipron
ARGEIGGLSLS(UniMod:21)PS(UniMod:21)PER	S651;S653	Q96GP6	SCARF2	0.244097	-0.496445	0	Dyngo internalization inhibitor	Danuglipron
ARGEIGGLSLS(UniMod:21)PSPER	S651	Q96GP6	SCARF2	0.355466	-0.187439	0	Dyngo internalization inhibitor	Danuglipron
ARGEIGGLSLSPS(UniMod:21)PER	S653	Q96GP6	SCARF2	0.628289	0.085177	0	Dyngo internalization inhibitor	Danuglipron
ARGS(UniMod:21)PPTSSNIVQGQIK	S935	Q9Y4E6	WDR7	0.44937	-0.174441	0	Dyngo internalization inhibitor	Danuglipron
ARHDS(UniMod:21)PDLAPNVTYSLPR	S271	Q9BRD0	BUD13	0.118621	-0.46624	0	Dyngo internalization inhibitor	Danuglipron
ARHDT(UniMod:21)PDPS(UniMod:21)PLR	T159;S163	Q9BRD0	BUD13	0.161337	-0.308118	0	Dyngo internalization inhibitor	Danuglipron
ARNAAPRT(UniMod:21)PAAPAS(UniMod:21)PAAVPSEGSGGSTTGWR	T150;S156	P07199	CENPB	0.737051	-0.2981	0	Dyngo internalization inhibitor	Danuglipron
ARPAPSRDPS(UniMod:21)PPR	S139	Q5C9Z4	NOM1	0.285854	-0.228215	0	Dyngo internalization inhibitor	Danuglipron
ARPATDS(UniMod:21)FDDYPPR	S207	P23588	EIF4B	0.954947	0.030151	0	Dyngo internalization inhibitor	Danuglipron
ARPMEGS(UniMod:21)LEEPQETSHSGSDK	S329	Q9H1J1	UPF3A	0.0223823	0.529467	0	Dyngo internalization inhibitor	Danuglipron
ARPSQFPEQSSSAQQNGSVSDIS(UniMod:21)PVQAAK	S140	O00139	KIF2A	0.362684	-0.163073	0	Dyngo internalization inhibitor	Danuglipron
ARQEEGADAS(UniMod:21)EEDPTPAGEEDVK	S254	Q86X53	ERICH1	0.124049	0.236778	0	Dyngo internalization inhibitor	Danuglipron
ARQPLSEASNQQPLS(UniMod:21)GGEEK	S54	Q9NQW6	ANLN	0.300522	0.682024	0	Dyngo internalization inhibitor	Danuglipron
ARS(UniMod:21)LAIPDAPAFYER	S18	Q96C92	ENTR1	0.172866	-0.265142	0	Dyngo internalization inhibitor	Danuglipron
ARS(UniMod:21)M(UniMod:35)DSSDLSDGAVTLQEYLELKK	S410	Q9Y2X7	GIT1	0.336827	1.29772	0	Dyngo internalization inhibitor	Danuglipron
ARS(UniMod:21)M(UniMod:35)DSSDLSDGAVTLQEYLELK	S410	Q9Y2X7	GIT1	0.501865	-0.463771	0	Dyngo internalization inhibitor	Danuglipron
ARS(UniMod:21)MDSSDLSDGAVTLQEYLELKK	S410	Q9Y2X7	GIT1	0.65279	0.296419	0	Dyngo internalization inhibitor	Danuglipron
ARS(UniMod:21)PDLGPQEQMNPK	S153	Q8IWY8	ZSCAN29	0.142447	-1.59975	0	Dyngo internalization inhibitor	Danuglipron
ARS(UniMod:21)PPQPLGELKR	S91	Q96FF7	MISP3	0.527418	-0.166131	0	Dyngo internalization inhibitor	Danuglipron
ARS(UniMod:21)RT(UniMod:21)PPSAPSQSR	S2407;T2409	Q9UQ35	SRRM2	0.0252652	-0.322825	0	Dyngo internalization inhibitor	Danuglipron
ARS(UniMod:21)VDALDDLTPPSTAESGSR	S493	Q86X29	LSR	0.405272	-0.133692	0	Dyngo internalization inhibitor	Danuglipron
ARS(UniMod:21)VS(UniMod:21)PPPKR	S314;S316	Q13247	SRSF6	0.206676	-0.394159	0	Dyngo internalization inhibitor	Danuglipron
ARS(UniMod:21)VS(UniMod:21)PPPK	S314;S316	Q13247	SRSF6	0.300781	-0.260179	0	Dyngo internalization inhibitor	Danuglipron
ARSDEGQLS(UniMod:21)PATR	S720	Q15149	PLEC	0.554941	0.178713	0	Dyngo internalization inhibitor	Danuglipron
ART(UniMod:21)PEAVESPQEASGVR	T215	Q7L190	DPPA4	0.346598	0.206328	0	Dyngo internalization inhibitor	Danuglipron
AS(UniMod:21)DLEDEESAAR	S46	Q86VM9	ZC3H18	0.256547	0.723604	0	Dyngo internalization inhibitor	Danuglipron
AS(UniMod:21)DS(UniMod:21)LSARPSVRPLLLR	S1108;S1110	Q8NB49	ATP11C	0.646976	-0.244878	0	Dyngo internalization inhibitor	Danuglipron
AS(UniMod:21)ELHLLETPLVVK	S1168	Q8WYP5	AHCTF1	0.837237	-0.0790151	0	Dyngo internalization inhibitor	Danuglipron
AS(UniMod:21)GEM(UniMod:35)ASAQYITAALR	S143	P54578	USP14	0.706134	0.0957428	0	Dyngo internalization inhibitor	Danuglipron
AS(UniMod:21)GEMASAQYITAALR	S143	P54578	USP14	0.483305	-0.278427	0	Dyngo internalization inhibitor	Danuglipron
AS(UniMod:21)GPPVSELITK	S36	P10412	H1-4	0.556219	0.631435	0	Dyngo internalization inhibitor	Danuglipron
AS(UniMod:21)GQAFELILSPR	S16	P16949	STMN1	0.648888	0.0875467	0	Dyngo internalization inhibitor	Danuglipron
AS(UniMod:21)GVAVSDGVIK	S3	P23528	CFL1	0.240902	-0.324069	0	Dyngo internalization inhibitor	Danuglipron
AS(UniMod:21)LADALPLHIAPR	S123	Q8ND25	ZNRF1	0.540898	0.145532	0	Dyngo internalization inhibitor	Danuglipron
AS(UniMod:21)LEAAIADAEQRGELAIK	S330	P05787	KRT8	0.210306	0.190189	0	Dyngo internalization inhibitor	Danuglipron
AS(UniMod:21)LEAAIADAEQR	S330	P05787	KRT8	0.964467	-0.00978012	0	Dyngo internalization inhibitor	Danuglipron
AS(UniMod:21)LEDAPVDDLTRK	S284	Q7Z2W4	ZC3HAV1	0.559344	0.157665	0	Dyngo internalization inhibitor	Danuglipron
AS(UniMod:21)LEDAPVDDLTR	S284	Q7Z2W4	ZC3HAV1	0.0527389	0.245978	0	Dyngo internalization inhibitor	Danuglipron
AS(UniMod:21)LEEPPDGPSAGQATGPGEGRR	S24	Q9BVG9	PTDSS2	0.408023	0.17349	0	Dyngo internalization inhibitor	Danuglipron
AS(UniMod:21)LEEPPDGPSAGQATGPGEGR	S24	Q9BVG9	PTDSS2	0.899926	0.0373687	0	Dyngo internalization inhibitor	Danuglipron
AS(UniMod:21)LENVHPPIAPPPTEIPER	S201	Q75N03	CBLL1	0.215195	0.266276	0	Dyngo internalization inhibitor	Danuglipron
AS(UniMod:21)LGS(UniMod:21)LEGEAEAEASSPK	S5749;S5752	Q09666	AHNAK	0.0569786	-0.4275	0	Dyngo internalization inhibitor	Danuglipron
AS(UniMod:21)LGSLEGEAEAEASSPK	S5749	Q09666	AHNAK	0.337758	0.302923	0	Dyngo internalization inhibitor	Danuglipron
AS(UniMod:21)LQETHFDSTQTK	S297	O94888	UBXN7	0.137608	0.432281	0	Dyngo internalization inhibitor	Danuglipron
AS(UniMod:21)M(UniMod:35)QPIQIAEGTGITTR	S1969	Q14980	NUMA1	0.148681	-0.576935	0	Dyngo internalization inhibitor	Danuglipron
AS(UniMod:21)MLDITRDPLR	S512	Q12923	PTPN13	0.120573	0.954987	0	Dyngo internalization inhibitor	Danuglipron
AS(UniMod:21)PAPGSGHPEGPGAHLDM(UniMod:35)NSLDR	S91	O94826	TOMM70	0.0368705	-0.621953	0	Dyngo internalization inhibitor	Danuglipron
AS(UniMod:21)PAPGSGHPEGPGAHLDMNSLDR	S91	O94826	TOMM70	0.0679511	-0.644874	0	Dyngo internalization inhibitor	Danuglipron
AS(UniMod:21)PATQPPPLLPPSATGPDATVGGPAPTPLLPPSATASVK	S58	Q07666	KHDRBS1	0.947429	0.048227	0	Dyngo internalization inhibitor	Danuglipron
AS(UniMod:21)PDQNASTHTPQSSVK	S299	Q14677	CLINT1	0.75901	-0.0456155	0	Dyngo internalization inhibitor	Danuglipron
AS(UniMod:21)PEPEGEAAGK	S384	Q8IU81	IRF2BP1	0.152626	0.191879	0	Dyngo internalization inhibitor	Danuglipron
AS(UniMod:21)PEPPGPESSSR	S672	Q9C0C2	TNKS1BP1	0.516982	0.0518666	0	Dyngo internalization inhibitor	Danuglipron
AS(UniMod:21)PEPQRENAS(UniMod:21)PAPGTTAEEAM(UniMod:35)SR	S964;S973	P46379	BAG6	0.516116	-0.107031	0	Dyngo internalization inhibitor	Danuglipron
AS(UniMod:21)PEPQRENAS(UniMod:21)PAPGTTAEEAMSR	S964;S973	P46379	BAG6	0.553986	0.101553	0	Dyngo internalization inhibitor	Danuglipron
AS(UniMod:21)PHDVLETIFVR	S361	O75143	ATG13	0.348682	-0.301778	0	Dyngo internalization inhibitor	Danuglipron
AS(UniMod:21)PITNDGEDEFVPSDGLDKDEYTFSPGK	S1400	Q02880	TOP2B	0.610084	-0.305568	0	Dyngo internalization inhibitor	Danuglipron
AS(UniMod:21)PNLIGATGANSLGK	S235	Q02078	MEF2A	0.117115	-0.411079	0	Dyngo internalization inhibitor	Danuglipron
AS(UniMod:21)PPPQGPLPGPPGALHR	S64	Q96G74	OTUD5	0.422488	-0.223235	0	Dyngo internalization inhibitor	Danuglipron
AS(UniMod:21)PS(UniMod:21)PQPSSQPLQIHR	S144;S146	Q9HC35	EML4	0.0869765	-0.507571	0	Dyngo internalization inhibitor	Danuglipron
AS(UniMod:21)PSPQPSSQPLQIHR	S144	Q9HC35	EML4	0.235616	0.697368	0	Dyngo internalization inhibitor	Danuglipron
AS(UniMod:21)PSTAGETPSGVK	S130	Q9UI10	EIF2B4	0.96601	0.00471128	0	Dyngo internalization inhibitor	Danuglipron
AS(UniMod:21)PTLDFTER	S1565	O43426	SYNJ1	0.100465	0.252273	0	Dyngo internalization inhibitor	Danuglipron
AS(UniMod:21)PTSDIESVER	S648	Q96JK2	DCAF5	0.939146	-0.020944	0	Dyngo internalization inhibitor	Danuglipron
AS(UniMod:21)PTSTEEEQVM(UniMod:35)LR	S487	Q96PE3	INPP4A	0.372893	0.104657	0	Dyngo internalization inhibitor	Danuglipron
AS(UniMod:21)PVGDGNFR	S852	Q86YS7	C2CD5	0.158374	-0.454997	0	Dyngo internalization inhibitor	Danuglipron
AS(UniMod:21)PVPAPSSGLHAAVR	S862	Q9P206	KIAA1522	0.249276	-0.377142	0	Dyngo internalization inhibitor	Danuglipron
AS(UniMod:21)S(UniMod:21)PPDRIDIFGR	S76;S77	Q9NWB6	ARGLU1	0.12657	-0.317662	0	Dyngo internalization inhibitor	Danuglipron
AS(UniMod:21)SVTTFTGEPNTC(UniMod:4)PR	S114	P52943	CRIP2	0.259256	0.258086	0	Dyngo internalization inhibitor	Danuglipron
AS(UniMod:21)TIFLSK	S88	Q8N7R7	CCNYL1	0.146504	0.379136	0	Dyngo internalization inhibitor	Danuglipron
AS(UniMod:21)VGSLPGLR	S569	Q86YR5	GPSM1	0.1676	0.5324	0	Dyngo internalization inhibitor	Danuglipron
AS(UniMod:21)WESLDEEWRAPQAGSR	S350	Q00587	CDC42EP1	0.24582	0.1116	0	Dyngo internalization inhibitor	Danuglipron
ASAAAAAGGGAT(UniMod:21)GHPGGGQGAENPAGLKSQGNELFRS(UniMod:21)GQFAEAAGK	T433;S458	Q07617	SPAG1	0.0435536	-0.384124	0	Dyngo internalization inhibitor	Danuglipron
ASAGHAVSIAQDDAGADDWET(UniMod:21)DPDFVNDVSEK	T24	Q14247	CTTN	0.182659	0.477307	0	Dyngo internalization inhibitor	Danuglipron
ASALSEHISPVVVIPAEASS(UniMod:21)PDSEPVLEK	S320	O00291	HIP1	0.873368	-0.077197	0	Dyngo internalization inhibitor	Danuglipron
ASAPS(UniMod:21)PNAQVAC(UniMod:4)DHC(UniMod:4)LK	S100	Q14258	TRIM25	0.510253	-0.977715	0	Dyngo internalization inhibitor	Danuglipron
ASASRPQPAPADGADPPPAEEPEARPDGEGS(UniMod:21)PGK	S122	P11274	BCR	0.606942	-0.0686851	0	Dyngo internalization inhibitor	Danuglipron
ASAVSELS(UniMod:21)PRERS(UniMod:21)PALK	S243;S248	Q9Y2W1	THRAP3	0.92936	0.0953036	0	Dyngo internalization inhibitor	Danuglipron
ASAVSELS(UniMod:21)PR	S243	Q9Y2W1	THRAP3	0.500037	-0.0768579	0	Dyngo internalization inhibitor	Danuglipron
ASDPQS(UniMod:21)PPQVSR	S421	Q7L7X3	TAOK1	0.108916	-0.386222	0	Dyngo internalization inhibitor	Danuglipron
ASDS(UniMod:21)AEAIEAFQLTPQQQHLIR	S683	Q96PU4	UHRF2	0.644738	0.109496	0	Dyngo internalization inhibitor	Danuglipron
ASEDTTSGS(UniMod:21)PPKK	S464	Q9BZZ5	API5	0.93592	-0.00892974	0	Dyngo internalization inhibitor	Danuglipron
ASEDTTSGS(UniMod:21)PPK	S464	Q9BZZ5	API5	0.424937	-0.102167	0	Dyngo internalization inhibitor	Danuglipron
ASEPLLS(UniMod:21)PPPFGESR	S2274	O14686	KMT2D	0.194894	-0.258104	0	Dyngo internalization inhibitor	Danuglipron
ASEQETAKEEDGSVELES(UniMod:21)QVQK	S39	Q96B23	C18orf25	0.597046	0.2624	0	Dyngo internalization inhibitor	Danuglipron
ASES(UniMod:21)SSEEKDDYEIFVK	S1782	P18583	SON	0.717161	-0.149011	0	Dyngo internalization inhibitor	Danuglipron
ASET(UniMod:21)PPPVAQPKPEAPHPGLETTLQER	T120	Q6P1N0	CC2D1A	0.290198	0.274109	0	Dyngo internalization inhibitor	Danuglipron
ASFDHS(UniMod:21)PDSLPLR	S17	Q8NB78	KDM1B	0.274457	-0.351317	0	Dyngo internalization inhibitor	Danuglipron
ASFSRPTFLQLS(UniMod:21)PGGLR	S76	Q5JR12	PPM1J	0.354635	-0.164914	0	Dyngo internalization inhibitor	Danuglipron
ASGDPGASGM(UniMod:35)S(UniMod:21)PR	S109	Q8NDT2	RBM15B	0.840426	-0.189438	0	Dyngo internalization inhibitor	Danuglipron
ASGDPGASGMS(UniMod:21)PR	S109	Q8NDT2	RBM15B	0.873077	-0.0461753	0	Dyngo internalization inhibitor	Danuglipron
ASGKTS(UniMod:21)QVGAASAPAK	S369	Q13428	TCOF1	0.645403	0.113472	0	Dyngo internalization inhibitor	Danuglipron
ASGQAFELILS(UniMod:21)PR	S25	P16949	STMN1	0.345159	-1.41068	0	Dyngo internalization inhibitor	Danuglipron
ASHS(UniMod:21)AVDITK	S305	Q9NQX3	GPHN	0.665875	-0.178964	0	Dyngo internalization inhibitor	Danuglipron
ASIANSDGPTAGSQT(UniMod:21)PPFKR	T25	O75167	PHACTR2	0.0605211	-0.432888	0	Dyngo internalization inhibitor	Danuglipron
ASIGQS(UniMod:21)PGLPSTTFK	S614	Q5VT52	RPRD2	0.542977	-0.121194	0	Dyngo internalization inhibitor	Danuglipron
ASLGS(UniMod:21)LEGEAEAEASS(UniMod:21)PK	S5752;S5763	Q09666	AHNAK	0.74544	0.18171	0	Dyngo internalization inhibitor	Danuglipron
ASLGS(UniMod:21)LEGEAEAEASSPK	S5752	Q09666	AHNAK	0.173206	0.592891	0	Dyngo internalization inhibitor	Danuglipron
ASLGSLEGEAEAEASS(UniMod:21)PK	S5763	Q09666	AHNAK	0.425344	0.174681	0	Dyngo internalization inhibitor	Danuglipron
ASLQETHFDST(UniMod:21)QTK	T306	O94888	UBXN7	0.470105	-0.444157	0	Dyngo internalization inhibitor	Danuglipron
ASLSPDAS(UniMod:21)DFEHITAETPSRPLSSTSNPFK	S329	Q5M775	SPECC1	0.203382	0.565052	0	Dyngo internalization inhibitor	Danuglipron
ASLVALPEQT(UniMod:21)ASEEETPPPLLTK	T408	Q9UKV3	ACIN1	0.846588	0.12117	0	Dyngo internalization inhibitor	Danuglipron
ASLVALPEQTAS(UniMod:21)EEETPPPLLTK	S410	Q9UKV3	ACIN1	0.635262	-0.088398	0	Dyngo internalization inhibitor	Danuglipron
ASLVALPEQTASEEET(UniMod:21)PPPLLTK	T414	Q9UKV3	ACIN1	0.963554	-0.00651591	0	Dyngo internalization inhibitor	Danuglipron
ASM(UniMod:35)SEFLES(UniMod:21)EDGEVEQQR	S546	Q15022	SUZ12	0.90922	-0.0133758	0	Dyngo internalization inhibitor	Danuglipron
ASMSEFLES(UniMod:21)EDGEVEQQR	S546	Q15022	SUZ12	0.10899	-0.591385	0	Dyngo internalization inhibitor	Danuglipron
ASPEPQRENAS(UniMod:21)PAPGTTAEEAM(UniMod:35)SR	S973	P46379	BAG6	0.780184	-0.0275106	0	Dyngo internalization inhibitor	Danuglipron
ASPEPQRENAS(UniMod:21)PAPGTTAEEAMSR	S973	P46379	BAG6	0.881084	0.0215428	0	Dyngo internalization inhibitor	Danuglipron
ASPGNLS(UniMod:21)QFEDILFGNNDM(UniMod:35)SASIGVVGVK	S129	P43246	MSH2	0.525958	0.686179	0	Dyngo internalization inhibitor	Danuglipron
ASPGTPLS(UniMod:21)PGSLR	S40	Q96BD0	SLCO4A1	0.422323	-0.205291	0	Dyngo internalization inhibitor	Danuglipron
ASPITNDGEDEFVPS(UniMod:21)DGLDKDEYTFSPGK	S1413	Q02880	TOP2B	0.255054	-0.552643	0	Dyngo internalization inhibitor	Danuglipron
ASPITNDGEDEFVPSDGLDKDEYTFS(UniMod:21)PGK	S1424	Q02880	TOP2B	0.168491	-0.738136	0	Dyngo internalization inhibitor	Danuglipron
ASPPGGLAEPPGS(UniMod:21)AGPQAGPT(UniMod:21)VVPGSATPM(UniMod:35)ETGIAETPEGR	S80;T88	O60341	KDM1A	0.805273	-0.0310603	0	Dyngo internalization inhibitor	Danuglipron
ASPPGGLAEPPGSAGPQAGPT(UniMod:21)VVPGSATPM(UniMod:35)ETGIAETPEGRR	T88	O60341	KDM1A	0.823457	-0.109516	0	Dyngo internalization inhibitor	Danuglipron
ASPPGGLAEPPGSAGPQAGPTVVPGSATPMETGIAET(UniMod:21)PEGR	T104	O60341	KDM1A	0.03877	-0.35275	0	Dyngo internalization inhibitor	Danuglipron
ASPRPWT(UniMod:21)PEDPWSLYGPSPGGR	T226	Q14934	NFATC4	0.310237	0.291393	0	Dyngo internalization inhibitor	Danuglipron
ASPS(UniMod:21)PQPSSQPLQIHR	S146	Q9HC35	EML4	0.0921341	-0.598315	0	Dyngo internalization inhibitor	Danuglipron
ASPVPS(UniMod:21)DPEKPGTPGEGM(UniMod:35)LSSDLDR	S1858	O14686	KMT2D	0.572816	0.105062	0	Dyngo internalization inhibitor	Danuglipron
ASPVPSDPEKPGT(UniMod:21)PGEGM(UniMod:35)LSSDLDR	T1865	O14686	KMT2D	0.561691	-0.173918	0	Dyngo internalization inhibitor	Danuglipron
ASPVPSDPEKPGT(UniMod:21)PGEGMLSSDLDR	T1865	O14686	KMT2D	0.286237	-0.14059	0	Dyngo internalization inhibitor	Danuglipron
ASPVTSPAAAFPTAS(UniMod:21)PANK	S509	Q9UIF9	BAZ2A	0.46654	-0.102919	0	Dyngo internalization inhibitor	Danuglipron
ASPVTTS(UniMod:21)PTAATTQNPVLSK	S42	Q96JN0	LCOR	0.282666	-0.748587	0	Dyngo internalization inhibitor	Danuglipron
ASQEPS(UniMod:21)PKPGTEVIPAAPR	S21	Q96CP2	FLYWCH2	0.0852761	-0.569733	0	Dyngo internalization inhibitor	Danuglipron
ASQFTIVLEDEGSQGT(UniMod:21)DAPTPGNAENEPPEK	T148	P0C1Z6	TFPT	0.156188	0.481641	0	Dyngo internalization inhibitor	Danuglipron
ASQS(UniMod:21)AGDINTIYQPPEPR	S147	Q99759	MAP3K3	0.445079	0.250441	0	Dyngo internalization inhibitor	Danuglipron
ASRDPS(UniMod:21)PIQDGNEDM(UniMod:35)K	S360	Q16566	CAMK4	0.696091	0.0466376	0	Dyngo internalization inhibitor	Danuglipron
ASRDPS(UniMod:21)PIQDGNEDMK	S360	Q16566	CAMK4	0.552132	0.101141	0	Dyngo internalization inhibitor	Danuglipron
ASRVPS(UniMod:21)S(UniMod:21)DEEVVEEPQSR	S1620;S1621	Q9C0C2	TNKS1BP1	0.266991	-1.10441	0	Dyngo internalization inhibitor	Danuglipron
ASS(UniMod:21)EDTLNKPGSTAASGVVR	S55	Q5M775	SPECC1	0.33437	-0.241478	0	Dyngo internalization inhibitor	Danuglipron
ASS(UniMod:21)FADM(UniMod:35)M(UniMod:35)GILK	S238	Q9H019	MTFR1L	0.713594	0.102272	0	Dyngo internalization inhibitor	Danuglipron
ASS(UniMod:21)FADM(UniMod:35)MGILK	S238	Q9H019	MTFR1L	0.185205	-0.163982	0	Dyngo internalization inhibitor	Danuglipron
ASS(UniMod:21)FADMM(UniMod:35)GILK	S238	Q9H019	MTFR1L	0.199448	-0.256491	0	Dyngo internalization inhibitor	Danuglipron
ASS(UniMod:21)FADMMGILK	S238	Q9H019	MTFR1L	0.0855054	-0.638169	0	Dyngo internalization inhibitor	Danuglipron
ASS(UniMod:21)FLDTSK	S1896	Q9Y485	DMXL1	0.808624	-0.0789375	0	Dyngo internalization inhibitor	Danuglipron
ASS(UniMod:21)FSGISILTR	S349	Q9Y2K5	R3HDM2	0.0732149	-0.293354	0	Dyngo internalization inhibitor	Danuglipron
ASS(UniMod:21)FSGISVLTR	S381	Q15032	R3HDM1	0.124437	-0.752973	0	Dyngo internalization inhibitor	Danuglipron
ASS(UniMod:21)HSSQTQGGGSVTK	S404	P02545	LMNA	0.782279	0.0702924	0	Dyngo internalization inhibitor	Danuglipron
ASS(UniMod:21)LDAHEETISIEK	S538	Q8TF05	PPP4R1	0.482763	0.18225	0	Dyngo internalization inhibitor	Danuglipron
ASS(UniMod:21)LGEIDESSELR	S583	Q16513	PKN2	0.066292	0.295597	0	Dyngo internalization inhibitor	Danuglipron
ASS(UniMod:21)LNFLNK	S582	Q9H0B6	KLC2	0.0976973	2.69024	0	Dyngo internalization inhibitor	Danuglipron
ASS(UniMod:21)LSESSPPK	S369	Q9UHB6	LIMA1	0.85001	0.0297256	0	Dyngo internalization inhibitor	Danuglipron
ASS(UniMod:21)PELPVSVENIK	S689	Q969R5	L3MBTL2	0.245443	-0.500383	0	Dyngo internalization inhibitor	Danuglipron
ASS(UniMod:21)PPDRIDIFGR	S77	Q9NWB6	ARGLU1	0.193569	0.566595	0	Dyngo internalization inhibitor	Danuglipron
ASS(UniMod:21)PPPQPQPPPPPAR	S1318	Q9H7P9	PLEKHG2	0.161104	0.21325	0	Dyngo internalization inhibitor	Danuglipron
ASS(UniMod:21)PSDIISSK	S964	Q9ULD9	ZNF608	0.267262	0.329825	0	Dyngo internalization inhibitor	Danuglipron
ASS(UniMod:21)PSLIER	S223	A1L170	C1orf226	0.127207	-0.27661	0	Dyngo internalization inhibitor	Danuglipron
ASS(UniMod:21)PSPLTIGTPESQR	S523	Q9NPI6	DCP1A	0.910662	-0.0287119	0	Dyngo internalization inhibitor	Danuglipron
ASSDLPS(UniMod:21)PLEK	S200	Q9H161	ALX4	0.529879	-0.144373	0	Dyngo internalization inhibitor	Danuglipron
ASSPS(UniMod:21)PLTIGT(UniMod:21)PESQR	S525;T531	Q9NPI6	DCP1A	0.632079	0.369838	0	Dyngo internalization inhibitor	Danuglipron
ASSPS(UniMod:21)PLTIGTPESQR	S525	Q9NPI6	DCP1A	0.409795	-0.420223	0	Dyngo internalization inhibitor	Danuglipron
ASSPSPLTIGT(UniMod:21)PESQR	T531	Q9NPI6	DCP1A	0.262387	-0.273723	0	Dyngo internalization inhibitor	Danuglipron
ASSSGPRS(UniMod:21)PLDQR	S1677	O14646	CHD1	0.291241	-0.63615	0	Dyngo internalization inhibitor	Danuglipron
ASSTST(UniMod:21)PEPTR	T489	Q8N8S7	ENAH	0.405956	-0.312625	0	Dyngo internalization inhibitor	Danuglipron
ASSVGVLS(UniMod:21)PQKK	S497	Q9UGU5	HMGXB4	0.114629	0.302379	0	Dyngo internalization inhibitor	Danuglipron
ASSVSTKES(UniMod:21)PARK	S233	Q13428	TCOF1	0.798204	0.0741818	0	Dyngo internalization inhibitor	Danuglipron
ASSVSTKES(UniMod:21)PAR	S233	Q13428	TCOF1	0.0926793	-0.284046	0	Dyngo internalization inhibitor	Danuglipron
ASVLDTSMSAGSGS(UniMod:21)PSK	S523	Q9UPQ0	LIMCH1	0.638533	-0.197457	0	Dyngo internalization inhibitor	Danuglipron
ASVRGS(UniMod:21)S(UniMod:21)EEDEDARTPDR	S138;S139	Q8NC56	LEMD2	0.0630109	-0.300597	0	Dyngo internalization inhibitor	Danuglipron
ASVRGS(UniMod:21)S(UniMod:21)EEDEDAR	S138;S139	Q8NC56	LEMD2	0.855091	0.376436	0	Dyngo internalization inhibitor	Danuglipron
ASVS(UniMod:21)PM(UniMod:35)DEPVPDSESPIEK	S1378	P46821	MAP1B	0.54569	0.583099	0	Dyngo internalization inhibitor	Danuglipron
ASVSPM(UniMod:35)DEPVPDSES(UniMod:21)PIEK	S1389	P46821	MAP1B	0.913307	0.0138927	0	Dyngo internalization inhibitor	Danuglipron
ASVSPMDEPVPDSES(UniMod:21)PIEK	S1389	P46821	MAP1B	0.746118	-0.0809681	0	Dyngo internalization inhibitor	Danuglipron
ASVSQTS(UniMod:21)PQSASSPR	S647	Q8TDY2	RB1CC1	0.89116	-0.0169748	0	Dyngo internalization inhibitor	Danuglipron
ASVVDPSTESSPAPQEGSEQPAS(UniMod:21)PASPLSSR	S432	Q66K14	TBC1D9B	0.629011	-0.232931	0	Dyngo internalization inhibitor	Danuglipron
ASVVDPSTESSPAPQEGSEQPASPAS(UniMod:21)PLSSR	S435	Q66K14	TBC1D9B	0.0471786	-0.324511	0	Dyngo internalization inhibitor	Danuglipron
ASYDVSDS(UniMod:21)GQLEHVQPWSV	S773	Q01813	PFKP	0.277405	0.13777	0	Dyngo internalization inhibitor	Danuglipron
ASYDVSDSGQLEHVQPWS(UniMod:21)V	S783	Q01813	PFKP	0.837104	0.0256833	0	Dyngo internalization inhibitor	Danuglipron
AT(UniMod:21)EGDVELELETETSGPERPPEKPR	T3	Q9NX55	HYPK	0.0151258	0.640592	0	Dyngo internalization inhibitor	Danuglipron
AT(UniMod:21)GPPVSELITK	T39	P16401	H1-5	0.590263	-0.287761	0	Dyngo internalization inhibitor	Danuglipron
AT(UniMod:21)QQQHDFTLTQTADGR	T2638	P78527	PRKDC	0.156711	0.333435	0	Dyngo internalization inhibitor	Danuglipron
AT(UniMod:21)S(UniMod:21)NVFAM(UniMod:35)FDQSQIQEFK	T19;S20	O14950	MYL12B	0.0213107	-0.41198	0	Dyngo internalization inhibitor	Danuglipron
AT(UniMod:21)S(UniMod:21)NVFAMFDQSQIQEFK	T19;S20	O14950	MYL12B	0.402147	-0.748762	0	Dyngo internalization inhibitor	Danuglipron
AT(UniMod:21)VEC(UniMod:4)VKDQFGFINYEVGDSK	T677	O75534	CSDE1	0.463812	-0.148525	0	Dyngo internalization inhibitor	Danuglipron
ATAPQT(UniMod:21)QHVSPMRQVEPPAK	T129	P29692	EEF1D	0.202224	1.13498	0	Dyngo internalization inhibitor	Danuglipron
ATAPQTQHVS(UniMod:21)PM(UniMod:35)RQVEPPAK	S133	P29692	EEF1D	0.0687558	-0.435159	0	Dyngo internalization inhibitor	Danuglipron
ATAPQTQHVS(UniMod:21)PM(UniMod:35)R	S133	P29692	EEF1D	0.181787	-0.239411	0	Dyngo internalization inhibitor	Danuglipron
ATAPQTQHVS(UniMod:21)PMR	S133	P29692	EEF1D	0.286925	-0.5403	0	Dyngo internalization inhibitor	Danuglipron
ATAQPPTETGES(UniMod:21)S(UniMod:21)QAEENIEAVDETKPK	S202;S203	P17677	GAP43	0.24135	0.635661	0	Dyngo internalization inhibitor	Danuglipron
ATDIPASAS(UniMod:21)PPPVAGVPFFK	S253	Q8N1G0	ZNF687	0.112195	-0.491767	0	Dyngo internalization inhibitor	Danuglipron
ATDLGGTSQAGTS(UniMod:21)QR	S327	Q7Z2W4	ZC3HAV1	0.0669706	0.227021	0	Dyngo internalization inhibitor	Danuglipron
ATDSDLSS(UniMod:21)PR	S358	Q9BRD0	BUD13	0.827232	-0.0632214	0	Dyngo internalization inhibitor	Danuglipron
ATEDGEEDEVS(UniMod:21)AGEK	S1435	Q9BXW9	FANCD2	0.606095	-0.208302	0	Dyngo internalization inhibitor	Danuglipron
ATENDIANFFS(UniMod:21)PLNPIR	S216	P31942	HNRNPH3	0.550042	-0.502386	0	Dyngo internalization inhibitor	Danuglipron
ATENDIYNFFS(UniMod:21)PLNPVR	S310	P31943	HNRNPH1	0.15439	-0.989655	0	Dyngo internalization inhibitor	Danuglipron
ATEPPS(UniMod:21)PDAGELSLASR	S725	Q8IYB8	SUPV3L1	0.645469	-0.0824481	0	Dyngo internalization inhibitor	Danuglipron
ATESGAQS(UniMod:21)APLPMEGVDISPK	S15	Q02790	FKBP4	0.229822	0.222348	0	Dyngo internalization inhibitor	Danuglipron
ATEVS(UniMod:21)KTPEAR	S70	Q9UNF1	MAGED2	0.857148	0.106435	0	Dyngo internalization inhibitor	Danuglipron
ATFAFTLGS(UniMod:21)AHTPGRPPR	S1031	O95248	SBF1	0.21266	1.36124	0	Dyngo internalization inhibitor	Danuglipron
ATGAALT(UniMod:21)PTEERR	T1346	Q13459	MYO9B	0.0584287	-0.490223	0	Dyngo internalization inhibitor	Danuglipron
ATGAALT(UniMod:21)PTEER	T1346	Q13459	MYO9B	0.841318	0.0367042	0	Dyngo internalization inhibitor	Danuglipron
ATGEPGTFVC(UniMod:4)TSHLPAAASAS(UniMod:21)PK	S249	Q8IY33	MICALL2	0.417653	-0.611371	0	Dyngo internalization inhibitor	Danuglipron
ATGPEAAGGGGAGGGGGGY(UniMod:21)RPIIQSPGYK	Y380	Q9ULL5	PRR12	0.10937	-0.3509	0	Dyngo internalization inhibitor	Danuglipron
ATGPVLISTADFEGPM(UniMod:35)PSAPPEAES(UniMod:21)PLASTSK	S2203	Q8NFC6	BOD1L1	0.546338	0.102274	0	Dyngo internalization inhibitor	Danuglipron
ATGSAGLLGDPEC(UniMod:4)EGS(UniMod:21)PPEHSPEQGR	S1061	Q5TH69	ARFGEF3	0.0688625	0.356746	0	Dyngo internalization inhibitor	Danuglipron
ATIS(UniMod:21)DEEIER	S199	Q9UQN3	CHMP2B	0.441789	-0.108725	0	Dyngo internalization inhibitor	Danuglipron
ATLGPTPTT(UniMod:21)PPQPPDPSQPPPGPM(UniMod:35)QH	T109	O60927	PPP1R11	0.0895735	1.04844	0	Dyngo internalization inhibitor	Danuglipron
ATLLEDQQDPS(UniMod:21)PSS	S978	Q9HC35	EML4	0.525026	0.108448	0	Dyngo internalization inhibitor	Danuglipron
ATLPS(UniMod:21)PDKLPGFK	S835	P22314	UBA1	0.855705	-0.156865	0	Dyngo internalization inhibitor	Danuglipron
ATLSSTSGLDLM(UniMod:35)SESGEGEIS(UniMod:21)PQR	S1026	Q8WWI1	LMO7	0.350288	-0.161758	0	Dyngo internalization inhibitor	Danuglipron
ATLSSTSGLDLMSESGEGEIS(UniMod:21)PQR	S1026	Q8WWI1	LMO7	0.804423	-0.108857	0	Dyngo internalization inhibitor	Danuglipron
ATLTAS(UniMod:21)PLGAS	S951	Q13111	CHAF1A	0.309149	-0.198637	0	Dyngo internalization inhibitor	Danuglipron
ATLVES(UniMod:21)STSGFTPGGGGSSVSM(UniMod:35)IASR	S677	P49321	NASP	0.00302336	-0.469608	0	Dyngo internalization inhibitor	Danuglipron
ATM(UniMod:35)AQNENVVVQPVVAENIPVIPLSDS(UniMod:21)PPPSR	S613	P30414	NKTR	0.856155	-0.0846068	0	Dyngo internalization inhibitor	Danuglipron
ATNES(UniMod:21)EDEIPQLVPIGKK	S361	O76021	RSL1D1	0.353977	0.600862	0	Dyngo internalization inhibitor	Danuglipron
ATNES(UniMod:21)EDEIPQLVPIGK	S361	O76021	RSL1D1	0.586015	-0.0830286	0	Dyngo internalization inhibitor	Danuglipron
ATPELGSSENSASS(UniMod:21)PPR	S1032	Q9BX63	BRIP1	0.782718	-0.0416092	0	Dyngo internalization inhibitor	Danuglipron
ATPGAPALTSMT(UniMod:21)PTAVER	T586	P54198	HIRA	0.20683	-0.17108	0	Dyngo internalization inhibitor	Danuglipron
ATQAS(UniMod:21)QEY	S140	P16104	H2AX	0.028052	0.912582	1	Dyngo internalization inhibitor	Danuglipron
ATQQQHDFTLT(UniMod:21)QTADGR	T2647	P78527	PRKDC	0.671655	-0.177699	0	Dyngo internalization inhibitor	Danuglipron
ATS(UniMod:21)FEESERK	S949	Q52LW3	ARHGAP29	0.492779	0.300859	0	Dyngo internalization inhibitor	Danuglipron
ATS(UniMod:21)FSSAGEVPKPRPPSTR	S64	O15231	ZNF185	0.0653634	0.399106	0	Dyngo internalization inhibitor	Danuglipron
ATS(UniMod:21)FSSAGEVPK	S64	O15231	ZNF185	0.459002	0.244043	0	Dyngo internalization inhibitor	Danuglipron
ATS(UniMod:21)GSSLPVGINR	S311	Q13905	RAPGEF1	0.0960132	0.217045	0	Dyngo internalization inhibitor	Danuglipron
ATS(UniMod:21)NVFAM(UniMod:35)FDQSQIQEFK	S20	O14950	MYL12B	0.643176	0.150037	0	Dyngo internalization inhibitor	Danuglipron
ATS(UniMod:21)NVFAMFDQSQIQEFK	S20	O14950	MYL12B	0.922472	-0.0458879	0	Dyngo internalization inhibitor	Danuglipron
ATS(UniMod:21)PSSSVSGDFDDGHHSVSTPGPSR	S10	Q86U86	PBRM1	0.341276	-0.151678	0	Dyngo internalization inhibitor	Danuglipron
ATS(UniMod:21)TSDMLLK	S142	Q9NW64	RBM22	0.102482	0.399212	0	Dyngo internalization inhibitor	Danuglipron
ATS(UniMod:21)VGDQLEAPAR	S46	Q9NTI2	ATP8A2	0.830242	-0.0380703	0	Dyngo internalization inhibitor	Danuglipron
ATSEIFHSQS(UniMod:21)FLATGSNLR	S434	Q9P0V9	SEPTIN10	0.124201	0.463986	0	Dyngo internalization inhibitor	Danuglipron
ATSEVPGS(UniMod:21)QASPNPVPGDGLHR	S425	Q96GM8	TOE1	0.294149	-0.29751	0	Dyngo internalization inhibitor	Danuglipron
ATSEVPGSQAS(UniMod:21)PNPVPGDGLHR	S428	Q96GM8	TOE1	0.805895	-0.112989	0	Dyngo internalization inhibitor	Danuglipron
ATSGSS(UniMod:21)LPVGINR	S314	Q13905	RAPGEF1	0.644475	-0.102977	0	Dyngo internalization inhibitor	Danuglipron
ATSS(UniMod:21)TQSLAR	S1853	Q14980	NUMA1	0.113072	3.14295	0	Dyngo internalization inhibitor	Danuglipron
ATSSS(UniMod:21)SGSLSATGR	S421	Q03252	LMNB2	0.466371	0.188011	0	Dyngo internalization inhibitor	Danuglipron
ATSSSNPSS(UniMod:21)PAPDWYK	S1996	P46100	ATRX	0.337853	0.252446	0	Dyngo internalization inhibitor	Danuglipron
ATSSSSGS(UniMod:21)LSATGR	S424	Q03252	LMNB2	0.318624	-0.234323	0	Dyngo internalization inhibitor	Danuglipron
ATSVALPGWS(UniMod:21)PSETRSSFMSR	S360	Q16513	PKN2	0.0335828	1.05177	1	Dyngo internalization inhibitor	Danuglipron
ATSVALPGWS(UniMod:21)PSETR	S360	Q16513	PKN2	0.0177517	-0.387011	0	Dyngo internalization inhibitor	Danuglipron
ATT(UniMod:21)PASTANSDVATIPTDTPLKEENEGFVK	T276	O60271	SPAG9	0.121715	-0.279436	0	Dyngo internalization inhibitor	Danuglipron
ATT(UniMod:21)PASTANSDVATIPTDTPLK	T276	O60271	SPAG9	0.422011	0.786989	0	Dyngo internalization inhibitor	Danuglipron
ATT(UniMod:21)PPNQGRPDS(UniMod:21)PVYANLQELK	T231;S240	Q8IWW6	ARHGAP12	0.222299	-0.23272	0	Dyngo internalization inhibitor	Danuglipron
ATT(UniMod:21)PPNQGRPDSPVYANLQELK	T231	Q8IWW6	ARHGAP12	0.172432	0.372316	0	Dyngo internalization inhibitor	Danuglipron
ATTPASTANSDVAT(UniMod:21)IPTDTPLKEENEGFVK	T287	O60271	SPAG9	0.800955	-0.0950472	0	Dyngo internalization inhibitor	Danuglipron
ATTPPNQGRPDS(UniMod:21)PVYANLQELK	S240	Q8IWW6	ARHGAP12	0.263699	0.225821	0	Dyngo internalization inhibitor	Danuglipron
ATTPQLTDVSEDLDQQS(UniMod:21)LPSEPEETLSR	S344	Q8NC44	RETREG2	0.367485	0.387572	0	Dyngo internalization inhibitor	Danuglipron
ATVNLLGEEKKS(UniMod:21)T	S188	Q00765	REEP5	0.586392	-0.158765	0	Dyngo internalization inhibitor	Danuglipron
ATVPAGEGVS(UniMod:21)LEEAK	S506	P49418	AMPH	0.154481	0.237065	0	Dyngo internalization inhibitor	Danuglipron
ATVT(UniMod:21)PS(UniMod:21)PVK	T179;S181	Q9H1E3	NUCKS1	0.760901	-0.097383	0	Dyngo internalization inhibitor	Danuglipron
ATVTPS(UniMod:21)PVK	S181	Q9H1E3	NUCKS1	0.147514	-0.170015	0	Dyngo internalization inhibitor	Danuglipron
AVAAAAAAAVT(UniMod:21)PAAIAAATTTLAQEEPVAAPEPK	T846	Q8IYB3	SRRM1	0.385296	0.633514	0	Dyngo internalization inhibitor	Danuglipron
AVAEEDNGSIGEETDSS(UniMod:21)PGR	S668	Q13586	STIM1	0.645356	0.119022	0	Dyngo internalization inhibitor	Danuglipron
AVAGVM(UniMod:35)ITAS(UniMod:21)HNR	S175	Q6PCE3	PGM2L1	0.290829	0.214334	0	Dyngo internalization inhibitor	Danuglipron
AVAGVMITAS(UniMod:21)HNR	S175	Q6PCE3	PGM2L1	0.753677	-0.0932079	0	Dyngo internalization inhibitor	Danuglipron
AVAS(UniMod:21)PEATVSQTDENK	S498	Q641Q2	WASHC2A	0.319639	0.645983	0	Dyngo internalization inhibitor	Danuglipron
AVDKPPS(UniMod:21)PSPIEM(UniMod:35)K	S86	Q9H165	BCL11A	0.0942069	-0.360105	0	Dyngo internalization inhibitor	Danuglipron
AVDKPPS(UniMod:21)PSPIEMK	S86	Q9H165	BCL11A	0.615844	-0.273012	0	Dyngo internalization inhibitor	Danuglipron
AVDS(UniMod:21)S(UniMod:21)SEEIEVEVPVVDRR	S635;S636	Q9Y6X4	FAM169A	0.880034	-0.131227	0	Dyngo internalization inhibitor	Danuglipron
AVDS(UniMod:21)SSEEIEVEVPVVDRR	S635	Q9Y6X4	FAM169A	0.847741	0.0395397	0	Dyngo internalization inhibitor	Danuglipron
AVEES(UniMod:21)S(UniMod:21)DEERQR	S142;S143	Q9BW71	HIRIP3	0.278722	-0.78574	0	Dyngo internalization inhibitor	Danuglipron
AVEFSSGAKS(UniMod:21)PSK	S1360	P25054	APC	0.217137	-0.550456	0	Dyngo internalization inhibitor	Danuglipron
AVEQEDELS(UniMod:21)DVS(UniMod:21)QGGSK	S265;S268	O60271	SPAG9	0.954007	-0.0085205	0	Dyngo internalization inhibitor	Danuglipron
AVEQEDELS(UniMod:21)DVSQGGSK	S265	O60271	SPAG9	0.625003	0.0544522	0	Dyngo internalization inhibitor	Danuglipron
AVEQEDELSDVS(UniMod:21)QGGSK	S268	O60271	SPAG9	0.0651961	0.298918	0	Dyngo internalization inhibitor	Danuglipron
AVEQEDELSDVSQGGS(UniMod:21)K	S272	O60271	SPAG9	0.631338	-0.136262	0	Dyngo internalization inhibitor	Danuglipron
AVET(UniMod:21)PPLSSVNLLEGLSR	T390	Q14C86	GAPVD1	0.805723	0.0646359	0	Dyngo internalization inhibitor	Danuglipron
AVFGESGGGGGSGEDEQFLGFGS(UniMod:21)DEEVR	S153	Q03164	KMT2A	0.13215	0.877803	0	Dyngo internalization inhibitor	Danuglipron
AVGAQASVGS(UniMod:21)RS(UniMod:21)EGEGEAASADDGSLNTSGAGPK	S47;S49	Q9NWV8	BABAM1	0.606853	-0.135941	0	Dyngo internalization inhibitor	Danuglipron
AVGMPS(UniMod:21)PVS(UniMod:21)PK	S1055;S1058	Q9UHB7	AFF4	0.603232	-0.130175	0	Dyngo internalization inhibitor	Danuglipron
AVGMPS(UniMod:21)PVSPK	S1055	Q9UHB7	AFF4	0.476266	-0.103471	0	Dyngo internalization inhibitor	Danuglipron
AVHIS(UniMod:21)IMEGLESLR	S375	Q7Z6J6	FRMD5	0.207778	0.526402	0	Dyngo internalization inhibitor	Danuglipron
AVIT(UniMod:21)PDFEK	T610	Q5QJE6	DNTTIP2	0.604234	-0.163761	0	Dyngo internalization inhibitor	Danuglipron
AVIVSS(UniMod:21)PK	S1401	Q14966	ZNF638	0.41459	0.246116	0	Dyngo internalization inhibitor	Danuglipron
AVLS(UniMod:21)PGSVFSPGR	S43	P27987	ITPKB	0.649488	-0.452465	0	Dyngo internalization inhibitor	Danuglipron
AVLSDS(UniMod:21)PQLSEGK	S552	Q7Z4H7	HAUS6	0.152812	-0.187636	0	Dyngo internalization inhibitor	Danuglipron
AVPALGKS(UniMod:21)PPHHSGFQQYQQADASK	S781	Q92540	SMG7	0.65858	-0.321637	0	Dyngo internalization inhibitor	Danuglipron
AVPALGKSPPHHSGFQQY(UniMod:21)QQADASK	Y791	Q92540	SMG7	0.370396	-0.109909	0	Dyngo internalization inhibitor	Danuglipron
AVPAPSPGPTHNS(UniMod:21)PELGRPPAAGVLAPDMSDKDK	S1068	Q6ZRV2	FAM83H	0.010115	0.568673	0	Dyngo internalization inhibitor	Danuglipron
AVPIGT(UniMod:21)PPK	T194	Q86TB9	PATL1	0.0550705	-0.134894	0	Dyngo internalization inhibitor	Danuglipron
AVPM(UniMod:35)APAPAS(UniMod:21)PGSSNDSSAR	S759	Q66K74	MAP1S	0.112807	1.27053	0	Dyngo internalization inhibitor	Danuglipron
AVPMAPAPAS(UniMod:21)PGSSNDSSARS(UniMod:21)QER	S759;S770	Q66K74	MAP1S	0.329698	0.470164	0	Dyngo internalization inhibitor	Danuglipron
AVPMAPAPAS(UniMod:21)PGSSNDSSAR	S759	Q66K74	MAP1S	0.560678	-0.255275	0	Dyngo internalization inhibitor	Danuglipron
AVPPVS(UniMod:21)PELR	S416	Q96JM3	CHAMP1	0.326312	-0.27327	0	Dyngo internalization inhibitor	Danuglipron
AVPS(UniMod:21)PTTGEEGSVHSR	S1233	Q5SYE7	NHSL1	0.25079	-0.137584	0	Dyngo internalization inhibitor	Danuglipron
AVPVES(UniMod:21)PVQKV	S427	Q8TB61	SLC35B2	0.940558	0.0155167	0	Dyngo internalization inhibitor	Danuglipron
AVPVES(UniMod:21)PVQK	S427	Q8TB61	SLC35B2	0.387818	-0.230425	0	Dyngo internalization inhibitor	Danuglipron
AVQAQGGES(UniMod:21)QQEAQR	S1582	Q14980	NUMA1	0.384876	0.178312	0	Dyngo internalization inhibitor	Danuglipron
AVQLMQQVASNGATLPSALSAS(UniMod:21)K	S261	Q9UQB8	BAIAP2	0.464986	-0.240287	0	Dyngo internalization inhibitor	Danuglipron
AVQQHQHGYDS(UniMod:21)DEEVDSELGTWEHQLR	S485	Q8IWZ8	SUGP1	0.611557	-0.42245	0	Dyngo internalization inhibitor	Danuglipron
AVRPEVNTVAS(UniMod:21)SDEVC(UniMod:4)DGDREK	S458	O75151	PHF2	0.971443	0.0278342	0	Dyngo internalization inhibitor	Danuglipron
AVRPT(UniMod:21)RLSLEGLPSLPSMHEYPLPPEPK	T891	Q9Y4H2	IRS2	0.90235	0.0514854	0	Dyngo internalization inhibitor	Danuglipron
AVS(UniMod:21)EEQQPALK	S166	Q8NE71	ABCF1	0.996117	-0.00137864	0	Dyngo internalization inhibitor	Danuglipron
AVS(UniMod:21)ILPLLGHGVPR	S181	Q9Y2W2	WBP11	0.445226	0.221865	0	Dyngo internalization inhibitor	Danuglipron
AVS(UniMod:21)LDSPVSVGSSPPVK	S857	Q9Y6Q9	NCOA3	0.292359	-0.405391	0	Dyngo internalization inhibitor	Danuglipron
AVS(UniMod:21)PAPQSSSR	S742	Q9P275	USP36	0.0589975	-0.229345	0	Dyngo internalization inhibitor	Danuglipron
AVS(UniMod:21)PLDPSK	S1032	Q14865	ARID5B	0.0373087	-0.515562	0	Dyngo internalization inhibitor	Danuglipron
AVS(UniMod:21)PLLLTTTNSSEGLSMGNYIGLINR	S83	P19525	EIF2AK2	0.617178	-0.24053	0	Dyngo internalization inhibitor	Danuglipron
AVS(UniMod:21)PPHLDGPPS(UniMod:21)PR	S518;S527	P29590	PML	0.497475	-0.145628	0	Dyngo internalization inhibitor	Danuglipron
AVS(UniMod:21)PPHLDGPPSPR	S518	P29590	PML	0.780412	-0.166707	0	Dyngo internalization inhibitor	Danuglipron
AVS(UniMod:21)PTEPTPR	S564	Q6PJI9	WDR59	0.179172	0.278914	0	Dyngo internalization inhibitor	Danuglipron
AVS(UniMod:21)REDSARPGAHAK	S84	Q13151	HNRNPA0	0.644099	-0.0686789	0	Dyngo internalization inhibitor	Danuglipron
AVS(UniMod:21)VSSMSEFQR	S1385	Q9Y4B5	MTCL1	0.645959	0.160822	0	Dyngo internalization inhibitor	Danuglipron
AVSETPAVPPVS(UniMod:21)EDEDDDDDDATPPPVIAPRPEHTK	S174	Q13153	PAK1	0.40356	-0.768198	0	Dyngo internalization inhibitor	Danuglipron
AVSPPHLDGPPS(UniMod:21)PR	S527	P29590	PML	0.0774201	-0.737322	0	Dyngo internalization inhibitor	Danuglipron
AVT(UniMod:21)HTSPEDVSFAESR	T802	Q9BTW9	TBCD	0.669791	0.187845	0	Dyngo internalization inhibitor	Danuglipron
AVT(UniMod:21)LHDQGTAQWADLSSQFYLR	T100	P22314	UBA1	0.803574	-0.0475838	0	Dyngo internalization inhibitor	Danuglipron
AVT(UniMod:21)PENHESMTSIFPSAAVGLK	T1210	Q86UW6	N4BP2	0.224501	-0.47419	0	Dyngo internalization inhibitor	Danuglipron
AVT(UniMod:21)PPVKDDNEDVFSAR	T878	Q5VT06	CEP350	0.491397	-0.123983	0	Dyngo internalization inhibitor	Danuglipron
AVT(UniMod:21)PVPTKTEEVSNLK	T526	Q6PKG0	LARP1	0.92841	0.139006	0	Dyngo internalization inhibitor	Danuglipron
AVT(UniMod:21)PVPTK	T526	Q6PKG0	LARP1	0.381744	-0.253507	0	Dyngo internalization inhibitor	Danuglipron
AVT(UniMod:21)PVSQGSNSSSADPK	T315	O00512	BCL9	0.560153	0.0678425	0	Dyngo internalization inhibitor	Danuglipron
AVTGQTTQVS(UniMod:21)PPVIAGR	S264	Q6MZP7	LIN54	0.347045	-0.256433	0	Dyngo internalization inhibitor	Danuglipron
AVTIANS(UniMod:21)PSKPSEK	S203	Q8NEF9	SRFBP1	0.0954172	0.548349	0	Dyngo internalization inhibitor	Danuglipron
AVTPPM(UniMod:35)PLLTPAT(UniMod:21)PGGLPPAAAVAAAAATAK	T314	Q9UHX1	PUF60	0.69976	0.253475	0	Dyngo internalization inhibitor	Danuglipron
AVTPPMPLLTPAT(UniMod:21)PGGLPPAAAVAAAAATAK	T314	Q9UHX1	PUF60	0.204686	-1.2802	0	Dyngo internalization inhibitor	Danuglipron
AVTSGHYVLS(UniMod:21)ESQSELEEK	S1086	Q9NQV6	PRDM10	0.763522	-0.287991	0	Dyngo internalization inhibitor	Danuglipron
AVTSGHYVLSES(UniMod:21)QSELEEK	S1088	Q9NQV6	PRDM10	0.291072	0.567089	0	Dyngo internalization inhibitor	Danuglipron
AVTSGLPGDTALLLPPS(UniMod:21)PRPSPR	S336	Q6W2J9	BCOR	0.999322	-0.000244169	0	Dyngo internalization inhibitor	Danuglipron
AVTTVTQSTPVPGPSVPPPEELQVS(UniMod:21)PGPR	S1507	P51610	HCFC1	0.0261694	-0.155294	0	Dyngo internalization inhibitor	Danuglipron
AVVVS(UniMod:21)PKEENK	S340	O75909	CCNK	0.140492	-0.263744	0	Dyngo internalization inhibitor	Danuglipron
AWLDEDS(UniMod:21)NLSPSPLR	S127	Q9C086	INO80B	0.350821	-0.220728	0	Dyngo internalization inhibitor	Danuglipron
AYHELLEAS(UniMod:21)LLR	S66	Q9Y6J0	CABIN1	0.939228	0.00599842	0	Dyngo internalization inhibitor	Danuglipron
AYHEQLTVAEIT(UniMod:21)NAC(UniMod:4)FEPANQMVK	T292	Q9BQE3	TUBA1C	0.884781	-0.0953167	0	Dyngo internalization inhibitor	Danuglipron
AYILVT(UniMod:21)PLK	T653	Q6P0N0	MIS18BP1	0.11982	-0.483243	0	Dyngo internalization inhibitor	Danuglipron
AYQHGGVTGLS(UniMod:21)QY	S1127	Q92900	UPF1	0.65046	0.128777	0	Dyngo internalization inhibitor	Danuglipron
AYS(UniMod:21)FC(UniMod:4)GTVEYMAPEVVNR	S227	P51812	RPS6KA3	0.711258	-0.06804	0	Dyngo internalization inhibitor	Danuglipron
AYS(UniMod:21)GSDLPSSSSGGANGTAGGGGGAR	S19	Q8NHG8	ZNRF2	0.405972	0.327286	0	Dyngo internalization inhibitor	Danuglipron
AYS(UniMod:21)PEYR	S266	Q9UDY2	TJP2	0.629603	-0.141078	0	Dyngo internalization inhibitor	Danuglipron
AYS(UniMod:21)QEEITQGFEETGDTLYAPYSTHFQLQNQPPQK	S301	Q8NFJ5	GPRC5A	0.457359	-0.513872	0	Dyngo internalization inhibitor	Danuglipron
AYSS(UniMod:21)PSTTPEAR	S420	Q9UPU9	SAMD4A	0.537857	-0.150647	0	Dyngo internalization inhibitor	Danuglipron
AYT(UniMod:21)HQVVTR	T170	P50613	CDK7	0.892165	-0.203908	0	Dyngo internalization inhibitor	Danuglipron
AYT(UniMod:21)PVVVTQWYR	T583	Q9UQ88	CDK11A	0.262946	-0.256488	0	Dyngo internalization inhibitor	Danuglipron
C(UniMod:4)ALSS(UniMod:21)PSLAFTPPIK	S259	Q8NFH5	NUP35	0.27305	-0.250225	0	Dyngo internalization inhibitor	Danuglipron
C(UniMod:4)APSAGSPAAAVGRES(UniMod:21)PGAAATSSSGPQAQQHR	S69	Q7L2J0	MEPCE	0.14196	0.420974	0	Dyngo internalization inhibitor	Danuglipron
C(UniMod:4)DSSPDS(UniMod:21)AEDVRK	S138	P02765	AHSG	0.894064	0.0882068	0	Dyngo internalization inhibitor	Danuglipron
C(UniMod:4)GLGQENS(UniMod:21)DNEHLVENEVSLLLEESDLRR	S634	P46100	ATRX	0.731936	-0.391163	0	Dyngo internalization inhibitor	Danuglipron
C(UniMod:4)HAEHT(UniMod:21)PEEEIDHTGAK	T545	O95757	HSPA4L	0.531613	0.16847	0	Dyngo internalization inhibitor	Danuglipron
C(UniMod:4)MVEVPQELETSTGHS(UniMod:21)LEK	S471	Q32MZ4	LRRFIP1	0.258167	-0.633312	0	Dyngo internalization inhibitor	Danuglipron
C(UniMod:4)PARPPPSGS(UniMod:21)QGLLEEMLAASSSK	S1452	Q9C0C2	TNKS1BP1	0.64922	-0.206856	0	Dyngo internalization inhibitor	Danuglipron
C(UniMod:4)QVS(UniMod:21)AS(UniMod:21)ELHTSGILGPETLR	S3249;S3251	P58107	EPPK1	0.878155	-0.032772	0	Dyngo internalization inhibitor	Danuglipron
C(UniMod:4)RS(UniMod:21)PGM(UniMod:35)LEPLGSSR	S2132	Q9UQ35	SRRM2	0.610373	0.194032	0	Dyngo internalization inhibitor	Danuglipron
C(UniMod:4)RS(UniMod:21)PGMLEPLGSSR	S2132	Q9UQ35	SRRM2	0.380437	-0.35748	0	Dyngo internalization inhibitor	Danuglipron
C(UniMod:4)SGPGLS(UniMod:21)PGMVR	S1459	P21333	FLNA	0.440618	-0.327003	0	Dyngo internalization inhibitor	Danuglipron
DAAAHLQTSHKPSAEDAEGQS(UniMod:21)PLS(UniMod:21)QK	S113;S116	Q96F24	NRBF2	0.738266	0.289132	0	Dyngo internalization inhibitor	Danuglipron
DAAAHLQTSHKPSAEDAEGQS(UniMod:21)PLSQK	S113	Q96F24	NRBF2	0.0513167	-0.115809	0	Dyngo internalization inhibitor	Danuglipron
DADLS(UniMod:21)PVNASIIK	S483	O75970	MPDZ	0.799854	0.18073	0	Dyngo internalization inhibitor	Danuglipron
DADS(UniMod:21)QNPDAPEGKR	S402	P53621	COPA	0.985309	-0.00331837	0	Dyngo internalization inhibitor	Danuglipron
DADS(UniMod:21)QNPDAPEGK	S402	P53621	COPA	0.452737	-0.0471054	0	Dyngo internalization inhibitor	Danuglipron
DADSSISVLEIHS(UniMod:21)QK	S524	Q96T23	RSF1	0.0338426	0.246002	0	Dyngo internalization inhibitor	Danuglipron
DAELQDQEFGKRDS(UniMod:21)LGTYSSR	S872	Q9C0C2	TNKS1BP1	0.529933	0.146955	0	Dyngo internalization inhibitor	Danuglipron
DAENHEAQLKNGS(UniMod:21)LDSPGK	S136	Q9Y266	NUDC	0.41621	0.109404	0	Dyngo internalization inhibitor	Danuglipron
DAEPPS(UniMod:21)PTPAGPPR	S54	O43306	ADCY6	0.425156	-0.0950143	0	Dyngo internalization inhibitor	Danuglipron
DAEYIYPSLES(UniMod:21)DDDDPALK	S857	Q9UPP1	PHF8	0.411641	0.655934	0	Dyngo internalization inhibitor	Danuglipron
DAGGPRPES(UniMod:21)PVPAGRAS(UniMod:21)LEEPPDGPSAGQATGPGEGR	S16;S24	Q9BVG9	PTDSS2	0.185739	-0.154007	0	Dyngo internalization inhibitor	Danuglipron
DAGGPRPES(UniMod:21)PVPAGRASLEEPPDGPSAGQATGPGEGR	S16	Q9BVG9	PTDSS2	0.0991064	0.626283	0	Dyngo internalization inhibitor	Danuglipron
DAGGPRPES(UniMod:21)PVPAGR	S16	Q9BVG9	PTDSS2	0.069091	-0.406897	0	Dyngo internalization inhibitor	Danuglipron
DAGGPRPESPVPAGRAS(UniMod:21)LEEPPDGPSAGQATGPGEGR	S24	Q9BVG9	PTDSS2	0.277293	0.201109	0	Dyngo internalization inhibitor	Danuglipron
DAHLLVES(UniMod:21)KNLDFQKT(UniMod:21)VQLTSSELESTLETLK	S648;T656	P42704	LRPPRC	0.137204	-0.601523	0	Dyngo internalization inhibitor	Danuglipron
DALAALETPGRPS(UniMod:21)QQK	S853	Q92547	TOPBP1	0.817225	-0.0751558	0	Dyngo internalization inhibitor	Danuglipron
DALFAS(UniMod:21)QEK	S66	P40855	PEX19	0.151475	0.265561	0	Dyngo internalization inhibitor	Danuglipron
DALGDSLQVPVS(UniMod:21)PSSTTSSR	S152	Q9Y2D5	AKAP2	0.690904	-0.270405	0	Dyngo internalization inhibitor	Danuglipron
DALQLRS(UniMod:21)QDPT(UniMod:21)PPSAPQEATEGSK	S770;T774	Q9UPN7	PPP6R1	0.201141	0.243828	0	Dyngo internalization inhibitor	Danuglipron
DALQLRS(UniMod:21)QDPTPPSAPQEATEGSK	S770	Q9UPN7	PPP6R1	0.715003	0.0564409	0	Dyngo internalization inhibitor	Danuglipron
[truncated: 23,918 more rows]

## Sheet: mock transfection
Modified.sequence	Phospho.site	Protein.Ids	Genes	p.value	log2.foldchange	passed.all.criteria	experiment	comparison to vehicle
[truncated: 24,069 more rows]
