# Supplementary material for: GLP-1R signaling neighborhoods associate with the susceptibility to adverse drug reactions of incretin mimetics
Source: Nat Commun. 2023 Oct 9;14:6243. doi: 10.1038/s41467-023-41893-4 (PMC10562414; doi:10.1038/s41467-023-41893-4)
Supplement: Supplementary file 11 — Supplementary Data 7 [file 41467_2023_41893_MOESM11_ESM.xlsx]

## Sheet: info
Column name
Modified.sequence
Phospho.site
Protein.Ids
Genes

## Sheet: exp2_normalized_data
Modified.sequence	Phospho.site	Protein.Ids	Genes	GLP_Vehicle_repA	GLP_Vehicle_repB	GLP_Vehicle_repC	GLP_Danuglipron_repA	GLP_Danuglipron_repB	GLP_Danuglipron_repC	GLP_Semaglutide_repA	GLP_Semaglutide_repB	GLP_Semaglutide_repC	Dyngo_Vehicle_repA	Dyngo_Vehicle_repB	Dyngo_Vehicle_repC	Dyngo_Danuglipron_repA	Dyngo_Danuglipron_repB	Dyngo_Danuglipron_repC	Dyngo_Semaglutide_repA	Dyngo_Semaglutide_repB	Dyngo_Semaglutide_repC	Untransfected_Vehicle_repA	Untransfected_Vehicle_repB	Untransfected_Vehicle_repC	Untransfected_Danuglipron_repA	Untransfected_Danuglipron_repB	Untransfected_Danuglipron_repC	Untransfected_Semaglutide_repA	Untransfected_Semaglutide_repB	Untransfected_Semaglutide_repC
GFGFVT(UniMod:21)Y(UniMod:21)ATVEEVDAAMNARPHK	T16;Y17	A0A2R8Y4L2	HNRNPA1L3	19.0688	19.3923	19.1117	19.7599	19.5414	18.9976	19.1467	19.4573	18.498	19.0752	18.9276	18.444	18.7837	19.2144	18.9646	18.9223	17.9121	18.9082	18.7489	18.3449	18.3196	18.3006	18.8257	18.7717	19.0645	18.8108	18.7666
NQGGYGGSSSSSS(UniMod:21)YGSGR	S268	A0A2R8Y4L2	HNRNPA1L3	21.3685	19.4411	21.8407	21.3998	20.8212	21.6946	21.0266	21.3819	21.4897	21.2992	20.9392	20.6253	21.1836	20.7051	21.0053	21.1876	20.8011	21.0425	20.4926	21.0102	20.7763	20.5458	21.0652	20.9693	21.0236	20.9695	21.0619
RPPES(UniMod:21)PPIVEEWNSR	S36	A0A3B3IU46	RAMACL	22.6655	22.8777	22.9325	22.7294	22.8975	22.6581	22.8025	22.8003	22.833	22.965	22.9032	22.8416	22.7325	22.1761	22.9211	22.6913	22.7453	22.707	22.6267	22.5194	22.6232	22.7576	22.7518	22.6645	22.9524	22.8608	22.7927
RKS(UniMod:21)DGIYIINLK	S43	A0A8I5KQE6	RPSA2	20.996	21.154	21.1257	21.0285	21.3985	21.1814	21.222	21.1224	21.1378	20.9126	20.8967	21.0724	21.0418	20.1965	21.2806	20.8983	20.971	21.0435	20.6473	20.855	20.6049	20.8622	20.7918	21.011	21.2852	20.9237	20.9624
MLISAVS(UniMod:21)PEIR	S71	A0AVK6	E2F8	18.5277	19.1836	18.5988	18.6091	18.581	19.039	18.8812	18.4725	18.0628	18.1086	18.3779	18.1236	17.6865	18.0696	18.166	17.9433	17.98	16.9493	20.0385	20.0644	20.0574	19.9982	19.991	19.9596	20.2041	20.1053	20.1174
NLPIMSTAS(UniMod:21)VEIDDALYSR	S36	A0AVT1	UBA6	20.9467	20.8536	21.2999	20.8178	21.3502	20.7625	20.8047	21.2502	21.824	20.8895	20.9282	21.0194	20.9887	21.2795	20.6805	20.8126	21.1582	21.2282	20.6709	20.5658	18.4088	20.5542	20.4926	18.5335	18.2668	19.9155	20.0002
EPTPSIASDIS(UniMod:21)LPIATQELR	S761	A0FGR8	ESYT2	18.7802	20.1067	18.6664	19.9024	20.0998	20.1362	18.4092	18.7308	20.2844	20.1884	19.4701	20.0087	20.2338	20.2645	18.41	20.3472	20.3977	19.3995	18.3731	19.1503	19.2964	18.434	19.2966	18.5609	18.627	18.8048	18.8959
SHMS(UniMod:21)GSPGPGGSNTAPSTPVIGGSDKPGMEEK	S691	A0FGR8	ESYT2	20.7814	21.0244	20.5531	21.668	21.5346	22.0316	20.7256	21.2561	20.8848	20.1768	19.1161	19.9123	19.973	20.7854	19.8441	20.0862	20.7501	20.5564	21.3362	20.9928	20.0965	20.7187	20.3867	20.5061	20.5581	20.7469	20.6977
SSS(UniMod:21)SLLASPGHISVK	S738	A0FGR8	ESYT2	23.8788	23.6918	23.0486	23.7104	23.7806	23.6755	23.7751	23.653	23.6902	23.4922	22.7783	23.7192	23.7522	23.5696	23.7817	24.0043	23.9569	24.2383	20.8655	20.5862	19.9772	20.3856	20.2316	20.0319	20.076	20.0407	19.9624
SSSS(UniMod:21)LLASPGHISVK	S739	A0FGR8	ESYT2	21.2703	21.9469	21.4827	21.1559	22.4209	21.5447	22.4469	21.1641	21.7631	22.5914	21.2695	21.6538	21.7585	21.4514	21.5845	22.6902	21.9121	21.911	22.6071	21.6416	22.4001	23.2679	23.1281	22.7876	21.3762	22.2148	21.279
NRHS(UniMod:21)PDHPGM(UniMod:35)GSSQASSSSSLR	S226	A0JLT2	MED19	21.8797	21.6995	21.7908	21.7125	21.6523	21.4359	21.3266	21.661	21.816	23.2646	23.0141	23.2002	22.9793	22.7257	23.0443	23.1446	23.1497	22.8337	20.8835	20.7057	18.8874	21.247	21.5657	20.8732	21.7842	21.615	21.186
NRHS(UniMod:21)PDHPGMGSSQASSSSSLR	S226	A0JLT2	MED19	24.0908	24.4311	24.1732	24.2247	24.0848	24.2738	22.0886	23.8748	23.7358	22.4104	22.4528	22.4806	21.1813	21.9833	22.5337	22.2097	22.1197	22.4406	24.1214	23.7897	22.6471	24.1535	23.0448	22.6619	24.1789	24.4069	24.0827
SMS(UniMod:21)VDLSHIPLK	S935	A0JNW5	BLTP3B	18.5096	18.3488	19.1935	19.6959	19.6454	19.7355	20.279	19.2548	18.7577	19.8015	19.7769	19.4401	19.652	18.8087	20.1684	19.7538	19.6615	19.5405	19.3189	18.9383	19.3939	19.4802	19.0138	19.6633	19.582	19.5087	19.7662
DPTQHKEDEGEIQPENKEDS(UniMod:21)IENVR	S619	A0MZ66	SHTN1	24.0106	23.9557	21.4443	20.1137	23.7953	23.5077	20.0281	20.1019	19.9759	22.9969	21.1863	21.0215	20.7007	23.4387	21.2198	22.9963	20.2286	20.2272	21.4439	21.8226	21.3937	20.0491	21.3228	20.371	23.199	21.2515	21.4129
EDEGEIQPENKEDS(UniMod:21)IENVR	S619	A0MZ66	SHTN1	16.8403	20.4213	19.8052	18.1093	19.6928	20.2913	19.4453	19.5851	19.745	20.4381	20.6937	20.6877	21.2616	20.9606	21.0196	20.8309	20.1509	20.032	20.2766	19.2957	19.7516	18.923	19.4366	18.493	19.0886	19.1268	19.1501
EKAT(UniMod:21)QPETTEEVTDLKR	T394	A0MZ66	SHTN1	19.8412	19.9291	20.2745	19.5603	19.5966	19.1482	19.6327	19.6134	19.7729	18.7854	18.7021	18.763	18.6872	18.8913	19.4078	19.0644	19.2871	19.2571	18.1053	19.2152	18.9935	18.1603	19.1662	18.0728	18.5637	18.3735	18.738
KVTAEADSSSPT(UniMod:21)GILATSESK	T496	A0MZ66	SHTN1	20.471	20.3985	20.2395	20.9466	20.9587	20.4367	20.8093	20.6573	20.1751	20.9642	21.0985	20.3522	20.3439	22.2132	20.5059	20.2601	20.4126	20.3444	20.285	20.4501	20.1559	20.2694	20.4162	20.4084	20.6067	20.2023	20.277
S(UniMod:21)M(UniMod:35)PVLGSVSSVTK	S506	A0MZ66	SHTN1	21.1936	20.9312	21.4097	21.5367	21.1115	20.6097	21.2241	21.5803	22.1938	21.7881	21.7762	22.1357	22.4831	22.107	21.8829	22.5336	22.6672	22.7242	19.9347	19.8806	20.3901	20.0196	20.5144	20.3405	20.33	20.2026	20.6184
S(UniMod:21)MPVLGSVSSVTK	S506	A0MZ66	SHTN1	22.8949	23.0769	23.0339	22.7237	22.7995	22.6959	22.9009	22.8923	22.8729	21.0667	21.0378	21.3154	20.8304	20.5997	21.5031	21.1034	21.5111	21.024	23.0411	22.8922	23.148	23.1302	23.142	23.0752	22.9907	23.039	23.0236
TLEAEFNSPSPPT(UniMod:21)PEPGEGPR	T537	A0MZ66	SHTN1	18.8641	19.0498	19.3206	18.9773	18.8061	19.3709	19.4786	19.9463	18.6213	20.2239	20.5204	20.0002	19.9944	19.5686	19.4346	19.8117	19.9995	19.6878	19.5407	19.3002	19.4837	19.4234	19.5504	19.7229	19.5551	19.7851	19.7674
TPPDTTFPEPTC(UniMod:4)LSAS(UniMod:21)PPNAPPR	S591	A1A4S6	ARHGAP10	21.0602	21.0306	20.5104	20.8121	21.0073	20.9224	21.1208	20.7476	20.8659	20.9354	20.7731	20.5576	20.9263	20.6357	20.9274	21.0701	20.7102	20.9848	19.0182	20.0942	19.7797	20.4042	20.207	20.4465	20.4019	20.0921	20.1783
ASS(UniMod:21)PSLIER	S223	A1L170	C1orf226	20.904	20.7413	20.8285	20.6318	20.2925	20.4939	20.8242	20.7112	20.6108	20.8692	20.9185	21.0705	20.903	20.4503	20.6751	20.8455	20.9537	20.7125	21.7502	21.6834	21.7111	21.5928	21.8684	21.4885	21.8103	21.8382	21.6819
PVAPGSAPLGSGEPGGPGLWVGS(UniMod:21)SQHLK	S47	A1L170	C1orf226	21.5407	21.4395	21.2281	20.8109	21.2196	21.1763	20.4238	21.1364	20.8307	21.7406	21.3609	20.9285	21.1633	21.2069	21.4308	21.3788	21.2295	21.1947	21.1734	21.4618	21.4539	21.6191	21.7159	21.4666	21.3571	21.1737	21.1836
GPLS(UniMod:21)PFNSR	S76	A1L390	PLEKHG3	21.5009	21.5715	21.6056	21.2095	21.1641	21.0975	21.5623	21.1853	21.2169	20.6999	20.9639	20.9291	20.8682	20.6575	20.7007	20.4451	20.5672	20.4998	22.7122	22.1957	22.4311	22.3802	22.214	22.4945	22.7369	22.7483	22.5599
KES(UniMod:21)IIKSEGELLER	S528	A1X283	SH3PXD2B	19.2933	20.2052	19.7876	20.8345	20.9046	20.9517	21.118	21.3533	21.1281	19.6188	19.9397	19.7861	19.0478	17.2733	17.8987	17.6628	18.0178	18.722	19.4832	19.3607	19.5435	18.5884	18.7806	18.0634	18.0595	17.8565	18.2059
NSGEPLPPKPGPGS(UniMod:21)PSHPGALDLDGVSR	S291	A1X283	SH3PXD2B	22.0131	20.8131	20.5273	20.8027	20.5699	21.7303	20.6389	21.9286	20.7285	20.7258	20.665	21.7668	20.7306	21.6175	21.8015	20.6851	20.7328	21.4309	19.8605	19.8613	19.7929	20.0892	20.3299	20.3011	20.2388	20.1701	20.2437
PGPGSPS(UniMod:21)HPGALDLDGVSR	S293	A1X283	SH3PXD2B	20.89	21.1637	20.8667	19.8652	20.4285	20.8383	20.5888	20.6221	20.3999	20.7875	21.1582	20.9467	20.9475	20.5708	20.7778	21.0268	20.6085	20.9647	20.5794	19.7135	20.2805	20.3381	20.7811	20.5371	20.7808	20.7758	20.6426
QEEEARQAAAAS(UniMod:21)AAEAGIATTGTEDS(UniMod:21)DDALLK	S727;S741	A2A3N6	PIPSL	19.5943	19.2865	19.9526	19.5946	19.4547	19.3257	18.8989	19.5916	20.0615	18.8076	18.6839	18.9657	18.8943	19.1407	18.9058	18.9223	18.9939	19.0768	18.0373	19.2152	18.6779	18.4979	18.1649	18.0728	18.3336	18.3735	18.3989
GNIYYQSYEHRS(UniMod:21)PS(UniMod:21)PNIR	S78;S80	A2AJT9	BCLAF3	20.7145	21.0183	20.1742	20.9528	20.3287	20.4523	20.9803	20.7995	19.9626	20.5064	20.3965	21.057	20.5079	20.8529	20.7197	20.5527	20.4699	20.172	19.9458	19.4455	20.2128	19.363	19.7274	19.8858	20.4019	19.8884	20.0359
LPDVKPS(UniMod:21)PINLR	S402	A2AJT9	BCLAF3	19.7784	20.1917	19.569	19.9068	19.9657	20.0523	20.2883	19.8509	19.2716	19.8186	20.1235	19.9537	19.9961	19.306	19.5739	19.8024	19.6629	19.542	20.7977	20.8126	20.9326	21.16	21.0781	21.2588	21.3266	21.312	21.2948
SPLGEAPEPDS(UniMod:21)DAEVAEAAK	S62	A2RU67	FAM234B	19.6662	18.5433	18.5941	19.1433	19.1448	19.371	19.5025	19.0613	18.4404	20.9585	21.1075	21.0913	20.9386	20.7042	20.9812	21.1005	20.8185	20.6605	20.3048	20.4029	20.8412	20.8294	20.5383	20.5514	20.5406	20.6605	20.5845
SPLGEAPEPDS(UniMod:21)DAEVAEAAKPHLSEVTTEGYPSEPLGGLEQK	S62	A2RU67	FAM234B	22.6411	21.9088	21.2877	22.3173	22.7394	22.7755	21.7777	22.8977	21.955	22.7973	23.5402	23.2076	22.9695	22.8364	23.1999	22.7372	22.1415	22.126	24.0952	23.8772	23.8948	23.7563	23.994	23.9808	23.766	23.6985	23.9932
KKS(UniMod:21)IDPDSIQSALLASGLGSK	S794	A3KN83	SBNO1	18.4894	20.5522	20.0089	22.1585	22.2183	20.7977	21.8378	22.1141	22.2593	18.7646	19.0672	20.5978	20.132	19.7028	20.0035	20.1773	20.2672	20.1511	18.837	19.5004	18.8061	19.5592	18.4347	18.6164	17.5923	18.905	17.5241
VPVPES(UniMod:21)PAFSR	S158	A4D1S0	KLRG2	22.7435	22.7724	22.7813	21.992	22.481	22.1393	22.6154	22.346	22.1766	22.427	22.3868	22.5288	22.2759	21.9448	22.003	22.2528	22.3002	22.3104	23.2106	22.7398	22.8861	22.6488	22.7079	22.9052	23.3002	23.277	23.119
S(UniMod:21)Y(UniMod:21)ELPDGQVITIGNER	S939;Y940	A5A3E0	POTEF	21.6919	21.8537	21.3606	21.3099	21.5379	21.2637	21.6414	21.3769	21.265	22.2733	21.5276	21.0688	21.0821	20.498	21.2386	21.1189	21.1624	21.1115	20.4471	20.5268	20.4941	20.6476	20.7171	20.6037	20.7975	20.8373	20.7105
EGPGALGGEPSPPT(UniMod:21)HSPSR	T180	A5PL33	KRBA1	21.5929	21.6126	21.7386	21.6233	21.3124	21.6613	21.4432	21.5582	21.6848	21.7018	21.7666	21.7153	21.6824	20.6157	21.6142	21.4416	21.5967	21.7005	21.7558	21.5923	21.8288	21.6556	21.449	21.9234	21.8794	22.0021	21.7921
ELQVPEENRADS(UniMod:21)QDEK	S340	A5YM69	ARHGEF35	19.9438	20.0767	20.133	20.1275	20.0696	19.86	19.8763	20.3682	20.4837	19.3886	19.667	19.7262	19.9448	19.0431	19.9754	19.8397	20.0213	20.087	19.4991	19.3714	19.6118	18.923	19.4186	19.2398	19.2686	19.4857	19.3895
KAS(UniMod:21)LLPLQR	S405	A6NCL7	ANKRD33B	19.0081	19.6477	19.2654	20.1314	20.0815	20.2011	20.1716	20.3771	20.3598	18.0901	18.2329	17.8553	19.1284	17.7801	18.9277	19.0745	19.0842	18.7912	17.8149	17.2923	17.8571	17.6749	17.2942	17.5342	17.6714	17.3525	17.4906
(UniMod:1)AFS(UniMod:21)QVQC(UniMod:4)LDDNHVNWR	S4	A6ND36	FAM83G	17.9382	19.2673	17.0875	17.8603	19.2741	19.018	19.8808	18.785	19.8884	17.4301	18.3673	17.6412	17.0689	17.2235	17.7061	18.2625	17.3559	16.9493	19.6361	19.5036	19.8641	19.7207	20.6754	19.9717	19.9463	20.0252	20.1459
EGSES(UniMod:21)QAEEMNEAGPPLEANTETRPEK	S550	A6NDB9	PALM3	20.7375	20.0075	20.1837	20.9595	20.4834	20.1851	20.4514	20.7715	19.842	19.9629	20.0988	20.1765	20.0136	20.0732	19.3334	20.2123	19.7414	19.696	18.9289	19.0918	18.8287	19.3369	19.4186	18.8631	18.6496	18.8994	18.9496
ERGDES(UniMod:21)PLGAEGAK	S375	A6NDB9	PALM3	19.3045	19.2829	19.3656	19.2654	19.4027	19.4828	19.0825	19.2577	19.4014	19.4211	19.3904	19.3696	19.4238	19.0325	19.3747	19.1682	19.311	19.2109	19.203	19.0496	19.1897	19.4268	19.0757	19.2834	19.2486	19.3612	19.3899
GAGS(UniMod:21)LELPAWVK	S260	A6NDB9	PALM3	18.1147	18.3302	18.2068	18.3222	18.5296	18.166	18.1416	18.0808	18.2379	18.7424	18.6018	18.5306	18.6242	17.8048	18.577	18.759	18.6456	19.04	16.6522	16.3955	16.4919	16.8244	18.2064	16.659	17.7898	16.6197	16.9422
PGTGRDEAEMS(UniMod:21)PVVER	S420	A6NDB9	PALM3	19.3829	18.7006	18.6337	19.0478	18.9732	18.9035	19.597	18.9382	18.7665	19.3226	19.0429	19.6481	19.0588	18.738	18.9614	18.4021	18.7203	19.2125	19.7423	19.7048	19.9941	19.5688	19.586	19.7404	20.1603	19.912	19.8795
NGPSSS(UniMod:21)PFSSPASSR	S19	A6NF01	POM121B	21.5165	21.3667	21.8687	21.5588	21.5393	21.5417	21.5728	21.7575	21.8524	20.9896	20.9041	21.5097	21.5314	21.2512	21.2784	21.5735	21.6348	21.6566	20.438	20.5259	20.6785	20.7662	20.6058	20.3063	20.6672	20.6626	20.439
(UniMod:1)AALHTT(UniMod:21)PDSPAAQLER	T7	A6NFI3	ZNF316	19.6359	19.4988	19.3679	19.4676	19.6065	19.488	19.4284	19.4022	19.489	19.8963	19.4473	19.6837	19.6622	19.1656	19.7859	19.822	19.8227	19.624	19.0913	18.4309	18.6779	18.4979	19.6662	18.6489	18.5637	18.8263	18.8462
(UniMod:1)AALHTTPDS(UniMod:21)PAAQLER	S10	A6NFI3	ZNF316	23.886	23.8002	23.4996	23.9341	23.9627	24.1777	23.9728	23.8161	23.4709	23.9013	23.9203	23.819	23.7232	23.1339	23.818	23.901	23.9854	23.6777	24.5255	24.67	24.4096	24.7336	24.828	24.5508	24.737	24.6005	24.6219
GGDAKS(UniMod:21)PVLQEK	S112	A6NFI3	ZNF316	21.5497	21.6522	21.5615	21.69	21.6477	21.6424	21.6046	21.5843	21.6758	20.8524	21.0958	20.9438	21.1286	21.4662	21.1467	20.9615	21.1217	21.1069	21.2109	20.789	21.1307	21.1919	21.3527	21.4755	21.6711	21.5691	21.4745
AEPAS(UniMod:21)PAQDAQEPPAPPPPLPPYASC(UniMod:4)SPR	S281	A6NGB9	WIPF3	22.25	22.2477	22.2713	22.1923	22.1153	21.944	22.0296	21.9174	22.0179	20.735	21.6241	21.6529	20.7364	21.0031	21.7389	21.0373	20.9248	21.4099	21.3314	21.4195	21.3896	21.4427	21.5287	21.7865	21.8329	21.4925	21.7178
TISGPLIPPAS(UniMod:21)PR	S149	A6NGB9	WIPF3	22.0002	21.8465	22.1174	21.585	21.4852	21.3574	21.4177	21.7214	21.7072	21.2397	21.3403	21.5251	21.386	20.4637	20.8365	21.284	21.3996	20.8607	22.3359	22.3324	22.3462	22.5062	22.5591	22.4605	22.4882	22.537	22.5282
(UniMod:1)AAADGGGPGGAS(UniMod:21)VGTEEDGGGVGHR	S13	A6NHR9	SMCHD1	22.3519	22.3061	21.2305	21.0789	22.2974	22.1636	22.1414	20.9369	21.0367	22.1633	22.059	21.0885	21.0549	20.811	21.2628	21.0551	22.3393	21.1946	20.9564	19.0229	16.6598	20.4099	19.3156	19.7187	20.7846	20.3228	20.0378
(UniMod:1)AAADGGGPGGASVGTEEDGGGVGHRTVY(UniMod:21)LFDRR	Y29	A6NHR9	SMCHD1	19.8039	20.6712	20.4072	19.8553	19.3432	20.1754	19.5709	19.5502	20.2442	19.9558	21.3687	19.9988	19.9494	18.7161	21.1871	19.9828	20.4282	19.977	20.1401	19.9633	20.0437	19.817	19.8665	19.9002	18.9645	18.784	20.3948
AALAATGAASGGGGGGGGAGSRSSIDSQASLSGPLS(UniMod:21)GGAPGAGAR	S191	A6NKD9	CCDC85C	20.6319	20.2467	20.9543	19.926	19.7798	19.7273	19.6779	20.3144	20.405	20.5598	21.6947	20.7061	20.6215	20.5457	20.6875	20.4413	20.4672	20.2572	21.0808	21.1714	21.2231	20.8879	21.0825	21.2104	21.2588	21.0779	21.0489
S(UniMod:21)LDDLSAPPHHR	S246	A6NKD9	CCDC85C	23.1627	23.3631	22.6532	23.3368	22.5209	23.0128	23.0843	22.2368	22.5536	22.6484	22.4501	22.3041	22.0385	21.3211	22.3663	21.7139	22.2952	22.1548	23.2441	23.0056	23.3736	23.4566	23.6216	23.5049	23.5747	23.5692	23.4008
TLEEVVMAEEEDEGTDRPGS(UniMod:21)PA	S402	A6NKF1	SAC3D1	20.1861	20.4467	20.3463	19.8063	20.7	20.5375	20.8861	20.5236	20.2356	19.3035	20.1134	19.8626	19.4707	19.608	19.9597	19.5245	18.6191	19.4909	22.5761	21.8664	22.3004	21.4701	21.6451	21.7477	21.6992	21.6766	21.7097
AVVS(UniMod:21)PPKFVFGSESVK	S1535	A6NKT7	RGPD3	20.4258	21.8345	21.5085	21.1683	21.3014	20.9651	20.6602	21.2678	21.6925	19.897	19.0619	19.5333	17.3033	19.3201	19.3349	19.4144	17.8014	17.456	19.1861	18.286	18.2832	18.2316	18.9627	18.9006	18.9015	19.1901	18.522
DSLITPHVS(UniMod:21)R	S1479	A6NKT7	RGPD3	22.4076	22.2608	22.4845	22.4412	22.3289	22.4727	22.6602	22.2738	22.0763	22.2987	22.3781	22.3621	22.5816	21.8103	22.3109	22.3596	22.6015	22.4542	22.0305	22.0772	21.5613	21.6409	21.7726	21.7784	21.5628	21.5037	21.6997
LLLDIPLQT(UniMod:21)PHK	T1178	A6NKT7	RGPD3	22.8214	23.1279	22.976	22.8719	22.8251	22.6689	22.8838	22.8041	22.9171	23.6282	23.5703	23.4087	23.3939	22.9603	23.8017	23.4705	23.4866	23.7186	21.6816	21.5321	21.4465	21.5722	21.7675	21.8461	22.0925	21.645	21.8719
SNNS(UniMod:21)ETSSVAQSGSESK	S1583	A6NKT7	RGPD3	18.2188	19.7866	19.468	21.032	19.1056	19.3792	20.011	17.9857	19.8122	20.3111	19.7133	20.9934	20.4007	17.9873	18.1206	18.7649	19.0945	19.7265	19.0913	18.1754	19.1704	18.7855	18.4463	18.6888	18.5944	18.6925	18.7552
STS(UniMod:21)GEGFQFGK	S980	A6NKT7	RGPD3	21.9202	21.8876	21.9766	21.9381	21.8691	21.6778	21.7628	21.6247	21.6937	22.0785	21.7196	22.0723	22.0284	21.8274	22.1871	22.0651	22.1198	22.3603	19.8931	21.0376	21.4421	20.5856	20.1692	21.0253	21.2059	20.9816	20.8367
T(UniMod:21)PPRWAEDQNSLLK	T800	A6NKT7	RGPD3	21.8599	21.897	21.597	21.6103	21.8696	21.6283	21.4666	21.5556	21.1496	21.2706	21.2455	21.6492	21.1526	20.6995	21.5904	21.5121	21.4456	21.552	21.724	21.3935	21.5067	21.3279	21.4928	21.4126	21.7442	21.8366	21.3474
(UniMod:1)STVHEILC(UniMod:4)KLS(UniMod:21)LEGDHSTPPSAYGSVK	S12	A6NMY6	ANXA2P2	20.2446	20.1067	20.4543	20.6757	20.7213	20.3532	20.0961	20.609	21.008	20.8931	20.4639	20.932	21.0325	20.8877	21.3891	20.546	21.6993	20.7664	19.7704	19.4047	19.6539	19.2424	19.9089	19.8858	19.7216	19.8921	19.7306
SAPAAATAAPPPSTLNNTSGSLLNAVDGGPSHFLASAT(UniMod:21)AAARAQR	T363	A6NNC1	NA	21.4193	21.4077	21.5762	21.3721	21.4703	21.4643	21.2681	21.3845	21.3817	21.2514	20.8466	21.1116	21.0439	21.0692	20.6214	20.2071	20.5311	21.0937	20.9564	19.5921	20.0906	19.803	19.8805	20.4465	20.3599	20.1601	20.3517
EAES(UniMod:21)C(UniMod:4)DC(UniMod:4)LQGFQLTHSLGGGTGSGM(UniMod:35)GTLLISK	S126	A6NNZ2	TUBB8B	22.1214	22.2955	22.5812	22.4493	21.3364	22.2954	22.2234	22.5248	22.8306	21.7947	21.2427	21.4243	20.8881	21.7141	21.7866	21.4309	21.3411	21.0863	19.8931	20.9189	21.2542	20.7528	20.7163	20.9076	20.8286	21.1638	20.9883
EAES(UniMod:21)C(UniMod:4)DC(UniMod:4)LQGFQLTHSLGGGTGSGMGTLLISK	S126	A6NNZ2	TUBB8B	23.5587	23.6061	24.0661	23.6592	24.0382	23.8531	23.144	24.1292	24.3517	21.4527	21.7666	21.5333	21.2834	20.6766	21.8706	21.2437	21.3016	21.1084	22.2018	21.5967	21.2494	21.2948	21.4291	21.6996	21.6209	21.6496	21.4889
GWGS(UniMod:21)PGRPK	S1130	A7E2V4	ZSWIM8	21.0251	21.15	21.2136	20.9481	20.4246	20.6253	20.6412	20.9397	20.3975	21.1939	21.6776	21.1586	20.8717	20.3484	20.7271	21.0859	21.0176	20.5867	21.4708	21.4512	21.8045	22.5029	21.2208	21.6311	22.3368	21.7732	21.4178
HTGMASIDSSAPETTSDSS(UniMod:21)PTLSR	S1156	A7E2V4	ZSWIM8	22.3349	22.3631	22.4637	22.1121	21.8907	21.7755	21.8575	21.3729	22.1666	19.8734	20.0235	20.3963	20.7586	21.0747	20.5435	20.4651	21.2287	21.0378	20.4444	19.6312	20.0951	20.3476	20.6397	20.5135	20.444	20.722	20.4155
KQS(UniMod:21)AGPNS(UniMod:21)PTGGGGGGGSGGTR	S48;S53	A7E2V4	ZSWIM8	18.8416	19.2588	19.2667	19.4848	19.6767	19.8057	19.4621	19.8463	19.231	18.9153	18.7668	18.4585	18.7753	19.073	18.7672	18.7131	18.6955	18.3719	18.6666	18.7958	18.8396	18.4752	18.2177	18.2587	18.6887	18.4996	18.407
KQSAGPNS(UniMod:21)PTGGGGGGGSGGTR	S53	A7E2V4	ZSWIM8	19.9734	19.5115	20.0149	19.993	19.811	19.5912	19.5968	19.8283	19.9342	20.2781	19.01	19.4173	19.097	20.5743	19.0771	18.9467	19.4519	18.8392	15.9912	18.9392	18.343	18.7782	16.1348	19.9817	18.6432	18.7451	16.1627
NVPESSPHS(UniMod:21)PC(UniMod:4)EGLPSEAALTPRPEGK	S1092	A7E2V4	ZSWIM8	19.9974	19.6586	18.9851	20.8823	20.2177	19.9073	20.2432	19.9185	18.9366	20.6652	18.9955	19.9949	18.5671	19.6742	19.1467	19.8097	18.9837	19.5127	18.4047	18.7603	19.2166	20.9177	18.7806	18.7028	18.5637	18.8422	18.9492
QSAGPNS(UniMod:21)PTGGGGGGGSGGTR	S53	A7E2V4	ZSWIM8	20.0492	19.4741	19.8308	19.687	19.7799	19.5535	19.7293	19.728	19.6687	20.2269	20.0638	20.1707	20.0021	19.9608	20.2876	20.2178	19.9947	20.0976	18.5521	18.8557	19.1787	18.8542	18.5182	18.7333	18.6598	18.8641	18.5027
VVYAFS(UniMod:21)PK	S892	A7KAX9	ARHGAP32	21.4011	21.6595	21.3747	20.986	21.3022	21.2795	21.293	21.2832	21.0223	21.0396	20.8743	20.8214	20.3154	19.8217	20.7071	20.4645	20.4777	20.3895	21.8015	21.5552	21.4051	21.5846	21.536	21.518	21.8514	21.7659	21.7538
KLLS(UniMod:21)PEEPAVSELESVK	S759	A7XYQ1	SOBP	19.0821	19.0319	19.021	19.0021	19.4355	19.2776	19.0236	19.2437	19.2759	17.8756	18.7456	19.4828	18.243	19.4064	18.873	18.7817	18.4525	17.9043	18.6666	16.6793	16.1871	16.9861	17.5171	16.6972	15.9555	17.16	16.9792
RAGS(UniMod:21)PPGPPGAGGQLGFPGVLQGPQDGVIDLTVGHR	S629	A7XYQ1	SOBP	21.0468	20.9559	20.8409	20.8915	20.8481	20.8019	21.0074	20.7827	21.0568	21.4932	21.3116	21.3777	21.2799	21.1204	21.3427	21.2936	21.1995	21.2209	20.8284	20.913	21.0316	20.9859	21.1715	21.0439	21.0321	20.8966	21.077
APPTLQAETATKPQATSAPS(UniMod:21)PAPK	S674	A8CG34	POM121C	20.1812	19.9112	20.2972	19.9174	20.1426	20.2151	20.2872	20.0499	20.3402	20.5374	20.6467	20.7704	20.5918	20.559	20.5655	20.653	20.7529	20.691	19.6482	19.6255	19.4308	19.6814	19.9401	19.7167	19.8448	19.7656	19.6938
GLNSQSS(UniMod:21)DDHLNKR	S358	A8CG34	POM121C	19.9424	20.317	19.9464	21.9449	21.8508	19.5844	20.0591	19.5222	19.8408	21.8333	19.9861	19.726	21.6419	19.2222	19.6469	19.2463	19.4735	21.7814	19.5265	19.2195	19.7516	19.3369	19.4813	19.8154	19.455	19.3673	19.5377
HDS(UniMod:21)SGSGHSAFEPLVASGVPASFVPK	S322	A8CG34	POM121C	19.563	19.6727	18.7764	20.2061	19.6376	19.4982	20.1779	19.5798	19.1126	19.8621	20.0844	19.8805	19.4507	19.6742	20.4207	19.8243	20.593	20.198	19.5265	18.942	19.5435	18.924	19.6662	18.6888	19.2362	18.9641	19.3024
PLSS(UniMod:21)FVQK	S81	A8CG34	POM121C	17.9472	19.6705	18.3179	17.508	18.4912	18.7484	17.8586	17.3404	18.4377	18.8606	18.5217	18.9801	18.906	18.5747	19.2164	18.8896	19.0574	19.2795	17.5105	17.6124	17.7008	17.2258	17.653	17.9191	17.533	17.5351	17.7904
SSS(UniMod:21)MSSLTGAYTSGIPSSSR	S370	A8CG34	POM121C	22.4732	22.6689	22.738	22.5796	22.5639	22.6913	22.6247	22.5953	22.7355	21.2828	22.0801	22.02	21.0626	21.3908	21.95	21.7555	21.9302	21.3103	20.7549	20.3566	20.5123	21.2435	21.5162	20.6946	21.0955	20.6461	20.933
QDDSSSSAS(UniMod:21)PSVQGAPR	S345	A8K0Z3	WASHC1	18.6497	19.9665	19.0948	19.1356	18.3777	19.7427	19.0155	18.8557	18.9612	19.341	19.2855	19.024	19.0332	18.6535	19.0965	19.6726	19.255	18.9751	18.8181	19.0241	19.3822	19.4431	19.4116	19.4125	19.3845	19.4172	19.3206
RDS(UniMod:21)LTSPEDELGAEVGDEAGDKK	S789	A8MVW0	FAM171A2	20.0445	19.3418	20.5035	20.2904	20.2006	20.3785	20.3467	19.9112	20.0443	20.146	20.4233	20.5696	20.3971	20.1939	20.2972	20.627	20.5021	20.2647	20.7059	21.1344	20.5811	20.7868	21.0621	20.9145	20.964	20.6909	20.9956
S(UniMod:21)AEGPGGLEPGLEEHR	S446	A8MVW0	FAM171A2	21.2845	21.1871	20.8216	20.8388	20.3697	20.7566	20.8799	20.2931	19.9167	21.2998	21.3195	21.6632	21.4044	20.3642	21.4046	21.0226	21.3086	21.1209	21.8265	21.7096	21.7729	21.5438	21.601	21.7636	22.0136	22.1756	21.851
S(UniMod:21)AEGPGGLEPGLEEHRR	S446	A8MVW0	FAM171A2	21.6881	21.6582	21.8329	21.4528	21.1796	21.4192	21.1118	21.5316	21.2189	21.455	21.2958	21.7254	21.3072	20.9244	21.3152	21.5216	21.3658	21.3502	22.2748	21.9441	22.0292	22.1486	22.4561	22.4522	22.178	22.7112	22.3958
DGVS(UniMod:21)LGAVS(UniMod:21)STEEASR	S22;S27	B2RUZ4	SMIM1	18.7945	21.0163	21.0726	19.6674	19.1769	20.0349	19.5506	19.7347	19.6105	19.3678	19.5255	19.4412	19.6149	19.8149	19.4609	19.2835	19.6738	19.167	19.3664	19.7481	19.4161	20.3004	19.4769	19.1652	19.3192	19.3995	19.4713
QELT(UniMod:21)QIKQKVDS(UniMod:21)LLENLEK	T188;S196	B2RXH8	HNRNPCL2	19.1861	18.9306	18.9214	18.637	18.8676	19.6314	19.3586	19.6701	19.6808	19.6041	19.4438	19.6976	19.497	19.4922	19.6818	19.4366	18.8902	19.3238	18.5034	18.3544	18.5502	18.3507	18.6724	18.8025	18.7648	18.7128	18.3929
QKVDS(UniMod:21)LLENLEK	S196	B2RXH8	HNRNPCL2	19.3522	19.2138	19.428	19.4369	19.4197	19.0749	19.1488	19.3545	19.5049	19.2875	19.1543	19.2776	19.1225	19.3479	19.1405	19.1581	19.393	19.2362	18.0373	19.2152	18.6779	18.4979	19.1662	18.6257	18.5944	18.63	18.5578
FFTTGS(UniMod:21)DSESESSLSGEELVTKPVGGNYGK	S9	B5ME19	EIF3CL	22.0448	21.4285	21.9302	20.7554	21.5781	21.7103	21.5033	21.7462	21.5096	21.2514	21.3465	21.1989	20.9263	21.0692	21.2701	21.2515	21.4666	21.3159	20.6612	21.0067	21.2542	20.5856	20.6326	20.7633	21.0881	20.966	20.7334
QLT(UniMod:21)PPEGSSK	T525	B5ME19	EIF3CL	24.1764	23.5588	24.3501	23.8108	24.1388	24.0171	24.1847	23.9616	24.4399	23.9155	24.0371	24.2109	24.0939	23.7036	24.358	24.0606	24.247	24.3199	21.7679	21.3373	20.3321	20.511	20.4682	21.1162	20.9695	20.1698	20.1978
QLTPPEGSSKS(UniMod:21)EQDQAENEGEDSAVLM(UniMod:35)ER	S533	B5ME19	EIF3CL	19.7058	19.9316	20.1925	19.8569	20.031	19.7001	19.6378	19.8317	19.9251	19.9317	20.4869	20.303	21.0113	19.6225	20.1603	19.6854	20.0698	20.1528	19.8618	19.2195	19.9598	19.5326	19.9099	19.2398	19.4686	19.5738	19.6367
QNPEQS(UniMod:21)ADEDAEK	S166	B5ME19	EIF3CL	20.6469	18.8419	19.2799	19.8972	20.5146	20.7589	20.209	20.4149	19.632	22.002	22.4949	22.1397	22.3556	22.3139	22.4134	22.3027	21.8668	21.7094	23.1209	23.0466	23.5568	22.8237	21.3965	21.7671	21.7698	21.7726	21.9954
QPLLLS(UniMod:21)EDEEDTK	S39	B5ME19	EIF3CL	22.646	21.8311	22.0612	22.747	22.5818	22.768	22.4864	22.6741	22.3377	23.176	23.1955	23.19	23.3541	22.7859	23.275	23.0779	22.9946	22.956	22.52	22.3473	22.5483	22.1985	22.4185	22.5601	22.5413	22.5026	22.4545
QPLLLS(UniMod:21)EDEEDTKR	S39	B5ME19	EIF3CL	26.8216	26.5872	26.6281	26.4944	26.6012	26.4158	26.3259	26.2489	26.4037	26.8346	26.9156	26.6357	26.6769	26.4514	26.8843	26.8092	26.7753	26.4417	26.4245	26.1866	25.9726	26.0842	26.1706	26.083	26.082	26.2521	25.8716
QQQS(UniMod:21)QTAY	S910	B5ME19	EIF3CL	18.5851	18.1839	18.8093	19.2994	18.6565	18.899	18.9206	18.5497	18.9888	19.2241	19.2758	19.1269	19.5162	19.097	19.3314	18.7665	18.939	19.7031	17.9478	18.1535	17.877	18.422	18.7117	17.9191	18.3336	18.1834	18.242
S(UniMod:21)EQDQAENEGEDSAVLMER	S533	B5ME19	EIF3CL	20.1083	20.0773	20.0571	20.3536	19.7049	19.763	19.733	19.5967	19.5568	19.0449	19.5642	20.2462	19.1624	19.6553	19.5414	19.6577	19.4234	18.5748	19.5265	19.2787	19.7038	19.3369	19.6035	19.4985	19.3112	19.4506	19.2823
APPGLTPAPAS(UniMod:21)PPVLPR	S109	C9J069	AJM1	20.8085	21.0605	20.4706	20.7344	20.5973	20.8078	20.6171	20.5868	20.5829	20.6131	20.6011	20.4819	20.6186	20.0292	20.46	20.5382	20.6373	20.3304	20.7301	20.5536	20.4118	20.7463	20.8284	20.7366	20.9114	20.8302	20.9496
S(UniMod:21)PPSSSEIFTPAHEENVR	S21	C9JLW8	MCRIP1	22.143	23.0009	22.4428	22.7997	22.0826	23.1105	23.1546	22.4501	21.7899	23.5594	23.3765	22.3133	23.4626	22.8918	23.3992	23.4085	23.4343	22.2913	23.0857	21.8027	21.8836	21.8861	22.2511	23.1633	21.9689	23.2331	22.0167
APATSAPKGGPATPSSKGDPT(UniMod:21)LPAVT(UniMod:21)PPSPK	T1466;T1471	E9PAV3	NACA	19.1781	19.4681	19.5494	19.2889	18.6637	18.8684	19.4233	19.0003	19.0738	18.0462	18.6414	17.9372	18.1437	17.8892	18.0153	17.477	17.8491	17.4346	19.7664	20.0587	19.8613	20.0982	20.0885	20.062	19.9711	19.8803	19.755
DIELVMS(UniMod:21)QANVSR	S2049	E9PAV3	NACA	20.2017	19.6102	19.485	19.7734	19.9573	19.7026	19.4956	19.863	19.4922	20.7282	20.4724	20.1402	20.7831	19.972	20.6157	20.601	20.5355	20.4801	18.5412	19.2195	19.8986	18.924	19.6666	18.493	19.0886	18.9947	19.0123
GSES(UniMod:21)PNSFLDQESR	S383	G9CGD6	CNK3/IPCEF1	20.314	20.7914	20.3716	20.1649	21.0943	20.5621	20.5293	20.0448	20.1533	20.205	20.042	19.5037	20.1401	19.9116	20.5255	19.6831	20.4251	20.5767	20.6731	20.6493	20.3527	21.3562	21.1088	21.3519	20.6838	21.1457	21.4222
AAS(UniMod:21)AATAAPTATPAAQESGTIPK	S65	O00116	AGPS	21.1055	20.6924	20.8917	20.733	20.7419	20.5969	20.7653	20.9806	21.2278	19.585	20.4773	20.881	20.2843	20.9359	20.7824	21.0987	21.172	21.1463	19.592	19.3039	19.9486	18.9169	19.8234	19.5629	20.2637	20.2124	20.0894
ARPSQFPEQSSSAQQNGSVSDIS(UniMod:21)PVQAAK	S140	O00139	KIF2A	22.2897	22.2857	22.2469	22.2483	22.127	21.8616	21.9821	21.9617	21.9743	22.246	22.2482	22.327	22.2939	21.799	22.2391	22.251	22.1793	22.3317	21.344	21.4042	21.5664	21.599	21.7857	21.4869	21.5057	21.424	21.6436
GS(UniMod:21)YVSIHSSGFR	S37	O00148	DDX39A	21.0794	20.3314	20.5625	20.9923	20.838	20.3836	20.5136	20.536	20.0715	21.8246	21.6829	21.3236	21.4477	21.2266	21.3134	21.7905	21.3734	21.6166	19.4531	19.2103	19.9014	20.1306	20.1252	19.133	19.432	19.7978	19.6809
ERVT(UniMod:21)PPEGYEVVTVFPK	T316	O00151	PDLIM1	19.8137	19.8338	20.0555	19.8286	19.8708	19.7724	19.7031	19.8565	19.9569	19.1526	19.2661	19.396	19.3831	18.8832	19.2941	19.3934	19.3535	19.4204	18.649	18.3719	18.8549	18.705	18.6317	18.8848	18.9703	18.7976	18.9564
S(UniMod:21)EHKVWS(UniMod:21)PLVTEEGKR	S84;S90	O00151	PDLIM1	17.984	17.8804	19.807	17.6409	17.4977	18.4331	19.1848	19.9612	17.5309	19.9629	19.5883	19.6087	18.887	20.2943	20.0156	17.3411	19.3082	20.0249	18.4719	19.1089	17.8423	18.5518	18.4234	18.7536	17.96	17.587	18.3948
SAM(UniMod:35)PFTAS(UniMod:21)PASSTTAR	S130	O00151	PDLIM1	21.0732	20.9661	21.3251	20.9838	20.7679	20.6642	20.6698	20.9119	21.4208	22.2546	22.3215	22.3176	22.539	22.3979	22.0282	22.2449	22.4244	22.5246	21.0095	20.6668	21.2049	20.9796	21.3578	20.9709	21.3234	21.016	21.5591
SAMPFTAS(UniMod:21)PASSTTAR	S130	O00151	PDLIM1	22.5877	22.857	22.6006	22.7581	22.5553	22.8132	22.8201	22.6581	22.6462	21.9026	21.6678	21.7482	21.8413	21.3825	21.7524	21.7787	22.2435	21.3712	23.8558	23.5869	23.5174	23.297	23.5904	23.5819	24.094	23.8675	24.0078
VWS(UniMod:21)PLVTEEGK	S90	O00151	PDLIM1	22.7835	22.755	22.7444	22.6534	22.5762	22.6414	22.5133	22.6098	22.7403	22.6441	22.5398	22.3288	22.2367	21.9315	22.2706	22.2191	22.3376	22.0718	23.878	23.3948	23.8724	23.4172	23.7282	23.6131	23.9012	23.9264	23.9269
VWS(UniMod:21)PLVTEEGKR	S90	O00151	PDLIM1	21.724	22.4517	20.5813	21.762	21.6965	21.7533	22.2027	20.3136	20.4144	21.7932	21.8442	20.4048	21.5213	20.5919	20.6769	21.6346	20.7812	20.7291	22.7296	22.4068	22.5758	21.318	22.7195	22.777	23.2564	23.1509	23.0225
DVES(UniMod:21)PSWR	S408	O00159	MYO1C	21.0413	20.9774	21.1163	21.3264	21.1158	21.1147	20.4782	21.421	20.9957	21.503	20.9678	21.017	21.2799	21.0063	21.1425	21.2847	21.3571	21.4074	20.9255	21.0919	21.0768	21.0597	21.08	21.1562	20.923	20.8669	20.9745
(UniMod:1)MDNLS(UniMod:21)SEEIQQR	S5	O00161	SNAP23	19.8597	19.9577	19.9771	20.0475	19.7745	19.9606	20.305	20.0782	19.9788	19.9084	19.894	20.072	20.0409	19.77	20.1709	18.3027	20.2344	19.8332	20.4967	20.656	20.5891	20.0607	20.19	20.3952	20.8647	21.0166	20.5498
ILGLAIES(UniMod:21)QDAGIK	S34	O00161	SNAP23	20.5946	20.6247	20.634	20.4835	20.5391	20.3665	20.4881	20.3819	20.8207	20.9566	20.8102	20.9157	21.1879	20.6498	21.0216	20.8844	20.9734	21.2543	19.6704	19.0229	17.7003	19.0407	19.7931	19.3792	19.3638	19.4984	19.3644
ITNDAREDEMEENLTQVGS(UniMod:21)ILGNLK	S161	O00161	SNAP23	18.4689	19.626	19.2491	18.5833	20.3163	19.1511	19.124	20.2366	19.6237	17.4537	18.3558	19.7889	19.2602	20.5903	19.2281	19.6925	18.9572	19.2336	17.5512	18.4591	18.7169	18.528	18.4822	18.3758	18.476	18.6193	17.9724
TTWGDGGENS(UniMod:21)PC(UniMod:4)NVVSK	S110	O00161	SNAP23	20.1623	20.2467	19.6068	19.9009	19.6176	20.135	20.1313	19.2129	19.5041	18.4203	19.8346	18.6713	18.1062	18.7582	18.4741	18.1326	18.6461	18.6128	20.5534	21.3472	20.7855	21.3685	21.685	21.1499	21.2939	21.0402	21.328
LLQTTNNS(UniMod:21)PMNSKPQQIK	S580	O00178	GTPBP1	20.2356	20.9478	20.5586	20.2011	20.8539	20.5971	20.4332	20.8566	20.3522	18.5569	19.4985	20.2022	19.8863	19.7464	17.7017	20.2631	19.5485	19.4967	21.3447	19.7765	21.3314	21.5172	20.1029	21.6103	21.888	21.5804	21.2806
SAM(UniMod:35)DSPVPASM(UniMod:35)FAPEPSS(UniMod:21)PGAAR	S25	O00178	GTPBP1	21.8811	21.5904	21.8071	20.8263	21.9571	20.8282	20.9055	20.9476	22.1179	23.2981	23.4135	21.7758	23.4373	23.3226	22.9059	23.3953	23.2924	23.6188	21.7679	20.7747	21.1844	21.7235	21.8864	21.0719	21.2657	21.4284	21.5861
TSSVGNDILGFDSEGNVVNKPDS(UniMod:21)HGGSLEWTK	S230	O00178	GTPBP1	19.4191	19.1718	19.7031	20.6499	19.6986	19.1646	20.6177	19.8094	20.3323	18.978	20.1346	20.2462	19.1624	19.6553	19.5272	19.5468	19.4484	19.0228	19.4991	19.7057	19.5435	19.7196	19.6662	19.7193	19.73	19.7135	19.6771
DGEMDRNFDT(UniMod:21)LDLPK	T642	O00192	ARVCF	18.3776	18.779	18.5693	18.3442	18.7662	18.6782	18.6129	18.9961	18.8034	18.1969	18.5822	17.7148	18.5951	18.9111	18.0211	17.5616	18.3145	18.1582	19.2921	19.0141	19.0373	18.9495	19.1747	19.2191	19.1395	19.2422	19.488
NFDT(UniMod:21)LDLPK	T642	O00192	ARVCF	19.9623	19.8191	19.691	20.0679	19.9353	20.1366	20.3072	20.4075	19.9	20.341	20.4041	20.4536	20.4244	19.3743	20.0188	20.2704	20.3542	20.0353	21.2196	20.9651	21.1721	21.3695	21.1293	21.2414	21.4867	21.4359	21.5619
S(UniMod:21)LAADDEGGPELEPDYGTATR	S267	O00192	ARVCF	19.4666	19.2138	19.6533	19.2878	20.2099	19.8855	19.0498	19.8221	19.5576	21.3482	22.2017	21.6143	21.5392	21.4465	21.5927	20.852	20.8177	20.0771	22.235	22.8444	22.8525	22.6753	23.0105	22.8844	22.595	22.3923	22.8859
INEELES(UniMod:21)QY(UniMod:21)QQSM(UniMod:35)DSK	S82;Y84	O00193	SMAP	18.9056	18.9578	18.8988	18.9116	20.6382	18.9378	21.1015	20.61	18.6851	20.3356	19.6163	19.3892	19.5109	19.4958	19.7321	19.8413	19.5904	19.4093	19.317	16.4878	19.654	17.0396	18.2707	17.1686	18.476	18.2309	17.9201
KINEELES(UniMod:21)QYQQSMDSK	S82	O00193	SMAP	21.5218	18.2864	17.6528	22.6887	22.5615	17.8066	17.5468	20.5391	21.1378	20.4241	20.2664	22.765	19.8779	20.1801	17.8824	22.8292	20.6636	17.8649	22.4363	21.0187	20.3816	21.1454	17.3762	21.2217	21.4748	22.7017	22.8299
RSAS(UniMod:21)PDDDLGSSNWEAADLGNEER	S17	O00193	SMAP	24.6958	23.5462	23.6911	24.5948	24.8505	24.6929	24.3195	25.1531	24.4123	25.2922	26.0733	25.4217	25.2997	25.3505	25.4481	24.7114	24.7624	24.9989	21.5467	20.9413	21.2973	25.8833	20.1932	23.3913	20.0134	21.7293	22.2889
RSAS(UniMod:21)PDDDLGSSNWEAADLGNEERK	S17	O00193	SMAP	24.1223	24.8221	24.2051	24.1791	24.2822	22.0041	23.3747	24.5868	24.6744	23.1441	23.3464	20.9552	23.2179	22.5522	23.2971	22.7126	22.8511	22.9855	24.5533	24.4593	24.2764	24.2793	24.61	24.5091	24.1004	24.2632	24.2142
T(UniMod:21)GEEDKKINEELES(UniMod:21)QYQQSM(UniMod:35)DSK	T69;S82	O00193	SMAP	18.5907	18.5783	19.2039	18.1911	19.0081	20.0232	18.3383	18.5077	20.7166	19.471	19.5049	19.0646	18.9407	20.2187	18.4491	19.1938	19.8587	19.3997	19.1168	18.4591	18.7169	18.9046	18.7789	18.3758	18.6887	18.6193	18.5354
IFLAQKPAPLLES(UniMod:21)PFK	S609	O00203	AP3B1	18.7749	18.5225	18.6954	18.9787	19.1304	18.831	18.796	19.0328	18.9081	17.1835	16.79	17.037	17.1528	15.9833	17.9412	16.6782	17.328	17.2745	18.935	18.5037	18.042	18.1508	18.7763	18.7558	18.3743	18.4667	18.2968
NFYES(UniMod:21)DDDQK	S276	O00203	AP3B1	21.9114	19.2687	19.5991	21.3226	21.9083	21.973	21.5001	22.3267	20.9583	22.8977	23.2493	22.9742	23.1561	22.4686	23.0299	22.8588	22.2148	22.2439	23.4149	23.3743	23.4373	23.4067	23.2108	23.1452	22.9982	22.9848	23.1151
NFYES(UniMod:21)DDDQKEK	S276	O00203	AP3B1	20.2224	20.5473	20.6388	20.9323	21.0351	20.8353	20.3502	21.6864	20.8467	20.9354	20.5049	21.2345	21.3634	21.2409	20.9274	21.0724	20.8927	21.1506	20.0925	20.1082	20.3159	20.423	19.9133	21.0696	20.1703	20.2244	20.151
PAPLLES(UniMod:21)PFK	S609	O00203	AP3B1	21.4881	19.801	20.0843	20.9613	20.9927	21.1778	21.5291	20.5825	19.7694	22.5534	22.3013	22.2452	22.4524	21.828	22.3663	22.3679	22.2314	22.232	22.7281	22.5572	22.5751	22.8291	22.8009	22.7355	22.9251	23.0662	22.8461
S(UniMod:21)ASLLFGMR	S205	O00213	APBB1	20.0925	20.3026	20.1778	20.2495	20.3532	20.1902	20.2033	20.2628	20.0528	19.1817	19.0381	19.4502	19.1139	18.4558	19.4735	19.2048	19.2917	19.3557	20.7773	20.5841	20.8756	20.6165	20.5492	20.6731	20.6118	20.6553	20.5591
NAS(UniMod:21)IHTLLDALER	S424	O00220	TNFRSF10A	14.6972	16.626	18.7423	17.3762	17.2098	16.9143	15.6267	15.7496	16.197	17.0278	16.9511	16.8707	17.3481	15.7577	15.5946	16.3497	15.9347	16.9447	14.8601	16.8315	15.4944	16.93	16.1863	14.565	15.0522	14.9866	14.8496
AQS(UniMod:21)LLSTDR	S14	O00231	PSMD11	21.0377	20.4792	20.6778	21.8302	21.692	21.7942	21.8047	21.9581	21.7239	22.6442	22.4861	22.5533	23.2104	22.4223	22.8715	22.9033	23.0999	23.0971	20.836	20.8484	21.1703	19.9543	21.0079	20.0982	20.6767	20.6493	20.7016
AQS(UniMod:21)LLSTDREASIDILHSIVK	S14	O00231	PSMD11	17.1724	17.285	17.7527	19.5436	19.0374	17.6281	17.886	18.4268	18.2195	17.0777	18.3553	18.3476	18.9631	17.74	17.6427	18.6615	16.9913	18.3456	17.2116	15.9076	17.1555	16.4965	17.3145	16.9584	16.7227	17.1003	17.0256
ANYDVLES(UniMod:21)QK	S46	O00233	PSMD9	20.6825	19.4206	20.2374	20.4721	20.2292	20.2305	20.5419	20.2108	20.2723	20.6086	20.0844	20.593	20.2001	20.3534	20.701	20.8102	20.6342	20.7589	18.9289	19.2957	19.7516	19.029	19.0774	19.0083	18.7722	19.3018	18.9602
PADLPPAAALPQPEVILLDS(UniMod:21)DLDEPIDLR	S467	O00257	CBX4	20.6096	20.4243	20.1077	20.5693	20.8934	20.7734	20.8228	20.7229	20.43	21.4811	21.0116	20.5464	20.766	20.1801	20.6953	21.6201	20.9674	20.5644	21.7388	21.216	22.1026	21.4393	21.516	21.8721	21.4813	20.9471	21.2251
SGEVAEGEARS(UniMod:21)PSHK	S291	O00257	CBX4	16.6797	17.2686	16.5557	17.1336	16.5248	17.1627	17.1155	16.9359	16.7069	17.6314	18.3897	17.456	15.9206	20.6514	17.3907	16.1662	16.1507	16.9829	17.6318	17.7891	17.6459	17.9949	18.3741	17.9438	17.9812	17.9612	18.0441
DFT(UniMod:21)PAELR	T74	O00264	PGRMC1	21.6429	21.5266	21.6894	21.5081	21.6255	21.5062	21.9051	21.462	21.3264	22.1636	21.8294	22.0361	22.1109	21.6349	22.4232	22.1271	22.0426	22.4128	20.7696	20.4439	20.3406	21.0984	20.6148	20.6893	20.5981	16.4941	20.5356
EGEEPTVYS(UniMod:21)DEEEPK	S181	O00264	PGRMC1	21.1641	21.6402	21.8936	20.1644	20.9083	21.4965	20.0996	20.9751	20.1493	23.8463	24.5386	22.689	23.3985	22.7272	21.7118	22.7423	22.2188	21.9096	22.5917	22.1898	24.3737	24.1273	23.7243	23.9035	22.7542	23.1418	24.0516
EGEEPTVYS(UniMod:21)DEEEPKDESAR	S181	O00264	PGRMC1	25.5836	23.7017	23.6128	25.1348	25.9423	24.7498	24.2707	25.7519	24.5517	25.1151	27.6921	26.9836	26.6453	25.6496	27.042	25.2402	25.1896	25.0196	28.1068	21.4727	28.0558	28.1485	27.7544	26.5238	26.4422	27.1224	27.095
GDQPAASGDS(UniMod:21)DDDEPPPLPR	S57	O00264	PGRMC1	27.2134	25.671	26.095	26.7178	26.2414	26.6898	26.5699	26.9062	26.2848	27.136	27.9201	27.6809	27.6214	26.9786	27.7726	27.331	27.0048	27.2346	25.9877	26.3236	26.887	26.6458	26.3232	26.353	26.8109	26.8304	26.7808
IVRGDQPAASGDS(UniMod:21)DDDEPPPLPR	S57	O00264	PGRMC1	24.2565	25.2391	25.1539	24.8915	24.4604	24.6845	24.3511	24.96	25.5878	22.9091	23.5326	22.7087	22.5461	22.6613	22.9184	22.1986	22.2487	22.6648	23.777	23.7665	23.1863	22.9639	23.0447	23.4211	22.3783	22.1923	22.4523
LLKEGEEPTVYS(UniMod:21)DEEEPKDESAR	S181	O00264	PGRMC1	17.9452	22.0743	20.2825	18.919	20.1433	19.7237	19.8377	20.2331	21.6191	18.8579	19.6116	20.4123	18.7461	19.0265	19.2871	17.0872	17.9022	18.0542	17.5105	19.2152	18.8287	18.9406	18.4711	17.8749	18.3336	18.0253	18.6341
DVTNFTVGGFAPM(UniMod:35)S(UniMod:21)PR	S666	O00267	SUPT5H	22.4854	22.2584	22.4681	22.9057	22.5801	22.4707	22.5788	22.824	22.9397	24.1486	24.0192	23.8381	24.0776	23.7386	23.4383	24.0385	24.1246	23.9762	22.7754	22.2783	22.7174	22.8831	23.1302	23.0304	23.0032	23.1033	22.9663
DVTNFTVGGFAPMS(UniMod:21)PR	S666	O00267	SUPT5H	23.0832	23.2462	23.1111	23.415	23.5898	23.6062	23.3201	23.5013	23.4545	22.3145	22.2526	22.3868	22.3413	21.9528	22.1675	22.4934	22.6263	21.8834	24.6297	24.1431	24.4066	24.1934	24.1424	24.4934	24.3152	24.492	24.2657
VILGEDREAT(UniMod:21)GVLLSIDGEDGIVR	T1052	O00267	SUPT5H	20.4268	20.0773	20.3681	20.3536	19.6412	20.4466	20.229	20.0581	19.884	20.7284	20.5069	19.8557	20.3663	22.0418	20.5255	20.2071	20.1178	20.5265	20.8821	20.333	20.6431	19.8624	19.9882	19.8858	20.2929	20.1638	19.7789
VVSISSEHLEPIT(UniMod:21)PTK	T1034	O00267	SUPT5H	22.1493	22.3453	22.3268	22.2453	22.478	22.3784	22.2109	22.2998	22.2652	21.8107	21.627	21.845	21.6889	21.6475	22.0675	21.8715	21.9638	21.6263	21.4196	21.5185	21.1377	21.406	21.6808	21.61	21.9315	21.6298	21.6484
QAPELSLSS(UniMod:21)QDLELVTK	S257	O00273	DFFA	22.6695	21.6752	19.6499	22.1698	22.4604	22.0717	22.2654	22.2539	22.2647	23.2769	23.0835	23.2074	23.1892	22.9676	23.038	23.3455	23.3147	23.4994	20.0555	16.3333	20.3175	21.3838	20.0331	20.8846	21.0548	19.9711	20.7336
SISASKAS(UniMod:21)PPGDLQNPK	S315	O00273	DFFA	24.1503	25.1497	24.9526	24.7935	24.8201	24.6516	24.2214	24.8158	25.0621	19.3871	19.7197	19.5643	19.5499	20.4118	19.7412	19.3594	21.1991	19.8213	22.3211	22.1379	21.6987	20.5538	21.1277	20.9749	22.5557	22.6159	20.9301
ASALSEHISPVVVIPAEASS(UniMod:21)PDSEPVLEK	S320	O00291	HIP1	20.0483	20.0841	21.9036	21.0927	20.6137	20.9704	20.259	21.1013	21.0495	22.2766	22.5655	21.6214	22.686	22.1013	21.4447	22.58	22.3118	21.9867	20.3861	20.9497	20.4447	20.0501	20.7669	20.7293	20.018	20.4503	20.654
TTPATGEQS(UniMod:21)PGAR	S211	O00308	WWP2	21.8346	21.5645	21.8104	21.1914	21.3038	21.6184	21.4436	21.5958	21.2888	21.564	21.3403	21.3558	21.0866	20.6634	20.97	21.2972	21.1956	21.1294	22.3143	22.4016	22.4096	22.2961	22.0344	22.212	22.4475	22.371	22.3555
NILEKHS(UniMod:21)LDASQGTATGPR	S196	O00330	PDHX	21.811	21.6932	21.7394	21.4597	21.5854	22.2647	22.1219	21.5127	20.6514	19.8221	22.0334	20.812	20.9891	21.3805	21.3338	20.747	20.4556	20.7664	22.6628	22.6303	21.3465	21.4331	21.4313	21.954	21.8232	21.7293	21.8649
RPGNFSHS(UniMod:21)LDM(UniMod:35)K	S22	O00400	SLC33A1	22.7552	22.862	20.7341	22.5675	21.2807	21.3816	22.572	22.0635	22.5561	21.4331	21.2117	21.6774	21.0394	20.3613	21.9134	21.189	21.0594	21.144	19.6777	18.6258	19.0607	19.85	19.8313	19.008	19.3992	19.5708	18.9701
VIY(UniMod:21)DFIEK	Y256	O00401	WASL	21.7904	21.8084	21.4137	22.5295	22.4978	22.5316	22.5362	22.2384	22.0245	22.6291	22.2025	22.4093	22.7511	22.0669	22.5173	22.7965	22.6707	22.6729	22.416	21.3127	22.2012	21.7046	22.1305	21.8652	22.3481	22.2926	22.2082
TLSARAT(UniMod:21)AAFILANEHNVALFK	T197	O00410	IPO5	19.48	19.6705	19.7085	20.1985	20.6188	19.644	19.9497	20.8255	19.3261	20.3518	19.8763	19.2892	19.2075	20.4971	19.9208	19.1446	19.2778	19.7728	19.7983	19.2003	19.9236	19.3156	20.0771	20.0566	19.972	19.8989	19.2415
LEGVDGGQS(UniMod:21)PR	S18	O00418	EEF2K	20.3126	20.0445	20.169	20.4974	20.2314	20.5498	20.5129	20.5428	19.8556	20.73	20.6635	21.0367	20.9071	20.8015	20.8068	20.7709	20.7614	21.1035	21.313	21.7646	21.5641	21.4171	21.741	21.7351	21.5666	21.6645	21.3435
SKPIPIM(UniMod:35)PAS(UniMod:21)PQK	S616	O00429	DNM1L	21.9415	21.9725	22.1226	21.9395	21.83	24.1557	21.8242	21.6066	22.1069	23.2385	23.6867	23.4856	23.5362	23.34	23.4882	23.7503	23.5509	24.1516	20.3858	20.4484	20.8541	21.2105	21.565	21.1635	21.017	21.1423	20.9445
SKPIPIMPAS(UniMod:21)PQK	S616	O00429	DNM1L	26.6604	26.9059	26.7683	26.5561	26.1257	25.6195	26.5386	26.3151	26.4273	25.4814	25.4471	25.4381	25.0819	24.6819	25.7967	25.4577	25.3898	25.2068	26.2817	26.1729	25.9956	26.281	26.4399	26.3587	26.6889	26.3614	26.5054
VPSALAPAS(UniMod:21)QEPSPAASAEADGK	S544	O00429	DNM1L	20.8988	21.0799	20.9687	20.7014	20.6866	20.6507	21.0426	20.6446	21.0093	21.8025	20.1407	21.0516	20.5367	19.841	20.4017	20.1503	20.3189	20.559	19.9458	19.9884	19.8424	19.3435	19.85	19.591	19.9781	19.6538	19.7931
SADAGSFS(UniMod:21)PTPGQIGGAVK	S1553	O00443	PIK3C2A	20.8858	20.4827	20.5769	20.723	20.6742	20.699	21.1604	20.618	20.3788	20.8632	20.7787	20.7313	20.9691	20.8433	20.8987	21.0558	21.1925	21.3129	20.438	20.8345	20.5891	20.5006	20.4705	20.3877	20.5306	20.413	20.4881
VSNLQVS(UniMod:21)PK	S259	O00443	PIK3C2A	22.1953	22.2335	22.1136	22.1177	22.1904	21.9533	22.1857	22.0909	22.1569	22.0066	21.6967	21.9133	21.8674	21.9514	22.0808	21.8647	21.9279	22.0328	20.4022	20.2984	19.9896	20.1832	20.124	19.7808	20.0611	19.8861	19.9004
APPPPSS(UniMod:21)PPPGGAPDGSEPSPDFPALLVEK	S263	O00459	PIK3R2	19.7573	21.3263	21.175	19.8066	20.524	19.9748	19.8476	20.0064	20.1467	19.8635	19.6698	19.9137	19.3069	20.7432	20.189	20.1835	19.3124	20.3098	19.8622	19.8704	19.851	19.9484	20.0511	19.9777	20.1829	19.9055	19.9647
LS(UniMod:21)AKPAPPKPEPR	S29	O00479	HMGN4	19.1287	19.5338	19.6111	19.1874	18.9352	19.0055	18.3002	18.8131	18.83	18.1969	18.7518	18.444	18.71	19.2144	18.6625	18.8006	18.4264	18.433	19.7365	19.7607	19.1352	19.5865	19.5178	20.0545	20.35	20.4101	19.7436
VNHEPEPAGGATPGATLPKS(UniMod:21)PSQLR	S331	O00499	BIN1	21.9449	22.7856	22.6314	22.4832	22.3573	22.159	22.2017	22.1189	22.6313	19.782	19.7571	16.8071	19.973	19.7762	20.5905	20.728	20.5746	20.4387	18.2522	18.4401	19.5195	18.3046	18.896	19.4383	18.2817	18.1291	18.3553
NVPQEES(UniMod:21)LEDSDVDADFK	S56	O00505	KPNA3	20.111	19.6286	21.4528	20.1914	19.9458	20.3891	20.5203	20.1517	19.4713	20.6349	19.7529	19.5643	20.1587	20.0219	20.2855	20.114	19.6922	19.7502	19.8842	19.3714	20.5639	19.363	19.6666	19.8242	19.6415	19.8457	19.8668
LADFGVAGQLTDT(UniMod:21)QIKR	T168	O00506	STK25	19.3595	19.4512	19.4491	19.4489	19.2322	19.3812	19.2412	19.4482	19.5278	19.929	19.7915	19.5604	19.6229	19.6098	19.4844	19.8037	19.8781	19.7491	19.0163	18.5886	18.7692	18.8199	18.7817	18.6454	18.9818	18.9641	18.9532
RNT(UniMod:21)FVGTPFWM(UniMod:35)APEVIK	T174	O00506	STK25	18.6412	18.975	18.7608	19.3157	18.8383	18.4334	18.9355	19.27	19.5313	19.5578	19.5316	19.6644	19.3117	19.407	19.5321	19.7656	19.9528	19.8808	18.3656	18.1697	18.2753	18.3621	18.6819	18.6404	18.7487	18.7423	18.4457
RNT(UniMod:21)FVGTPFWMAPEVIK	T174	O00506	STK25	18.8547	19.228	19.4127	19.3576	19.104	20.3077	19.6001	19.3384	20.6735	18.5213	18.4828	18.0846	18.0835	17.8572	18.6876	18.3817	18.3474	17.9184	20.0627	19.0978	19.6885	18.6682	19.5006	19.7041	18.2184	20.2733	19.8516
AVT(UniMod:21)PVSQGSNSSSADPK	T315	O00512	BCL9	21.7815	21.8264	21.9272	21.681	21.8749	22.0437	21.7568	21.9821	22.2339	21.7003	21.5862	21.7196	21.736	21.9074	21.5663	21.7682	21.9105	21.7721	21.3885	21.024	21.5529	20.9275	21.0414	21.4889	21.7246	21.8853	21.5839
IPVEGPLS(UniMod:21)PSR	S687	O00512	BCL9	22.9745	22.3133	22.513	22.6015	22.4148	23.0677	23.2469	22.8336	22.4387	23.6614	23.5889	23.5058	23.4269	22.9745	23.3619	23.3821	23.5546	23.4136	23.5307	23.5997	23.6822	23.8402	23.7428	23.7028	23.8628	23.6938	23.6735
IPVEGPLS(UniMod:21)PSRGDFPK	S687	O00512	BCL9	21.3839	21.653	21.4411	21.4664	22.0759	21.9651	21.9818	21.7955	22.0794	21.2507	20.1926	20.0096	19.857	19.6125	19.9992	19.9903	20.4758	20.2874	21.1607	21.2372	20.7696	21.0029	21.3239	21.0698	21.2694	21.0605	20.9836
LQPT(UniMod:21)PPIPAPAPK	T257	O00512	BCL9	22.1933	21.9115	21.7293	21.6004	22.0906	22.2243	22.2174	22.0216	21.8471	22.2913	22.201	22.1425	22.165	22.0314	22.0325	22.26	22.084	21.9166	21.8465	21.699	21.5961	22.2856	22.3203	22.3108	22.2815	22.2793	22.3789
PAAPPRPLDRES(UniMod:21)PGVENK	S278	O00512	BCL9	22.882	22.6816	22.8501	22.8477	22.8971	23.007	22.9705	22.73	22.6557	22.9402	22.9704	22.9675	22.8254	22.4477	22.5468	22.7784	22.8326	23.0249	22.6691	22.4391	22.4729	23.0716	23.2918	22.9673	23.2163	23.2998	23.2323
SIS(UniMod:21)ADSFDQR	S104	O00512	BCL9	20.4294	19.3355	19.9144	20.5069	20.5113	20.7221	20.6989	20.8805	20.355	20.9566	21.2714	20.5668	21.059	20.9273	20.5993	20.437	20.9502	20.8187	20.2671	20.3496	20.2657	20.3906	20.0194	20.1933	20.1306	20.5495	20.4047
SPPVLGSAAAS(UniMod:21)PVHLK	S917	O00512	BCL9	18.6303	20.35	18.297	20.21	20.1958	20.3464	18.9764	20.1136	18.4713	20.6371	20.7776	20.5708	20.4726	18.5612	20.6072	20.5502	20.4824	20.2016	20.3087	20.5715	20.4078	20.6566	20.6399	20.4609	20.5049	20.346	20.4002
TVASSDDDS(UniMod:21)PPAR	S1039	O00512	BCL9	21.1746	21.2466	21.2401	21.075	21.5696	21.4942	21.1989	21.3245	21.3201	20.4568	20.4971	20.8503	20.5783	20.6849	20.8529	20.7446	20.8421	20.9887	19.9008	20.3548	19.811	19.5031	20.6986	20.338	20.2041	19.8576	19.7997
LAALSAS(UniMod:21)LAR	S282	O00541	PES1	22.7793	22.5573	22.9323	22.488	22.6354	22.2215	22.4348	22.6047	22.7364	22.0606	21.8713	22.2856	22.0944	22.1053	22.6631	22.2743	22.3078	22.4556	19.8931	21.4475	20.3175	21.7919	21.6881	21.4417	21.8135	21.8208	21.6748
IEGGNGNVAT(UniMod:21)QQNS(UniMod:21)LEQLEPDYFK	T82;S86	O00559	EBAG9	20.8873	20.2104	20.6472	20.7316	20.8679	20.8803	20.5615	20.9313	20.764	20.6762	20.6978	20.9467	20.9204	20.307	21.094	20.7356	20.6551	20.8316	19.3211	20.4501	20.2221	20.7854	20.2919	19.9046	19.3638	19.9155	20.1655
KLS(UniMod:21)GDQIT(UniMod:21)LPTTVDYSSVPK	S36;T41	O00559	EBAG9	22.3043	22.5249	22.5376	22.4553	22.4286	22.3683	22.4169	22.4413	22.533	22.0985	21.9358	22.2753	22.1544	21.8952	22.3124	22.2285	22.2687	22.285	21.8076	21.7603	21.9004	21.8386	21.8659	21.7821	21.9157	21.9588	21.7839
KLS(UniMod:21)GDQITLPTTVDYSSVPK	S36	O00559	EBAG9	25.4011	25.6302	25.7336	25.6163	25.5045	25.4734	25.4937	25.4427	25.6402	25.3022	25.1697	25.3602	25.2599	25.1405	25.4521	25.4302	25.3627	25.4667	25.0178	24.8504	24.8822	25.0501	25.1158	25.0554	25.0822	25.0396	24.9996
KLSGDQIT(UniMod:21)LPTTVDYSSVPK	T41	O00559	EBAG9	20.0967	19.8797	20.2052	19.9943	20.0657	19.7911	19.8127	20.1097	20.2096	20.0988	20.5822	20.2656	20.0847	20.1447	20.8565	20.6419	19.9588	20.4378	18.9276	19.3798	19.3768	19.1994	19.3091	19.4007	19.2038	19.4857	19.3028
(UniMod:1)SLYPS(UniMod:21)LEDLKVDK	S6	O00560	SDCBP	20.3956	20.8448	20.7962	20.4017	20.4358	20.4122	20.2459	20.3845	20.6856	18.403	18.433	18.0639	17.8185	18.1137	18.113	18.0636	18.3575	17.8085	20.0712	19.8216	19.5774	19.6996	20.0779	19.8475	19.9263	19.9447	19.8674
VIQAQT(UniMod:21)AFSANPANPAILSEASAPIPHDGNLY(UniMod:21)PR	T20;Y46	O00560	SDCBP	21.6397	21.5475	21.7326	21.539	21.6664	21.5731	21.6157	21.6333	21.3598	22.0225	21.7406	21.6855	21.7655	21.7683	21.8194	21.793	21.9495	21.9281	21.6258	21.8173	21.7865	21.8372	22.0478	21.7833	21.8049	21.8345	21.7869
VIQAQTAFSANPANPAILSEASAPIPHDGNLY(UniMod:21)PR	Y46	O00560	SDCBP	21.2884	21.0418	21.2116	21.5184	21.335	21.2663	21.2194	21.1236	21.3531	21.3554	21.1761	21.2403	21.3851	21.191	21.3769	21.1589	21.5108	21.2335	21.3018	21.3851	21.1106	21.4161	21.4403	21.618	21.3571	21.262	21.3349
RGS(UniMod:21)M(UniMod:35)NNELLSPEFGPVRDPLADGVEGLGR	S593	O00562	PITPNM1	19.3902	19.4731	19.2126	19.5849	19.6438	19.4832	18.951	19.5089	19.9052	19.5819	19.3863	19.4998	20.2402	19.9554	19.79	19.9999	19.7616	19.956	19.1342	19.9196	19.3911	18.564	18.2949	18.8906	18.9309	18.7971	18.8959
SAASNTGTPDGPEAPPGPDAS(UniMod:21)PDASFGK	S300	O00562	PITPNM1	21.2972	21.1686	21.155	21.4083	21.1786	21.4532	21.5243	21.272	21.4021	21.4591	21.4191	21.4288	21.4649	21.173	21.505	21.4031	21.5266	21.4347	20.8638	21.3378	20.839	21.5055	21.3475	21.1066	21.2584	21.0859	21.0144
EELM(UniMod:35)S(UniMod:21)S(UniMod:21)DLEETAGSTSIPK	S519;S520	O00567	NOP56	18.5177	18.3499	19.6533	19.0051	17.9053	17.8352	17.9648	18.9492	18.4229	20.9102	21.5534	20.8808	20.4089	18.7926	21.0085	20.2103	19.6204	20.2341	20.6912	20.7684	21.1082	21.2677	20.6183	20.6665	20.3908	20.5745	20.7095
EELM(UniMod:35)SS(UniMod:21)DLEETAGSTSIPK	S520	O00567	NOP56	21.5148	19.9187	20.3644	20.7058	21.0455	20.918	21.203	20.871	20.4774	23.959	23.7937	24.0435	23.8284	23.1939	23.8565	23.8739	23.4746	23.833	21.2009	20.7529	21.059	21.3094	21.4129	21.5328	21.4972	21.8346	21.3676
EELMSS(UniMod:21)DLEETAGSTSIPK	S520	O00567	NOP56	25.668	23.2606	23.4096	24.2197	25.1521	25.2203	24.3493	24.0563	24.253	25.39	25.3292	25.6533	24.6082	24.0516	25.7881	25.4227	25.4504	24.1551	27.0666	25.6234	26.2211	25.7404	26.722	25.7614	25.6668	25.6495	25.5886
EEPVS(UniMod:21)S(UniMod:21)GPEEAVGK	S569;S570	O00567	NOP56	23.1017	21.6282	20.4339	23.7291	22.3814	23.499	21.9567	21.6074	21.855	23.6621	23.7543	23.7163	23.4458	22.1724	23.7239	23.8689	23.2917	23.5982	24.0642	23.9215	24.2475	23.9184	23.6357	23.7466	23.9239	23.9602	24.0362
EEPVSS(UniMod:21)GPEEAVGK	S570	O00567	NOP56	25.6735	25.0047	25.3104	25.2334	24.9748	25.0932	25.1636	24.9672	25.0926	25.5464	25.3554	25.7565	25.7784	25.2708	25.6695	25.4712	25.6616	25.7642	25.4706	25.4387	25.5077	25.6263	25.2643	25.5595	25.4393	25.4275	25.4783
FSKEEPVS(UniMod:21)S(UniMod:21)GPEEAVGK	S569;S570	O00567	NOP56	22.6041	22.6636	22.1425	22.0945	21.024	21.6204	22.0471	22.084	21.3381	21.15	21.418	21.5174	20.2668	20.7032	21.3952	21.0971	21.1584	21.2586	22.4432	22.3523	22.2828	22.2554	22.1689	22.2277	22.1576	22.4921	22.3687
FSKEEPVSS(UniMod:21)GPEEAVGK	S570	O00567	NOP56	22.1564	22.6912	22.5121	22.2764	22.0659	21.9958	23.7164	21.9523	21.8367	21.6226	22.1733	22.0261	20.3587	20.4869	20.4406	20.9669	20.4563	20.3876	21.5555	21.645	20.9723	21.6026	23.3599	21.911	21.6428	22.5214	21.4862
KFS(UniMod:21)KEEPVSSGPEEAVGK	S563	O00567	NOP56	23.1964	23.6702	23.3511	26.4994	26.0949	26.5402	26.4689	26.3247	26.141	23.5217	23.8357	23.823	24.1903	23.4452	24.5147	24.2825	24.6274	24.2291	21.5995	21.6164	21.6744	21.4448	21.9431	21.8636	21.7726	21.3601	21.8523
KFSKEEPVS(UniMod:21)S(UniMod:21)GPEEAVGK	S569;S570	O00567	NOP56	21.3411	21.9624	21.6738	19.8817	20.2968	20.4929	19.4367	19.1708	19.7518	20.7556	18.0001	18.444	18.71	19.2144	19.1243	18.6555	19.0484	18.8699	19.6568	18.5882	18.9221	19.3302	19.6453	18.5336	18.2918	19.3624	19.2346
KFSKEEPVS(UniMod:21)SGPEEAVGK	S569	O00567	NOP56	19.0493	20.4712	20.4785	19.9791	21.436	19.7653	20.4369	20.0657	20.168	19.6247	19.8306	18.7435	18.4129	19.5818	18.697	19.2367	19.2791	19.4243	19.1545	18.9431	19.7964	19.6423	18.8428	18.0386	18.4195	18.9712	18.9268
S(UniMod:21)FSKEELMSSDLEETAGSTSIPK	S511	O00567	NOP56	19.0884	19.1551	19.1438	21.8469	21.8312	21.7602	21.7025	21.7704	21.8692	19.6204	20.3217	20.3051	20.4478	20.9221	20.1678	20.2765	19.1596	20.2052	19.036	19.6865	18.5102	19.6466	19.37	18.8206	18.4988	19.3464	18.6595
SFSKEELMSS(UniMod:21)DLEETAGSTSIPK	S520	O00567	NOP56	25.479	22.707	25.7704	22.3168	22.8932	22.772	23.3625	25.7601	21.3662	22.3549	22.4889	22.8327	22.6594	22.6538	22.8973	22.645	22.9072	22.4194	25.0309	24.9155	24.4648	24.7452	25.1489	25.1906	24.8883	24.9238	24.8142
STPKEET(UniMod:21)VNDPEEAGHR	T543	O00567	NOP56	20.7684	20.916	18.7046	20.4635	20.5082	20.1889	19.8642	20.9703	21.4318	20.4997	21.4335	19.5514	19.4904	21.1514	20.5733	20.9884	20.68	20.4186	19.4857	18.9025	19.62	19.1694	19.5621	19.3577	19.4573	19.7345	19.4907
KGADS(UniMod:21)LEDFLYHEGYAC(UniMod:4)TSIHGDR	S456	O00571	DDX3X	19.0718	17.9692	17.4994	18.6725	18.7103	19.2782	18.8185	18.5497	17.8309	18.2744	19.0132	18.8775	18.2596	18.6221	18.7665	18.4342	17.9642	16.5979	17.4986	17.5051	17.7185	17.2258	17.653	17.9191	17.0868	17.2192	17.7217
EKGS(UniMod:21)TLDLSDLEAEK	S198	O00767	SCD	21.0644	19.836	19.7728	20.2292	20.1845	20.3129	20.5831	20.797	19.6368	20.1713	20.7925	20.7614	20.6961	20.5439	20.8529	20.8124	20.6538	20.524	20.6553	19.6595	20.832	20.227	20.4162	20.2005	20.8744	20.3427	20.5302
FPFGIS(UniMod:21)PAQSHR	S1944	O14497	ARID1A	19.4281	19.4043	19.2443	19.2395	19.5222	19.4858	19.6134	19.3559	19.1336	19.4907	19.443	19.3679	19.3613	19.0892	19.4411	19.3722	19.0656	19.2078	19.7246	19.3453	19.5325	19.5265	19.5492	19.6529	19.8728	19.7534	19.7163
GPS(UniMod:21)PSPVGSPASVAQSR	S696	O14497	ARID1A	23.5804	23.2668	23.5649	23.471	23.6334	23.5424	23.5023	22.4204	22.0208	22.3453	23.4422	22.688	22.5787	22.0231	23.4703	22.517	22.5019	22.4769	23.8816	23.6406	23.9756	23.7953	23.9964	23.8519	23.8244	23.9813	24.062
HVTTAEGT(UniMod:21)PGTTDQEGPPPDGPPEKR	T1888	O14497	ARID1A	20.7603	20.7569	20.2685	20.4977	20.7081	20.27	19.9138	20.2613	20.019	20.7284	20.3094	20.1506	20.186	20.5357	20.2906	20.0376	20.2054	20.2696	20.0925	19.8732	19.8424	19.5326	19.6392	19.3792	19.9911	19.857	20.0359
NPQMPQYSSPQPGSALS(UniMod:21)PR	S772	O14497	ARID1A	20.8035	20.7893	20.4114	20.921	20.683	21.1101	20.8491	20.6579	20.5271	20.2571	20.0791	20.2092	20.0491	19.6578	19.9962	19.8581	19.9688	20.5644	21.3181	21.357	21.4622	21.5465	21.7085	21.6435	21.4706	21.5439	21.3989
SHHAPM(UniMod:35)S(UniMod:21)PGSSGGGGQPLAR	S363	O14497	ARID1A	21.595	21.3018	21.5085	21.2295	21.3806	21.2834	21.4573	21.3189	21.869	23.1395	23.4479	23.3257	23.1728	22.6055	23.0735	23.0633	23.1175	23.1087	20.9252	21.0804	21.3131	21.3237	21.4815	21.1086	21.1022	21.2728	21.1428
SHHAPMS(UniMod:21)PGSSGGGGQPLAR	S363	O14497	ARID1A	23.276	23.481	23.1863	23.2956	23.2653	23.4034	23.042	23.0586	22.8635	22.3567	22.4448	22.3976	22.0461	20.9382	22.3538	22.1411	22.3365	21.539	23.5762	23.8584	23.8886	24.0836	23.7446	23.7477	23.7736	24.1343	23.8289
SNS(UniMod:21)VGIQDAFNDGSDSTFQK	S1184	O14497	ARID1A	20.5365	21.4473	21.4009	21.9652	21.7127	22.272	22.0102	20.6708	20.6355	20.3266	21.0491	20.4297	20.3975	22.5412	20.1828	20.8555	20.7277	20.352	20.7997	21.4208	21.1611	21.6239	21.5494	21.76	21.25	21.771	21.8876
SNS(UniMod:21)VGIQDAFNDGSDSTFQKR	S1184	O14497	ARID1A	20.4853	20.7749	21.2134	20.7829	20.4701	20.5044	20.1222	20.9949	21.3079	20.371	20.3112	20.4546	20.2155	20.063	20.2304	20.1095	20.4226	21.0142	19.5897	19.6168	20.3066	19.7953	18.682	19.8873	19.8297	19.1342	19.7931
TLLDPGRFS(UniMod:21)K	S1751	O14497	ARID1A	22.6242	22.6112	22.3614	22.4779	22.8988	22.523	22.6558	22.694	22.2887	22.9277	22.8185	22.9782	22.8025	22.0875	23.0146	22.9852	23.0164	22.8655	22.3815	22.3944	22.5461	22.4397	22.3306	22.2962	22.4473	22.6388	22.4804
VSS(UniMod:21)PAPMEGGEEEEELLGPK	S1755	O14497	ARID1A	23.1482	22.7191	21.8139	22.4012	23.4947	20.509	21.6415	21.6074	21.9654	23.4112	23.5897	24.2335	23.0436	22.8073	23.652	23.9683	22.7648	22.292	23.7569	24.0881	24.003	24.3164	24.2952	24.4098	24.2567	23.9755	24.3873
EAGLSQS(UniMod:21)HDDLSNATATPSVR	S662	O14523	C2CD2L	19.7401	19.8852	19.5674	19.9533	20.5327	19.9496	20.805	19.6338	22.9044	20.3976	19.4595	22.4724	21.9639	18.0952	19.3572	20.7813	20.4073	19.3238	19.7653	20.066	20.0546	20.27	20.2686	20.3827	20.2413	22.8833	20.1259
EAGLSQSHDDLS(UniMod:21)NATAT(UniMod:21)PSVR	S667;T672	O14523	C2CD2L	19.084	18.586	19.7452	19.937	19.444	19.9105	19.2976	19.4816	19.9228	19.9317	20.0138	19.0731	19.2951	20.2187	19.067	19.7679	18.5167	19.4405	18.5246	18.4309	18.6779	18.8552	19.5714	18.9337	19.0354	18.6108	18.7252
ALPSLNTGSSS(UniMod:21)PR	S327	O14545	TRAFD1	26.683	26.2147	26.342	26.3774	26.5629	26.5837	26.5113	26.8287	26.3768	26.7026	26.4113	26.6209	26.5686	26.0334	26.7117	26.6495	26.6613	26.857	26.4415	26.3375	26.298	26.5385	26.4548	26.5316	26.786	26.663	26.7031
LDS(UniMod:21)QPQETS(UniMod:21)PELPR	S409;S415	O14545	TRAFD1	23.3018	22.7209	22.4477	23.3157	23.1422	22.9363	23.0025	22.8586	22.6177	23.6543	23.4267	23.7326	23.3811	22.8585	23.8463	23.3726	23.4674	23.589	21.5467	21.0376	21.1013	22.4071	21.6386	22.0377	21.9733	21.4098	21.8719
LDS(UniMod:21)QPQETSPELPR	S409	O14545	TRAFD1	20.4864	19.7459	20.0712	20.4608	20.4874	20.0903	20.4237	20.3425	20.1065	21.0243	20.7272	20.9234	20.9363	20.6905	21.0205	21.0064	21.0138	21.2196	19.0182	19.4455	19.528	19.0407	19.5665	18.493	18.7562	19.3018	19.1952
LDSQPQETS(UniMod:21)PELPR	S415	O14545	TRAFD1	26.2813	25.339	24.4	26.5959	22.6597	26.2125	26.3534	24.3499	25.0249	25.1153	25.8189	26.3344	26.2296	25.7216	25.6398	25.2418	25.3526	22.229	26.2773	26.2717	26.3686	26.3098	26.3988	26.5238	24.7608	25.1824	26.1856
NRDS(UniMod:21)QNGAIAPGHVSVIRPPQNLYPENIVPSFSPGPSGR	S501	O14545	TRAFD1	22.4242	21.5541	22.1801	20.5777	22.4231	20.9607	20.1731	22.2813	20.5607	22.3633	21.6307	22.3801	22.0532	21.6154	21.6295	22.3757	22.1198	22.6412	19.8931	21.0376	19.6548	20.5595	20.536	20.5341	20.5208	19.9893	20.5082
ERS(UniMod:21)PGRLFEDSSR	S1993	O14578	CIT	20.0042	21.3096	21.143	20.5005	20.3581	20.6651	19.9999	20.5438	20.5711	18.9624	19.5312	19.1069	18.2475	19.3316	18.8512	18.3486	18.6672	18.9834	19.9408	19.9175	19.2828	19.423	19.9471	19.7259	19.8067	19.978	19.5676
RVS(UniMod:21)EVEAVLSQK	S480	O14578	CIT	18.1937	18.2946	18.131	18.379	18.625	18.4598	18.1854	18.5149	18.508	18.3623	18.1787	18.4046	18.1388	17.7339	18.4885	18.438	18.0767	18.0542	17.6697	17.4774	17.5828	17.1494	17.2435	17.6835	17.9082	17.5705	17.669
SESVVSGLDS(UniMod:21)PAK	S440	O14578	CIT	21.3872	20.9671	21.4683	21.5123	21.2538	21.4012	21.5585	21.8144	21.6257	21.0068	21.0513	21.3352	21.5379	21.4587	21.0959	21.5219	21.5986	21.4515	21.811	21.4952	21.7986	21.6313	21.7037	21.6441	21.7929	22.0849	21.7285
APPAPGPASGGS(UniMod:21)GEVDELFDVK	S13	O14579	COPE	22.0087	20.4112	21.9363	20.9709	22.165	21.2734	20.5426	22.0275	22.3607	20.7119	20.6951	22.2807	22.3479	20.7348	20.9159	22.339	22.2296	22.3561	20.8944	20.1473	20.0469	20.4866	21.7357	20.2216	19.9707	20.0207	20.1187
RDS(UniMod:21)IVAELDREMSR	S99	O14579	COPE	18.4969	19.3944	20.0647	19.0031	19.1497	19.2955	19.8025	19.0157	19.9146	17.1024	17.1462	17.1916	18.699	16.4327	17.7235	16.7533	17.1652	18.098	18.0436	17.9902	17.6359	17.9554	18.1256	18.2679	18.4497	18.142	18.239
HRPS(UniMod:21)EADEEELAR	S658	O14617	AP3D1	21.2658	21.6121	21.5023	23.7248	23.4917	24.0171	23.7612	23.7441	23.4448	22.452	22.0992	22.185	23.0357	22.401	23.1782	23.1718	23.067	22.906	21.0809	21.3761	20.7929	21.1107	21.0816	20.9843	21.0664	21.2877	21.0168
NTETSKS(UniMod:21)PEKDVPM(UniMod:35)VEK	S829	O14617	AP3D1	18.4392	19.1986	19.5774	19.4477	18.9776	18.9911	18.6528	19.2864	19.5049	19.425	19.975	19.0621	18.9407	20.0794	18.3091	19.7064	18.978	19.2619	18.556	18.2321	18.6779	18.2264	18.8505	18.54	18.5637	18.5699	18.4685
NTETSKS(UniMod:21)PEKDVPMVEK	S829	O14617	AP3D1	19.9019	23.8203	23.9304	23.2486	22.8248	23.0586	19.5488	22.9293	23.065	21.2272	21.5554	21.6264	21.9882	22.6033	22.8946	21.4939	21.8843	21.9631	19.8931	21.0102	21.0734	20.5856	21.3196	20.6946	20.7055	20.8184	20.933
GVS(UniMod:21)M(UniMod:35)PNM(UniMod:35)LEPK	S706	O14639	ABLIM1	20.5093	18.4785	20.0396	19.235	18.6685	20.1991	19.7431	20.3478	20.1484	19.9629	20.9552	20.312	19.5787	21.1434	19.7834	19.9979	19.7789	20.3078	20.3509	19.3179	19.7318	19.1069	19.2552	19.1252	19.6495	19.2768	19.4861
GVS(UniMod:21)M(UniMod:35)PNMLEPK	S706	O14639	ABLIM1	21.7653	21.8032	22.3677	21.8997	21.9992	21.4126	21.8263	22.3332	22.4055	22.7445	22.6359	22.8532	22.6675	22.539	22.7575	22.871	22.9634	22.4381	21.5909	21.4739	22.0006	21.807	21.9478	21.6708	22.098	21.7377	22.2071
GVS(UniMod:21)MPNM(UniMod:35)LEPK	S706	O14639	ABLIM1	23.3445	23.1824	23.6869	23.6556	23.3884	22.6863	23.5708	23.7102	23.7397	23.649	23.613	24.0125	23.9167	23.5856	23.9266	23.9227	24.1691	23.7901	22.7656	22.6966	23.1822	23.2776	23.2809	22.9867	23.0905	23.1592	23.3653
GVS(UniMod:21)MPNMLEPK	S706	O14639	ABLIM1	25.4217	25.6885	25.6445	25.6232	25.6157	25.5093	25.8912	25.7118	25.5922	23.4827	23.4032	23.7932	23.4826	22.6519	24.1539	23.4915	23.7814	23.4532	26.6341	26.2718	26.6327	26.5571	26.5513	26.432	26.7048	26.6759	26.4506
RSS(UniMod:21)GREEDDEELLR	S587	O14639	ABLIM1	21.0566	21.7532	21.1005	22.6269	22.301	22.4659	22.4511	22.5807	22.3865	20.8374	20.968	20.8534	21.585	20.7712	22.009	21.6882	21.7162	21.425	21.6156	20.0275	19.2023	19.1829	20.1789	20.5087	20.7055	20.6461	20.0401
STS(UniMod:21)QGS(UniMod:21)INSPVYSR	S452;S455	O14639	ABLIM1	21.9964	20.8892	22.0173	22.1405	21.7598	21.9842	22.3616	22.7541	20.6883	21.5953	21.3893	21.456	21.6952	21.2089	21.5029	21.4367	21.7844	21.5434	20.3226	21.0102	21.3465	20.5595	20.7669	20.9076	21.2059	21.1638	21.2045
STS(UniMod:21)QGSINSPVYSR	S452	O14639	ABLIM1	24.6877	24.6448	24.8152	24.6583	24.7084	24.5157	24.7753	24.8643	24.4797	24.5459	24.3838	24.2423	24.3479	23.8185	24.6101	24.3774	24.4578	24.6984	23.7715	23.5458	23.8131	23.7527	23.6751	23.7995	20.3123	24.4669	23.8594
T(UniMod:21)SSESIYSR	T351	O14639	ABLIM1	21.304	20.8416	20.3909	21.1583	20.8957	21.0581	21.5825	21.0247	21.5113	22.149	20.5356	22.1386	22.1221	21.415	22.0394	22.0383	21.9564	22.1761	20.6018	20.817	20.0783	20.0501	19.9715	20.7048	20.4189	20.4971	20.5875
TASLPGYGRNGLHRPVSTDFAQYNS(UniMod:21)YGDVSGGVR	S677	O14639	ABLIM1	21.9916	21.6013	21.1915	21.505	21.0705	20.272	21.9655	21.8759	21.9017	21.4924	21.1694	21.5343	21.5344	21.4256	21.429	21.2599	20.9426	21.2511	21.65	21.2155	21.6574	21.4893	21.8428	22.1684	21.9397	22.1269	22.9578
TLS(UniMod:21)PTPSAEGYQDVR	S431	O14639	ABLIM1	22.8732	22.7045	22.6361	22.8886	22.5384	22.938	23.2377	22.7208	22.3807	22.8382	22.8469	22.6685	22.7244	22.1594	22.3399	22.5733	22.6922	22.6848	23.8309	23.8753	22.9866	23.9007	24.1274	24.062	21.0168	24.4271	23.6681
YDS(UniMod:21)PINSASHIPSSK	S640	O14639	ABLIM1	21.3805	21.3613	21.1541	21.0948	19.1209	19.5713	19.5438	21.104	21.0081	19.6849	21.2505	19.1724	20.7961	19.9904	20.7452	20.6942	20.9769	18.9651	20.7853	20.7907	22.5235	22.643	22.8314	22.6666	22.8366	21.2842	22.8413
ASSSGPRS(UniMod:21)PLDQR	S1677	O14646	CHD1	21.6846	21.9336	21.6759	21.8693	20.3364	21.9196	22.0367	22.0907	21.8878	21.784	21.9064	21.8866	21.8388	20.1843	21.6454	21.8944	21.9633	21.5578	20.4813	20.7951	20.3317	20.5313	21.13	21.1162	21.1404	21.007	20.6124
HSDNPS(UniMod:21)EEGEVKDDGLEK	S1373	O14647	CHD2	20.3827	20.2588	19.8936	20.5248	20.4669	20.2628	20.1966	20.3914	19.9979	20.3505	20.5983	20.3416	20.0656	19.905	20.6362	20.306	20.0957	20.285	18.3967	18.422	17.3529	15.9979	15.8867	15.9618	18.5706	15.5907	15.3818
S(UniMod:21)DEFRPQNYHQQDFR	S1728	O14647	CHD2	17.6064	17.1157	17.3022	19.8657	19.5922	19.5928	19.7854	19.3826	18.9814	19.0261	19.1038	19.1405	19.3721	18.4703	19.2685	19.1967	19.4072	18.9718	18.2528	18.6903	19.0162	18.2341	18.4772	18.4434	18.2679	18.437	18.6419
S(UniMod:21)IAAELDELADDR	S41	O14662	STX16	20.6934	19.9145	20.0505	20.7667	20.8458	20.593	20.5775	20.785	20.859	20.7954	20.8395	20.8566	21.1254	21.0588	21.0842	21.1872	21.0622	21.3901	19.7258	19.0716	19.4352	19.4127	19.4219	19.5031	19.0566	19.0489	19.1952
FPS(UniMod:21)PHPS(UniMod:21)PAK	S326;S330	O14681	EI24	20.5584	20.1522	20.0164	19.976	20.0581	20.4517	20.2435	19.9653	19.5379	20.8305	20.7352	20.8091	20.7941	20.1164	20.5168	20.4385	20.6353	20.703	21.7293	21.7374	21.7397	21.5726	21.211	21.6457	21.9073	21.7079	21.7056
FPSPHPS(UniMod:21)PAK	S330	O14681	EI24	22.1754	21.7645	21.9515	22.1245	21.8616	21.8704	22.079	21.4073	21.5781	22.7961	22.7356	22.7193	22.5839	22.4881	22.8394	22.748	22.6668	22.8257	21.0471	21.0376	20.3175	22.1142	21.9618	21.4417	21.0201	21.125	21.502
RAS(UniMod:21)SVLAQR	S46	O14681	EI24	19.775	20.5635	19.9346	20.9647	21.0816	20.9549	21.0246	20.8938	20.6423	20.339	20.1644	20.2601	20.0123	19.9075	20.3121	20.1334	19.8711	19.9711	19.5794	19.7057	20.1014	19.3435	19.4186	19.4434	19.7216	19.6278	19.5183
TVYLQSALSSSTS(UniMod:21)AEK	S320	O14681	EI24	22.9931	21.52	22.2345	21.1757	22.4504	22.3816	21.4348	22.0885	22.2407	22.3881	23.2961	23.6388	23.7576	23.9768	23.4678	23.8428	23.9618	24.122	21.5467	21.7176	21.4427	22.4071	21.6386	21.3784	21.0548	21.4284	21.7865
KHS(UniMod:21)QTDLVSR	S14	O14683	TP53I11	22.5749	22.8148	22.5152	22.5435	22.2409	22.569	22.893	22.5008	22.7644	22.6988	22.4548	22.6416	22.659	21.9652	22.7808	22.5167	22.4109	22.7596	21.0819	20.8027	21.1145	20.9647	21.2004	20.4582	21.2193	21.2528	21.1588
ADTPGPEDGGVKAS(UniMod:21)PVPSDPEKPGTPGEGM(UniMod:35)LSSDLDR	S1854	O14686	KMT2D	20.755	19.7768	20.1165	20.7612	20.905	20.9103	20.2489	20.9527	20.2107	20.9959	21.369	21.4098	21.1179	21.2006	21.2629	21.07	20.7875	20.7865	19.5924	20.4114	20.7538	20.423	19.9089	20.534	20.0846	20.0921	20.2621
ALS(UniMod:21)PVIPLIPR	S4738	O14686	KMT2D	23.808	23.8277	24.1465	23.9258	24.6888	24.1696	24.2331	24.3244	24.3812	24.3741	24.2222	24.8123	24.2861	23.5063	23.6648	24.7807	25.0778	24.2889	24.085	24.098	24.3934	24.1571	23.9926	24.0227	24.2119	23.8794	24.3405
APVAPT(UniMod:21)PPTLIK	T1195	O14686	KMT2D	20.7938	20.4982	20.4118	20.9373	20.7712	20.8282	20.7129	20.6876	20.3623	21.5163	21.4461	20.7935	21.1284	20.9927	21.3617	21.0536	21.1312	20.8999	20.8284	20.8052	20.639	20.9376	20.9746	21.1435	21.3428	21.4136	21.0689
ASEPLLS(UniMod:21)PPPFGESR	S2274	O14686	KMT2D	23.2531	22.9223	23.0338	23.806	23.5028	23.7561	23.482	23.4466	23.3902	23.8141	23.7227	23.8365	23.857	23.387	23.355	23.8208	23.9419	23.5813	22.9438	22.6189	22.5976	23.0528	22.8288	22.9705	22.642	22.6941	22.4822
ASPVPSDPEKPGT(UniMod:21)PGEGM(UniMod:35)LSSDLDR	T1865	O14686	KMT2D	20.3575	20.4683	20.4289	20.7554	20.5534	20.6823	20.6854	20.361	20.1998	21.7223	21.8057	21.4458	21.3344	21.977	21.1406	21.4635	21.4532	21.324	20.4355	20.3874	20.4209	20.684	20.6138	20.6889	20.8098	20.7686	20.8766
ASPVPSDPEKPGT(UniMod:21)PGEGMLSSDLDR	T1865	O14686	KMT2D	21.1001	21.0635	21.1304	21.1842	21.2467	21.3124	21.2694	21.2129	20.9078	20.485	20.71	20.7998	20.4894	20.4323	20.6514	20.5471	20.7928	20.2984	22.0277	21.9077	21.8555	21.8403	21.7705	21.9985	22.1148	22.0902	22.0481
ELPTSQKGDDGPDIADEES(UniMod:21)RGLEGK	S1834	O14686	KMT2D	20.7934	20.3725	20.4527	20.5592	20.5954	20.6589	20.341	20.3613	20.6578	19.425	20.0128	19.4857	20.1205	19.6636	19.7757	20.0372	19.8857	20.0338	19.4991	19.4388	19.4623	18.8777	18.7888	18.9708	18.8953	19.0065	19.1854
GDDGPDIADEES(UniMod:21)RGLEGK	S1834	O14686	KMT2D	21.2308	19.6305	18.2021	20.5494	20.9806	21.0356	20.8458	20.7838	19.4891	21.821	21.9782	22.0729	21.9062	21.3913	22.1211	21.9247	21.6565	21.7456	21.2817	20.9515	21.3699	20.9408	21.1129	20.9313	21.4312	20.9432	21.2211
GLEGKS(UniMod:21)PDTGPDWLK	S4849	O14686	KMT2D	22.5987	21.3103	21.535	22.5395	21.4695	21.6443	22.4535	21.3469	21.4208	22.1533	21.5051	21.4569	21.6148	21.0437	22.3846	22.5277	22.4457	22.451	20.7427	20.761	20.017	20.3235	20.3598	20.21	20.1739	20.1981	19.9943
IPNSYEVLFPES(UniMod:21)PAR	S4822	O14686	KMT2D	21.4521	21.5362	21.4634	21.4573	21.0732	21.2028	21.3699	21.3017	21.1438	21.9272	21.751	21.6866	21.7375	20.9559	21.6218	21.6361	21.6144	21.6149	21.9088	22.0882	21.9002	21.8734	21.9824	21.9768	21.987	22.0636	21.8945
LAGEDKDSEPAADGPAASEDPSATESDLPNPHVGEVSVLSSGS(UniMod:21)PR	S48	O14686	KMT2D	21.6625	21.1201	21.2507	21.7737	21.8179	21.8253	21.4017	21.8646	21.5926	20.3909	21.047	20.1753	20.7867	21.8103	20.4725	20.7596	21.3672	20.2865	21.1334	21.1022	21.1619	21.0741	21.3556	21.4291	21.3853	21.3787	21.3206
LEGPVS(UniMod:21)PDVEPGKEETEESK	S1671	O14686	KMT2D	22.5234	20.7916	21.0495	22.0729	22.5014	22.3929	21.9995	22.0646	21.6056	21.8046	22.1173	22.1138	22.0681	22.0118	22.1272	21.9644	21.8189	21.4504	22.9814	22.9584	22.9164	22.8089	22.3708	22.7726	22.6259	22.6506	22.5499
LEGPVS(UniMod:21)PDVEPGKEETEESKK	S1671	O14686	KMT2D	20.9889	19.8966	19.8317	20.6206	20.8368	20.8748	20.6286	20.4488	19.6445	20.3426	20.4655	20.3396	20.3053	20.5133	20.5123	20.2871	20.0694	19.6696	21.1397	21.1541	20.9374	21.3381	21.1425	20.9173	20.9928	21.0309	20.8448
LS(UniMod:21)PLPVVSR	S654	O14686	KMT2D	18.4651	17.1693	18.1861	18.2037	18.8757	18.5296	18.2534	18.0794	17.2898	20.9196	21.8294	21.2964	21.1882	20.6454	21.3928	21.0364	20.4184	20.7994	21.0941	21.4855	21.9269	22.3275	20.9742	20.6937	20.7309	20.4389	20.7079
NLTMS(UniMod:21)PLHK	S1606	O14686	KMT2D	20.434	20.6609	20.7217	20.9266	19.8239	20.7635	20.7815	20.2482	20.2261	19.8221	19.9914	19.9741	19.6496	18.8932	20.1242	19.9567	19.94	19.4086	21.5651	21.756	21.4059	21.9725	21.8955	22.01	21.8816	21.6669	22.0905
PQGPTLEPPPGRVS(UniMod:21)PAAAQLADTLFSK	S4359	O14686	KMT2D	20.2667	18.1759	19.7203	20.5034	18.7305	18.6735	20.3072	18.4143	19.5	21.3598	19.3176	19.2631	19.2072	21.1135	20.7978	19.432	20.8392	19.2758	19.7261	19.6684	21.7242	19.5742	19.5242	21.6712	21.2122	19.672	19.6854
QTAGQGS(UniMod:21)PC(UniMod:4)EEQEEPR	S1180	O14686	KMT2D	19.3401	19.0336	18.7646	19.281	19.3241	19.7485	20.2355	18.7785	18.419	18.6025	18.2794	18.7996	18.1224	18.3649	18.9107	18.4945	18.6138	17.6917	19.0139	19.2604	18.9827	19.5402	19.5518	19.1153	19.2811	19.5629	19.3367
QTAGQGS(UniMod:21)PC(UniMod:4)EEQEEPRAPVAPTPPTLIK	S1180	O14686	KMT2D	20.3947	20.9736	20.5306	20.6726	20.6048	20.716	20.974	20.1763	20.2952	18.2322	19.2459	19.2715	19.0043	19.72	18.2486	19.2597	19.4958	19.2753	19.8683	19.6913	19.3902	19.975	20.2742	19.6381	19.5141	19.8838	19.9082
SGITS(UniMod:21)PVEK	S2640	O14686	KMT2D	21.279	21.2742	21.1807	21.2408	21.5269	21.4633	21.5821	21.2491	21.1147	21.6952	21.8174	21.6516	21.6957	21.2511	21.6025	21.6515	21.6596	21.6361	21.202	21.2595	21.372	21.0013	21.1326	21.2278	21.3261	21.3848	21.246
VS(UniMod:21)PAAAQLADTLFSK	S4359	O14686	KMT2D	19.2492	18.6186	18.7131	19.5095	19.2884	19.1108	19.3172	19.1712	19.1822	19.9163	20.1221	20.2031	20.4244	19.7168	20.0844	20.3953	20.5613	20.3072	19.7869	19.9684	20.608	20.3364	20.2059	20.321	20.151	20.1516	20.2212
YVASVLGLTPS(UniMod:21)PR	S21	O14715	RGPD8	20.2628	20.7377	20.2177	20.8645	20.4418	20.3236	20.6114	20.0189	20.5875	20.429	20.8135	20.5553	21.3965	21.0214	20.3908	20.7163	20.2868	20.3457	19.9909	20.5472	19.8853	20.2538	19.5712	19.6802	20.057	19.8884	20.1269
EALAEAALES(UniMod:21)PRPALVR	S280	O14745	NHERF1	22.3464	22.4297	22.4457	22.414	22.0967	22.126	21.9973	22.1783	22.0002	22.9513	22.8985	22.5921	22.4894	22.1129	22.1977	22.6306	22.7813	22.8148	23.5836	23.3922	23.2497	23.5002	23.6633	23.5022	23.6833	23.6056	23.5961
ENS(UniMod:21)REALAEAALES(UniMod:21)PRPALVR	S269;S280	O14745	NHERF1	19.9841	20.2411	19.1032	20.8552	20.7879	20.7045	19.7743	19.9194	19.3101	20.8111	20.9985	20.8797	21.1827	20.7906	20.6356	20.9811	21.0664	21.0779	20.1639	20.2962	20.5986	20.6856	20.7378	20.4306	20.3651	20.4601	20.5071
ENS(UniMod:21)REALAEAALESPR	S269	O14745	NHERF1	23.5923	22.4825	22.3339	23.0597	23.5473	23.5556	23.8606	22.9103	22.3224	24.8613	24.7543	24.838	24.7812	24.3626	25.0094	24.9772	25.0084	24.8788	22.1447	22.386	22.508	22.6825	22.1197	22.639	22.5691	22.536	22.6764
ENS(UniMod:21)REALAEAALESPRPALVR	S269	O14745	NHERF1	23.596	23.2662	23.0986	23.6739	23.669	23.7625	23.9243	23.7076	23.2875	23.2981	23.3232	23.3006	23.4315	23.2615	23.4191	23.26	23.5163	23.3699	22.3972	22.4219	22.0134	22.4971	22.3163	22.4919	21.423	22.5046	22.4317
KGPS(UniMod:21)GYGFNLHSDK	S162	O14745	NHERF1	19.2111	19.4411	19.5999	19.427	19.2162	19.1646	19.2771	19.3798	19.8108	19.7484	19.2547	19.1571	19.2793	19.3881	19.1103	19.0799	18.2424	19.3694	18.5246	18.2512	18.6779	18.4979	19.1662	18.7028	18.9084	18.63	18.5578
HIQS(UniMod:21)NLDFSPVNSASSEENVK	S296	O14757	CHEK1	20.6175	20.5031	21.0024	21.0568	21.0513	20.9555	21.2555	20.902	21.1538	20.6311	20.8375	20.9678	21.2845	21.2545	20.9596	21.383	21.2303	21.3533	20.6809	20.6442	20.464	20.3094	20.4697	20.6492	20.8911	21.0126	20.5273
DGGNPFAEPSELDNPFQDPAVIQHRPS(UniMod:21)R	S32	O14828	SCAMP3	22.8091	22.2502	21.9717	24.1763	24.4566	24.27	24.4297	24.0828	23.71	22.974	22.9672	23.0567	24.4405	23.9398	24.2515	24.2527	24.2765	24.184	19.9799	20.3221	20.1027	20.4701	20.4783	20.6792	20.1521	20.3605	20.0588
KLS(UniMod:21)PTEPK	S76	O14828	SCAMP3	26.2723	26.1457	26.1804	26.1148	25.9618	25.9213	26.07	25.6124	25.7679	25.772	25.5496	25.8859	25.8186	25.4794	26.1397	26.0435	25.957	26.1901	23.4773	23.2412	23.3364	23.313	23.4242	23.3854	23.717	23.5268	23.6036
S(UniMod:21)TSATDTHHVEMAR	S31	O14874	BCKDK	21.816	21.6642	21.6686	21.4228	21.4441	21.8576	21.9529	21.591	21.4554	20.6017	20.4991	20.4603	20.1109	20.1362	20.7046	20.002	20.2404	19.9761	21.5391	21.6043	21.3227	21.3598	21.4309	21.4679	21.8665	21.705	21.8799
GPVSGS(UniMod:21)PDSMNASR	S672	O14920	IKBKB	21.1898	21.1535	21.0452	21.0753	20.658	21.0705	20.9797	20.941	20.8056	20.7834	20.4655	20.5131	19.9264	20.6578	20.7767	20.0945	20.5652	19.9516	20.242	20.0928	20.4875	20.3281	19.879	20.0303	20.7083	20.2511	20.1755
VRGPVSGS(UniMod:21)PDSMNASR	S672	O14920	IKBKB	22.0813	22.2856	22.4667	21.6923	21.527	21.8955	21.601	20.8566	21.8859	19.2558	21.4239	20.8545	20.3011	21.0116	19.6054	19.4495	21.026	20.9159	20.0189	19.0195	19.673	20.3613	20.7946	20.8025	20.8042	20.2097	20.8935
AT(UniMod:21)S(UniMod:21)NVFAMFDQSQIQEFK	T19;S20	O14950	MYL12B	18.04	20.0775	20.9543	19.1725	19.3234	19.2202	19.3621	19.6765	19.4496	20.9218	20.5313	18.7332	18.4549	19.6839	19.8012	20.4682	20.5506	19.8162	21.5021	21.3888	22.146	21.5491	21.2215	21.2581	21.0544	21.4507	21.4406
AT(UniMod:21)SNVFAMFDQSQIQEFK	T19	O14950	MYL12B	19.8318	19.285	20.1979	20.1188	20.3957	19.6108	20.0108	20.5192	20.2926	19.9042	21.6307	20.617	20.5109	19.9018	20.576	20.9554	20.583	20.8248	20.9711	22.0537	21.3394	20.3196	20.073	20.4797	20.5183	20.544	20.5974
ATS(UniMod:21)NVFAM(UniMod:35)FDQSQIQEFK	S20	O14950	MYL12B	21.3899	20.371	21.2295	21.3958	21.379	20.7041	21.2843	21.4736	21.7962	23.5419	23.5463	23.7161	24.2016	23.855	23.1977	23.8702	23.9043	24.2219	22.1757	21.5862	22.6968	22.1926	22.1718	22.1569	22.0192	22.1197	22.1689
ATS(UniMod:21)NVFAMFDQSQIQEFK	S20	O14950	MYL12B	22.6974	22.755	21.8394	22.0176	21.9102	22.4132	21.8036	21.9756	22.3652	22.3603	22.8766	22.085	23.0469	22.3974	21.7399	22.7122	22.3781	22.3352	22.8572	22.5229	23.7382	23.4228	22.7419	23.3322	23.6987	22.9547	23.1743
SGS(UniMod:21)EDEMKEADESTGSGDGPIK	S581	O14967	CLGN	20.4337	20.4905	19.578	19.7504	19.2162	20.6097	20.5639	19.9541	20.153	20.2174	20.1676	19.9355	20.0136	19.8954	19.8153	20.1953	20.0053	20.0226	19.8842	19.2195	19.9951	19.3435	19.2552	19.1252	19.365	19.7358	19.5671
DKKS(UniMod:21)PLIESTANM(UniMod:35)DNNQSQK	S299	O14974	PPP1R12A	19.8967	19.652	20.3575	20.0529	20.0845	19.4244	19.8612	20.2292	20.578	20.7692	20.6135	20.7699	21.1668	20.9591	20.6564	21.0869	20.9393	20.847	19.5794	19.4455	19.4714	19.2424	19.255	19.0083	19.0812	19.3016	19.4151
DKKS(UniMod:21)PLIESTANMDNNQSQK	S299	O14974	PPP1R12A	21.9815	22.3531	22.6135	22.1475	22.3927	22.0997	22.0954	22.4142	22.3709	20.3002	20.1506	20.5062	20.1973	20.0906	20.4434	20.4007	20.8286	20.1364	19.7085	19.5678	19.8624	19.9075	19.6605	19.7836	20.4037	20.3687	20.2251
KTGS(UniMod:21)YGALAEITASK	S445	O14974	PPP1R12A	23.9883	23.7808	23.7458	23.6825	23.7641	24.1888	23.4841	23.8607	23.8808	23.1432	21.5603	22.709	22.6037	22.661	22.8551	22.645	22.6686	22.7549	23.3233	23.8694	23.5942	23.9024	23.9932	23.4245	24.2883	23.4294	24.0683
RST(UniMod:21)QGVTLTDLQEAEK	T696	O14974	PPP1R12A	24.8829	25.1511	25.5005	24.8384	25.0634	24.5853	25.392	25.3369	25.1848	24.8638	24.7807	24.7694	24.9335	24.0915	25.3662	24.9242	25.1093	25.143	25.7138	25.4477	25.8047	25.6055	25.5296	25.5714	25.8554	25.8475	25.8726
S(UniMod:21)PLIESTANM(UniMod:35)DNNQSQK	S299	O14974	PPP1R12A	19.5258	19.7209	19.9102	20.4367	20.3312	19.943	20.0961	20.4134	20.6229	20.4292	20.7936	20.5978	21.1369	20.7681	20.4232	20.6112	20.9551	20.8983	18.837	19.6513	18.9554	20.2368	19.7558	19.245	19.4105	19.6666	19.0488
S(UniMod:21)PLIESTANMDNNQSQK	S299	O14974	PPP1R12A	19.9815	19.2685	19.5418	19.6658	19.5025	19.7766	19.8224	19.5853	19.485	19.7582	19.6038	19.8944	20.1072	19.2613	19.8533	20.2266	20.2662	19.7571	19.3261	19.1848	19.7273	19.4365	19.5952	19.5143	19.6879	19.7104	19.4684
TGS(UniMod:21)YGALAEITASK	S445	O14974	PPP1R12A	24.4441	24.1947	24.6291	24.5525	24.4112	24.3083	24.4394	23.7005	24.5436	23.9715	23.5077	23.0629	22.1111	23.5333	24.0009	24.2825	23.0748	23.6717	24.5924	24.4275	18.1854	24.3673	23.9463	24.4854	24.621	24.6411	24.5484
TKPLASVTNANTSSTQAAPVAVTTPTVSSGQATPTS(UniMod:21)PIK	S409	O14974	PPP1R12A	21.1374	21.3999	20.2153	20.8484	20.9852	19.3357	19.9295	21.1977	20.628	19.9629	20.7175	20.1765	20.7506	21.0611	20.5545	20.8762	21.0138	20.7842	21.0639	21.0035	21.4082	20.5381	20.2496	20.5728	20.8058	20.8207	20.7961
KMT(UniMod:21)LVEEGFNPAVIK	T577	O14975	SLC27A2	17.2564	17.4833	17.5045	19.0568	19.2009	19.2466	19.3767	19.3931	19.3947	16.4441	16.8848	16.7798	17.1382	16.264	17.7749	17.3197	17.4686	16.7768	17.5105	17.6124	16.1594	17.0581	17.653	17.7531	16.8769	16.9452	17.3755
QPGSTAQYDAGAGS(UniMod:21)PEAEPTDSDSPPSSSADASR	S770	O14976	GAK	19.9592	20.0557	20.0954	19.9464	20.0758	19.9349	20.1249	20.0111	19.904	19.4624	20.1644	19.9752	20.1339	19.8773	20.1134	19.9646	20.0133	20.0177	19.1536	19.2302	19.5435	18.924	19.6662	18.8631	19.2259	19.23	19.1362
QPGSTAQYDAGAGSPEAEPTDSDS(UniMod:21)PPSSSADASR	S780	O14976	GAK	21.8658	20.2622	21.5144	21.7596	21.4302	18.6228	21.009	20.737	21.4524	20.9445	21.1918	20.9351	21.6564	20.9806	21.4458	21.4152	21.5897	21.6655	20.6612	21.0102	20.8295	20.5458	20.7669	20.7532	20.7846	20.958	20.8958
KVFVGGLS(UniMod:21)PDTSEEQIK	S241	O14979	HNRNPDL	19.8389	20.4518	20.372	20.2046	20.186	19.667	19.2629	20.0997	20.014	20.2174	20.0988	20.0525	20.0136	19.8954	19.7757	19.7945	20.1374	20.02	19.1536	19.2195	19.1656	18.732	19.4186	18.493	18.7569	18.9712	18.8959
MFIGGLSWDTS(UniMod:21)KK	S160	O14979	HNRNPDL	19.3021	21.2562	19.8053	19.2229	19.4588	19.2223	19.4941	19.4978	19.4464	19.9317	19.3906	19.6046	18.9407	19.9023	19.0111	19.7064	19.3789	19.5463	18.2828	18.4309	18.9515	18.3919	18.614	18.6489	18.5944	18.4305	18.5578
VFVGGLS(UniMod:21)PDTSEEQIK	S241	O14979	HNRNPDL	20.1686	23.6931	19.7465	20.372	20.544	19.8506	24.3062	20.2895	19.5999	19.2591	19.5418	20.4667	20.2512	20.73	20.2907	20.7141	20.309	20.8284	22.0339	21.7932	22.1361	22.2933	22.3456	22.1536	22.1588	22.1639	22.1838
AEEGKS(UniMod:21)PFRESSGDGMK	S758	O15014	ZNF609	19.6359	19.9624	19.9212	19.8814	19.2947	19.4523	19.7664	20.2674	18.5552	19.5687	19.3397	19.4441	18.8316	19.4552	19.5493	19.1964	19.1072	19.1734	20.6521	20.2119	18.0483	20.525	20.8395	20.3765	20.5415	20.4499	20.5903
APS(UniMod:21)LTDLVK	S1055	O15014	ZNF609	23.672	23.0873	23.6628	23.5589	23.4659	23.2777	23.5357	23.3452	23.4425	23.5553	23.4842	23.8323	23.5567	23.1303	23.7067	23.7374	23.7108	23.9491	22.5443	22.1993	22.5583	22.4674	22.609	22.4159	22.5546	22.7542	22.3475
ELESPLT(UniMod:21)PGK	T746	O15014	ZNF609	20.4828	20.5259	20.7597	20.2957	20.381	20.6775	20.5615	20.6423	20.7414	19.7239	20.2664	19.7219	19.2896	20.0615	20.239	19.6225	20.7024	19.4918	19.7499	20.2543	20.4106	20.4823	21.1554	21.2503	21.4442	20.8414	21.0196
FC(UniMod:4)DS(UniMod:21)PTSDLEMR	S358	O15014	ZNF609	19.7209	19.7881	19.2073	19.247	19.6225	19.7311	20.0399	19.4292	19.2052	18.1969	18.9412	19.2094	18.8316	19.2144	19.3378	18.8858	19.0381	19.0478	19.6249	20.19	19.6741	20.0741	20.286	19.6816	19.7996	20.0284	20.1514
IYSFTDNAPS(UniMod:21)PSIGGSSR	S804	O15014	ZNF609	19.4546	20.2291	19.9946	20.352	20.1939	20.2716	20.3454	20.3717	19.8461	19.96	20.5174	19.9556	19.9122	19.6693	19.8569	19.7085	19.8876	19.4322	21.6529	21.4463	21.5859	20.8584	20.692	21.429	21.4697	21.4721	21.244
LVEPHS(UniMod:21)PS(UniMod:21)PSSK	S576;S578	O15014	ZNF609	21.3453	21.5583	21.0981	21.3332	21.0854	21.4447	21.3729	21.3421	20.8911	21.2372	21.4468	21.4105	21.0915	20.4585	20.9836	21.1652	21.1445	20.9041	22.3221	22.0054	22.281	22.0477	22.1469	22.3116	22.485	22.1566	22.3623
LVEPHS(UniMod:21)PSPSSK	S576	O15014	ZNF609	22.1868	22.2412	21.9019	22.2795	22.0148	22.066	22.1298	21.9842	22.0061	21.7911	21.8799	21.6708	21.6904	21.8109	21.482	21.775	21.8169	21.2866	22.6919	22.7354	22.4618	22.453	22.6343	23.0545	22.8859	22.6689	22.6577
RGS(UniMod:21)QNSSEHRPPASSTSEDVK	S413	O15014	ZNF609	20.1532	20.3698	20.0746	21.3341	21.1642	21.4091	21.2252	21.1791	21.0041	20.559	20.7021	20.612	20.6598	20.4042	20.365	20.7634	20.7905	20.597	20.4423	20.5369	20.699	20.7589	20.5363	20.2277	20.8559	20.6768	20.7847
TNS(UniMod:21)M(UniMod:35)GSATGPLPGTK	S467	O15014	ZNF609	20.1047	20.4991	20.7155	21.2028	20.7478	20.9119	21.2277	21.1909	21.3687	21.6548	21.7601	21.6324	21.9397	21.2006	21.4914	21.817	21.885	21.6841	19.5924	19.9194	20.4335	19.7829	19.9715	20.4821	20.1607	19.8106	20.2935
TNS(UniMod:21)MGSATGPLPGTK	S467	O15014	ZNF609	21.303	21.6157	21.4242	22.7548	22.3147	22.6877	22.6983	22.328	22.513	20.8305	21.8424	20.9612	20.8405	19.8239	21.0472	21.0646	21.0753	20.352	21.3684	21.8622	21.302	21.5966	21.7629	21.7229	21.8229	21.9462	21.9848
S(UniMod:21)AGNIPLSPLAR	S1370	O15021	MAST4	20.991	21.1043	20.7706	22.3274	22.2881	22.4775	22.3106	22.266	21.9517	20.284	20.1973	20.4728	21.2119	20.5488	21.4838	21.2742	21.2942	21.3131	20.2802	20.009	20.3378	20.5474	20.5793	20.4443	19.8316	20.2399	20.0082
SQALGQS(UniMod:21)APSLTASLK	S206	O15021	MAST4	20.6885	20.8396	20.802	20.6857	20.5732	20.8578	20.6646	20.7548	20.8674	20.0454	20.0835	20.3175	20.4693	20.47	20.4218	20.5058	20.4522	20.5564	20.0942	20.3376	20.2635	20.0815	20.2673	20.4981	20.3267	20.4719	20.5899
ADSGPTQPPLSLS(UniMod:21)PAPETK	S2083	O15027	SEC16A	24.1298	25.1103	25.3853	25.0343	24.9033	24.1086	25.1198	25.0055	25.0663	25.0043	24.7755	25.296	25.2803	24.8829	25.1729	25.4414	25.3716	25.4646	23.7837	22.9331	23.9211	23.4135	23.495	24.1196	24.2746	24.4567	24.034
AQQELVPPQQQAS(UniMod:21)PPQLPK	S1069	O15027	SEC16A	25.4646	25.4363	25.4495	25.5357	25.4307	25.4682	25.4836	25.289	25.5447	25.4032	25.4065	25.5005	25.4238	25.1389	25.4252	25.5178	25.6681	25.4567	24.6796	24.7451	24.9006	25.0312	25.1106	24.9141	24.9165	24.9807	24.9477
FANLT(UniMod:21)PSR	T2054	O15027	SEC16A	20.9731	21.0701	21.1962	21.1269	20.9209	20.9976	21.119	21.0085	20.688	21.5836	21.6548	21.4167	21.307	20.7451	21.4556	21.3909	21.5191	21.2774	21.2204	20.9258	20.7917	20.9161	20.7312	20.9746	21.1652	21.1478	21.284
FTGS(UniMod:21)FDDDPDPHRDPYGEEVDRR	S1327	O15027	SEC16A	19.8689	18.9461	19.7526	19.6766	19.9995	20.6231	19.5976	19.6782	19.751	21.6615	23.0119	21.92	20.9965	20.608	21.9343	20.8459	19.925	19.703	23.7729	23.781	23.7174	23.8006	23.3202	23.1329	22.406	22.1734	22.5959
GSVSQPST(UniMod:21)PS(UniMod:21)PPKPTGIFQTSANSSFEPVK	T593;S595	O15027	SEC16A	22.0738	21.6457	22.08	21.8613	21.8031	21.5043	21.4773	21.5151	21.7876	21.6172	21.5488	21.9543	21.9792	21.4531	21.8389	22.0871	22.1109	22.2265	20.2654	19.6779	21.2308	20.7911	21.3663	21.8626	19.6796	20.958	20.5082
HLLQEARS(UniMod:21)PDPGIVPQEAPVGNSLSELSEENFDGK	S2022	O15027	SEC16A	22.3113	22.366	22.4815	22.5384	22.7009	22.5078	22.4572	22.5925	22.7051	22.0931	22.0793	22.1636	22.2349	22.1599	22.291	22.3986	22.4486	22.2792	20.6929	20.301	20.6036	20.759	21.1768	21.1171	20.9702	21.0948	20.9744
IVNHWAS(UniMod:21)PELR	S314	O15027	SEC16A	20.7773	21.36	20.685	20.6974	20.7681	20.6767	20.6954	20.3713	20.3468	20.781	20.8958	21.2439	20.8799	20.2613	21.1403	20.883	20.9005	20.9495	21.2282	21.578	21.052	21.7565	21.8214	21.5126	21.5804	21.4516	21.4903
LLPSAPQTLPDGPLAS(UniMod:21)PAR	S1964	O15027	SEC16A	23.1533	23.0042	22.8969	23.1119	22.9218	22.9652	22.9971	22.9249	22.822	23.5806	23.6934	23.4665	23.4976	23.4051	23.1836	23.5478	23.617	23.3714	23.5982	23.5169	23.2737	23.4595	23.6909	23.7367	23.6184	23.6163	23.8859
PGLSQPGALGIANPLLAVPAPS(UniMod:21)PEHSSPSVR	S1939	O15027	SEC16A	18.6994	19.7806	19.7726	18.8353	19.6006	19.682	19.4805	20.1535	18.9486	19.0543	18.922	18.7406	19.4392	19.1325	18.6638	19.1768	19.0372	19.0368	18.5704	19.1089	18.2996	18.8868	18.3786	18.8585	18.4014	18.3735	18.6745
QIDSS(UniMod:21)PVGGETDETTVSQNYR	S569	O15027	SEC16A	23.7344	22.905	23.8002	23.3344	23.2129	23.2568	23.0619	23.1808	23.7328	22.7141	22.3904	23.5982	23.1357	22.9291	23.0105	22.8574	23.5574	23.3647	21.6379	21.4827	21.8469	21.0576	21.0469	21.5622	21.5876	21.7716	21.6241
RHLLQEARS(UniMod:21)PDPGIVPQEAPVGNSLSELSEENFDGK	S2022	O15027	SEC16A	20.5825	20.8256	21.0762	20.8452	20.8343	20.6598	20.5377	20.7443	21.2218	20.0878	20.1163	20.1739	20.1362	20.5371	20.3241	20.2295	20.4954	20.3794	19.7141	19.8406	19.7856	19.4388	19.7633	19.6434	19.5409	19.7314	19.7931
S(UniMod:21)PDPGIVPQEAPVGNSLSELSEENFDGK	S2022	O15027	SEC16A	19.3685	18.0713	18.6356	19.0806	19.184	18.767	19.0705	18.9894	19.0979	20.564	20.5001	20.6329	20.9422	20.7575	20.4198	21.099	20.6277	20.9146	20.0819	19.6684	19.5231	18.3819	18.511	18.86	19.1375	18.831	18.493
SPDPGIVPQEAPVGNS(UniMod:21)LSELSEENFDGK	S2037	O15027	SEC16A	21.6446	21.0323	21.2163	21.3335	21.7481	21.3422	21.2442	21.4196	21.4737	21.9813	22.031	22.0788	22.1679	21.8734	21.9531	22.0732	22.0604	22.0405	18.7096	18.4621	18.8713	19.6539	18.786	20.1288	19.329	18.9903	19.1162
SPDPGIVPQEAPVGNSLSELS(UniMod:21)EENFDGK	S2042	O15027	SEC16A	21.3178	20.6907	20.4244	20.2282	20.5082	21.0004	20.7005	20.8483	21.068	21.3042	21.3093	21.5723	21.4687	21.369	21.5102	21.4459	21.4571	21.4609	20.9149	20.9497	21.1786	20.423	20.7274	20.7633	20.766	20.941	21.0136
VLSSAAS(UniMod:21)LPGSELPSSRPEGSQGGELSR	S2271	O15027	SEC16A	23.2994	23.0431	22.2345	22.6046	21.5254	22.5392	22.3998	23.216	23.2528	22.857	22.5872	22.8257	23.0886	23.1551	22.6	22.9	23.0572	22.9442	21.7224	22.2253	20.9997	22.4071	22.6571	22.3848	22.2796	22.7491	22.3657
VGVSQQPEDS(UniMod:21)QQDLPGER	S1570	O15031	PLXNB2	24.5283	24.4437	24.6667	24.3215	24.4763	24.3161	24.4886	24.4563	24.632	24.2324	24.1957	24.4881	24.6505	24.3011	24.7497	24.4946	24.7435	24.6996	18.8817	18.5444	19.503	18.7966	18.8281	18.7156	19.0545	19.7077	19.6031
PAS(UniMod:21)PDRFAVSAEAENK	S10	O15037	KHNYN	22.2226	22.0548	22.0515	22.0975	21.9263	22.0613	22.0724	21.8416	21.8199	21.947	21.7657	22.0123	22.0224	21.9224	22.0431	22.0723	22.1609	21.9258	21.887	21.5925	21.6137	21.6036	21.8852	22.0207	22.1675	22.0463	21.9841
LYSILQGDS(UniMod:21)PTK	S485	O15042	U2SURP	21.3589	20.7435	21.4303	21.3738	21.3127	21.1583	21.3658	21.2715	21.0023	21.0149	20.9696	21.4874	21.6856	21.553	20.9312	21.8442	21.9152	21.8833	21.023	20.6772	21.0149	20.9003	20.8147	20.7898	20.9113	20.9752	20.9474
S(UniMod:21)LDDDLDGVPLDATEDSK	S731	O15042	U2SURP	19.9619	19.8069	20.0861	19.2646	19.5626	19.352	18.9362	19.7217	19.8183	21.4012	22.032	21.65	21.6231	21.5043	21.9949	21.6637	21.0563	20.7631	20.6179	20.0828	19.0243	19.812	19.4809	19.7069	19.1446	19.5107	19.5658
SGS(UniMod:21)PAPETTNESVPFAQHSSLDSR	S470	O15047	SETD1A	23.165	23.0683	22.8488	23.3821	23.2149	23.3507	23.0145	23.2152	23.4735	23.2031	22.6823	23.2733	23.2901	23.2454	23.2804	23.337	23.4264	23.2869	22.7057	22.4075	22.6709	22.412	22.619	22.8248	22.6857	22.6876	22.5913
VAGS(UniMod:21)PVTPLPEQEASPAR	S1103	O15047	SETD1A	20.6761	20.0545	20.1929	20.3821	20.5308	20.4743	20.5421	20.1863	20.004	20.9667	20.9396	20.9318	21.1485	21.1806	20.684	21.2962	21.1246	21.1369	20.1951	20.0948	20.6605	20.2712	20.2999	20.409	20.5282	20.8573	20.6763
GGAS(UniMod:21)EEALSAVAPR	S1191	O15056	SYNJ2	21.9639	21.4665	21.9735	22.0077	21.8943	21.8085	20.9761	21.3683	20.6095	21.5279	21.1311	21.8388	21.5681	21.4624	21.7617	21.5885	21.7199	21.9205	17.496	19.0229	17.2911	20.5525	20.6326	20.0395	20.3649	19.1884	19.6534
KSAS(UniMod:21)DASISSGTHGQYSILQTAR	S1124	O15056	SYNJ2	20.0418	21.0366	20.9239	19.9451	19.872	19.9861	19.8789	20.297	20.5335	19.9317	20.0988	19.7343	19.2851	19.8295	19.5614	19.9012	19.6403	19.6937	19.1962	19.2195	19.0871	18.9406	19.8997	19.1252	18.8953	18.9712	18.9908
SAS(UniMod:21)DASISSGTHGQYSILQTAR	S1124	O15056	SYNJ2	22.7259	22.3599	22.6267	22.4149	22.3978	22.5603	22.5117	22.4132	22.6428	22.518	22.2953	22.7943	22.8182	22.8518	22.8235	22.8531	22.491	23.102	21.29	20.8213	21.2707	21.2616	21.0884	21.1815	21.3814	21.3524	21.3924
SPAPGS(UniMod:21)PDEEGGAEAPAAGIR	S1049	O15061	SYNM	19.5376	19.3253	19.2657	19.4489	19.6094	19.6878	19.6668	19.3877	19.2849	19.9355	20.1696	20.194	20.0545	19.8383	20.1557	20.1408	20.2143	20.031	18.7826	19.1322	18.5305	19.1994	19.1834	19.3585	18.9794	18.9947	19.2002
APQAGAHTPLTPQPGLAPQQQS(UniMod:21)PK	S723	O15063	GARRE1	21.3803	21.1956	21.5484	21.2203	21.1129	21.1519	21.1321	21.4494	21.3598	20.9657	21.0039	21.3332	21.3493	21.1698	21.1023	21.3967	21.3258	21.3342	21.2181	21.4353	20.8398	20.8352	20.7913	20.8791	20.8835	21.1142	21.0507
HSS(UniMod:21)GEQDTSTLPSPPLLTTVEDVNQDNK	S946	O15063	GARRE1	20.203	20.614	20.4097	20.3195	20.227	19.9796	19.9518	19.6527	19.991	21.5173	20.3543	19.5009	20.1013	20.0849	20.0313	19.9423	20.364	20.4964	21.841	21.3487	21.906	21.5853	21.5574	21.8179	21.6669	21.8781	21.7463
S(UniMod:21)PNRDFLTHVSAR	S569	O15067	PFAS	20.8672	20.3657	20.1416	20.5684	20.343	20.4979	21.1	19.971	19.5622	21.8145	21.6081	21.6355	21.4438	20.5485	21.8838	21.3917	21.0121	21.3497	21.5852	21.395	21.5692	21.4544	21.4664	21.4865	21.6703	21.1628	21.5069
VSLSPHS(UniMod:21)PLLSPK	S1303	O15069	NACAD	18.2943	18.9952	18.7562	18.1472	18.3612	18.1179	18.4899	18.0958	18.0869	18.1407	18.0761	18.0617	17.5752	17.4731	17.893	17.8466	17.4253	17.6707	18.4612	18.2269	18.3386	18.3314	18.539	18.4378	18.8587	18.8467	18.6089
SKS(UniMod:21)PASTSSVNGTPGSQLSTPR	S307	O15075	DCLK1	19.9112	20.0667	19.7126	19.8579	19.963	20.1721	20.1226	19.5088	19.634	19.5432	19.2975	19.553	19.0704	20.3068	19.5613	19.0597	19.1937	19.2184	19.4227	18.6593	19.989	19.533	19.4054	19.597	19.7656	19.8993	19.8782
SPSPSPT(UniMod:21)SPGSLR	T336	O15075	DCLK1	21.0518	20.9079	20.9426	20.9625	20.9456	20.6779	20.8249	20.857	21.1894	21.3024	21.4366	21.1276	21.3634	21.1655	21.0427	21.0724	21.3874	21.2343	20.4926	20.9497	20.7763	20.5595	20.7274	20.7532	20.7287	20.8356	20.8016
TFWS(UniMod:21)PELK	S187	O15083	ERC2	19.096	18.267	18.367	19.4256	19.0482	19.4099	19.2965	19.4566	18.9097	20.2526	20.2956	20.2452	20.2388	19.3905	20.0819	20.0534	20.22	20.0563	21.3984	21.0395	21.623	21.2397	21.0547	21.2842	21.4242	21.4241	21.3529
TFWS(UniMod:21)PELKK	S187	O15083	ERC2	21.2051	21.3409	21.2723	21.1278	21.1795	21.3571	21.0557	21.4545	21.2517	20.8729	20.8098	20.7544	20.6797	20.0308	20.8337	20.588	20.7752	20.4482	22.5829	22.1088	22.2501	22.3231	22.5499	22.4166	22.8142	22.766	22.2603
TVS(UniMod:21)FEALPIM(UniMod:35)R	S1011	O15084	ANKRD28	20.4926	19.4337	20.2415	19.574	20.4548	20.9847	20.2297	19.1844	20.3676	21.266	20.0765	21.1512	19.5155	19.72	21.3066	20.3652	19.913	19.9792	19.395	19.0958	19.3573	19.1675	19.5183	19.472	19.4345	19.6061	19.6826
ITSVIPS(UniMod:21)PPPPPPLPPPQR	S150	O15085	ARHGEF11	21.283	20.9129	21.0335	21.3274	21.4989	21.6708	20.7305	21.4616	21.0754	21.3634	21.0768	21.157	20.8023	20.9664	21.0771	21.1964	20.9638	21.1037	20.9457	20.9012	20.626	20.9906	21.0847	21.0521	21.1139	20.9309	20.9312
LSLDS(UniMod:21)QEGDSGLDSGTER	S216	O15085	ARHGEF11	20.0728	19.0431	19.484	19.998	19.8939	19.8447	19.7934	20.1819	19.5808	20.4434	20.4519	20.7195	20.549	20.9155	20.7095	20.7469	20.534	20.6343	16.7046	19.2195	18.9899	18.6614	19.6189	18.4679	18.4995	19.037	18.8697
QGS(UniMod:21)DAAVPSTGDQGVDQSPK	S271	O15085	ARHGEF11	19.604	18.6995	19.17	19.1764	19.5174	19.1659	19.3769	19.3302	18.805	20.1019	20.4922	20.5155	20.6254	20.3561	20.1748	20.6121	20.6646	20.6831	20.6308	20.4	21.2846	20.2828	20.2172	20.4221	20.9208	21.0445	21.1403
RQGS(UniMod:21)DAAVPSTGDQGVDQSPK	S271	O15085	ARHGEF11	21.7612	21.5159	21.1232	21.2195	21.9881	21.6744	21.8641	21.4017	21.5187	22.1972	22.3176	22.4087	22.2157	22.0428	22.2615	22.3233	22.2795	22.4545	22.1289	21.8163	22.1381	21.0771	21.9528	22.1675	22.6322	22.4314	22.3749
S(UniMod:21)RSDVDMDAAAEATR	S633	O15085	ARHGEF11	21.2248	21.4149	20.776	21.4404	21.2866	21.613	21.4239	21.5506	21.1438	20.1117	19.365	20.0677	19.7307	20.9949	20.4183	20.6908	20.2513	19.9557	20.6199	19.5527	20.4014	19.2809	20.1089	20.1077	19.7988	19.8481	19.9577
SLENPT(UniMod:21)PPFT(UniMod:21)PK	T668;T672	O15085	ARHGEF11	20.9242	20.8842	20.7167	20.268	20.1085	20.4223	20.4112	20.4188	20.0742	20.022	20.2544	19.8719	19.6367	19.6615	19.3982	19.5245	19.5485	19.6281	21.709	21.8998	21.8224	21.9329	21.7518	21.6438	21.7798	21.8448	21.754
SLENPTPPFT(UniMod:21)PK	T672	O15085	ARHGEF11	21.2341	21.2778	21.4438	20.9699	20.9792	20.94	21.161	21.0523	21.1375	20.3543	20.5126	20.2516	20.0807	19.7347	19.9071	20.0958	20.0999	19.5053	20.1945	20.1007	20.3213	20.3563	20.4883	20.4314	20.5638	20.3048	20.4675
SSSQSTFHIPLS(UniMod:21)PVEVKPGNVR	S556	O15085	ARHGEF11	21.7556	21.8832	21.7442	21.9226	22.3285	22.4385	22.0956	21.7618	21.7598	22.3736	22.2775	22.1879	22.1545	21.8653	21.7337	21.9947	22.3546	22.1412	21.1295	21.422	21.1386	21.6911	22.0978	21.5995	21.2445	21.3144	21.3679
TRNS(UniMod:21)GIWESPELDR	S1295	O15085	ARHGEF11	20.6906	20.1862	20.6725	20.6568	23.5728	23.5299	23.955	21.099	21.0568	20.3559	20.4696	20.6558	20.5759	20.3839	20.5569	20.4648	23.019	23.2166	23.1491	23.2288	20.4352	20.7033	23.4633	20.7619	23.5239	23.4646	20.5299
WTDGSLS(UniMod:21)PPAKEPLASDSR	S1480	O15085	ARHGEF11	20.6848	21.222	20.8426	20.9055	21.213	20.4424	20.9953	21.0297	21.0584	20.6692	21.1216	20.2494	20.6598	20.367	21.0249	20.8744	19.6478	20.5549	19.9373	19.759	20.3458	20.5542	20.2019	20.4084	20.4401	20.0921	20.1783
AAS(UniMod:21)SAAQGAFQGN	S319	O15127	SCAMP2	23.9002	23.7336	24.4905	23.7035	23.9138	23.6662	24.0458	24.5749	24.7995	23.5993	23.0946	23.771	24.1164	23.8007	23.8705	23.9487	24.0344	24.4612	19.1901	19.8742	19.2789	19.8838	19.7816	19.4997	19.0051	18.924	18.9627
LLAEM(UniMod:35)DS(UniMod:21)QFDSTTGFLGK	S69	O15155	BET1	18.9479	19.1784	19.455	17.7684	19.301	17.1472	17.5972	17.4589	19.786	20.5561	18.1238	18.5376	20.7574	20.7195	18.5098	20.6954	20.6145	20.9602	19.1791	19.361	19.2515	18.7209	18.9951	18.8996	18.2874	18.7971	18.6464
VT(UniMod:21)AIKSLS(UniMod:21)IEIGHEVK	T44;S50	O15155	BET1	21.4084	21.7383	21.3144	20.4415	20.487	20.6776	20.6786	20.7391	20.9902	21.3024	21.5838	20.312	21.4519	21.8272	21.0558	21.1505	21.3004	21.4183	20.9293	21.4547	21.6797	21.1216	21.5316	21.2672	21.2679	21.0509	21.1836
(UniMod:1)AAS(UniMod:21)QAVEEMR	S4	O15160	POLR1C	22.9751	22.8718	22.4092	22.6707	22.7341	22.8846	22.822	22.5029	22.4278	22.0855	22.2878	23.0095	22.8611	22.07	23.1832	22.947	22.6695	22.636	19.8931	21.0376	20.3175	21.3838	21.942	20.6946	21.2576	20.9454	21.0251
QES(UniMod:21)DEESRPQNANYPR	S744	O15164	TRIM24	18.4197	17.9148	19.0661	18.3006	18.4779	18.2267	18.3092	18.406	18.4447	18.9242	19.195	19.3795	19.5535	18.7697	19.2856	19.0938	19.2249	19.4516	18.7852	18.7983	19.0838	19.1952	19.0467	19.0506	19.4331	19.1107	19.1546
S(UniMod:21)PLHVGETR	S811	O15164	TRIM24	20.6331	20.3567	19.9111	20.2954	20.3806	20.2775	20.3259	20.5949	20.0416	22.6123	22.6603	22.5822	22.473	21.738	22.4716	22.4171	22.4171	22.4169	22.785	22.7584	23.1885	23.0063	22.8762	22.9417	23.2357	22.9365	22.8706
SEWLDPSQKS(UniMod:21)PLHVGETR	S811	O15164	TRIM24	22.0652	21.6572	21.8181	22.1623	22.2464	22.8003	22.5629	22.3557	21.742	22.1775	22.5053	22.3658	22.1485	21.8406	21.9856	22.4678	22.2651	21.8169	23.707	23.5359	23.8883	24.1557	24.3844	24.2498	24.1616	23.8868	24.156
DFS(UniMod:21)LEQLR	S104	O15173	PGRMC2	26.402	25.7594	26.4477	26.1997	26.3098	26.0365	26.4469	26.0749	26.2759	26.3111	26.0095	26.6899	26.586	26.1355	26.5208	26.8063	26.7488	26.8981	19.769	19.8131	20.0073	19.9979	19.6675	19.4289	19.8726	20.0458	19.8669
GLGAGAGAGEES(UniMod:21)PATSLPR	S90	O15173	PGRMC2	22.8101	22.5716	22.8168	22.7109	22.8093	22.8228	22.7778	22.5151	22.9679	22.7687	22.3782	22.7604	22.9196	22.8549	22.7853	22.7577	22.9663	22.909	21.7756	21.6594	21.8586	21.7249	21.7148	21.7855	21.8666	21.9768	21.8091
LLKPGEEPSEYT(UniMod:21)DEEDTK	T211	O15173	PGRMC2	24.3572	21.0873	22.946	23.3754	24.1645	24.3954	21.2467	23.8911	22.797	26.0362	26.845	26.0569	25.5696	24.2809	26.4295	25.1896	24.3173	22.4217	27.426	27.4901	27.2957	27.3027	26.8358	26.8955	26.6275	24.293	26.5272
RDFS(UniMod:21)LEQLR	S104	O15173	PGRMC2	21.0401	21.1927	21.177	21.0353	21.0705	20.7717	20.9339	20.7361	21.112	20.8873	20.4767	21.0594	21.0614	20.6252	21.2642	21.0589	21.2262	21.4228	18.9822	20.817	19.528	20.4042	20.0091	20.3597	20.1607	19.6096	20.1373
RGLGAGAGAGEES(UniMod:21)PATSLPR	S90	O15173	PGRMC2	21.9798	22.2647	22.2659	21.7806	21.8142	21.6825	21.811	21.7775	21.9038	21.5285	21.3686	21.7299	21.7632	21.3775	21.8453	21.7239	21.8578	21.7682	20.4472	20.7724	20.5633	20.8429	20.9039	20.4512	20.813	20.9015	20.2725
VET(UniMod:21)PVLPPVLVPR	T136	O15198	SMAD9	17.1374	17.1853	16.9592	17.4794	17.5328	17.3551	17.295	17.1936	17.3875	17.7802	17.7457	17.531	17.5228	16.9692	17.3153	17.3783	17.3262	17.2139	17.1754	16.4795	16.6496	16.7161	16.7163	16.7353	16.7647	16.5599	16.6814
ESPGVGGGS(UniMod:21)GDEASAATPPSSR	S599	O15209	ZBTB22	20.4884	20.8665	20.8437	21.0412	20.7588	21.0615	20.7903	20.8668	20.7116	20.6981	20.913	20.8064	20.7867	20.6404	20.6953	20.7999	20.8513	20.7625	21.0352	21.0061	20.9812	20.9525	21.0412	21.3828	21.5257	21.3567	21.4542
RYWEEETVPTTAGAS(UniMod:21)PGPPR	S41	O15213	WDR46	20.3989	20.4627	20.3644	20.2573	20.4035	20.5683	20.842	20.7372	20.3327	20.2174	20.9821	20.2522	19.9	19.7554	20.2164	20.4353	20.2234	20.2964	21.9434	21.7584	21.7825	22.1109	21.7719	21.6203	21.6981	21.4005	21.3729
QSS(UniMod:21)PSGSEQLVR	S453	O15231	ZNF185	21.6503	21.6647	22.0971	21.8277	21.6797	21.3162	21.9124	21.798	22.1141	21.3159	21.331	21.5435	21.6645	21.3976	21.4671	21.7005	21.7808	21.7795	21.0953	21.6661	20.9796	21.0715	20.9017	20.9076	21.2526	21.1638	21.1835
RES(UniMod:21)C(UniMod:4)GSSVLTDFEGK	S465	O15231	ZNF185	21.2507	21.5963	20.9697	21.8254	21.9955	22.0784	22.9921	21.5303	21.2324	20.3588	20.2005	20.4841	20.3697	20.3777	20.5657	20.464	20.535	19.6383	20.3125	20.8216	20.2145	20.9122	20.7012	20.2545	20.416	20.5673	20.4132
S(UniMod:21)T(UniMod:21)GPTQETQAPFIAK	S203;T204	O15231	ZNF185	21.3401	21.1477	21.0252	21.3461	21.1189	21.357	21.5821	21.0159	20.9503	22.027	22.1232	21.8549	22.0691	21.38	21.6073	21.8849	22.0309	21.8823	21.1148	20.9723	21.0786	21.0376	21.1306	21.0575	21.0234	21.3221	21.1931
DPS(UniMod:21)PEADAPVLGSPEK	S363	O15234	CASC3	20.234	20.8764	20.9146	19.6061	20.6188	20.1535	20.204	21.027	20.5867	20.3883	20.9597	21.5369	21.3438	20.9356	21.2676	21.4194	21.265	21.4665	19.5794	20.0828	19.528	19.899	19.7931	20.1034	19.7461	19.8921	19.749
DPS(UniMod:21)PEADAPVLGSPEKEEAASEPPAAAPDAAPPPPDRPIEK	S363	O15234	CASC3	26.0544	25.8937	25.9025	26.1508	26.1513	26.1673	25.7835	26.1257	26.0108	25.636	25.7184	25.5534	25.8128	25.2679	25.8296	25.734	25.6741	25.8475	24.4839	24.7458	24.7756	24.5506	24.9791	24.6651	24.6792	24.837	24.6951
EEAAS(UniMod:21)EPPAAAPDAAPPPPDRPIEK	S381	O15234	CASC3	21.9723	21.5902	21.366	20.9694	21.3477	21.3119	21.8791	22.1428	22.0195	20.3317	21.7521	21.835	20.6995	21.0585	22.0123	20.7094	22.1156	21.8066	20.8098	21.1513	20.9667	21.3043	21.0202	20.8839	20.7642	20.9049	20.7885
GLFFEHDLRGQT(UniMod:21)QEEEVRPK	T197	O15234	CASC3	21.4421	21.6069	21.595	21.7286	21.7614	21.1744	21.698	21.424	21.7478	21.9984	22.4786	22.5482	22.3872	21.7066	22.6297	22.2337	22.4261	22.4702	20.6612	21.0376	19.8896	20.5595	20.1692	20.9592	19.8437	20.1521	20.5356
QS(UniMod:21)GDGQESTEPVENK	S148	O15234	CASC3	19.9602	18.9172	19.2373	19.6447	19.6064	19.6225	20.0464	19.7773	19.4648	20.7298	20.569	20.9646	20.7581	19.7493	20.7947	20.6684	20.687	21.0914	19.3019	18.7342	19.1984	19.5151	19.0915	19.4259	19.543	19.4164	18.8696
RLEQTSVRDPS(UniMod:21)PEADAPVLGS(UniMod:21)PEK	S363;S373	O15234	CASC3	20.0758	19.511	19.502	19.2862	19.5467	20.0196	19.346	19.4292	19.8663	18.816	20.8134	19.2429	19.0486	18.9829	19.9558	20.063	19.3698	19.6696	20.0439	20.0697	20.2912	20.094	20.2259	20.1964	20.4252	20.3881	20.1956
RLEQTSVRDPS(UniMod:21)PEADAPVLGSPEK	S363	O15234	CASC3	22.9716	22.3417	22.3652	23.0544	22.9573	22.472	23.209	22.3173	22.2254	24.2983	24.194	23.9982	24.1809	23.7669	23.9027	24.0964	23.9428	24.1322	23.8458	24.0428	24.0434	24.3094	23.8974	24.1197	24.1189	24.3384	24.265
STVTGERQS(UniMod:21)GDGQESTEPVENK	S148	O15234	CASC3	24.9278	24.8274	24.807	24.6387	24.8662	24.6558	24.6936	24.8728	24.7646	24.5295	24.3242	24.7457	24.5348	24.384	24.3626	24.6747	24.7377	24.5848	23.6721	23.2367	23.5998	23.6644	23.1292	23.0609	23.7802	23.7781	23.5823
VELKS(UniMod:21)EANDAVNSSTK	S117	O15234	CASC3	17.1121	18.0878	18.4215	17.9868	16.5368	17.2989	17.1721	17.8529	17.9922	17.7557	18.6778	17.6059	17.693	17.4731	18.009	18.0233	17.5732	17.6952	18.3787	18.6225	19.1423	18.7988	18.6271	18.4889	18.5349	18.6976	18.2997
YGS(UniMod:21)PPQRDPNWNGER	S265	O15234	CASC3	23.3836	23.9397	23.9981	23.9008	23.2279	23.324	23.105	23.3616	23.3677	23.6212	23.1425	23.6847	23.4379	22.6224	23.5225	23.3197	23.483	23.4554	22.3127	20.899	22.2321	22.604	21.4227	21.9617	22.2031	22.042	22.0125
(UniMod:1)SEGDS(UniMod:21)VGESVHGKPSVVYR	S6	O15258	RER1	22.0917	22.1337	21.8484	21.8144	21.9099	21.9435	21.7628	21.6305	22.1395	21.5095	21.4734	21.6825	21.6474	21.4686	21.8205	21.6732	21.7671	21.9719	20.3226	21.0102	21.3465	20.5856	20.5485	20.9076	21.2084	21.2087	20.9452
M(UniMod:35)SEGDS(UniMod:21)VGESVHGKPSVVYR	S6	O15258	RER1	19.3159	19.2163	18.9241	19.4412	18.0742	19.3513	20.8996	19.1859	18.4314	21.1647	18.9988	21.4299	19.2235	17.903	19.2164	19.0762	20.9218	19.5384	19.0913	18.2321	18.9935	18.4979	19.1662	18.6888	18.3872	18.7692	18.555
S(UniMod:21)EGDS(UniMod:21)VGESVHGKPSVVYR	S2;S6	O15258	RER1	21.5787	21.3539	21.3648	21.3055	20.4525	20.7182	21.1691	21.2927	20.5812	20.8252	20.5294	21.1468	21.1224	20.1729	21.093	20.9308	20.7512	21.2269	20.1388	20.817	20.0906	20.1839	20.0091	20.4465	20.549	20.0921	20.4846
S(UniMod:21)EGDSVGESVHGK	S2	O15258	RER1	22.4248	21.5733	22.0457	21.7787	22.2235	21.8801	22.2443	22.2641	22.1113	23.0987	22.9536	23.0706	23.5161	22.922	23.5961	23.5042	22.9542	23.6314	18.3559	20.0579	18.449	19.8838	19.8172	19.9464	18.1956	18.2055	18.0085
S(UniMod:21)EGDSVGESVHGKPSVVYR	S2	O15258	RER1	26.7176	26.8317	27.3686	26.4564	26.3752	26.4012	25.9519	26.3522	26.398	26.2358	25.9915	26.3364	26.2106	25.4713	26.5224	26.3972	26.1919	26.7098	20.4527	20.2457	20.0689	20.6622	21.1582	20.5433	20.7967	20.5453	20.41
SEGDS(UniMod:21)VGESVHGKPSVVYR	S6	O15258	RER1	21.6696	21.8861	22.2353	21.5287	21.6934	21.4822	21.8169	21.5849	21.7441	21.2242	20.7066	21.3054	21.1021	20.6617	21.2755	21.3673	21.3788	21.3828	20.6018	20.817	20.903	20.5839	20.5485	20.7633	20.7846	20.9373	20.718
VDPSLM(UniMod:35)EDS(UniMod:21)DDGPSLPTK	S95	O15258	RER1	22.6261	21.8111	21.9843	22.7591	21.8269	22.4021	22.4453	22.6797	22.7436	24.513	24.4421	24.3687	24.5894	24.3255	24.2624	24.3919	24.334	24.539	21.6226	21.6207	21.944	22.2975	22.4679	22.165	22.0103	22.0457	22.2022
VDPSLM(UniMod:35)EDSDDGPS(UniMod:21)LPTK	S100	O15258	RER1	21.8322	21.1817	21.4054	21.8432	21.468	21.0034	21.4559	21.7716	21.8645	23.3902	23.2034	23.2079	23.4705	23.4171	22.9853	23.4039	23.0393	23.4312	21.7224	21.4475	20.9997	22.1142	21.0137	21.0253	21.0201	20.469	21.0684
VDPSLMEDS(UniMod:21)DDGPSLPTK	S95	O15258	RER1	23.7516	23.2357	22.943	23.5934	23.0249	23.7158	23.3984	23.5391	23.1391	22.7917	23.0054	22.9529	22.4326	21.9352	23.251	22.5733	22.4562	22.0654	23.8568	23.4836	23.8654	23.7741	23.6991	23.7557	23.7705	23.8881	23.8779
VDPSLMEDSDDGPS(UniMod:21)LPTK	S100	O15258	RER1	21.4508	21.3272	21.2856	21.2401	21.5267	21.2803	21.193	21.3026	21.1499	20.7599	20.8064	20.8132	20.8286	20.6876	21.1251	20.5771	20.7172	20.5258	20.1826	20.817	20.7402	19.6356	20.6214	20.7633	20.4602	20.4936	20.4574
SSAAAAAAAAAGQIHHVT(UniMod:21)QNGGLY(UniMod:21)KR	T49;Y55	O15270	SPTLC2	25.9947	26.3988	26.1858	26.3548	26.2321	26.4463	25.7939	26.0613	26.1649	25.0254	25.0592	25.0407	24.7013	24.3086	24.6388	24.8791	24.818	24.4776	26.6854	26.5844	26.233	26.2566	26.7999	26.5572	26.5472	26.4978	26.5277
MLS(UniMod:21)FQGLAELAHR	S20	O15294	OGT	15.2613	16.2384	16.964	16.757	16.569	17.0919	16.6992	16.3701	15.6117	16.541	16.2661	17.5917	17.4324	16.7407	16.4569	16.5153	16.2154	17.4165	16.0738	16.5781	15.8909	16.0399	16.6619	16.1065	15.9037	17.0462	16.4867
RGDGEKS(UniMod:21)DEENEEK	S157	O15318	POLR3G	18.1148	16.3588	17.4561	17.5007	16.908	16.9512	17.1744	17.3726	17.548	15.7728	17.0606	17.5546	17.8438	16.8676	17.2757	16.9212	17.3804	17.3477	16.7837	17.0921	16.4751	16.8864	15.8843	16.5439	16.5023	15.3763	15.5163
AFKQS(UniMod:21)PPAVPALGAGVK	S333	O15350	TP73	20.5828	20.6764	20.5739	20.6623	20.8052	21.0869	20.9765	20.7262	19.9868	20.727	20.578	20.547	20.7963	19.7653	20.4134	20.6575	20.5172	20.341	21.5992	21.6316	21.5522	21.7611	21.7457	21.5846	22.0184	21.9244	21.7157
ETPS(UniMod:21)QENGPTAK	S201	O15355	PPM1G	22.6655	21.9063	22.1823	22.4967	22.2608	22.2352	22.6435	22.522	22.3822	22.2106	21.8834	22.1568	21.8658	21.798	22.0969	22.5351	22.043	22.0128	17.9176	21.0376	20.3175	21.2077	21.6881	21.4417	21.8672	21.5037	21.3466
SGGGTGEEPGS(UniMod:21)QGLNGEAGPEDSTR	S183	O15355	PPM1G	23.7232	23.4557	22.1238	23.4072	23.8457	23.8271	23.4549	20.4849	22.4757	22.6601	22.6506	22.7744	22.4004	22.7278	23.0044	23.0249	22.9798	22.9583	20.7932	20.4811	20.6151	20.0874	20.5869	20.5009	20.9363	20.7465	20.8893
NSFNNPAYYVLEGVPHQLLPPEPPS(UniMod:21)PAR	S1003	O15357	INPPL1	18.7611	18.61	18.7462	18.9994	18.9057	18.2912	18.9881	18.8445	18.8776	18.9689	19.0805	19.3378	19.4462	18.9621	19.1475	19.3419	19.7146	19.254	18.681	18.2495	18.4337	18.5673	18.4334	19.2397	18.3618	19.0183	18.856
SGSTSISAPTGPSSPLPAPETPTAPAAESAPNGLS(UniMod:21)TVSHDYLK	S179	O15357	INPPL1	20.3569	20.1948	20.4467	19.8597	20.6483	20.102	20.1691	20.857	20.628	19.9629	20.0988	21.2345	20.0136	20.5903	19.3334	20.2123	19.7789	19.6856	20.1938	19.4388	19.8346	19.5326	19.3678	19.3751	19.5847	19.6324	19.4947
VFDQQSS(UniMod:21)PMVTR	S241	O15357	INPPL1	19.1031	19.0622	18.8651	18.6495	18.4755	18.5672	18.7239	18.6987	18.6771	17.816	17.8532	18.1512	18.3842	18.2012	18.0232	17.7063	17.728	17.0316	19.6669	19.5751	19.8932	19.618	19.744	19.7705	19.9849	19.9888	19.5679
DFS(UniMod:21)PEALK	S183	O15372	EIF3H	20.2632	19.774	19.9249	20.0983	20.0611	20.0218	20.1689	20.2192	19.9289	20.147	20.1319	20.2333	20.314	19.9321	20.4855	20.291	20.3463	20.5951	20.4336	20.6624	20.1819	20.5436	20.4066	20.4389	20.5011	20.5455	20.4822
DFS(UniMod:21)PEALKK	S183	O15372	EIF3H	21.0111	20.8942	20.7652	21.0036	20.8012	20.8042	21.129	20.7615	20.7689	20.2766	20.4312	20.4177	20.4768	19.3746	20.5214	20.3889	20.5897	20.2983	20.9553	21.1645	20.6993	20.9896	20.9109	20.9456	20.8847	21.146	21.1145
EFGSLPTT(UniMod:21)PSEQR	T79	O15400	STX7	23.6192	22.4661	21.8817	23.6286	23.5479	23.5237	23.5846	22.6348	23.6857	22.8274	23.1319	23.3656	23.4821	23.2921	23.4294	23.6972	23.7106	23.6353	21.3036	20.899	22.2321	21.5275	21.4227	21.9617	22.2031	21.8563	21.658
TLNQLGTPQDS(UniMod:21)PELR	S45	O15400	STX7	20.0985	20.2253	20.1663	20.5457	20.0146	20.4934	20.2912	20.2528	20.5152	20.4855	20.1674	20.2353	20.5757	20.0615	20.2774	20.509	20.6884	20.4434	19.7445	19.4706	20.3874	20.0222	19.749	19.7731	19.6373	19.8884	19.8601
VSGS(UniMod:21)FPEDSSK	S131	O15400	STX7	23.1438	23.2123	23.4469	23.1086	23.009	23.006	23.0501	23.1613	23.2561	22.9589	22.6906	22.9601	23.1238	22.4256	23.0276	23.0017	23.0874	23.465	21.0607	20.9413	20.0981	21.3838	21.942	22.0377	21.9733	21.5319	21.505
ITGS(UniMod:21)PTLVK	S591	O15409	FOXP2	21.2447	21.5029	21.01	21.2473	21.0177	21.8468	20.8828	21.2618	21.1058	19.9225	19.7837	19.6451	18.9581	19.1176	20.012	19.2616	19.2171	19.1981	21.206	21.3755	21.0708	19.9222	19.978	21.1669	21.3181	21.6187	20.9436
QLLLQQQTSGLKS(UniMod:21)PK	S75	O15409	FOXP2	19.9127	19.8251	19.8284	19.7576	19.5437	20.2231	20.1719	20.4533	19.3542	19.7405	19.6809	19.4124	19.0735	19.934	19.4738	19.3795	19.1577	19.1618	20.1184	19.9478	20.0774	20.0483	19.9246	20.1232	20.3837	20.145	20.1772
ALS(UniMod:21)PGLEESGLGLLAR	S1857	O15417	TNRC18	18.5625	18.5234	17.8916	18.8769	19.2464	19.2643	18.9754	18.569	18.9921	19.121	19.5118	18.5557	19.0886	18.4107	18.5529	19.4385	19.2427	18.7754	20.1782	20.1688	20.4801	20.5853	20.1267	20.7536	20.2379	20.2855	20.3304
ERALS(UniMod:21)PGLEESGLGLLAR	S1857	O15417	TNRC18	17.6393	18.2403	18.1698	18.4935	18.4528	18.6034	17.9157	18.4554	18.9941	18.1185	18.7518	18.2294	17.8736	18.1351	18.0561	18.0246	16.0353	18.1343	19.5127	19.1109	19.1405	19.1599	19.2268	19.4754	19.2212	19.3627	19.3907
LALSPEDKPIRLS(UniMod:21)PSK	S1136	O15417	TNRC18	19.8734	20.587	19.8761	20.2053	20.0373	20.2739	19.7585	20.3588	19.9351	20.3114	19.9599	20.3414	19.7535	20.7298	20.7019	20.3245	20.4226	19.9525	19.5374	20.1078	19.7404	19.6729	20.4112	19.8858	20.2929	20.1807	19.9647
PLPS(UniMod:21)PGAAGAQALEK	S1359	O15417	TNRC18	20.9966	19.4543	19.3526	20.9656	21.1974	21.3867	21.1973	20.6425	20.0745	21.4087	21.6568	21.6465	21.554	21.0989	21.2101	21.6186	21.5417	21.2331	22.4046	22.369	22.4086	22.6667	22.6829	22.5533	22.6008	22.5667	22.6497
DGALES(UniMod:21)QDTENVPVTLSEENRSEGK	S676	O15439	ABCC4	20.8057	21.0828	20.8324	20.8429	20.7186	20.6955	20.4521	20.8597	20.9328	20.9354	20.7731	20.4737	20.9263	20.6357	20.5773	20.6991	20.7034	20.8369	19.9458	19.919	19.8424	20.4395	20.207	20.2776	20.1703	20.0921	20.1245
DNEESEQPPVPGT(UniMod:21)PTLR	T646	O15439	ABCC4	23.6655	23.4915	21.9705	23.1478	23.3008	23.3252	23.2997	22.6367	21.2156	23.7389	23.5586	23.6627	23.6357	21.1183	23.394	23.5688	23.7623	23.4924	23.739	23.7902	23.7644	23.8027	23.8982	23.8442	24.2231	24.1998	23.98
KDNEESEQPPVPGT(UniMod:21)PTLR	T646	O15439	ABCC4	22.8007	23.1828	23.0739	22.1968	22.449	22.4687	22.346	22.5342	22.5674	23.0944	22.9719	22.9353	22.7874	22.468	22.716	22.7946	22.8614	22.7954	23.4099	23.6495	23.2551	23.4209	23.7977	23.6201	23.8179	23.511	23.8225
TFSESSVWSQQSSRPS(UniMod:21)LK	S668	O15439	ABCC4	18.4534	18.5999	19.6159	20.2601	19.3108	20.2466	20.4972	20.3577	19.1344	20.0962	19.8946	19.3624	19.6265	19.8673	20.0655	20.5425	20.5923	20.4172	19.2099	18.5353	18.4862	18.7512	19.0859	18.6817	19.5971	19.4511	19.5306
NATLAWDSSHSSIQNS(UniMod:21)PK	S509	O15440	ABCC5	19.1844	18.9632	20.5992	19.1491	20.0974	19.9506	20.4395	19.8341	19.6412	19.7209	19.2225	20.0364	20.3694	19.9018	19.7079	19.1532	19.5981	19.0359	16.8361	19.2195	18.9935	18.524	18.7806	18.8631	18.4195	18.336	18.4683
GTEGM(UniMod:35)EPEEGVTVES(UniMod:21)QPQVK	S309	O15446	POLR1G	19.3076	18.3133	18.6084	19.3894	19.0829	18.8664	19.2819	19.3315	19.1742	21.3994	21.582	21.7511	21.9653	21.2884	22.1595	22.4198	22.2297	22.597	19.8038	20.0828	19.0243	18.6614	19.2642	18.4679	18.5757	18.8271	19.2032
GTEGMEPEEGVTVES(UniMod:21)QPQVK	S309	O15446	POLR1G	21.7945	21.1613	20.5958	21.4332	20.936	20.8902	21.9005	20.702	20.9435	21.898	21.8707	21.8942	21.95	22.286	20.8586	20.9483	21.0559	20.8123	18.1625	18.4917	18.8984	18.8199	18.9198	18.8096	18.9002	18.8589	19.0074
ILEGPQQSLSGSPLQPIPAS(UniMod:21)PPPQIPPGLRPR	S136	O15446	POLR1G	23.0418	22.9953	23.0844	23.385	23.4722	23.4161	23.3519	23.4486	23.541	23.4902	23.2703	23.3215	23.2066	22.9224	23.1309	23.2553	23.4748	23.2869	22.638	22.8006	22.6393	22.965	23.094	23.045	22.6832	22.7552	22.8289
QEQINTEPLEDTVLS(UniMod:21)PTK	S285	O15446	POLR1G	22.5188	22.4449	22.6213	22.6386	22.4873	22.452	22.5712	22.2901	22.4769	22.798	22.7047	22.8066	22.9084	22.2177	22.5995	22.9848	22.9606	22.9695	22.5624	22.4701	22.58	22.5587	22.6748	22.6551	22.8268	22.8211	22.6873
QEQINTEPLEDTVLS(UniMod:21)PTKK	S285	O15446	POLR1G	18.5115	18.6752	18.1716	18.8064	18.4924	18.6813	18.8797	18.031	18.5093	18.8243	18.9869	18.7483	18.4639	18.1104	18.8294	18.6607	18.8164	18.5713	18.4666	18.9512	18.4747	18.9324	18.9778	19.2074	18.9948	18.9116	19.0641
ANS(UniMod:21)FVGTAQYVSPELLTEK	S241	O15530	PDPK1	24.6141	24.6345	23.6329	24.724	24.9001	24.6514	24.5404	24.9631	24.2459	23.7575	23.8517	22.9742	24.155	23.9703	23.7195	23.9866	24.378	23.0784	24.6166	24.2118	24.7033	24.3013	24.1618	24.5204	24.3498	24.2286	24.2031
(UniMod:1)AEQLS(UniMod:21)PGK	S6	O15541	RNF113A	20.9277	22.6749	22.725	22.6883	21.5965	22.5947	22.8581	22.7775	22.6805	22.2573	22.4249	21.3856	22.4455	22.0641	22.2629	21.4985	22.5009	22.3786	22.4594	22.4835	22.5353	22.3418	22.1179	22.1882	22.36	22.5368	22.3295
TDNSVASSPSSAISTATPS(UniMod:21)PK	S829	O15550	KDM6A	21.2844	21.3011	21.5878	21.5344	21.431	21.5864	21.4569	21.6154	21.7882	20.9669	20.809	21.1355	21.0825	21.1109	20.8554	21.3624	21.4372	20.5643	21.1201	20.9282	21.3457	21.8187	21.3228	21.3843	21.7079	21.1636	21.3558
LPSSSGLPAADVSPATAEEPLS(UniMod:21)PSTPTR	S1518	O43149	ZZEF1	23.0627	22.6413	22.7617	22.8627	22.9579	22.9216	22.7085	22.8704	22.9443	23.1154	23.186	23.2074	23.1875	22.9058	22.9355	23.1269	23.3445	22.8699	22.405	22.0935	22.4493	22.1254	22.2053	22.3648	22.0878	22.1427	22.0417
SSS(UniMod:21)DPPAVHPPLPPLR	S822	O43150	ASAP2	20.6186	21.3867	20.3679	20.7983	20.7709	20.675	20.4502	20.432	20.6095	21.918	21.9439	21.8388	21.7042	20.8982	21.3546	21.6289	21.639	21.4711	21.7121	21.827	21.8469	21.1216	20.7759	20.7532	21.2679	20.941	21.3728
TEVS(UniMod:21)PVPR	S223	O43159	RRP8	21.6379	21.772	21.7693	21.7756	21.8577	21.6036	21.7753	21.6166	21.6768	21.7784	21.7799	21.4477	21.6791	20.7537	21.7141	21.9367	21.7346	21.8261	22.2103	22.2409	22.1625	22.2196	22.1106	22.0882	22.4828	22.5603	22.3134
NHGSS(UniMod:21)PEQVVRPK	S309	O43164	PJA2	23.2146	23.2485	23.1689	18.3948	18.5689	22.7903	18.8468	18.588	18.7812	22.119	22.4655	22.5923	17.8674	22.0542	22.6119	22.1004	22.5903	22.5297	23.0146	23.3491	23.0315	23.4659	23.4324	23.4598	23.7151	23.8698	23.6469
SSAGDTEFVHQNS(UniMod:21)QEIQR	S253	O43164	PJA2	21.4042	20.8167	20.9865	21.1129	21.1623	21.2231	21.2214	21.0467	19.9166	21.6388	21.6052	21.9214	21.7134	20.9924	21.7662	21.5254	21.6706	21.5647	20.3919	20.4675	21.2556	20.7922	20.2329	21.054	18.4541	18.8614	18.6393
SSAGDTEFVHQNS(UniMod:21)QEIQRS(UniMod:21)SQDEMVSTK	S253;S259	O43164	PJA2	19.4225	19.3805	19.3167	19.5517	19.6949	19.317	19.1633	19.5798	19.3472	19.9434	20.7743	19.2229	19.0077	20.0894	18.4491	19.7679	18.5167	19.4043	18.2828	18.2885	18.3099	18.9087	19.1662	18.6489	18.5944	18.8649	18.7252
YQES(UniMod:21)LGNTVFELENR	S196	O43164	PJA2	19.6567	19.0769	19.4928	19.6316	19.6943	19.4319	19.5969	19.6409	19.9087	20.0065	19.5832	19.5121	19.7181	20.3777	19.8166	19.9884	19.9714	20.1798	19.0913	18.942	18.6779	18.4979	19.6662	18.6489	18.5944	18.9641	18.8462
LIDLES(UniMod:21)PTPESQK	S1549	O43166	SIPA1L1	21.564	21.4677	21.2919	21.341	21.2776	21.4524	21.5286	21.3862	21.397	21.4281	21.443	21.6741	21.5755	21.5164	21.6491	21.6621	21.7628	21.6912	21.4366	21.489	21.4307	21.3967	21.5544	21.5064	21.6099	21.6024	21.3378
TLS(UniMod:21)DESIYNSQR	S1585	O43166	SIPA1L1	21.6473	21.2607	21.6134	21.747	21.5593	21.357	21.5044	21.3985	21.9892	20.9342	20.8731	21.331	21.5127	21.1842	21.2723	21.4114	21.341	21.4117	20.6401	21.0698	20.8996	21.0281	21.0477	21.232	21.3008	21.1823	20.9149
(UniMod:1)SGS(UniMod:21)M(UniMod:35)ATAEASGSDGK	S4	O43169	CYB5B	21.2502	20.2622	21.4017	20.9289	21.4184	20.6564	20.5168	20.3305	20.7462	20.9445	22.0165	21.7404	22.6584	22.3297	22.534	22.6571	22.6051	23.0241	20.9149	21.3298	21.6061	20.5595	21.0402	21.0253	20.425	20.902	20.8248
ALQASVSPPS(UniMod:21)PSPNQSYQGSSGYNFRPTDAR	S420	O43189	PHF1	20.7995	19.9681	21.1915	21.0628	21.0742	21.613	20.9868	20.3607	21.0491	21.6107	21.8589	19.9988	20.9634	21.1581	20.5742	20.6908	21.7024	21.7218	20.8973	20.2706	20.8558	20.8733	21.1862	20.7256	20.7034	20.6322	20.9103
DFQDYM(UniMod:35)EPEEGC(UniMod:4)QGS(UniMod:21)PQR	S194	O43237	DYNC1LI2	17.8928	17.3109	16.8102	18.4822	18.2633	18.0394	18.3851	17.9505	17.6076	18.9646	19.3074	19.5848	19.5049	19.1255	19.3068	18.9778	19.2054	18.0352	17.4546	18.2882	18.1231	18.8782	19.2946	18.0832	18.4813	18.2436	18.6691
DFQDYMEPEEGC(UniMod:4)QGS(UniMod:21)PQR	S194	O43237	DYNC1LI2	21.7762	21.6006	18.8835	21.7322	21.7088	21.8755	22.1202	20.9908	21.2176	20.2291	19.5993	20.516	19.028	20.3557	20.5343	20.4248	19.4222	19.941	21.8243	22.7614	22.2897	22.9748	23.1334	22.366	22.0505	22.263	22.5557
DFQDYMEPEEGC(UniMod:4)QGS(UniMod:21)PQRR	S194	O43237	DYNC1LI2	20.1879	20.1668	19.6685	20.1125	20.3498	20.2627	20.4326	19.9507	19.4827	18.1467	19.9702	18.8496	19.5081	19.8645	18.6238	17.8781	20.2482	20.0992	20.2164	20.6807	19.9551	20.6548	20.4717	19.9103	20.0912	19.9641	20.3235
AKPPPGGGEQEPPPPPAPQDVEMKEEAAT(UniMod:21)GGGSTGEADGK	T43	O43242	PSMD3	22.0457	21.5654	22.4449	21.8485	21.7289	21.6505	21.3372	21.9102	21.8679	20.6692	20.5041	20.2426	18.8327	19.9706	20.5825	19.3625	20.2993	20.1364	19.7583	20.2129	19.6171	20.0061	20.0783	20.1071	20.4848	20.6989	20.2123
(UniMod:1)AS(UniMod:21)FVTEVLAHSGR	S3	O43264	ZW10	20.3851	18.8848	17.8207	19.8661	19.7475	20.9557	18.7187	19.7429	18.5388	21.4384	18.1446	18.3323	19.3376	21.2894	21.0004	21.6373	20.3065	21.9934	19.0913	18.942	18.9935	18.6107	18.8506	18.4679	18.5428	18.8432	18.318
INVPELPT(UniMod:21)PDEDNKLEVQK	T438	O43264	ZW10	22.7966	22.8495	22.9237	22.688	22.7326	22.5039	22.4733	22.6339	22.9484	22.3587	22.407	22.5811	22.6282	22.5441	22.7034	22.4703	22.7063	22.7474	18.4429	18.4529	18.616	18.3567	18.5401	18.6281	18.6576	18.5466	18.6404
ADDLLPLGDQT(UniMod:21)QDGDFGSR	T430	O43290	SART1	22.0501	21.8453	21.5258	22.1765	22.1767	22.0949	21.9697	22.2087	22.1358	22.6244	22.5677	22.5743	22.4028	22.0806	22.4271	22.4257	22.4798	22.3174	21.9892	22.0208	22.2854	22.2787	22.1776	22.1907	22.1246	22.0536	22.0922
RVS(UniMod:21)EVEEEKEPVPQPLPSDDTR	S448	O43290	SART1	22.8909	21.7969	21.6643	23.3382	23.484	23.5864	23.1289	23.2091	22.4528	24.3514	25.0349	24.7463	24.5902	24.2817	24.4612	24.5612	24.1475	23.8672	23.5525	24.1701	23.8473	24.4601	24.1974	23.9246	23.6501	23.925	23.9971
S(UniMod:21)ILSKYDEELEGERPHSFR	S332	O43290	SART1	18.8953	19.2979	18.9328	19.3914	19.3524	19.7412	20.4523	19.5433	18.7757	18.5226	19.6335	18.8051	18.4968	18.664	17.8853	18.472	18.0257	20.0719	19.9508	19.853	19.3752	19.6716	19.8704	19.8739	20.1821	20.0319	20.0385
EAWY(UniMod:21)REES(UniMod:21)DSLGQDLR	Y367;S371	O43293	DAPK3	19.6646	19.1645	19.7384	19.8208	19.7006	19.867	20.0968	20.7592	19.487	20.7597	20.2778	19.8876	19.6494	20.0894	19.6254	19.808	19.7142	20.6999	20.7409	19.8764	20.3625	19.534	19.7278	19.8924	21.0174	20.2109	20.1094
ERPAEPLT(UniMod:21)PPPSYGHQPQTGSGESSGASGDK	T33	O43294	TGFB1I1	22.2513	20.1726	19.7349	20.2156	20.2736	20.7781	20.7408	20.0797	19.4032	22.1064	22.1061	21.8798	21.6338	20.2908	19.8894	21.8081	21.5539	19.4659	22.6836	22.8204	22.6649	23.0007	22.6613	22.7914	22.8985	22.8983	22.7297
KRPS(UniMod:21)LPSSPSPGLPK	S137	O43294	TGFB1I1	19.935	20.3284	20.2917	20.5726	20.3534	20.5873	20.6182	20.4091	20.1414	20.0131	19.7556	19.7919	20.1074	19.7079	20.2888	20.0129	20.1094	19.9812	19.5243	19.4587	19.4685	19.6536	19.9093	19.8538	19.607	19.6594	19.5096
LPSPEPS(UniMod:21)M(UniMod:35)SPK	S370	O43303	CCP110	20.8151	20.3845	20.681	22.4658	22.3075	20.2228	20.4126	21.2803	20.8392	21.8058	21.7855	21.7507	21.8788	21.2098	21.5311	21.9834	21.5268	21.6333	21.0181	21.0649	21.1538	20.9626	20.6307	20.7381	20.9748	20.8639	20.9301
LPSPEPSMS(UniMod:21)PK	S372	O43303	CCP110	21.8829	21.99	20.4072	20.3818	21.0066	20.5885	21.5539	20.8765	20.6733	20.3383	20.6596	19.9509	20.054	20.1899	20.1124	20.0109	19.4591	20.8173	21.7068	21.8041	21.6914	21.543	21.7085	21.7632	21.7326	21.7133	21.6837
ANS(UniMod:21)M(UniMod:35)EGLMPR	S576	O43306	ADCY6	20.5467	20.423	21.0304	20.5849	21.4703	20.5852	21.2456	19.8323	20.7055	19.4582	20.2468	20.1573	20.3895	19.6058	20.295	20.2702	20.2791	20.6795	21.2002	19.8907	21.4428	20.2008	20.7153	20.9893	20.8948	21.7366	20.9255
ANS(UniMod:21)MEGLMPR	S576	O43306	ADCY6	20.4767	20.687	20.2485	20.8438	20.6899	21.0561	20.7673	20.975	20.5323	19.5111	20.4915	20.0138	19.2216	19.84	19.4181	20.0871	19.538	18.7545	21.3141	21.2624	21.1936	21.2748	21.0918	21.2996	21.3809	21.4266	21.4294
DAEPPS(UniMod:21)PTPAGPPR	S54	O43306	ADCY6	23.7305	23.7362	23.6299	23.5709	23.5201	23.6395	23.7564	23.5743	23.4749	22.3816	22.276	22.406	22.1825	22.1392	22.4567	22.3747	22.2995	22.0103	24.1069	23.8293	24.1575	24.1342	24.3329	24.2468	24.6073	24.4464	24.6001
LEDTAGDTGHSSLEAPRS(UniMod:21)PDTLAPVASER	S299	O43310	CTIF	19.3715	19.0183	19.7534	19.8139	20.16	19.5952	19.5328	19.3953	20.0129	21.5686	21.4525	20.7431	21.5038	20.314	20.5025	21.5788	21.5213	21.3312	19.9819	19.5858	19.2484	19.478	19.488	19.2874	19.4659	19.4316	19.4743
S(UniMod:21)QEIEELER	S18	O43310	CTIF	21.354	19.5425	19.9698	21.1023	21.1879	21.1294	21.2055	20.9657	20.5199	22.6961	22.3302	22.7179	22.3981	22.2743	22.7335	22.861	22.375	22.7506	19.1681	19.2264	19.2928	19.1349	19.0203	19.3726	19.3704	19.2683	18.9559
RRS(UniMod:21)GEQITSSPVSPK	S1006	O43314	PPIP5K2	20.9871	21.2718	21.0926	21.5285	21.2895	21.466	21.5087	21.2693	21.0481	20.5	20.6899	20.6375	20.624	20.5054	20.6385	20.6819	20.7539	20.5948	21.5588	21.6797	21.5362	21.42	21.7759	21.5113	21.6173	21.4344	21.7305
S(UniMod:21)GEQITSSPVSPK	S1006	O43314	PPIP5K2	21.0662	21.0668	21.0485	21.5373	21.5106	21.6712	21.6074	21.5129	21.3608	21.1614	20.9866	21.0168	21.0757	20.5732	21.0804	21.2341	21.229	21.1635	21.9195	21.6725	21.7574	21.6205	21.8387	21.5279	21.7944	21.7966	21.7846
TSS(UniMod:21)EEEDSRREEPSLLLVLK	S493	O43314	PPIP5K2	19.7907	19.9279	19.7685	19.6888	19.5305	19.589	19.9428	19.9137	20.158	19.2039	19.4166	19.3322	19.384	19.6185	19.136	19.6381	19.5889	19.4288	19.1791	19.4056	19.5398	19.014	19.4365	19.0916	20.1738	19.4647	19.251
MS(UniMod:21)ADMSEIEAR	S389	O43318	MAP3K7	19.4333	19.5099	19.5532	20.807	20.1073	20.8397	20.741	21.055	20.9459	19.9872	20.4915	19.553	18.2851	19.874	18.4832	19.8051	18.838	18.0768	20.3432	20.0207	19.9571	19.7652	19.3585	19.8774	20.3422	20.2714	19.6701
RMS(UniMod:21)ADMSEIEAR	S389	O43318	MAP3K7	20.8356	20.9361	20.7088	22.347	22.058	21.2369	21.5998	21.7104	21.3563	20.0544	19.7535	18.9451	19.1728	18.1025	19.9023	19.6155	19.7581	17.4049	21.3439	21.1478	20.9934	20.9762	20.8324	19.8174	21.3772	19.1805	19.2654
RRS(UniMod:21)IQDLTVTGTEPGQVSSR	S439	O43318	MAP3K7	24.787	25.354	25.1992	25.4719	24.9598	25.3639	25.2803	25.3265	25.3865	24.0749	23.9588	24.0849	24.3408	23.8413	24.631	24.2703	24.3315	24.3382	23.6136	23.435	23.1972	23.5159	23.3499	23.31	23.3818	23.2502	23.3773
S(UniMod:21)IQDLTVTGTEPGQVSSR	S439	O43318	MAP3K7	23.5579	22.6185	23.1292	23.5673	23.191	23.6401	23.8051	23.5061	23.5587	23.122	23.242	23.4192	23.7092	24.2858	23.4233	24.3459	24.4594	24.5296	22.1874	21.5032	22.295	22.5156	22.5835	22.5463	22.277	22.3491	22.4003
KAQPKEVM(UniMod:35)S(UniMod:21)PTGSAR	S191	O43347	MSI1	22.1558	20.6907	19.8052	20.8637	21.2088	22.4989	20.6236	20.6727	22.3822	20.9872	20.9223	20.8868	20.6581	20.6876	21.0543	20.9874	20.8836	20.4159	21.3591	21.5186	20.903	20.6481	21.519	21.1011	21.3994	21.4348	21.2728
SPS(UniMod:21)LNLLQNK	S531	O43353	RIPK2	20.5884	20.7081	20.6159	20.7473	20.6737	20.7757	20.7757	20.5715	20.7489	19.832	19.7514	19.9312	20.1133	19.92	20.2859	20.1887	20.3114	20.5342	17.9021	17.401	18.0178	18.1382	17.6536	17.7648	17.983	17.9003	17.4807
GGSQPRAGTGYAS(UniMod:21)PDRTHVLAAGK	S1144	O43379	WDR62	20.291	20.7175	20.4333	20.4791	20.3885	20.879	20.4369	20.0655	19.9597	19.8313	20.082	20.2527	20.379	20.1447	20.5255	20.1908	20.1111	20.2611	19.8842	19.4896	19.7735	19.363	18.7658	18.927	19.2259	19.4905	19.2306
GDDDEES(UniMod:21)DEEAVKK	S619	O43395	PRPF3	16.9708	17.6994	17.8742	16.7857	16.9005	17.4443	16.0343	16.7564	15.1293	19.9796	20.93	20.0371	19.7092	17.8621	20.0827	19.7295	18.5489	16.9991	21.9351	22.0869	21.8166	22.0289	21.5175	21.423	21.0613	20.9051	21.2054
(UniMod:1)VGVKPVGS(UniMod:21)DPDFQPELSGAGSR	S9	O43396	TXNL1	22.3762	22.4789	22.6767	22.3316	21.7315	22.2281	22.5434	22.2449	22.4361	21.2628	21.5612	21.9778	21.0043	21.8067	21.9613	21.7569	21.8951	22.1831	19.5451	20.9189	20.3175	20.3388	20.7163	20.9592	21.0955	20.6461	20.6456
QHLENDPGS(UniMod:21)NEDTDIPK	S113	O43396	TXNL1	18.0495	17.8503	17.9928	17.8901	18.2493	17.9495	18.0408	18.3525	18.3694	17.4717	17.9161	17.7509	18.0627	18.2124	18.5584	18.0146	18.1373	18.1446	17.7698	17.4876	17.9309	17.8855	17.8734	17.8203	17.9213	18.0905	17.7639
VGVKPVGS(UniMod:21)DPDFQPELSGAGSR	S9	O43396	TXNL1	20.6763	20.2252	20.4717	20.4349	22.8428	21.2946	20.7482	20.4564	20.4192	22.457	21.5628	20.9881	22.4871	21.3976	20.7658	22.0708	20.2335	22.6757	20.2314	20.5677	20.3406	20.4181	20.274	20.5784	20.2974	20.7213	20.778
(UniMod:1)MDS(UniMod:21)AGQDINLNSPNK	S3	O43399	TPD52L2	20.4554	20.2519	20.629	20.326	20.0994	20.5198	20.4236	20.1586	20.3093	20.4526	20.1169	20.0526	18.7994	19.7014	19.5773	19.0907	19.209	18.8888	19.8618	19.3607	19.9598	19.3435	19.7221	19.3168	19.4718	19.3137	19.3373
(UniMod:1)MDSAGQDINLNS(UniMod:21)PNK	S12	O43399	TPD52L2	22.8849	23.062	22.7137	22.5487	22.5859	22.7826	23.2823	23.1519	22.4104	21.7459	21.5034	21.1731	21.174	21.5899	21.6514	21.3188	21.84	21.5916	23.6597	23.3337	23.5805	22.8057	23.0107	23.477	24.0191	24.1753	23.7681
GLLSDS(UniMod:21)MTDVPVDTGVAAR	S21	O43399	TPD52L2	25.5506	25.6676	25.4509	25.3245	25.3837	25.3468	25.5014	25.2171	25.3486	23.7749	22.9251	23.8452	22.8094	22.6072	24.0375	23.0333	23.2577	22.8347	24.0573	24.9287	24.9151	24.8424	24.6174	24.8441	24.5617	24.7759	24.5332
LGDM(UniMod:35)RNS(UniMod:21)ATFKS(UniMod:21)FEDR	S161;S166	O43399	TPD52L2	20.5282	20.58	20.5209	21.431	20.9194	20.9069	20.4313	21.713	21.7704	20.3683	20.3533	20.075	20.4478	20.3101	20.8032	20.2765	20.4885	20.207	19.6602	19.4408	19.0776	19.1611	19.0249	19.2395	19.2294	19.2498	19.2464
S(UniMod:21)WHDVQVSSAYVK	S96	O43399	TPD52L2	19.3297	19.011	18.9166	19.1265	19.329	18.7894	19.3831	18.9105	18.7292	19.2716	19.1575	19.5978	19.1924	18.5501	19.3856	19.2551	19.219	19.4658	18.4238	17.6371	18.0614	18.0296	18.3274	18.2493	18.4722	18.1421	17.9789
AS(UniMod:21)PTLDFTER	S1565	O43426	SYNJ1	20.7223	20.4453	20.5452	20.5486	20.4628	20.7295	20.7769	20.6504	20.1688	20.4077	20.2453	20.5152	20.8101	20.508	20.6069	20.8512	20.863	20.9013	20.1855	20.1989	20.2773	20.0892	20.3432	20.4633	20.4304	20.3819	20.5352
GGS(UniMod:21)SKDLLDNQSQEEQRR	S1156	O43432	EIF4G3	20.6817	23.4757	23.4974	21.8176	21.4729	21.4458	20.0192	22.4875	23.1383	19.807	20.7491	20.8274	19.8947	20.5903	20.5435	20.9116	20.5873	20.855	18.2242	20.899	20.0611	19.3426	19.0587	19.8166	19.0719	18.6198	18.8415
LDFIESDS(UniMod:21)PC(UniMod:4)SSEALSK	S1409	O43432	EIF4G3	20.9014	20.9439	20.8736	21.8393	21.4827	21.9778	21.2322	21.9795	22.0724	21.7089	20.9791	21.0984	21.348	20.6999	20.8874	20.6832	20.7097	21.2702	21.751	21.983	21.8871	22.8239	22.9629	22.1822	22.213	22.0353	22.5632
PKPDPVLKS(UniMod:21)PS(UniMod:21)PVLR	S230;S232	O43432	EIF4G3	20.5072	19.6189	19.6659	19.905	20.1396	20.1202	20.3381	19.7551	18.9696	22.2827	22.2438	22.1621	21.9541	20.9748	22.0057	22.0866	21.6989	21.9052	21.2737	21.3539	21.3072	21.2877	21.0886	21.1604	21.5254	21.1687	21.0035
PKPDPVLKS(UniMod:21)PSPVLR	S230	O43432	EIF4G3	19.6673	18.8884	18.8781	18.6656	18.9004	19.269	19.3402	18.5551	17.8208	20.1726	20.7751	20.0404	20.0582	19.2922	20.0139	20.0012	20.0474	19.6058	20.0007	20.0978	19.7002	20.4544	20.6599	20.2448	20.2549	20.432	20.1615
RS(UniMod:21)PVPAQIAITVPK	S495	O43432	EIF4G3	25.6203	25.544	25.2559	25.6308	25.6415	25.6487	25.6488	25.5766	25.2477	25.5377	25.6398	25.2409	25.2594	24.8396	25.3278	25.3297	25.2821	25.0942	25.7222	25.962	25.7609	26.1676	26.1962	25.2893	25.6897	25.9112	25.1544
S(UniMod:21)PVPAQIAITVPK	S495	O43432	EIF4G3	24.4328	24.4607	24.4085	24.3573	24.2867	24.5229	24.6876	24.2549	24.1202	24.6524	24.5509	24.6265	24.4944	24.1683	24.5742	24.6859	24.8369	24.6759	25.0583	25.0084	25.007	25.1913	25.4211	25.3112	25.3437	25.4878	25.2231
M(UniMod:35)DSNFGLAGLPGS(UniMod:21)PK	S391	O43463	SUV39H1	19.1638	19.7462	19.0824	19.77	19.8207	19.5914	20.1354	19.5962	19.7294	20.8398	20.9792	20.9396	21.1836	20.6368	20.5137	20.9268	21.1151	20.9866	19.6557	20.0189	19.7947	20.3991	20.2264	19.9185	20.2866	20.3508	20.1638
MDSNFGLAGLPGS(UniMod:21)PK	S391	O43463	SUV39H1	20.6199	20.7132	20.5848	20.9654	20.77	20.9803	20.9329	20.7868	20.8718	20.1429	20.1074	19.8513	19.6367	20.3311	20.1768	19.9144	20.0757	19.811	21.7515	21.8423	22.0365	21.6705	21.9327	21.8302	21.8351	21.8664	21.9277
FFGNS(UniMod:21)WAETYR	S255	O43488	AKR7A2	19.5177	19.1773	19.1416	19.6425	19.5946	19.6077	19.7266	19.546	19.5581	19.7677	19.7284	19.9031	19.6267	19.0871	19.6777	19.5143	19.3442	19.4547	20.2403	19.8881	20.0629	19.8271	19.8042	19.9248	19.4824	19.859	19.7492
EIS(UniMod:21)PGSGPGEIR	S715	O43491	EPB41L2	24.5037	23.9014	24.0571	24.2424	24.1685	24.4135	24.4775	24.2941	24.0555	24.8829	24.688	24.9785	24.8365	24.1404	24.9278	24.9087	24.941	24.9048	23.8744	23.6805	23.9889	23.6806	23.8049	23.6768	23.9647	23.9602	23.8807
EISPGS(UniMod:21)GPGEIR	S718	O43491	EPB41L2	23.4861	23.2277	23.1094	23.2336	22.9535	23.1909	23.0262	23.048	22.862	23.5021	23.6318	23.4912	23.0051	22.8821	23.0601	23.2637	23.2618	23.1655	24.6419	24.4634	24.6484	24.521	24.7446	24.7308	24.9116	24.9171	24.8494
EVAENQQNQSS(UniMod:21)DPEEEK	S39	O43491	EPB41L2	22.7082	22.1581	22.4272	21.3168	22.754	22.7772	22.6483	22.9456	22.3852	22.9132	22.8539	22.9088	21.6232	22.5742	22.4005	21.9422	23.0627	22.6413	22.2002	22.1174	22.362	22.2935	21.7096	21.8042	22.0761	22.2871	22.2596
GSQPPPAAESQSS(UniMod:21)LRR	S58	O43491	EPB41L2	22.3443	22.2679	21.5491	21.6955	21.7074	21.4339	21.6133	21.3471	21.2972	22.3946	21.266	20.9796	20.8978	21.837	21.8816	20.5057	21.6984	21.5837	21.0526	20.3566	23.3538	21.8356	22.0751	23.5106	21.8672	21.8759	21.9564
ITPLSLQTQGSS(UniMod:21)HETLNIVEEK	S683	O43491	EPB41L2	24.4435	24.5231	24.5673	24.5879	24.3717	24.6907	24.2618	24.4633	24.5221	24.1449	24.2587	24.1767	24.2683	24.0241	23.7643	24.0162	24.3611	23.8949	25.1921	25.098	25.4716	25.2493	25.2805	25.4986	25.5869	25.6374	25.6264
KNS(UniMod:21)LRVEGDNIYVR	S614	O43491	EPB41L2	20.6928	20.7207	20.2324	20.742	20.0433	20.4241	20.3809	20.5787	19.9553	21.0465	21.514	20.8653	20.5625	19.9317	20.4131	20.8207	20.8367	20.1692	21.2386	21.1991	20.97	20.926	21.14	21.5848	21.7597	21.6053	21.6976
LVS(UniMod:21)PEQPPK	S499	O43491	EPB41L2	22.454	22.8123	22.5704	22.5262	22.5892	22.7367	22.6336	22.619	22.6532	22.3155	22.2596	22.1784	22.2036	21.9608	22.4404	22.2908	22.2811	22.2352	22.0305	22.2143	22.3176	22.0973	22.1808	21.6992	22.0728	22.2004	22.0271
S(UniMod:21)LDGAPIGVMDQSLM(UniMod:35)K	S550	O43491	EPB41L2	20.0715	19.8595	20.3383	20.7904	20.379	19.9804	20.4677	20.4824	20.7741	20.696	20.3541	20.7979	20.6681	20.7448	20.6042	20.7392	21.0091	20.6482	19.6362	19.8106	20.1615	20.3005	20.2517	20.1181	19.8831	20.1292	20.304
S(UniMod:21)LDGAPIGVMDQSLMK	S550	O43491	EPB41L2	20.5876	20.2967	20.5589	20.5607	20.7652	20.6149	20.6747	20.6487	20.5676	19.474	19.4665	19.6911	19.6423	20.1577	19.8674	19.7313	20.0265	19.4967	21.5797	21.185	21.4468	21.3161	20.8447	21.1175	20.8939	21.3343	21.091
S(UniMod:21)YTLVVAK	S87	O43491	EPB41L2	22.8713	22.5991	22.0373	22.6212	22.4837	22.6475	22.6886	22.1737	22.0271	24.658	24.2461	24.584	24.4589	23.9017	24.8401	24.5243	24.2495	24.9067	23.3956	22.457	23.2425	22.4784	22.3248	22.4222	23.2732	23.3821	22.9409
SLDGAPIGVMDQS(UniMod:21)LMK	S562	O43491	EPB41L2	18.6847	19.0377	18.7281	18.6757	18.8975	18.7512	18.9102	18.9203	18.5462	18.1969	18.7518	18.444	18.8316	18.9111	18.5663	18.7628	18.8039	18.5266	20.1145	20.1303	20.5036	20.1306	20.1857	20.2765	20.2021	20.1905	20.247
TITYESPQIDGGAGGDS(UniMod:21)GT(UniMod:21)LLTAQTITSESVSTTTTTHITK	S919;T921	O43491	EPB41L2	20.1523	20.7265	20.7425	20.0287	19.756	19.742	20.264	20.3937	19.8844	19.977	19.791	19.9513	19.6907	19.812	19.9932	19.8681	19.9329	19.8066	19.1186	19.2239	18.7832	18.924	19.0774	18.6489	18.8124	18.8994	18.9908
VEMQPTELVS(UniMod:21)K	S170	O43491	EPB41L2	21.0778	21.097	21.0927	21.0229	20.9679	21.1064	21.1097	21.0665	20.8452	20.3854	19.9659	20.4783	20.1749	19.9771	20.5009	20.2223	20.5377	20.3581	18.2992	19.5153	19.4984	19.1888	19.0915	18.9562	18.3599	18.4857	18.178
VITEEMNGKEIS(UniMod:21)PGSGPGEIR	S715	O43491	EPB41L2	21.3956	21.3707	21.7968	21.2085	21.0792	21.1064	21.1347	21.4615	21.5729	20.429	20.4646	20.5064	18.5896	20.7051	20.2425	20.5978	18.7131	17.998	19.5897	20.685	19.7427	20.089	19.7309	19.3934	19.6929	19.5232	19.6032
DSPSKSS(UniMod:21)AEAQTPEDTPNK	S71	O43493	TGOLN2	21.547	21.6263	20.62	21.2228	21.2842	22.9055	22.6869	22.6096	21.3003	21.2695	22.3691	21.2664	21.1716	21.0223	22.2354	21.0999	21.1023	21.0529	21.3121	21.3078	21.2671	21.4028	21.3729	21.5946	21.4106	21.512	21.4945
LSPHAFKT(UniMod:21)ESGEETDLISPPQEEVK	T296	O43493	TGOLN2	21.1257	21.3749	21.312	21.0052	21.3825	21.2653	21.1426	21.497	21.5011	20.1485	20.4999	20.3991	20.3117	20.7067	20.4624	20.4967	20.3072	22.325	21.3503	21.1509	21.0291	21.0331	21.2264	21.0806	21.2882	21.1944	21.0078
TES(UniMod:21)GEETDLISPPQEEVK	S298	O43493	TGOLN2	22.4167	23.0754	21.1302	20.7616	22.1295	21.2793	21.2426	22.185	20.7007	23.2997	23.4536	21.2393	21.1761	21.416	23.0361	21.587	21.7712	22.4983	23.5938	23.8982	24.1929	24.2102	23.9593	24.1139	24.2331	21.7261	21.3809
(UniMod:1)AEAPAS(UniMod:21)PAPLS(UniMod:21)PLEVELDPEFEPQSRPR	S7;S12	O43524	FOXO3	20.0174	19.237	18.2159	18.3009	19.4863	19.714	19.212	20.0305	20.0434	18.0647	19.5542	19.3211	19.1265	18.6274	18.1683	19.3713	19.5707	18.3261	20.3654	19.5223	20.5776	19.4951	20.9091	19.2341	20.1947	19.6271	21.1959
(UniMod:1)AEAPAS(UniMod:21)PAPLSPLEVELDPEFEPQSRPR	S7	O43524	FOXO3	19.7125	18.9522	19.8698	19.376	20.1046	19.2462	19.4995	19.8275	19.7044	20.6951	18.4179	19.2194	19.3027	18.3041	19.3954	19.6454	19.3698	19.8353	20.4831	19.6663	19.3178	19.66	19.5262	20.1771	18.7022	19.2984	18.866
SSS(UniMod:21)FPYTTK	S413	O43524	FOXO3	21.0888	20.8668	21.1061	21.274	21.1289	21.2291	20.947	21.3442	21.1534	21.0858	21.2949	21.1939	21.0011	20.6132	21.2192	21.2084	21.1314	21.3621	19.7533	19.2235	20.0865	19.5927	19.3602	19.3223	19.6169	19.7124	19.733
AES(UniMod:21)GTELLAR	S10	O43543	XRCC2	20.7849	20.6179	20.8354	20.6888	20.5281	20.4597	20.8122	20.5983	20.6118	20.3503	20.3331	20.2914	20.3698	19.8946	20.5059	20.5354	20.3732	20.6429	19.8842	19.919	20.1014	19.363	19.7931	20.0886	19.9911	19.9256	20.0812
QSSLAEPVS(UniMod:21)PSK	S187	O43572	AKAP10	21.8036	21.5112	22.0778	21.4593	21.5696	21.2096	20.287	22.0722	21.7329	20.6437	21.2127	20.3406	21.2322	21.0844	20.8512	21.6382	21.117	21.2217	21.2157	21.0369	21.0036	20.9115	21.3514	21.002	21.1648	21.4464	21.3392
LTVENS(UniMod:21)PK	S73	O43583	DENR	22.1935	21.1522	21.4891	21.425	21.444	21.8422	22.1941	21.9284	21.2291	23.341	23.1293	23.4408	23.536	23.0477	23.2996	23.5389	23.3546	23.5612	22.5063	22.9496	22.4814	22.4466	22.5153	22.818	22.912	22.7381	23.0189
LTVENS(UniMod:21)PKQEAGIS(UniMod:21)EGQGTAGEEEEKK	S73;S81	O43583	DENR	20.1892	19.4988	20.463	20.4704	20.5099	20.4634	20.5037	20.5276	20.5595	20.2645	19.9625	20.0862	20.207	20.696	20.0448	20.0193	20.2668	19.9051	19.8842	19.7057	20.4506	19.5326	19.9615	19.8841	19.6415	20.0766	20.1245
LTVENS(UniMod:21)PKQEAGISEGQGTAGEEEEK	S73	O43583	DENR	26.0447	25.6768	26.0047	25.6163	25.8607	25.5691	25.1443	26.0391	25.4218	24.5013	24.7009	24.7718	25.7146	24.5494	24.8028	25.5126	25.6301	25.6381	25.0097	24.3117	25.0755	24.5955	24.8465	25.1951	21.8746	24.984	24.9483
LTVENS(UniMod:21)PKQEAGISEGQGTAGEEEEKK	S73	O43583	DENR	21.5759	22.1742	21.7297	21.5419	21.4785	21.3255	21.5818	21.5322	21.6294	20.7884	20.7944	20.9795	20.8779	21.0828	20.9962	21.5692	21.2104	20.9763	21.1463	20.7868	21.3856	20.8749	20.8114	21.6606	21.7591	21.9441	21.5389
NFPNEFAKLT(UniMod:21)VENS(UniMod:21)PKQEAGISEGQGTAGEEEEK	T69;S73	O43583	DENR	22.1349	22.0608	21.9731	20.908	22.3738	21.4973	22.3249	21.4254	21.4902	21.4389	21.3465	21.3584	20.8386	21.1719	21.7447	21.1866	21.3092	21.3828	20.6018	21.0102	21.2542	20.5856	20.6326	20.9076	20.8286	21.0773	20.8198
QEAGIS(UniMod:21)EGQGT(UniMod:21)AGEEEEKK	S81;T86	O43583	DENR	18.2587	21.2914	16.8034	17.9704	19.8834	19.8591	20.1708	20.081	16.5982	19.5606	19.4004	19.3142	19.9206	19.7047	19.7302	18.8755	19.4516	19.717	19.5269	20.4873	20.301	19.6222	20.0096	19.9446	19.5609	19.471	19.4594
QEAGISEGQGT(UniMod:21)AGEEEEK	T86	O43583	DENR	17.9385	17.7866	17.7552	18.2323	18.2074	18.5201	18.1506	18.4394	18.4176	18.2812	18.4548	18.2776	18.4919	17.6349	18.3201	18.0098	18.1509	18.0767	18.9945	18.7796	19.02	18.8761	18.84	18.9105	19.3907	19.0485	18.9349
(UniMod:1)AAAMVPGRSES(UniMod:21)WER	S12	O43598	DNPH1	20.5613	22.7873	22.3083	21.5156	21.3062	21.6371	20.7893	21.3399	22.4516	21.2272	21.4366	21.1989	21.3715	21.3886	21.2701	21.2087	21.3687	21.3828	20.6018	20.9497	21.3465	20.5856	20.6326	20.7633	20.7846	21.1142	21.0205
YFEADPPGQVAAS(UniMod:21)PDPTT	S169	O43598	DNPH1	22.8047	21.7746	21.7796	22.9002	22.8739	23.1405	22.7898	22.5657	22.2393	23.6452	24.3784	24.0458	24.2235	23.8977	24.0901	23.881	23.6221	23.7226	23.8332	23.86	24.2155	23.9733	23.3731	23.4592	23.253	23.119	23.4922
AEAAAS(UniMod:21)ALADADADLEER	S203	O43633	CHMP2A	23.1068	22.3339	22.9035	22.8052	23.1407	22.6475	22.4159	22.7378	22.9127	22.935	23.0575	23.311	23.4892	23.5282	23.3409	23.21	23.148	23.3388	21.5467	21.7176	20.9997	21.3838	21.6386	21.3784	21.2576	21.0079	21.4689
KAEAAAS(UniMod:21)ALADADADLEER	S203	O43633	CHMP2A	23.5827	20.5469	23.7787	22.7434	22.9224	22.5747	21.8735	23.4809	23.8116	23.196	23.3079	23.811	23.9059	24.1493	23.6864	23.8909	23.8066	24.0498	21.0607	20.9413	20.9997	22.4071	20.0331	20.8846	21.0548	20.9454	20.8213
DAS(UniMod:21)PTPSTDAEYPANGSGADR	S90	O43639	NCK2	19.9945	20.1235	20.1115	20.1101	20.1045	20.1342	20.359	20.3095	19.9891	20.1342	20.0764	19.9397	20.2036	20.4765	19.6796	19.8521	20.0004	19.857	20.1627	19.8071	20.533	20.124	20.335	20.592	20.8916	20.8154	20.6661
PIFGGTVYHS(UniMod:21)PVSR	S513	O43663	PRC1	20.6476	20.2902	20.8825	20.455	20.4297	20.4856	20.3017	21.0169	20.3922	21.1328	20.9239	20.8627	21.0035	20.236	21.1987	20.9736	20.8098	21.0087	20.7982	20.7238	20.8702	20.648	20.6504	20.7135	21.1972	21.0542	21.0668
QTETEMLYGSAPRT(UniMod:21)PSK	T470	O43663	PRC1	22.07	21.3672	22.0708	22.016	20.7091	21.0533	21.2919	21.4182	20.9367	20.9354	21.5838	21.0232	19.1526	21.3652	21.5324	20.9624	20.6531	20.8963	21.543	20.7041	21.1219	20.5108	20.5871	21.1315	21.0881	20.9849	21.1248
DGKFS(UniMod:21)PIQEK	S655	O43683	BUB1	19.8993	20.1323	20.2043	19.9897	20.0036	20.0837	19.8268	20.1702	20.0572	21.1881	20.4308	20.3042	20.2027	21.0425	20.7492	20.3073	20.2998	19.9388	19.2315	19.1502	19.031	19.3	19.3311	19.2333	19.6023	19.5656	19.2653
LPS(UniMod:21)KPKEEVPHAEEFLDDSTVWGIR	S563	O43683	BUB1	18.8276	19.8639	18.9635	20.2019	19.6474	19.8591	19.6548	19.9723	19.3249	19.7469	20.1613	20.0945	20.0774	19.5646	20.0947	19.29	20.3195	17.9228	20.6216	20.3517	20.4217	20.5773	20.7021	20.839	20.7872	20.8414	20.6652
VAVEYLDPS(UniMod:21)PEVQK	S211	O43684	BUB3	21.3147	21.229	21.4904	21.506	21.345	21.2766	21.2809	21.2797	21.2357	20.5804	21.1292	21.3075	21.3443	20.818	21.2714	21.3045	21.3607	21.3756	20.4321	20.2817	20.7136	20.5895	20.7618	20.7026	20.9242	20.8724	20.6068
DLDEEGS(UniMod:21)EK	S579	O43719	HTATSF1	22.3296	21.4416	20.7857	21.5914	22.4617	22.5341	21.5066	21.4527	14.5412	23.8559	24.1365	24.0028	23.7807	23.132	24.1644	23.6512	23.5946	23.5419	24.0032	24.1145	24.1997	24.0961	23.4387	23.6056	23.7875	23.6006	23.727
DLDEEGS(UniMod:21)EKELHENVLDK	S579	O43719	HTATSF1	22.8511	21.5662	21.3792	22.0644	22.6599	22.6358	21.5816	21.9505	21.1358	21.235	20.6183	20.9918	20.7858	20.0168	21.055	20.3182	20.7987	20.5743	22.1432	21.8817	21.2532	21.1928	22.4248	22.0574	21.9575	21.3818	21.7086
ES(UniMod:21)EEEVGPT(UniMod:21)K	S529;T536	O43719	HTATSF1	22.5842	19.7866	19.6586	20.5676	22.6003	21.7418	22.3984	23.0951	22.1763	21.2272	21.4682	21.8424	21.3715	22.1143	21.8788	21.4939	21.4927	21.7751	20.4816	20.9189	21.4421	20.7528	21.1115	21.3354	21.2679	21.1636	21.2208
ESEDDLNKES(UniMod:21)EEEVGPTK	S529	O43719	HTATSF1	22.1239	20.5751	20.595	21.3109	22.1282	21.9112	21.2507	21.5028	20.7016	22.7867	23.273	23.0893	22.7296	22.1976	23.2147	22.6938	22.2415	22.0493	22.0536	22.6551	22.2838	22.4553	22.3505	22.4166	21.8125	21.8366	22.2844
ESEEGNPVRGS(UniMod:21)EEDS(UniMod:21)PKK	S494;S498	O43719	HTATSF1	21.5701	21.1574	21.1121	21.318	21.4865	21.3943	21.45	21.5722	21.3632	20.8448	20.7324	21.058	20.7646	20.3669	21.3174	20.8244	20.6359	20.8294	20.6769	20.3643	20.4772	20.7074	20.6717	20.4797	20.6701	20.7525	20.5749
ESEEGNPVRGS(UniMod:21)EEDSPKK	S494	O43719	HTATSF1	19.32	20.154	19.0253	19.3986	19.564	18.5115	19.733	19.2484	19.5568	19.5375	19.1615	20.8667	19.0835	19.6553	19.1879	19.5468	19.393	19.1513	18.5246	18.2321	18.6779	18.9087	18.614	18.542	18.5637	18.6108	18.5578
ESEEGNPVRGSEEDS(UniMod:21)PKK	S498	O43719	HTATSF1	24.4487	24.755	24.5792	24.4136	24.3623	24.5192	24.1443	24.6759	24.7111	22.401	22.5624	22.6109	22.0736	22.346	22.6579	22.3608	22.6204	22.4375	24.5079	24.3915	24.2003	24.3362	24.4285	24.3737	24.4046	24.5787	24.4022
ESS(UniMod:21)PEKEAEEGC(UniMod:4)PEK	S453	O43719	HTATSF1	22.9252	20.3036	21.9502	22.5059	21.6544	22.4607	20.8935	20.5003	20.7575	21.6698	20.6635	20.6705	20.0883	20.3692	20.7128	21.0403	21.7369	21.2779	22.7924	21.0004	22.2169	21.5348	23.7585	21.3335	21.8621	22.9797	22.0838
LFEDDDS(UniMod:21)NEK	S702	O43719	HTATSF1	20.1157	20.371	19.9452	18.9889	20.1955	20.2792	19.3631	20.621	19.3193	22.2951	23.7525	23.504	23.7095	22.994	23.6187	23.1757	22.526	22.0199	25.3596	24.807	25.4995	25.0615	23.0839	24.5565	23.703	23.8099	23.9895
RGFEGS(UniMod:21)C(UniMod:4)S(UniMod:21)QKESEEGNPVR	S479;S481	O43719	HTATSF1	21.628	21.2557	20.9908	21.1041	20.9004	20.8304	21.795	20.9427	20.0863	20.4836	20.0079	20.8897	20.0666	20.4118	20.8394	20.4117	20.6485	19.603	20.7567	19.486	19.9404	20.1432	19.3091	19.8873	19.7988	17.1006	19.6679
RGFEGSC(UniMod:4)S(UniMod:21)QKESEEGNPVR	S481	O43719	HTATSF1	23.3883	23.292	22.9721	22.5274	22.7273	22.8474	23.1047	22.5622	21.4423	20.7151	20.2325	20.8603	20.5622	21.9642	20.8533	21.587	21.7594	20.9477	20.6351	21.03	20.0408	21.5852	22.3318	21.2113	20.4025	20.8861	20.7772
RSDS(UniMod:21)VSASER	S387	O43719	HTATSF1	22.6292	22.9443	22.6327	22.8482	22.703	22.4706	22.9481	22.5789	22.4757	22.5342	23.0231	22.933	22.8007	22.2983	22.9601	22.698	22.7891	22.8616	21.8037	22.5191	21.8539	22.3958	22.2617	22.2004	22.2174	21.616	22.0455
SDS(UniMod:21)VSASER	S387	O43719	HTATSF1	21.997	21.8169	22.3604	22.2172	22.0402	22.0446	22.2582	22.4781	22.3826	22.397	22.5726	22.4584	22.4627	22.068	22.4821	22.5573	22.5247	22.7092	20.7467	20.731	20.2678	20.7142	20.3675	20.6865	20.6253	20.2261	20.3844
TEDGGEFEEGAS(UniMod:21)ENNAK	S445	O43719	HTATSF1	16.4366	16.8809	15.5938	16.3733	16.8898	16.62	16.7192	17.0914	16.1992	17.9869	18.3425	18.1803	18.2231	16.7793	18.0807	17.8049	17.6862	17.5761	17.6126	17.6751	17.9854	17.7708	17.4336	17.4154	17.8938	17.4353	17.6478
TEDGGEFEEGASENNAKES(UniMod:21)SPEK	S452	O43719	HTATSF1	20.9585	20.4622	20.3423	21.2309	20.8061	19.547	20.4895	20.8328	20.3158	20.3661	19.998	20.4961	20.1164	20.277	20.3985	20.1542	20.3346	20.0938	20.0925	19.9884	20.1014	19.5326	19.9615	19.8858	19.9781	19.9005	19.992
IM(UniMod:35)VGST(UniMod:21)DDPSVFSLPDSK	T40	O43741	PRKAB2	21.5653	21.2033	21.214	20.6766	21.2526	21.5389	21.094	21.6691	21.9538	20.9354	21.169	20.7348	22.1532	21.1859	21.4866	21.2087	21.3687	21.4685	20.6018	21.0102	20.903	20.1839	20.7669	20.9076	21.0881	20.966	20.9149
IPLIKS(UniMod:21)HNDFVAILDLPEGEHQYK	S108	O43741	PRKAB2	20.5511	22.0827	22.1653	21.8744	21.8161	21.3352	20.4819	22.1344	22.8068	20.8776	20.1836	18.2092	20.704	20.5835	20.7748	20.4	18.3555	20.3507	20.1388	20.0004	20.3479	19.803	19.85	19.591	20.4401	19.8866	20.0755
S(UniMod:21)HNDFVAILDLPEGEHQYK	S108	O43741	PRKAB2	23.8168	22.4783	22.7392	23.4371	23.7933	23.3835	23.5603	23.3045	22.8638	24.06	24.1076	24.3208	24.3674	24.101	24.1173	24.348	24.4286	24.1673	22.8634	22.8469	22.7747	23.0194	23.1472	23.0336	22.8072	22.8928	22.8371
EM(UniMod:35)PQDLRS(UniMod:21)PAR	S77	O43765	SGTA	21.3728	21.2947	21.4087	21.7716	21.4562	21.1363	21.5088	21.2996	21.8506	22.72	22.9906	22.6102	22.8647	22.8428	22.583	22.7965	22.7661	22.947	21.8371	21.7951	22.1646	22.2977	22.1756	22.1881	21.2564	21.0273	21.4654
EM(UniMod:35)PQDLRS(UniMod:21)PART(UniMod:21)PPSEEDSAEAER	S77;T81	O43765	SGTA	23.7545	22.9663	23.3187	23.7393	23.8458	23.5346	23.452	23.9127	23.7187	25.2194	25.0632	25.3067	25.2653	24.9461	25.1017	25.2109	24.9247	25.2305	22.333	22.0189	22.6847	22.5228	22.6179	22.7846	22.7872	22.7494	22.9102
EMPQDLRS(UniMod:21)PART(UniMod:21)PPSEEDSAEAER	S77;T81	O43765	SGTA	24.0405	24.5564	23.4962	24.0362	24.2085	24.3127	23.8432	24.0739	23.7222	23.174	23.2641	23.323	23.6876	23.15	23.4382	22.9376	22.8193	22.4331	24.4072	24.116	24.0939	24.8106	24.5845	24.9355	24.525	24.2532	24.9126
S(UniMod:21)PART(UniMod:21)PPSEEDSAEAER	S77;T81	O43765	SGTA	21.8133	20.1217	20.7113	19.9409	20.0709	20.0711	21.8858	21.8128	21.4046	20.5574	22.3622	20.4485	20.6349	20.4881	22.3879	22.2888	20.2052	22.3303	21.6806	21.5288	22.0219	21.8324	21.603	19.6581	21.1585	21.8848	21.7788
SPART(UniMod:21)PPSEEDSAEAER	T81	O43765	SGTA	24.8208	24.8837	24.9465	24.5663	25.2289	24.465	24.9212	24.6444	25.3625	24.8809	24.2267	25.2117	24.1674	24.639	25.3168	24.4938	24.6337	24.5164	20.918	20.7224	22.0113	21.7632	21.0541	21.1806	21.3832	22.0615	22.6192
SRT(UniMod:21)PSAS(UniMod:21)NDDQQE	T303;S307	O43765	SGTA	18.5208	19.6975	18.1573	18.3028	18.4331	18.3001	18.8187	18.9467	18.238	18.5419	18.7279	18.9728	18.468	18.1075	18.6192	18.3182	18.0534	18.496	17.5105	17.6124	17.7506	17.2258	17.653	18.061	17.0868	18.1302	17.7904
M(UniMod:35)S(UniMod:21)QKQEEENPAEETGEEK	S2	O43768	ENSA	22.9162	22.6912	22.6808	21.7595	20.1643	20.879	21.2329	21.5833	21.7219	21.3989	20.6122	22.8073	21.3767	21.1088	20.7033	20.989	22.8163	21.4061	20.3924	20.817	21.2542	20.5525	20.7163	20.7633	20.8286	20.6051	20.6617
MS(UniMod:21)QKQEEENPAEETGEEK	S2	O43768	ENSA	19.307	19.713	19.5334	18.8202	20.5533	20.0221	19.6087	19.9713	20.252	19.1549	19.6003	19.1359	19.8005	19.4938	19.5764	19.2156	19.0896	19.3977	17.5659	18.9077	17.5669	19.0679	18.397	18.4114	17.8642	17.8153	17.7521
S(UniMod:21)QKQEEENPAEETGEEK	S2	O43768	ENSA	26.5313	25.8901	26.0622	25.8318	26.2618	26.173	25.9519	26.4706	26.1949	25.9864	25.7293	25.9992	25.9747	25.9061	26.28	26.1914	25.9395	25.9089	23.0066	20.7863	21.561	20.6745	21.0014	21.2283	22.8571	22.904	22.9435
S(UniMod:21)QKQEEENPAEETGEEKQDTQEK	S2	O43768	ENSA	21.1092	24.4013	24.2226	22.6476	22.6187	22.1694	20.9246	23.551	24.5023	19.4638	19.7207	18.6345	19.046	20.4118	18.5977	18.7162	18.8493	18.5411	20.4196	19.2562	19.7766	19.419	19.0587	19.6347	19.1682	17.7859	19.5456
YFDS(UniMod:21)GDYNM(UniMod:35)AK	S67	O43768	ENSA	21.1382	20.4277	20.5864	20.9558	21.0216	20.7491	20.4601	21.5467	21.3893	22.9619	23.2586	22.7517	22.9939	22.0557	22.3674	22.5104	22.5184	22.6042	22.363	22.3733	22.4695	22.7154	22.587	22.2727	22.3124	22.1636	22.7884
YFDS(UniMod:21)GDYNMAK	S67	O43768	ENSA	22.3968	21.9988	21.7215	21.9317	22.4876	22.5887	22.4863	22.7192	21.7284	21.5808	21.7201	21.3208	20.8631	20.4457	21.1785	20.836	20.9509	20.0823	25.1096	25.4944	24.9783	25.0798	24.5551	24.6775	24.5563	24.341	24.7212
SELTDS(UniMod:21)ASVLDNFK	S227	O43815	STRN	20.2015	19.9375	20.8994	20.2558	20.0587	20.1003	20.1158	20.3491	20.4005	19.7883	19.8646	19.8893	19.8712	20.1531	19.3541	19.7388	19.9366	20.0992	20.7348	20.8156	20.6887	20.5795	20.6834	20.717	20.4627	20.6764	20.7695
M(UniMod:35)NEEISS(UniMod:21)DSESESLAPR	S51	O43818	RRP9	19.8909	19.8883	20.9307	19.9251	19.8628	20.7057	20.6753	19.3784	20.9979	21.4862	21.5378	21.8294	21.7367	21.2282	21.1745	21.1555	21.1776	21.4314	21.5325	21.0067	21.145	20.5595	20.377	20.9093	20.7846	20.8929	21.0061
MNEEISS(UniMod:21)DSESESLAPR	S51	O43818	RRP9	21.1514	20.9705	20.7252	20.6766	21.0062	21.0538	20.4236	20.8149	20.8789	20.176	21.1216	20.2026	19.6856	20.3269	20.3099	19.5536	19.7119	20.3771	19.9458	19.9884	20.633	20.4042	19.7221	20.439	20.73	20.2034	20.4175
ALS(UniMod:21)EGEEITAAPER	S136	O43822	CFAP410	20.2651	20.6563	19.8078	20.1673	19.4429	19.6021	19.9455	19.244	19.4719	19.4835	19.7346	20.1048	19.809	19.5433	19.9274	19.9742	19.981	20.1381	18.7325	19.1322	18.7692	19.1257	19.1834	19.2381	18.9794	19.0991	19.0731
VDSEGDFS(UniMod:21)ENDDAAGDFR	S328	O43823	AKAP8	19.0359	18.6048	19.0007	18.6535	19.2208	19.0456	18.8159	18.6292	18.8883	19.7696	20.7034	20.0091	19.9101	20.0227	20.2645	19.5304	18.9658	18.7606	20.5241	20.1858	20.0131	20.0091	19.3598	19.4238	19.1644	18.9777	19.3038
LGADES(UniMod:21)EEEGRR	S86	O43847	NRDC	18.4838	18.5517	18.1177	17.9218	17.7245	17.9247	17.9659	17.9627	17.6356	18.926	18.717	18.5234	18.0647	17.5634	18.3594	18.2181	18.001	18.7128	17.0343	16.9712	17.1132	17.147	17.3262	17.3819	17.1207	17.2007	16.9422
LGADESEEEGRRGS(UniMod:21)LSNAGDPEIVK	S94	O43847	NRDC	23.7117	24.2113	23.3023	25.4393	25.0442	25.1165	24.6949	25.1209	25.0725	22.3637	22.8592	22.6839	23.1043	23.0337	23.2693	23.0544	23.1491	22.8536	22.0326	20.9413	21.1013	22.4894	21.4227	21.9617	22.2031	23.4371	21.5332
RGS(UniMod:21)LSNAGDPEIVK	S94	O43847	NRDC	25.5158	24.7397	25.0171	26.3741	26.4249	26.5048	26.8451	26.0424	25.7631	25.8444	25.7203	25.6589	26.0641	25.3344	26.115	26.113	26.1042	26.0876	25.0631	25.2011	25.067	25.3246	25.5589	25.4351	25.1411	25.2685	25.2548
MPSARPPS(UniMod:21)PPLSSWER	S915	O43896	KIF1C	23.665	23.1827	23.353	23.5659	23.91	23.7676	23.4809	23.6378	23.4495	21.4711	21.4591	22.0009	21.5042	21.2545	22.2978	21.7814	22.1298	21.5344	23.0024	22.936	22.7274	22.9025	22.7406	22.9557	22.978	22.5646	22.9671
SQS(UniMod:21)GEDESM(UniMod:35)NQPGPIK	S1211	O43933	PEX1	19.1014	18.7705	19.1725	20.3018	19.9932	19.6335	19.0548	19.3792	19.587	20.695	20.5036	20.8526	20.926	20.7509	20.7342	20.8324	20.7887	21.1426	19.1626	21.3889	18.9671	19.5505	18.838	18.86	19.0189	19.4164	18.2987
SQS(UniMod:21)GEDESMNQPGPIK	S1211	O43933	PEX1	21.0917	20.8862	21.005	20.9453	20.6616	21.0784	20.844	21.0505	20.2424	19.7201	19.4932	19.7518	19.7517	19.671	19.8723	19.654	20.081	19.4285	20.5048	20.5377	20.6022	20.5019	20.473	20.6461	20.5579	20.362	20.6776
LLEDS(UniMod:21)EES(UniMod:21)SEETVSR	S103;S106	O60231	DHX16	19.0503	20.7173	21.1527	20.0249	21.2139	21.1286	20.638	20.397	20.8678	21.2336	20.787	20.5759	20.054	20.2694	20.4547	20.0109	20.7739	20.4154	23.8647	20.7591	21.4159	23.4354	22.0601	22.5409	21.6778	21.5986	22.3359
LLEDS(UniMod:21)EESSEETVSR	S103	O60231	DHX16	21.4545	20.5708	21.012	21.5238	21.7228	21.4387	21.2041	21.7414	21.3958	21.6387	22.0276	21.948	22.2985	22.0955	22.0457	21.9504	21.7929	21.7882	20.7569	20.7027	21.199	20.9644	21.0456	21.0843	20.8195	20.9393	20.6894
LLEDSEES(UniMod:21)SEETVSR	S106	O60231	DHX16	18.7246	19.3119	18.2097	18.4378	18.9669	18.4438	16.9629	18.695	18.1358	19.7484	19.3906	19.0621	18.4315	18.7465	18.1336	18.9815	18.2531	18.6485	17.4986	17.6124	17.7506	17.5995	18.1649	17.9191	17.533	18.1302	17.9977
QQTEKPES(UniMod:21)EDEWER	S160	O60231	DHX16	22.0481	20.8476	20.7754	21.9735	22.1146	22.2035	21.2672	22.141	21.2976	23.0779	23.7263	23.2163	23.1001	22.5007	23.422	22.9132	22.464	22.5264	22.8655	23.1815	22.7432	23.1054	23.3253	22.821	22.7778	22.6379	22.8668
QQTEKPES(UniMod:21)EDEWERTER	S160	O60231	DHX16	21.8436	22.017	22.1033	22.3183	21.9576	22.0033	21.0355	22.4222	22.1935	21.0317	21.3618	21.0059	20.8809	20.4778	21.1742	20.67	21.0303	20.8168	21.7102	21.7812	20.9416	21.7075	21.7324	21.1285	21.4461	21.209	20.7071
EKPTDTEGLEGS(UniMod:21)PEKHEPSAVPATEAGEGQQPWGR	S687	O60237	PPP1R12B	21.3288	20.7243	21.3157	21.3336	20.5952	20.8143	20.6401	21.1862	20.7907	20.8776	19.9104	21.2067	20.9263	20.9647	20.9379	21.0701	21.2115	21.1917	20.2884	20.5679	20.3159	20.1839	19.9133	20.9234	20.3383	20.2244	20.5276
SSS(UniMod:21)PLPTVQLHPQS(UniMod:21)PTAGKK	S1000;S1011	O60245	PCDH7	20.381	20.5248	20.3708	19.6334	19.99	19.7215	19.9848	20.5864	19.8342	20.4127	20.2664	20.3371	19.2896	20.2915	19.971	20.2052	20.3016	20.0336	19.6958	20.0386	20.5811	20.7583	20.7687	21.0619	21.2466	21.1189	21.1005
SSSPLPTVQLHPQS(UniMod:21)PTAGK	S1011	O60245	PCDH7	22.2916	19.662	22.2903	22.2988	19.4447	19.8518	20.0574	22.2398	19.453	21.55	21.7205	19.2155	21.4337	18.7821	21.5662	20.8417	19.5964	19.28	22.8498	22.7997	22.8943	22.98	23.0045	23.0884	22.9766	22.9572	22.8494
SSSPLPTVQLHPQS(UniMod:21)PTAGKK	S1011	O60245	PCDH7	22.2575	21.812	22.5589	22.2151	21.4047	21.357	22.0751	22.5003	22.4474	21.5452	21.1129	21.7467	21.8321	21.707	21.5684	21.9265	21.9434	21.748	22.1598	22.1087	21.8703	22.1188	22.211	22.0993	22.3336	22.1553	22.0445
SVNGGPGS(UniMod:21)PDLAR	S989	O60245	PCDH7	22.596	22.6025	22.6845	22.6592	22.4495	22.7265	22.7733	22.6542	22.5583	22.1938	22.1978	22.1041	22.0434	21.7806	22.0814	22.0119	22.2634	22.072	23.3136	23.0031	23.2966	22.788	23.0822	23.1394	23.3955	23.2393	23.4068
LGIAVIHGEAQDAESDLVDGRHS(UniMod:21)PPM(UniMod:35)VR	S227	O60256	PRPSAP2	22.1559	22.0394	20.4739	22.4717	20.67	22.6009	21.9061	22.2042	22.3234	22.7242	22.4909	22.9387	22.9028	22.7156	22.9991	22.2011	22.5589	23.1411	21.3826	21.1085	21.5601	21.8687	22.1489	22.161	22.1391	23.7717	21.9092
LGIAVIHGEAQDAESDLVDGRHS(UniMod:21)PPMVR	S227	O60256	PRPSAP2	26.6868	26.731	27.0061	26.6553	23.0724	23.819	23.4155	26.8822	22.9527	25.1708	25.0957	25.3952	24.9935	24.1112	22.419	21.6053	21.7231	21.2475	23.4363	23.3397	23.2156	24.0323	23.9054	23.8256	23.9055	23.8125	24.0687
SVAAIHPS(UniMod:21)LEIPM(UniMod:35)LIPK	S240	O60256	PRPSAP2	21.9396	21.6858	22.0109	22.2469	22.1802	21.4701	21.7845	21.7253	22.5859	22.6932	22.5883	22.6864	22.9196	22.6061	22.8021	22.8162	22.7999	23.012	19.7985	21.0376	20.3175	20.3388	21.9618	20.8846	20.5003	20.0159	20.4951
SVAAIHPS(UniMod:21)LEIPMLIPK	S240	O60256	PRPSAP2	21.7221	21.8073	21.7945	21.4879	21.6991	21.6839	21.2736	21.4896	21.97	20.9813	20.6894	20.9172	20.6157	20.0473	21.2432	20.4154	20.9294	20.3507	20.3226	20.3288	20.7402	20.5381	20.6326	20.7633	21.0236	20.4877	20.5749
GGPEGVAAQAVASAASAGPADAEM(UniMod:35)EEIFDDAS(UniMod:21)PGK	S66	O60264	SMARCA5	22.618	21.6584	22.0181	22.5532	22.6195	22.6553	21.8461	22.5317	22.4133	25.231	23.4073	25.4123	25.6179	25.1862	25.2208	25.2368	25.151	25.2355	23.0954	22.862	23.7828	23.268	23.5539	23.5282	22.4861	22.3982	23.2917
GGPEGVAAQAVASAASAGPADAEMEEIFDDAS(UniMod:21)PGK	S66	O60264	SMARCA5	23.2707	22.3332	22.6633	23.4783	23.597	23.2776	22.729	23.4863	23.2932	22.8963	23.1042	22.9632	23.2813	22.9638	23.0252	23.0577	22.966	22.5433	24.4694	24.1479	24.6593	23.9672	24.015	24.1956	23.7155	23.9672	23.9888
TPTS(UniMod:21)PLK	S116	O60264	SMARCA5	22.9917	23.1994	23.4521	23.3588	23.3394	23.2998	23.4484	23.2616	23.5241	23.092	23.5575	23.168	23.232	23.2567	23.4358	23.0974	23.3759	23.3853	22.8589	22.8536	22.8525	23.2139	23.1543	22.9184	23.4795	22.7348	22.6391
SSS(UniMod:21)PALIETK	S525	O60266	ADCY3	18.7669	20.3147	20.4084	20.3851	20.5203	18.627	18.8757	18.6453	18.3104	18.6243	18.8565	18.5988	18.4072	18.8524	18.5844	18.9523	18.6768	19.0692	19.5886	19.0964	19.6732	19.5818	19.5412	19.7549	20.1787	20.0358	20.0532
AGPSAQEPGSQT(UniMod:21)PLK	T1264	O60271	SPAG9	21.1872	21.4733	20.9974	21.3555	21.2665	21.3321	21.1322	21.3501	21.1144	21.1451	21.1195	20.8872	20.9602	21.3083	21.0386	20.9413	21.0816	21.0702	20.9594	20.2215	20.8476	21.4643	21.1381	21.0627	21.1803	21.0194	20.9822
AKDDDDS(UniMod:21)DIPTAQR	S493	O60271	SPAG9	20.5666	20.3597	20.4265	20.1164	20.2094	20.3066	20.4858	20.4848	20.7463	20.4231	19.8668	20.2412	20.5192	19.8645	20.3182	20.7711	20.5372	20.3659	19.9266	19.2712	19.6497	20.1992	19.5645	19.8873	19.9822	19.9177	19.992
ATT(UniMod:21)PASTANSDVATIPTDTPLK	T276	O60271	SPAG9	21.1299	20.8165	20.2643	20.3842	20.4898	21.2359	21.0319	20.1904	19.6626	21.8482	22.1171	20.0503	23.3018	21.6989	21.376	23.1573	20.6694	20.5579	20.44	20.4181	20.5397	20.1315	20.5143	20.534	20.488	20.7213	20.7458
ATT(UniMod:21)PASTANSDVATIPTDTPLKEENEGFVK	T276	O60271	SPAG9	22.1997	22.0545	22.1225	21.9282	21.9991	21.8835	21.7068	21.8865	22.1342	21.0246	21.438	21.2529	21.1108	20.853	20.9134	21.0961	21.5675	20.9009	19.9993	19.2962	20.8295	20.5525	20.063	19.7187	20.549	20.3228	20.0839
ATTPASTANSDVAT(UniMod:21)IPTDTPLKEENEGFVK	T287	O60271	SPAG9	20.6687	20.7506	22.0029	20.8641	20.8071	20.9246	20.8595	20.4517	21.0102	21.0424	20.4609	21.5872	20.7458	20.8586	21.201	21.0701	20.6598	21.1604	20.2884	20.5679	20.3159	20.5595	19.9133	21.0696	20.4428	20.5114	20.4741
AVEQEDELS(UniMod:21)DVS(UniMod:21)QGGSK	S265;S268	O60271	SPAG9	18.7415	17.355	17.1512	18.4325	18.569	18.5677	18.0285	19.24	17.5366	19.0734	19.5237	19.2552	19.3127	19.1831	19.331	18.6367	18.5247	18.666	17.6886	17.503	18.1715	17.4931	17.6319	17.6207	17.544	17.4895	17.7771
AVEQEDELS(UniMod:21)DVSQGGSK	S265	O60271	SPAG9	20.9796	20.4327	20.8578	20.8588	20.6829	20.5921	20.8106	20.8819	20.8405	20.6189	20.5705	20.5156	20.7627	20.4325	20.673	20.7775	20.5794	20.8418	18.7049	18.5005	18.6728	18.4495	18.6088	18.5946	18.625	18.8812	18.8228
AVEQEDELSDVSQGGS(UniMod:21)K	S272	O60271	SPAG9	20.0086	18.9519	18.9857	19.7135	19.7289	19.8108	19.629	19.868	19.4349	20.6107	21.0259	20.8672	21.0907	20.2839	20.7204	21.0017	21.109	20.6959	17.9166	17.6798	18.3729	18.7735	18.5966	17.4875	17.9651	17.7904	17.9414
ERPISLGIFPLPAGDGLLT(UniMod:21)PDAQK	T217	O60271	SPAG9	21.0018	21.5101	21.4811	20.4728	20.9087	21.8811	20.5455	21.4726	22.9992	22.3343	23.0129	22.2109	21.7531	22.409	22.7155	21.5981	22.0587	22.2101	20.5618	21.5864	21.6034	20.3797	20.7759	21.1623	21.9304	21.9641	21.6973
GGET(UniMod:21)PGSEQWK	T226	O60271	SPAG9	22.4954	22.457	22.8123	22.9082	22.5548	22.5685	22.367	22.9168	22.9942	23.0776	23.4431	23.1469	23.4144	22.6494	22.6933	23.3378	23.1523	22.9048	20.7737	20.9499	20.8501	20.8666	20.827	21.1745	21.0508	20.7495	20.6996
NVSTGS(UniMod:21)AENEEK	S332	O60271	SPAG9	22.9902	22.1065	22.5039	22.0132	22.9138	22.9467	22.7885	23.1246	22.4998	22.3153	22.1456	22.4559	22.5012	21.8109	22.5951	22.8286	22.6366	22.8507	21.2067	20.4478	21.178	20.7747	19.8232	20.3887	20.6831	20.8424	20.6348
SAS(UniMod:21)QSSLDKLDQELK	S730	O60271	SPAG9	22.1225	22.778	22.5538	21.2263	22.2897	22.1992	21.3863	22.4614	22.6501	20.7231	19.8789	20.1115	20.4835	19.2918	20.9825	20.7429	20.9802	20.527	20.7253	19.4282	19.4723	19.5269	21.0372	20.7995	20.8421	20.7511	20.7696
SASQSS(UniMod:21)LDKLDQELK	S733	O60271	SPAG9	21.7805	21.9563	21.9492	22.1113	22.1524	22.1642	22.251	22.0556	22.1734	22.5147	21.3093	21.5152	21.5619	21.0343	21.4733	21.3704	21.6605	21.6022	21.5624	21.4008	21.5636	21.4609	21.4155	21.7612	21.6824	21.7916	22.7736
SEVQAIIES(UniMod:21)T(UniMod:21)PELDM(UniMod:35)DK	S347;T348	O60271	SPAG9	18.3887	20.156	20.3496	19.7586	18.9759	20.0252	20.1988	19.5134	19.4452	19.7173	19.7788	19.7302	19.7088	19.8141	19.8481	19.638	19.4783	19.5258	19.5265	19.2195	19.5435	18.8552	19.6662	19.2003	19.2362	19.441	19.4713
SEVQAIIEST(UniMod:21)PELDMDK	T348	O60271	SPAG9	23.0789	21.9046	22.8142	23.1101	23.1201	21.1735	22.7534	22.814	22.8727	22.0152	22.2061	22.5225	22.5226	22.2546	22.5921	22.5494	22.7291	22.1324	19.7985	21.0376	20.3175	21.3838	21.942	21.4417	21.5891	21.5037	21.2462
VSNS(UniMod:21)PEPQK	S251	O60271	SPAG9	20.6693	19.8178	20.5959	20.6219	20.559	20.0716	20.6033	20.6	20.6601	20.0219	20.7056	20.4256	20.487	20.3381	20.6172	20.4669	20.6291	20.6759	18.9354	19.0224	19.1547	18.923	18.4201	18.8218	19.1217	18.2728	18.6927
YNAPTSHVT(UniMod:21)PSVK	T586	O60271	SPAG9	19.8374	20.0253	21.0786	19.3847	19.307	19.044	20.7551	19.6897	19.1709	19.1152	18.9	18.937	18.4966	20.1456	19.678	18.5075	18.6644	18.4624	19.6862	19.9329	19.9048	19.8362	19.93	20.171	20.5464	20.3288	21.3541
ENDFAQSGQDAVPES(UniMod:21)PSK	S388	O60285	NUAK1	18.9269	19.0097	19.3617	19.0822	19.993	19.3411	19.2296	19.7287	20.4226	19.7531	19.1614	19.0964	19.1611	19.5818	18.8867	19.3566	19.9358	19.2881	18.4159	19.7626	19.4972	19.52	19.5714	19.2003	19.0344	19.3137	19.3899
YKDDADS(UniMod:21)PTEDGDKPR	S106	O60291	MGRN1	17.0532	16.9321	16.6428	17.0122	15.9546	17.0434	16.8891	16.9793	16.3337	17.0097	16.8351	16.4843	16.8269	15.9274	16.9881	16.3317	16.3749	16.5697	18.1556	18.0838	17.2194	17.6953	15.5023	16.7445	15.0589	16.9452	17.1718
EVS(UniMod:21)PAPAVAGQSK	S1364	O60292	SIPA1L3	20.6754	20.689	20.7038	20.5454	20.5207	20.7764	20.7902	20.7796	20.5251	20.8986	20.8151	20.7214	20.5925	20.1018	20.4906	20.5164	20.5298	20.6913	22.1197	21.9829	21.9201	22.0084	21.6751	21.7835	22.0387	22.226	21.8374
AFKPEETSSNSDPPS(UniMod:21)PPVLNNSHPVPR	S655	O60293	ZFC3H1	23.0656	23.0219	22.9355	22.978	21.0672	21.5303	21.4889	21.1842	21.3057	21.6907	21.4976	21.4925	21.4573	23.026	21.5279	21.2345	21.5147	22.9206	23.1201	21.7268	21.49	21.8408	22.0789	22.0548	21.941	21.6507	21.9642
ENDPLRT(UniMod:21)PEALPEEK	T766	O60293	ZFC3H1	22.203	22.2773	22.1989	22.2807	22.3008	22.3791	22.3079	22.4998	22.1521	22.6749	22.5182	22.582	22.5775	22.042	22.4207	22.5008	22.5345	22.3194	21.6898	21.3278	21.3967	21.4108	21.5073	21.713	21.9488	21.4182	21.8509
EQQNIS(UniMod:21)PVVEEEPEFSLPQPSLHDLTQDK	S998	O60293	ZFC3H1	19.5661	20.8266	20.1161	20.6738	21.1969	19.9748	20.5427	21.0833	20.6713	20.2109	20.4174	20.7936	19.2896	20.5859	20.0482	20.2729	20.6776	19.8944	20.7022	20.0079	20.1799	20.4069	20.1697	20.2904	20.1366	20.3452	20.2944
KPISDNSFS(UniMod:21)S(UniMod:21)DEEQSTGPIK	S1303;S1304	O60293	ZFC3H1	21.5815	21.0602	20.7785	20.806	20.8132	20.1995	20.7269	20.997	20.4845	21.3255	21.3674	21.4111	21.2184	21.1204	21.6567	21.1999	20.9468	21.2432	21.377	21.5903	21.4493	21.4255	21.4489	21.2331	20.9115	21.4676	21.4033
RRS(UniMod:21)FLESNYFTK	S1046	O60293	ZFC3H1	20.129	19.5114	19.2538	20.6415	21.0951	20.7336	21.4159	20.3535	20.0268	21.4172	21.3642	21.5049	21.2955	20.1982	21.3775	21.1363	21.3196	21.0863	20.3013	20.417	20.1488	20.7449	20.3429	20.6194	20.8628	20.5751	20.7003
S(UniMod:21)FLESNYFTKPNLK	S1046	O60293	ZFC3H1	17.0596	17.648	17.2245	18.4318	18.3017	18.2737	18.4363	18.5674	18.1437	16.1414	16.0919	15.9376	16.8608	17.0061	16.4733	16.0369	15.8323	15.8599	16.3583	16.3162	16.4143	16.0754	16.4354	16.216	15.9482	16.1299	15.8975
KPGDGEVS(UniMod:21)PSTEDAPFQHS(UniMod:21)PLGK	S527;S538	O60318	MCM3AP	19.838	19.4116	20.4085	19.6585	19.7467	20.2935	19.1138	20.14	20.5836	20.1945	20.4851	20.5274	20.2882	19.8217	20.2032	20.2007	20.1553	20.0095	19.7261	19.801	19.8865	19.3799	19.8119	19.7373	19.7738	19.6877	19.8173
KPGDGEVS(UniMod:21)PSTEDAPFQHSPLGK	S527	O60318	MCM3AP	22.8553	22.5814	22.3743	22.8252	22.8684	23.0845	22.8775	22.6828	22.5521	23.4164	23.5146	23.5875	23.1921	22.8423	23.2106	23.159	23.2602	23.1429	22.759	22.8766	22.6093	22.9054	22.8595	22.748	22.6653	22.6	22.6889
KPGDGEVSPSTEDAPFQHS(UniMod:21)PLGK	S538	O60318	MCM3AP	20.0003	19.7208	19.991	19.6986	19.9274	19.657	19.8696	19.6092	19.5736	19.9415	20.0468	20.0999	19.8856	19.9783	20.2011	19.8293	19.8268	20.0889	19.0951	20.0084	20.0944	19.5592	19.7574	19.9257	19.3995	19.8111	19.2098
GDS(UniMod:21)LILEHQWELEK	S1487	O60333	KIF1B	21.2005	18.5145	18.7571	20.5028	21.173	20.8873	19.5712	20.6486	19.1482	21.5765	21.8274	21.9793	21.904	21.6385	22.0521	21.9612	21.504	21.5474	20.8514	20.9839	20.8285	21.1217	21.052	20.9867	19.7685	20.6818	20.8668
SGLS(UniMod:21)LEELR	S1057	O60333	KIF1B	22.6537	22.6172	22.7037	22.6663	22.6932	22.6883	22.6888	22.6753	22.5659	22.5261	22.2599	22.4233	22.4091	22.1854	22.5258	22.5242	22.5356	22.5732	22.7188	22.3911	22.6221	22.5554	22.6757	22.7616	22.8506	22.8407	22.7604
ASPPGGLAEPPGS(UniMod:21)AGPQAGPT(UniMod:21)VVPGSATPM(UniMod:35)ETGIAETPEGR	S80;T88	O60341	KDM1A	19.8573	20.0108	19.729	19.9757	19.8886	20.7692	20.1249	19.6899	19.8264	19.6414	20.0178	19.8313	19.7188	19.8009	19.8777	19.7628	19.6218	19.6609	19.1276	19.2195	20.2209	18.923	19.9099	19.2003	18.6496	19.322	19.2343
ASPPGGLAEPPGSAGPQAGPT(UniMod:21)VVPGSATPM(UniMod:35)ETGIAETPEGRR	T88	O60341	KDM1A	20.3013	21.3409	19.811	20.1921	21.3124	20.4172	21.1034	20.4376	19.8353	22.3891	22.6172	22.5236	22.638	23.0426	21.5209	22.9338	22.7533	22.4738	21.6861	21.7076	22.7333	22.3206	21.7569	22.0356	22.7377	22.3381	23.0695
ASPPGGLAEPPGSAGPQAGPTVVPGSATPMETGIAET(UniMod:21)PEGR	T104	O60341	KDM1A	20.7602	20.614	20.8736	20.0598	20.1294	20.1631	20.0715	20.1212	20.5148	20.2567	20.357	20.2546	20.1464	19.7667	19.8969	20.2531	19.8279	19.718	21.2148	20.8856	21.042	21.6147	21.0811	20.9143	21.1394	21.1126	20.9541
EPPRAS(UniMod:21)PPGGLAEPPGSAGPQAGPT(UniMod:21)VVPGSATPM(UniMod:35)ETGIAETPEGR	S69;T88	O60341	KDM1A	21.2839	21.2318	20.691	21.9788	20.9031	21.0575	21.3297	20.9713	21.2016	21.0717	21.2239	21.5251	21.2562	20.6891	23.4109	21.2471	21.0562	21.8333	20.7791	20.0965	21.118	20.6833	21.06	20.7531	20.9102	20.9421	21.1211
EPPRAS(UniMod:21)PPGGLAEPPGSAGPQAGPTVVPGSATPMETGIAETPEGRR	S69	O60341	KDM1A	19.8517	20.9714	20.4967	20.0123	20.2063	20.2344	19.8913	19.8841	20.3455	18.4687	19.3805	19.34	19.0985	19.4552	19.1766	19.2597	19.4958	19.3759	19.9448	19.3517	18.8938	19.3594	19.9894	19.8856	19.8078	20.0987	19.896
KLPPPPPQAPPEEENES(UniMod:21)EPEEPSGVEGAAFQSR	S166	O60341	KDM1A	23.0808	22.1279	22.1246	23.0227	23.3675	23.118	22.5358	23.4749	22.5305	23.1521	23.6321	23.6169	23.3821	22.7757	23.7539	23.3345	22.7596	22.8001	24.0788	23.7362	24.0005	23.3274	23.4479	23.4691	23.3936	23.2277	23.5046
LPPPPPQAPPEEENES(UniMod:21)EPEEPSGVEGAAFQSR	S166	O60341	KDM1A	20.7861	21.1567	20.9313	20.6099	20.7998	20.1909	20.9252	20.5596	20.6749	20.3078	20.8334	21.49	20.7023	20.809	20.707	21.1094	20.6236	20.9426	19.5794	19.7384	19.8424	20.4042	19.9133	20.1034	20.057	19.9155	20.0002
QATPGVPAQQS(UniMod:21)PSM(UniMod:35)	S849	O60341	KDM1A	20.1661	20.0491	20.1988	20.2049	20.3854	20.2491	20.7204	20.6919	20.7297	21.414	21.5243	21.1967	21.6519	21.8811	21.1376	21.4928	21.4299	21.6625	21.5143	21.3298	21.145	20.5595	20.4885	21.1011	20.9515	20.8929	21.0061
AQGVRS(UniMod:21)PLLR	S666	O60343	TBC1D4	21.0046	20.9605	21.3348	20.9122	20.8332	20.8155	20.9058	20.9656	20.755	21.409	21.8648	21.4889	21.4322	21.2898	21.2091	21.3798	21.5026	21.1003	21.5469	21.6728	21.5659	22.1882	22.2681	22.0723	21.3428	21.6751	21.8094
HAS(UniMod:21)APSHVQPSDSEK	S341	O60343	TBC1D4	22.5901	23.0245	22.8318	22.8927	22.8505	23.3309	23.106	23.2468	22.9642	23.2813	23.1836	22.9403	22.9397	22.5421	22.7751	22.9904	22.9535	22.5715	23.6529	23.7618	23.6315	23.7526	23.6398	23.5163	23.7493	23.9446	24.0413
LGS(UniMod:21)VDSFER	S588	O60343	TBC1D4	21.4694	21.4068	21.4569	21.8629	21.6886	22.0313	22.0626	22.0681	21.8775	21.3506	21.3052	21.2369	21.6842	21.0782	21.4878	21.6629	21.6195	21.5264	20.4604	20.1164	20.1502	20.4595	20.0652	19.942	19.7874	19.7964	19.8485
LGSVDS(UniMod:21)FER	S591	O60343	TBC1D4	19.5251	19.2458	18.602	19.477	19.0457	19.4747	19.0455	19.4813	19.2351	20.377	20.4435	20.5718	20.3744	19.8736	20.3344	20.6165	20.2951	20.5228	20.7128	20.3403	21.0093	19.743	20.2256	20.6363	21.4943	21.2486	20.9801
SLTSS(UniMod:21)LENIFSR	S570	O60343	TBC1D4	19.3388	20.8204	21.0636	19.7784	19.2836	20.0621	19.8737	21.6427	20.7191	20.9251	20.5332	20.5384	20.5007	20.7606	20.3493	20.7336	19.0276	19.1877	20.2294	20.2957	19.8086	19.5572	19.6131	19.3792	19.7216	19.6324	19.6245
VM(UniMod:35)LGET(UniMod:21)NPADSKPGTIR	T79	O60361	NME2P1	22.0713	21.9052	22.2456	22.2324	21.8316	21.3914	21.6773	22.0033	22.3194	22.5236	22.4034	22.7145	22.6204	22.342	22.7656	22.5987	22.7126	22.805	19.679	19.6388	19.8368	20.2912	20.637	20.5389	20.236	20.4228	20.4951
VMLGET(UniMod:21)NPADSKPGTIR	T79	O60361	NME2P1	22.5901	22.8755	22.8639	22.4638	22.6174	22.7047	22.483	22.5851	22.525	20.9011	20.9316	21.0466	20.5414	19.8582	21.5415	20.9937	20.9824	20.3893	22.3474	22.3163	22.1199	22.4204	22.5219	22.4327	22.4391	22.1716	22.6157
SDS(UniMod:21)NQYIGELK	S689	O60447	EVI5	22.3598	21.8196	22.1496	22.2902	22.32	21.9317	22.4071	22.3573	21.7965	22.0152	22.0832	22.3036	21.773	21.8253	22.2202	22.105	22.0462	22.2829	19.0715	21.0376	21.4421	20.5856	21.0137	21.4417	21.5891	21.1064	21.1929
EILAGKPAAQKS(UniMod:21)PSDLLDASAVSATSR	S132	O60499	STX10	20.6584	20.7264	20.326	20.5168	20.4512	20.5151	19.8861	20.012	20.3091	20.3073	20.0031	20.1343	20.1205	19.8295	19.8984	20.0376	19.7587	19.9996	19.6946	19.4388	19.81	19.3435	19.6392	19.3792	19.6373	19.6072	19.5591
SPS(UniMod:21)DLLDASAVSATSR	S134	O60499	STX10	22.8323	22.5466	22.9294	22.6077	22.5209	22.3381	22.5957	22.5585	22.898	22.5564	22.2535	22.6207	22.7009	22.7041	22.7635	22.9435	22.9599	22.87	20.5924	21.4215	20.3175	21.3838	21.942	20.6946	21.2576	21.0079	21.0251
VQKES(UniMod:21)QATLEER	S6	O60502	OGA	21.2606	21.307	21.2245	21.8634	21.0779	21.1535	21.3239	21.3545	21.1118	21.254	21.3426	21.0736	21.7965	21.0986	21.898	21.4485	21.9038	21.7192	19.7929	21.0369	21.0036	20.9115	21.2544	20.7531	20.7642	20.8844	19.7169
VIPQHQLSIS(UniMod:21)PDIR	S1259	O60503	ADCY9	19.5587	19.2935	19.7188	19.6523	19.3184	18.7347	19.7362	18.8131	18.9514	18.5826	18.7965	18.9917	18.8327	18.5822	19.2772	18.8858	18.7203	18.8769	19.7132	19.6976	19.945	20.0738	20.0348	19.9366	19.9001	20.0509	19.96
FDFQAQS(UniMod:21)PK	S395	O60504	SORBS3	17.6447	16.9161	17.033	17.6595	17.5825	17.9637	17.6603	17.6546	17.8308	18.2863	18.2877	18.5633	18.5467	17.8829	18.1543	18.4901	18.54	18.4449	19.4828	19.4525	19.4731	19.4564	19.481	19.478	19.4812	19.4633	19.5896
GPSHPLDLGT(UniMod:21)SSPNTSQIHWTPYR	T604	O60504	SORBS3	20.4581	20.2689	20.633	20.2802	20.5536	20.0573	20.6425	20.7496	20.0852	20.8826	20.4103	19.4739	19.4851	20.3269	20.3099	19.5024	19.3223	19.9451	19.8842	19.4388	20.803	19.7275	19.4813	19.3792	19.7216	19.6072	19.7965
HPSS(UniMod:21)PSALR	S545	O60504	SORBS3	19.2638	23.8732	19.4831	19.0655	18.8565	19.7045	19.1202	23.1092	23.0537	18.9746	21.2487	19.897	19.8395	18.1313	18.2591	19.1156	18.2286	19.0696	20.2077	20.6349	20.8917	24.4189	20.7879	20.991	20.586	20.9714	20.7676
LC(UniMod:4)DDGPQLPTS(UniMod:21)PR	S530	O60504	SORBS3	23.2985	23.3245	22.5569	22.7517	22.6665	22.9176	23.6217	22.0855	22.2252	21.4452	21.3313	21.3598	20.7582	21.7968	21.058	20.8217	21.4041	21.5261	24.0659	22.2245	24.0297	20.17	22.5325	23.6909	24.6686	24.4817	25.2505
QTNNQNWGS(UniMod:21)QPIAQQPLQGGDHSGNYGYK	S587	O60506	SYNCRIP	20.5201	20.6102	20.5456	20.4117	20.2023	20.408	20.7185	20.3898	20.305	20.5696	20.51	20.8099	20.682	20.3124	20.6349	20.568	20.7803	20.6431	18.5063	19.2047	17.7905	19.1578	18.5083	17.9952	17.9702	18.1878	18.2711
VAEKLDEIY(UniMod:21)VAGLVAHSDLDER	Y47	O60506	SYNCRIP	19.0414	19.3261	19.0878	18.6935	18.925	18.7894	18.9901	18.8472	18.8496	18.4409	18.4111	18.3548	18.3571	18.0401	18.7045	18.5227	18.2842	18.4912	18.4504	18.4934	17.9112	18.4892	18.1449	18.3526	18.2609	18.4986	18.2877
KLPS(UniMod:21)DSGDLEALEGK	S831	O60524	NEMF	19.8369	20.6736	21.0726	20.4364	19.7738	21.1492	20.1122	19.2298	20.1647	20.3383	20.5686	19.5754	19.7144	20.3223	20.4066	21.0306	20.8265	19.63	19.0735	19.2047	20.2006	19.6588	19.2958	19.0667	19.3999	19.0664	18.8835
GAAAAAGS(UniMod:21)PGPGAAAAR	S96	O60548	FOXD2	20.323	20.6799	20.3385	20.1319	20.4488	20.563	20.462	20.342	20.3421	20.5822	20.6919	20.5066	20.3815	20.5829	20.1756	20.3857	20.387	20.0909	21.5272	21.5525	21.5806	21.4425	21.4383	21.5881	21.6199	21.3034	21.3697
QGQSQAASSSSVTS(UniMod:21)PIK	S480	O60583	CCNT2	21.0079	20.926	21.443	21.1004	21.2475	21.1845	21.2218	21.6239	21.4081	20.8982	20.9141	20.9929	21.3494	22.0953	20.904	21.2431	21.348	21.0418	21.0327	20.6208	21.3109	20.6913	20.9032	20.6581	21.1648	21.4621	21.2877
GRS(UniMod:21)PDELPSAGGDGGK	S22	O60610	DIAPH1	21.9981	22.1334	22.0108	22.1278	21.6765	22.0958	21.9816	22.1004	21.7374	21.9612	21.774	21.8447	21.8161	21.7385	21.9178	21.7099	21.9114	22.0031	21.5879	21.3153	21.2528	21.5108	21.384	21.4971	21.5504	21.7201	21.5448
KGRS(UniMod:21)PDELPSAGGDGGK	S22	O60610	DIAPH1	22.8875	22.8828	22.7642	22.6891	22.3483	22.6682	22.7315	22.7832	21.8758	22.2042	22.1211	22.1504	21.6833	22.1042	21.9055	21.9152	21.865	21.6559	22.4063	21.9735	22.129	22.0338	21.9804	22.3134	22.2998	22.3404	22.3219
IAT(UniMod:21)SLDGFDVASVQQQR	T216	O60664	PLIN3	22.4648	22.5368	22.915	22.505	22.6288	21.9836	22.6254	22.5969	23.0942	22.0842	21.8575	22.3535	22.3325	22.6792	22.5666	22.3887	22.6908	22.8675	19.8931	21.0376	20.3175	20.3388	21.6386	21.4417	21.5891	21.5037	20.9744
IATS(UniMod:21)LDGFDVASVQQQR	S217	O60664	PLIN3	20.8612	21.8016	21.2258	21.0014	21.7395	21.4301	20.6481	21.2041	21.8874	21.0273	21.3626	21.1705	21.2828	21.0362	21.7239	21.2345	21.4686	21.4209	20.1989	21.0102	20.8295	20.5525	20.7274	20.9234	20.7846	20.958	20.7402
RQVEDLQATFSSIHS(UniMod:21)FQDLSSSILAQSR	S378	O60664	PLIN3	19.2494	19.7577	20.144	19.5732	18.6501	20.2317	20.6464	20.2549	19.5792	19.2053	20.4963	20.6548	19.8224	19.9323	19.8777	19.2494	19.7632	19.8164	19.1536	19.2195	19.1656	18.524	18.7806	19.2398	18.8973	18.8263	19.0033
PLLT(UniMod:21)QQIQDEDDQYSLVASLDNVR	T5	O60671	RAD1	20.7481	20.4173	20.7331	20.8709	20.9854	20.4747	21.1905	20.7951	20.9171	20.7413	20.7166	20.9452	20.7359	21.0904	20.936	21.1017	21.0612	21.194	20.0925	20.1065	19.7797	20.4042	20.207	20.6479	20.1607	20.0921	20.2892
SGTLS(UniMod:21)PEIFEK	S1724	O60673	REV3L	19.4113	19.5737	19.3994	19.7184	19.7227	19.8987	19.6657	19.6483	19.5852	19.456	19.5659	19.5307	19.4608	18.9204	19.3564	19.4906	19.6509	19.1695	20.2766	20.158	20.1483	20.2297	20.3021	20.3929	19.834	20.3572	20.2394
EAGENAPVLS(UniMod:21)DDELVSMSVR	S25	O60675	MAFK	18.3137	18.4515	18.7895	18.9575	18.8231	18.5971	20.614	19.0547	19.039	18.7595	19.9675	19.0208	19.2577	18.2742	19.0281	19.0213	19.0092	18.799	19.0975	19.4377	19.8011	19.3049	19.2074	19.9864	19.8907	19.9749	19.8601
(UniMod:1)METMAS(UniMod:21)PGK	S6	O60684	KPNA6	21.5436	21.0289	20.8729	20.8817	20.7378	21.11	21.4681	20.7414	20.314	18.3995	18.227	18.5822	18.2612	18.9197	19.0438	18.4414	19.4628	18.2439	21.0484	22.073	21.3178	22.1838	22.056	22.148	21.3862	21.5281	21.3394
(UniMod:1)METMAS(UniMod:21)PGKDNYR	S6	O60684	KPNA6	21.3356	22.4984	22.2277	21.5787	21.1711	21.3693	21.2945	21.3543	21.9184	20.4757	20.0881	19.9178	19.8862	20.0849	20.2086	19.4495	20.364	20.1898	19.6192	19.6326	18.6561	19.3651	20.019	19.4869	19.7813	19.7552	19.4253
EPS(UniMod:21)PPIDEVINTPR	S113	O60684	KPNA6	19.6129	19.1853	19.1956	19.472	19.2792	19.3045	19.7934	19.1506	18.8315	20.149	20.0707	20.1583	20.0886	19.837	20.0859	20.1344	20.2888	20.1324	19.0913	18.942	18.9899	18.5143	19.2642	18.6489	19.2362	18.9947	19.1415
IPYAPS(UniMod:21)GEIPK	S476	O60701	UGDH	21.4815	21.691	21.5292	21.3206	21.4564	21.6305	21.3791	21.2233	21.3478	21.5408	21.4419	21.4562	21.372	21.2184	21.8115	21.4437	21.3684	21.6127	20.6018	21.0067	20.8295	20.5856	20.6326	20.7532	21.0881	20.966	20.7334
RIPYAPS(UniMod:21)GEIPK	S476	O60701	UGDH	21.3577	21.835	21.5709	21.3278	21.2757	21.2923	21.3638	21.1127	21.2998	20.7334	20.756	21.0899	21.0339	20.9804	21.2573	21.1599	21.3131	21.283	20.1826	21.0102	20.8295	20.2413	20.4425	20.7048	20.7287	20.6849	20.6674
(UniMod:1)MDDS(UniMod:21)EVESTASILASVK	S4	O60716	CTNND1	17.738	19.7779	17.5506	17.7889	19.1326	17.3667	19.4139	20.0996	18.255	16.4261	19.2521	16.3143	17.2257	18.9286	18.2483	19.3823	18.8905	19.1265	18.1846	17.3994	18.3227	16.652	16.9022	18.0042	17.3685	17.8655	17.284
APS(UniMod:21)RQDVYGPQPQVR	S252	O60716	CTNND1	24.4184	24.5814	24.4306	24.5169	24.3821	24.2529	24.4775	24.3011	24.0647	25.0025	24.9988	24.9624	24.4852	23.9974	24.5521	24.6353	24.7841	24.5536	25.1464	25.0755	25.1357	25.2311	25.016	25.2174	25.6024	25.3152	25.4497
GS(UniMod:21)LAS(UniMod:21)LDSLR	S346;S349	O60716	CTNND1	18.2518	20.0189	19.2077	19.1725	19.297	18.7319	18.7851	19.6273	20.0733	19.3882	20.0105	19.4997	19.2166	18.2012	19.3635	19.6062	19.132	19.6301	20.3467	20.8852	20.9188	20.928	20.3515	20.9787	20.2627	20.7186	21.009
GS(UniMod:21)LASLDSLR	S346	O60716	CTNND1	21.993	20.349	20.474	21.3917	21.8681	21.6908	21.5203	21.5873	20.8689	22.7682	23.1717	22.6872	22.8646	22.7778	23.2424	23.0649	22.705	22.817	21.852	22.1299	22.065	22.4429	22.1939	22.1203	21.7206	21.7553	21.5534
GS(UniMod:21)LASLDSLRK	S346	O60716	CTNND1	20.7231	19.2905	19.7077	20.4526	20.918	20.8085	20.5806	20.3564	19.7289	21.3543	21.3502	21.3517	21.2929	20.9142	21.3995	21.4597	21.3387	21.3133	20.3936	20.4711	20.3811	20.9712	20.8834	20.4735	20.4081	20.3584	20.1952
GSLAS(UniMod:21)LDS(UniMod:21)LR	S349;S352	O60716	CTNND1	18.6029	18.0196	19.6693	18.1944	19.1113	19.7282	18.7105	18.719	18.2615	18.0137	18.4184	18.7996	18.4593	19.1822	18.5269	18.5227	18.6131	18.736	18.9667	19.0643	19.2861	19.0585	18.7281	18.4801	18.7435	18.834	18.6328
GSLAS(UniMod:21)LDS(UniMod:21)LRK	S349;S352	O60716	CTNND1	21.6178	21.619	21.3969	21.7061	21.104	21.5066	21.7945	21.4555	21.2443	21.8549	22.0436	21.6257	21.3765	23.862	21.5402	21.4574	21.4442	21.4022	22.802	22.9879	22.743	23.1549	23.0917	22.4016	22.6928	22.6513	22.4278
GSLAS(UniMod:21)LDSLR	S349	O60716	CTNND1	20.9699	20.9111	20.7549	21.2131	21.0939	21.3402	21.0083	20.7078	20.7647	21.3403	21.237	21.0331	20.9535	20.6521	21.0211	20.9225	20.9462	21.1047	21.6545	21.4714	21.3025	21.6114	21.5923	21.7048	21.689	21.8698	21.5677
GSLAS(UniMod:21)LDSLRK	S349	O60716	CTNND1	21.2819	21.4611	21.3861	21.5532	21.1881	21.5638	21.5523	21.0708	21.0218	21.013	20.9168	20.7784	20.7542	19.5913	20.9327	20.9329	20.7921	20.9585	21.9822	21.5204	21.2515	21.6222	21.7767	21.99	21.889	22.242	21.6263
GSLASLDS(UniMod:21)LRK	S352	O60716	CTNND1	22.6427	22.7191	20.9318	21.8059	22.8852	22.5105	23.0603	21.4736	22.3727	23.2593	23.0051	22.9555	22.4294	22.5371	23.17	22.9361	22.4036	23.0115	23.3289	22.7364	22.9746	22.3954	22.6151	23.1267	23.4162	23.361	23.0804
HYEDGYPGGSDNYGS(UniMod:21)LSR	S230	O60716	CTNND1	22.8457	22.5321	22.2879	22.8223	22.7481	23.2774	22.8998	23.3652	22.7309	23.2541	23.7589	23.5316	23.4037	22.2809	23.1719	22.9033	23.0657	22.4155	24.5074	24.9495	24.2767	23.753	24.0145	23.5401	24.3651	24.4256	23.4118
NGNGGPGPYVGQAGTAT(UniMod:21)LPR	T201	O60716	CTNND1	20.7523	21.6623	21.3836	21.0544	20.7061	20.967	21.4419	21.1308	21.1615	21.3336	21.104	21.1574	21.191	20.7893	20.7878	21.0092	21.3087	20.7243	22.0139	21.6135	21.8819	22.0081	22.0422	22.4659	22.353	22.2018	22.5186
S(UniMod:21)GDLGDMEPLK	S920	O60716	CTNND1	18.1978	18.0368	18.0026	18.1061	17.9828	18.3475	18.421	18.086	17.0751	18.0147	17.7717	18.1417	17.9478	17.579	18.0611	17.8857	18.1299	17.9028	19.2496	19.0711	19.3886	19.1251	19.3015	19.4581	19.6381	19.9121	19.3646
SQSSHS(UniMod:21)YDDSTLPLIDR	S864	O60716	CTNND1	22.0483	22.1061	21.8985	22.3793	22.1326	22.308	22.4577	21.8775	21.7979	22.3401	22.0771	22.3756	22.4077	21.5638	22.6106	22.1705	22.4775	22.4425	20.4905	20.6032	20.8689	20.9463	21.1234	20.8219	20.7945	20.7937	20.7384
TLDRS(UniMod:21)GDLGDM(UniMod:35)EPLK	S920	O60716	CTNND1	21.1948	20.8783	19.2556	21.1071	20.2971	20.1989	18.9739	20.5868	20.8877	19.9949	22.0127	22.0766	20.2646	19.4145	21.7433	21.9188	20.1463	20.1213	19.0092	20.3713	19.1543	21.1197	21.3773	21.1691	20.7809	20.6119	21.0957
TLDRS(UniMod:21)GDLGDMEPLK	S920	O60716	CTNND1	21.6236	21.9193	22.8405	21.7215	21.4419	22.8622	21.5246	21.376	21.478	20.9324	20.4746	21.5562	21.2667	20.7591	20.1888	21.3859	20.3487	19.6883	23.5629	23.4047	22.9749	23.6463	23.8365	23.6849	23.7555	23.8915	23.6705
TVQPVAM(UniMod:35)GPDGLPVDAS(UniMod:21)SVSNNYIQTLGR	S168	O60716	CTNND1	21.4765	21.483	21.3072	21.5812	21.267	21.0533	21.2953	21.2161	21.518	21.4274	20.0584	21.6603	20.7585	21.4207	21.5324	20.9624	19.8181	21.3364	21.1319	20.0605	21.5269	21.8356	20.9017	20.4461	21.2084	20.966	20.9928
TVQPVAMGPDGLPVDASSVSNNYIQT(UniMod:21)LGR	T177	O60716	CTNND1	20.5583	20.6886	20.6015	20.8392	20.8636	20.4036	20.8262	21.0505	21.0258	20.268	20.3922	20.3568	20.4097	19.8221	20.1039	20.3201	20.6165	19.9368	22.134	21.9233	22.2487	21.8859	22.0712	22.3412	22.258	22.0614	22.1562
VGGS(UniMod:21)S(UniMod:21)VDLHR	S268;S269	O60716	CTNND1	22.0891	22.707	22.1019	21.3248	21.8397	21.6613	21.7271	21.7236	21.6626	22.5539	22.6576	21.9831	21.7008	21.8299	22.4579	21.7492	21.7731	21.8756	22.0712	20.7117	22.1438	20.8805	20.547	22.3558	21.5908	21.9984	21.9271
VGGS(UniMod:21)SVDLHR	S268	O60716	CTNND1	25.1924	25.2898	25.2315	25.0723	25.0603	24.9709	24.7501	25.1951	25.2685	25.3152	25.1482	25.2256	25.0061	24.5347	25.1839	25.05	25.2415	25.1593	25.0835	25.0056	25.5452	25.275	25.2654	24.7325	25.5718	25.1174	25.2772
(UniMod:1)STIQNLQS(UniMod:21)FDPFADAT(UniMod:21)KGDDLLPAGTEDYIHIR	S9;T17	O60739	EIF1B	20.2194	19.6767	19.771	20.0873	20.5305	19.8344	18.9326	19.7214	20.0852	19.7311	20.0844	18.5704	19.4374	19.3881	19.3994	19.4469	19.3453	19.2654	19.1536	18.4309	18.8287	19.3369	19.5114	18.6489	18.5944	18.6287	18.8102
(UniMod:1)STIQNLQS(UniMod:21)FDPFADATK	S9	O60739	EIF1B	20.2855	19.8186	19.6392	19.8837	20.4835	19.2606	19.7193	20.1664	20.4534	19.6312	20.0284	20.632	20.6945	20.1819	20.004	19.4972	20.9202	20.7419	19.1536	19.2195	19.3415	18.732	19.6189	18.493	18.7722	18.6569	18.8959
RRFS(UniMod:21)DFLGLHSK	S185	O60749	SNX2	18.6017	19.0232	18.8871	18.9246	19.1156	18.8327	18.8867	18.7703	18.9972	18.2199	18.3249	18.5361	18.167	17.4377	18.5246	18.0481	18.2425	18.2036	17.358	17.8545	17.251	18.1087	18.2423	18.3427	18.1764	18.0277	18.0028
(UniMod:1)ASLEVSRS(UniMod:21)PR	S9	O60762	DPM1	22.9308	22.6551	22.8214	22.7403	22.4721	22.4567	22.5115	22.7274	22.8416	22.815	22.7932	22.9715	23.0048	22.4633	22.7125	22.9172	22.9369	22.927	23.626	23.5071	23.9597	23.5361	23.5408	23.5868	23.8683	24.0224	23.8503
(UniMod:1)ASLEVSRS(UniMod:21)PRR	S9	O60762	DPM1	20.3692	20.7378	20.4569	20.0291	19.7548	20.523	20.0101	20.0253	20.0247	19.5774	19.6457	19.3777	19.2338	20.8649	19.1267	19.2302	19.5831	19.1241	21.2228	21.275	20.5625	20.7413	21.6526	21.5521	20.9559	21.109	21.0662
DLGHPVEEEDELES(UniMod:21)GDQEDEDDESEDPGKDLDHI	S942	O60763	USO1	23.0628	22.6595	21.96	21.9852	22.8382	22.2573	22.9915	22.185	21.7335	23.4565	23.4178	23.3308	21.1434	22.1109	22.4506	22.8693	21.7878	22.5613	22.4328	22.4934	22.713	23.0379	22.8691	23.1006	22.6536	22.8073	23.2273
KLEDPQSSS(UniMod:21)QVTTS	S492	O60779	SLC19A2	19.4454	19.1667	19.5644	19.1254	19.2135	19.3781	19.2102	19.4737	19.5359	18.7993	20.1346	20.2462	19.1624	19.3754	19.3409	19.2733	19.3019	19.0468	18.5246	19.2152	18.6779	18.4979	19.4195	18.7028	18.5637	18.9367	18.5578
AGLQS(UniMod:21)LEASGR	S355	O60784	TOM1	21.413	20.7425	20.8082	21.3957	21.4557	21.5316	21.6012	21.2892	20.955	21.4313	21.3595	21.384	21.6199	21.422	21.7468	21.4876	21.596	21.8267	20.1994	18.5334	18.9452	18.7988	20.083	18.527	19.7103	19.9025	19.3889
AM(UniMod:35)GIMNS(UniMod:21)FVNDIFER	S65	O60814	H2BC12	20.7307	20.8111	21.3678	20.8167	20.3845	20.8202	20.229	20.2613	19.884	21.2338	21.1022	20.2215	20.3663	20.5155	20.399	20.9805	20.5839	20.8796	19.9458	19.919	19.8424	20.4395	19.7931	19.9738	20.0846	19.8921	20.151
VLKQVHPDT(UniMod:21)GISSKAM(UniMod:35)GIM(UniMod:35)NSFVNDIFER	T53	O60814	H2BC12	21.4232	20.0353	21.3072	20.4074	20.8876	21.6915	21.3297	21.2382	20.7562	20.4588	20.9076	21.832	21.5276	21.6231	21.4315	20.9624	20.992	21.2567	20.6843	20.5786	21.0031	22.1206	21.5117	21.491	22.0611	21.4421	21.3482
NYS(UniMod:21)VGSRPLKPLSPLR	S483	O60825	PFKFB2	19.6112	20.5758	20.5449	21.4998	21.6562	21.888	21.463	21.6039	21.657	20.1936	20.0577	20.0362	19.8242	19.3585	20.1834	19.7953	19.912	19.728	18.1621	18.4917	17.5494	18.3526	18.6159	18.1058	18.263	18.1931	18.277
NYSVGSRPLKPLS(UniMod:21)PLR	S493	O60825	PFKFB2	20.6158	21.2349	20.8116	19.8244	20.444	20.504	20.2046	20.4115	20.6382	19.1426	19.1745	18.8606	18.2346	18.0608	18.694	18.5916	18.7766	18.4696	21.4313	21.7148	20.6827	21.7339	21.9828	22.0043	21.6443	21.3883	21.7446
PLKPLS(UniMod:21)PLR	S493	O60825	PFKFB2	20.3579	19.7464	19.4745	19.8287	19.4681	20.1238	20.3359	19.7011	19.288	20.4903	20.3961	20.1176	20.1601	19.6025	20.2747	20.1201	20.2508	20.1029	21.2305	21.3213	20.9938	21.7551	21.506	21.6018	22.0715	21.6071	21.7952
RNS(UniMod:21)FTPLSSSNTIR	S466	O60825	PFKFB2	21.5281	22.0827	21.8679	22.6074	22.5892	22.8353	22.6925	22.7916	22.8207	21.905	21.7959	21.7326	21.8978	21.6877	22.1705	22.216	22.155	21.8301	20.8069	20.2324	19.9042	21.4554	21.8428	21.504	20.7186	20.8272	20.0111
ALDDFVLGS(UniMod:21)AR	S19	O60831	PRAF2	17.8973	17.7951	17.5059	17.5571	17.9582	17.4008	17.8268	17.3313	17.5654	18.9725	18.0634	17.8516	17.7715	17.2464	18.0402	17.7906	17.7868	18.0014	17.3722	17.5051	17.3224	16.9922	17.3926	17.7787	17.533	17.817	17.4793
AGLES(UniMod:21)GAEPGDGDS(UniMod:21)DTTK	S485;S494	O60832	DKC1	20.0623	19.8181	19.8139	19.7891	19.8484	20.1493	20.1381	20.9119	19.1837	19.8165	19.92	20.0329	20.6132	19.3743	19.988	20.0098	19.3845	19.2393	21.6037	21.7418	21.9667	21.772	20.6493	21.4133	21.5202	21.4394	21.2487
AGLES(UniMod:21)GAEPGDGDS(UniMod:21)DTTKK	S485;S494	O60832	DKC1	18.5733	17.9079	18.1988	18.1257	18.517	18.7572	18.7002	19.0675	18.5144	18.8583	18.6837	18.818	18.6727	18.4567	18.7909	18.5369	18.3147	18.222	19.0778	19.052	19.3541	19.2246	19.1349	19.4633	19.709	19.6164	19.6513
AGLES(UniMod:21)GAEPGDGDSDTTK	S485	O60832	DKC1	21.8073	21.7064	22.0156	21.8024	21.7062	21.5825	21.8206	22.2671	22.0714	21.2992	21.1094	21.4713	21.6072	21.332	21.4499	21.3817	21.5773	21.5322	21.4698	21.0505	21.5214	21.2461	21.1952	21.611	21.5432	21.6332	21.4929
AGLESGAEPGDGDS(UniMod:21)DTTK	S494	O60832	DKC1	25.056	24.6752	24.8375	24.9258	24.5499	24.9011	25.0217	25.2778	24.9293	24.8822	24.869	24.9036	24.6756	24.4065	24.7799	24.7655	24.5091	24.5449	25.1204	25.1065	25.2542	25.2365	25.0523	25.1956	25.4023	25.3786	25.2743
AGLESGAEPGDGDS(UniMod:21)DTTKK	S494	O60832	DKC1	24.676	24.6395	24.6638	24.6364	24.5451	24.7329	24.7141	24.7165	24.5947	24.1941	24.225	24.3508	24.321	23.8839	24.1883	24.1697	24.3123	24.1464	24.6931	24.4027	24.6464	24.8992	24.2227	24.5577	24.512	24.6639	24.2236
AKEVELVS(UniMod:21)E	S513	O60832	DKC1	22.7574	24.2369	24.2571	23.7389	23.3312	23.3585	22.9321	23.8855	24.229	17.2154	19.0304	19.0945	19.052	19.0862	19.6477	18.9823	19.643	19.0441	20.5493	20.4911	19.9431	19.9942	20.7203	20.3049	20.4072	20.8656	20.2104
ES(UniMod:21)ESESDETPPAAPQLIK	S451	O60832	DKC1	23.0263	21.0898	22.5118	22.8699	22.8284	22.7445	21.2905	22.716	21.5591	20.3574	21.6617	23.2185	21.0585	22.8617	21.9613	22.1528	23.352	22.5975	19.8931	21.0376	21.4421	21.2077	21.6386	21.4417	21.8672	21.0689	21.3977
ESESES(UniMod:21)DETPPAAPQLIK	S455	O60832	DKC1	24.153	23.3385	23.6028	23.9934	23.8694	23.7982	23.9415	23.7238	23.8386	23.9166	23.6901	24.1605	24.1636	23.9323	24.134	24.3176	24.3498	24.3966	21.5467	20.9413	21.1013	23.2718	23.4748	19.4804	20.0134	21.4098	20.6604
EVELVS(UniMod:21)E	S513	O60832	DKC1	25.7238	25.2268	25.2829	25.8762	25.7235	25.9684	26.2281	26.2301	25.8277	25.9718	25.818	26.1598	26.2191	25.6559	26.0024	25.9807	25.9826	26.1715	26.5373	26.7847	26.8215	26.6692	26.55	26.5692	26.5414	26.5607	26.5461
KRES(UniMod:21)ESESDETPPAAPQLIK	S451	O60832	DKC1	23.5021	23.1245	23.3457	23.1909	23.1248	23.2614	23.0791	23.0545	23.3331	22.8912	22.8258	23.2833	23.277	22.9334	23.1288	23.3476	23.2892	23.2733	22.0313	22.349	21.766	21.9529	21.9517	22.1445	22.0623	22.1307	22.1119
KRESESES(UniMod:21)DETPPAAPQLIK	S455	O60832	DKC1	23.9299	23.9341	23.9699	23.5512	21.5157	21.7	22.3853	23.3091	23.4824	20.9354	21.5554	22.1399	21.9882	22.6033	22.2061	22.2361	22.6171	22.303	19.7985	21.0376	20.3175	21.3838	21.6386	21.5981	21.1741	20.618	21.0021
KS(UniMod:21)LPEEDVAEIQHAEEFLIKPESK	S21	O60832	DKC1	19.5043	19.8653	19.4267	20.1225	20.2712	19.9721	19.7354	20.056	20.2308	19.652	19.6032	19.5211	19.7634	19.3452	19.6096	19.4465	19.8347	19.5075	19.9792	19.9688	20.2809	19.9754	20.171	20.2784	20.2718	20.0649	20.0571
S(UniMod:21)LPEEDVAEIQHAEEFLIKPESK	S21	O60832	DKC1	20.3884	19.298	19.4691	20.3537	20.6862	20.6228	20.3384	20.3164	20.7959	20.4594	20.6037	20.6971	20.5533	20.9555	20.487	21.2217	20.9971	20.2541	21.8428	20.6363	21.9675	21.617	22.0112	21.9206	21.7744	21.2884	21.513
AET(UniMod:21)PTAAEDDNEGDKK	T301	O60841	EIF5B	18.9143	17.638	18.2502	18.9328	18.6034	18.5809	18.5193	18.9254	18.5485	19.7298	19.4586	19.6512	19.8233	19.0784	19.7013	19.7675	19.5378	19.5274	18.6882	18.8095	18.8935	18.9304	18.1353	18.709	18.8149	19.1271	18.8577
ELEELS(UniMod:21)LEAQGIK	S66	O60841	EIF5B	23.5639	21.6457	22.4572	23.4225	23.4164	23.0722	23.1545	23.1257	22.691	24.3211	24.1971	24.2926	24.4082	24.2861	24.6288	24.2889	24.3217	24.4761	19.7173	19.6694	20.0419	19.8588	20.1144	19.9308	19.8806	19.9504	19.7988
IEPIPGES(UniMod:21)PK	S1168	O60841	EIF5B	22.2684	22.2964	22.4179	22.3767	22.2177	22.426	22.1429	22.4199	22.509	21.1597	21.108	21.374	21.125	21.043	21.3156	21.4278	21.4604	21.3017	21.7803	21.5159	21.6356	21.6139	21.6219	21.6603	21.8181	22.1908	21.7825
INSSGES(UniMod:21)GDESDEFLQSR	S186	O60841	EIF5B	21.2474	20.1642	20.5946	20.9157	21.3538	20.8165	20.8033	20.8483	20.788	21.0939	21.2487	21.3101	21.4836	21.0748	21.578	21.2315	21.1091	21.0067	20.4926	20.817	20.4219	20.5595	20.7274	21.1011	20.5079	20.9063	20.8386
INSSGESGDES(UniMod:21)DEFLQSR	S190	O60841	EIF5B	21.7347	20.7539	20.8659	21.6502	21.7721	21.9739	21.1278	21.7398	21.6756	21.6788	21.7676	22.0958	21.9793	21.3103	22.0301	21.8258	21.5178	21.597	19.8895	19.9931	19.7423	20.3549	20.4116	20.2372	20.2538	20.353	19.7922
KQS(UniMod:21)FDDNDS(UniMod:21)EELEDKDSK	S107;S113	O60841	EIF5B	18.7087	18.4763	18.9304	17.4644	14.6858	15.226	14.5277	18.9834	18.4373	19.362	19.9803	19.9507	19.4724	18.4746	19.9711	18.6195	17.441	18.3518	20.6021	20.6881	20.5096	20.818	20.2001	20.2376	18.6915	19.23	19.7338
KQS(UniMod:21)FDDNDSEELEDK	S107	O60841	EIF5B	20.8706	20.6623	20.341	20.6392	20.8038	20.7093	20.953	18.3594	20.6443	22.1472	22.0808	22.1679	21.8897	21.165	22.2468	21.3108	21.4638	21.5245	20.7613	20.5318	20.9876	20.6863	20.6308	18.5902	20.569	20.7498	18.3434
KQS(UniMod:21)FDDNDSEELEDKDSK	S107	O60841	EIF5B	21.8153	21.5889	21.4917	22.4997	22.2621	22.0606	21.2148	22.6142	21.9552	21.1706	21.2894	21.63	21.4414	21.1575	18.2657	21.2775	21.4427	21.3392	19.905	17.9451	16.9501	20.0661	20.083	17.0537	19.8392	19.9158	17.1854
KQSFDDNDS(UniMod:21)EELEDK	S113	O60841	EIF5B	17.919	20.1071	20.1401	17.0782	17.6264	17.5453	20.3217	17.6761	19.3978	19.9242	21.2311	19.847	19.8107	19.1925	19.9878	20.1906	18.6214	18.4846	22.1343	22.2285	22.371	22.2284	21.8457	22.1074	21.3694	21.1966	21.6581
KQSFDDNDS(UniMod:21)EELEDKDSK	S113	O60841	EIF5B	22.191	21.3797	21.0508	22.0957	22.2574	21.9311	21.4752	22.4959	21.232	21.8261	22.3963	22.2465	21.5496	21.9505	22.1549	21.3157	21.3326	21.0951	23.2737	23.4239	23.2171	23.5255	23.6766	23.4212	22.8493	22.4921	22.932
KWDGS(UniMod:21)EEDEDNSK	S164	O60841	EIF5B	21.7337	18.9212	20.7329	19.8305	21.7339	20.3691	21.3305	21.7256	19.5277	22.517	22.5626	22.3418	22.1279	19.5032	22.1941	20.1998	19.8227	21.6201	23.3812	23.4409	23.5292	23.3207	22.9815	22.8646	22.9368	22.8121	23.0764
KWDGS(UniMod:21)EEDEDNSKK	S164	O60841	EIF5B	21.944	21.4895	21.6559	21.903	22.08	21.9999	21.8452	22.0804	21.6266	22.1455	22.1614	22.0088	21.7111	21.3662	21.8803	21.8611	21.4562	21.3226	22.4476	22.1313	22.2107	22.2484	22.2764	22.1265	22.5245	22.4223	22.3178
NKPGPNIES(UniMod:21)GNEDDDASFK	S214	O60841	EIF5B	26.6715	26.4685	26.4545	26.4439	26.6568	26.6862	26.4358	26.5241	26.0967	26.4326	26.5217	26.5875	26.4225	25.901	26.5591	26.387	26.3292	26.4136	26.5419	26.5064	26.7535	26.7297	26.7141	26.6516	26.8024	26.7235	26.5525
PGPNIES(UniMod:21)GNEDDDASFK	S214	O60841	EIF5B	20.888	20.712	20.5456	20.4639	20.485	20.356	20.2226	20.5756	20.6498	21.1778	21.4812	21.4237	21.2341	20.9606	21.3586	20.7596	21.1121	21.3246	20.9964	21.0916	21.3175	21.1643	21.1859	20.9854	21.0886	20.9099	21.0147
QSFDDNDS(UniMod:21)EELEDKDSK	S113	O60841	EIF5B	20.2149	17.2386	18.8387	20.2024	20.3594	20.5402	19.3529	20.9949	19.531	20.5446	21.0906	20.5585	20.1979	19.5062	20.5581	19.6203	19.2958	19.0544	22.7754	22.7873	23.0691	22.715	22.621	22.4115	22.1794	21.5822	22.2733
(UniMod:1)AES(UniMod:21)DWDTVTVLR	S4	O60869	EDF1	18.1485	17.8395	18.0804	18.1444	18.3357	17.5819	18.2164	18.7097	18.8739	18.6704	18.8078	18.6152	18.7275	18.3056	18.561	18.9544	19.0435	18.7719	19.5732	19.5066	19.8416	19.1385	19.0335	19.1838	19.1839	19.1306	19.1408
EAPSPLMIHSPQM(UniMod:35)SQFQSLTHQS(UniMod:21)PPQQNVQPK	S1083	O60885	BRD4	19.6741	19.7405	19.8902	20.1741	19.7878	19.7632	19.635	19.476	19.6021	20.5884	20.5462	20.1863	19.957	19.3897	20.4425	20.0597	19.7943	19.717	19.8282	19.2047	19.5962	19.695	19.8147	19.7629	19.7198	19.5181	19.8446
EAPSPLMIHSPQMSQFQSLTHQS(UniMod:21)PPQQNVQPK	S1083	O60885	BRD4	22.9522	23.0252	23.0571	22.9636	23.196	23.2225	22.818	22.9146	23.0641	20.92	20.8475	21.2096	20.9096	20.2864	21.4043	21.102	21.1811	20.7769	23.087	22.4166	21.0472	22.7881	23.2437	23.1301	23.2797	23.0667	23.0236
PQQVIQHHHS(UniMod:21)PR	S1045	O60885	BRD4	17.4954	16.3109	17.709	17.4026	16.9692	16.4138	17.5984	16.077	15.3236	18.6659	18.7147	18.6125	18.9605	18.8589	18.6438	18.8016	18.9029	18.6562	18.795	18.87	18.797	19.3174	19.1451	19.3855	19.5098	19.1989	19.6328
SEPFS(UniMod:21)PSLRPEPPKHPESIK	S1126	O60885	BRD4	21.0823	20.7374	21.3979	21.7281	21.5643	20.1682	21.5548	20.9817	21.6656	19.964	19.6758	19.9779	20.0573	19.6651	19.8961	19.8393	20.2979	19.8028	20.9651	20.6008	20.5381	20.7707	21.2356	20.8497	20.9057	20.9852	20.932
SAS(UniMod:21)PEVSEGHENQHGQESEAK	S76	O60930	RNASEH1	20.2852	21.3011	21.2511	19.5819	21.431	20.0781	21.3279	20.2723	20.6356	20.4429	20.9043	20.6507	20.9891	20.2304	20.7022	21.0571	20.5852	20.4517	19.7655	20.6241	20.4106	20.8818	20.6599	20.7361	20.9353	20.829	20.7977
EES(UniMod:21)LADDLFR	S738	O60934	NBN	19.2491	19.8069	19.0239	18.9675	19.2567	18.8079	18.9616	18.8074	18.3961	20.9507	21.0939	20.7617	20.6154	20.0393	20.8268	20.4706	20.0801	20.2929	19.0913	18.7572	18.6779	18.6614	19.1971	19.4135	18.5757	18.9714	19.07
EQHLS(UniMod:21)ENEPVDTNSDNNLFTDTDLK	S509	O60934	NBN	20.2821	19.7104	18.8091	19.886	20.4466	20.2475	19.8452	20.0226	19.2972	20.8806	21.2316	21.3125	21.006	21.0716	21.1516	20.9027	20.5277	20.6312	19.681	19.9626	19.2491	19.6704	19.9303	19.7593	19.5634	19.3235	19.4825
IPNYQLS(UniMod:21)PTK	S432	O60934	NBN	23.431	22.7671	22.8966	23.0545	23.0638	23.2178	23.4648	22.8489	22.4481	24.4286	24.3287	24.3062	24.1629	23.57	24.372	24.3802	24.3365	24.3287	24.5708	24.3664	24.5329	24.7102	24.6407	24.6071	24.6883	24.5989	24.8736
IPNYQLS(UniMod:21)PTKLPSINK	S432	O60934	NBN	22.9808	23.6413	23.384	22.999	22.9662	23.2229	23.0366	23.2202	23.3128	20.3303	20.8498	20.477	20.0249	19.9039	20.3613	19.9521	20.2615	20.428	22.1995	21.5579	21.0147	21.762	22.5154	22.2987	21.9028	22.2212	21.674
M(UniMod:35)DIET(UniMod:21)NDTFSDEAVPESSK	T599	O60934	NBN	18.8426	19.1022	18.8978	19.5091	18.831	19.4672	18.71	18.736	18.9268	18.1969	18.5822	17.7148	18.6427	18.9111	18.2483	18.568	18.7694	19.466	18.7691	18.462	19.4594	18.8204	19.4116	19.05	19.4731	19.1237	19.3358
M(UniMod:35)LS(UniMod:21)QDAPTVK	S397	O60934	NBN	21.6308	21.4513	21.4801	21.5988	21.3455	21.2014	21.4391	21.3631	21.6725	22.1014	22.0846	21.9804	22.0012	21.8181	21.9752	22.068	22.0602	22.1008	20.6612	21.1154	20.4447	20.5525	20.7669	20.9076	20.7846	20.4503	20.7795
MLS(UniMod:21)QDAPTVK	S397	O60934	NBN	22.9452	23.0101	23.1074	22.8454	22.6375	22.9265	23.0075	23.0667	22.808	20.823	20.8057	20.8404	20.5382	20.039	21.2062	20.8586	20.878	20.5255	20.5898	20.225	20.3239	20.1992	19.9617	20.1061	20.6719	20.4297	20.3549
MRIPNYQLS(UniMod:21)PTK	S432	O60934	NBN	18.7422	19.8753	19.4797	18.7745	18.8659	18.8683	17.9488	19.1112	19.3714	18.2322	18.0779	16.9423	16.6272	18.4963	15.8631	17.312	17	17.627	18.8495	18.5266	17.6893	17.4421	17.9742	17.9169	17.8571	18.1219	17.783
TTT(UniMod:21)PGPS(UniMod:21)LSQGVSVDEK	T337;S341	O60934	NBN	19.2753	20.2349	19.524	20.9655	20.2111	20.1522	19.8893	19.2653	19.6997	19.7135	19.6564	19.5452	19.9385	19.7218	19.6147	19.7628	19.7138	19.7976	18.7779	19.2195	19.5435	18.924	19.6662	18.8631	18.8953	18.8048	19.087
TTT(UniMod:21)PGPSLSQGVSVDEK	T337	O60934	NBN	20.5322	20.8275	20.6703	20.6277	20.662	20.3583	20.8087	20.3323	20.8724	20.3235	19.9633	20.6206	20.6255	20.0814	20.1441	20.4826	20.7948	20.4822	19.6212	18.5829	19.3764	20.0913	19.8955	19.346	19.3506	19.5805	19.907
TTTPGPSLS(UniMod:21)QGVSVDEK	S343	O60934	NBN	23.2056	23.0853	22.6456	23.3964	22.9881	23.2605	23.2585	23.0651	23.3367	22.8748	22.8702	22.9713	23.1352	22.9803	22.8772	22.8574	23.3436	23.1965	21.1783	20.9919	21.2347	21.1615	21.3869	21.1677	21.7428	21.8595	21.4242
LRLEHEQASQPT(UniMod:21)PEK	T468	O60941	DTNB	20.0136	20.4562	20.4038	20.121	19.8597	19.8885	19.9718	19.7077	20.0669	20.3368	20.0482	20.045	19.9912	20.9955	20.2799	20.0467	20.1436	20.1534	19.8721	19.7344	19.6477	19.8532	20.1735	20.0294	19.7158	19.9547	19.8403
VLDS(UniMod:21)PSRLDEEHR	S394	O60941	DTNB	20.3271	20.4182	20.5501	20.7967	20.4399	20.4441	20.4173	20.3701	20.4157	19.9078	20.4958	20.1774	19.9314	19.8796	20.208	20.0929	20.0278	20.0622	20.4764	20.5764	21.04	20.6181	20.8103	21.0608	20.6587	20.552	20.5017
S(UniMod:21)FNNHRPMDPEVIAQDIEATMNSALNELR	S930	O75044	SRGAP2	18.3141	19.9694	19.3786	17.8941	19.2855	17.4262	19.2833	17.7576	18.4015	18.4687	18.4777	17.3522	17.3372	19.1691	18.2673	17.7548	17.8131	19.466	18.99	18.7931	20.1248	18.8402	17.0267	18.8613	18.6276	19.2713	19.1811
STVS(UniMod:21)ETFMSK	S427	O75044	SRGAP2	18.4607	18.3499	19.5917	19.0845	18.4538	18.8036	17.5662	18.0539	18.5806	18.0376	18.1041	17.8544	17.6409	18.8854	18.1443	18.0308	17.801	17.627	18.7308	18.3843	18.5141	18.4766	18.1338	18.5851	18.8284	18.8699	18.8228
LSGQNAM(UniMod:35)GS(UniMod:21)QDS(UniMod:21)LLEITFR	S371;S374	O75052	NOS1AP	20.2668	20.3799	19.9545	19.9277	20.2269	19.8386	20.8021	20.5364	20.8551	20.6168	20.5264	20.6186	20.6787	20.1643	20.2669	19.9953	20.6486	20.6318	20.0456	20.1304	20.2088	19.9017	20.0605	20.5528	20.2772	19.9311	20.2406
VSHPQEPMLTAS(UniMod:21)PR	S266	O75052	NOS1AP	20.5057	20.567	20.2042	20.1111	20.7509	20.5198	20.1466	20.0031	19.649	20.1036	20.614	19.4739	18.5933	19.94	19.8553	20.2046	19.1686	19.8475	20.743	20.34	20.8194	19.7545	20.0778	19.9738	20.3066	20.1638	20.3016
SATSTSAS(UniMod:21)PTLR	S570	O75061	DNAJC6	19.8013	20.1301	19.9932	20.0528	19.8825	19.6804	20.2696	20.2721	19.8129	20.6845	20.4622	20.0657	20.1632	25.4977	20.0718	21.018	20.3837	19.891	20.0659	20.3873	20.0928	19.9764	20.3292	20.0867	20.2448	20.0416	20.22
FGS(UniMod:21)ADNIAHLK	S438	O75069	TMCC2	18.8254	18.3028	17.9609	18.3636	18.2473	18.5293	19.135	18.4343	17.7093	19.4418	19.459	19.4493	19.3377	18.8165	19.3408	19.5428	19.5146	19.6086	19.5844	19.5288	19.6866	19.835	19.8011	19.8569	20.084	20.17	19.8566
NKFGS(UniMod:21)ADNIAHLK	S438	O75069	TMCC2	19.0767	19.5586	19.8918	19.3708	19.288	19.2933	19.1072	19.4053	19.0836	18.0893	18.3901	18.3446	17.8786	16.8183	18.3193	18.4698	18.0785	18.0862	18.6054	18.4356	18.3791	18.5675	18.7617	18.9328	18.9044	18.4677	18.3545
RGS(UniMod:21)LPDTGWK	S1887	O75096	LRP4	20.0339	19.774	19.9122	20.3483	19.9738	20.0564	20.0934	20.1182	19.8175	19.8391	19.7312	20.057	20.0673	19.6112	19.9635	20.068	19.9896	19.6621	20.3771	20.4586	19.8238	20.5065	20.5639	20.7679	20.5206	20.5116	20.2137
KQFS(UniMod:21)LENVQEGEILHDAK	S300	O75113	N4BP1	21.4585	21.1566	21.6051	21.3352	21.4059	21.5099	21.1112	21.8509	21.7488	21.1887	21.2649	21.4174	21.5754	22.1456	21.3548	21.503	21.5983	21.3767	20.5973	20.4427	20.7699	20.3417	20.5314	20.4671	20.8537	20.7724	20.6149
QFS(UniMod:21)LENVQEGEILHDAK	S300	O75113	N4BP1	18.0662	17.7444	17.6211	17.7283	19.105	17.7296	17.6624	17.7556	17.5012	18.5057	18.5085	18.4438	18.4924	18.4345	18.5309	18.3767	18.2931	18.6361	17.892	19.3724	18.86	18.2435	17.9513	18.1375	17.8011	18.1773	18.2995
GVTEAIQNFSFRS(UniMod:21)QEDMNEPLKR	S955	O75122	CLASP2	20.6766	20.482	20.589	20.4488	20.6792	20.6695	21.5282	20.6504	20.6269	20.6652	20.107	19.9354	19.5136	20.1257	18.7741	20.6136	18.7895	20.4222	19.8588	19.9033	20.2482	20.1986	19.9759	20.1077	20.038	20.0369	20.1161
SRS(UniMod:21)DIDVNAAAGAK	S370	O75122	CLASP2	22.7705	23.0676	22.8948	24.2339	24.2313	22.7984	24.3566	24.3033	22.7065	22.8072	22.7111	22.8601	22.8451	22.274	22.9417	22.7112	22.9663	23.0341	22.6255	22.5163	24.2182	23.9865	22.5819	23.7495	24.031	24.0742	22.5551
SSGS(UniMod:21)VASLPQSDR	S313	O75122	CLASP2	21.8459	21.4069	21.6894	21.4659	21.5978	21.7241	21.6851	21.6424	22.0044	21.159	20.7704	20.9685	21.5938	21.3143	21.3342	21.6929	21.6165	21.6709	21.1356	21.0826	20.655	20.8687	20.7431	20.7582	19.0665	18.9729	20.6829
VLNTGS(UniMod:21)DVEEAVADALK	S596	O75122	CLASP2	20.5433	20.0396	20.3865	21.0994	20.7933	20.9392	20.4111	20.0885	20.894	20.3235	20.9448	20.7156	20.597	20.3941	20.1847	20.5728	20.6342	20.8173	21.2509	21.5405	20.623	21.2796	21.2505	21.2623	21.2403	21.4757	21.5997
RAPAPPPPQPPPPS(UniMod:21)PLIPNR	S347	O75128	COBL	21.146	20.9928	20.7749	20.5464	20.6877	20.8657	21.0207	20.6562	20.2934	21.1981	21.2771	21.239	20.8728	20.5696	20.9624	20.8557	21.0117	20.6558	21.505	21.5945	21.7857	21.6221	21.9471	21.8062	21.9816	21.9203	21.7781
FHVGS(UniMod:21)AESMLHVRPGGYTPQR	S579	O75140	DEPDC5	20.5689	20.8845	21.1	20.6321	20.7445	20.3946	20.3344	20.6425	20.4853	19.5923	19.317	19.2216	18.8964	18.7282	19.3141	19.0249	19.1502	18.5272	20.2164	19.9511	19.8722	20.2705	20.0574	20.3247	20.1344	20.2979	20.2496
AS(UniMod:21)PHDVLETIFVR	S361	O75143	ATG13	16.5669	17.3873	15.57	16.3887	16.8274	16.8468	17.2643	16.6849	16.0721	18.2176	18.6762	18.1712	18.42	17.6166	18.1231	18.1093	17.9225	17.6895	18.5241	18.044	18.4623	18.1871	18.2074	18.0087	17.5037	18.243	18.3745
GEGPAIPGDT(UniMod:21)PPPTPR	T714	O75145	PPFIA3	22.3737	19.5422	22.544	22.3867	19.5461	22.229	19.3128	22.2217	22.228	22.5431	22.4967	22.2573	22.2932	23.0221	22.1919	22.2972	22.2343	22.1727	22.6751	22.4218	22.6182	22.6577	22.7348	22.7747	23.0258	23.0557	22.9124
RGS(UniMod:21)ALGPDEAGGELER	S17	O75145	PPFIA3	20.9635	21.229	20.9734	22.4215	22.1429	22.4288	21.9084	22.3104	22.0762	20.3439	19.5637	19.7078	21.1072	20.3271	20.7437	21.0544	20.9653	20.5288	20.6323	20.3579	20.7161	20.4631	20.1473	20.3778	20.6453	20.4764	20.0623
SAAAGALGS(UniMod:21)PGLPLR	S1164	O75145	PPFIA3	20.7272	20.7073	20.4115	20.3369	20.397	20.3227	20.3289	20.178	20.1886	20.4411	20.4045	20.3482	19.938	19.4302	20.0823	19.8218	19.9648	19.6281	21.5132	21.5387	21.511	21.5552	21.8339	21.8601	21.77	21.7073	21.7645
SAAAGALGS(UniMod:21)PGLPLRK	S1164	O75145	PPFIA3	20.9141	21.2767	20.8441	20.7324	20.6375	20.8578	20.8451	20.7802	20.6418	20.7331	20.8677	19.3787	18.999	18.3176	18.9031	18.7776	20.3531	18.4933	21.8402	22.1723	21.7572	22.1222	22.2637	22.2388	22.2123	22.0749	21.8743
EQQRSS(UniMod:21)QEQGELQGR	S592	O75146	HIP1R	21.7324	22.075	18.5688	20.412	18.2639	17.9551	21.8541	17.8798	22.2836	21.4918	20.7478	18.0964	21.6541	21.0904	21.6279	21.8448	21.5684	21.5613	20.6018	20.817	20.8792	20.5595	20.7274	20.4821	20.7287	20.8356	20.7858
ALRPPTS(UniMod:21)PGVFGALQNFK	S655	O75151	PHF2	22.0591	21.3706	21.5214	22.3948	22.4295	22.5145	22.3892	22.4842	22.2904	22.8981	22.9614	22.8141	23.1597	22.4133	22.3918	22.7842	22.8537	22.6232	23.2966	23.2103	23.2016	23.569	23.3342	23.5602	23.1241	23.1348	23.1817
DEY(UniMod:21)EY(UniMod:21)VSDDGELKIDEFPIR	Y677;Y679	O75151	PHF2	19.9065	19.9841	20.8092	19.6395	20.1393	19.6108	19.3807	18.9266	19.0813	20.2174	20.7802	20.2215	19.8816	19.8887	19.5614	19.7064	19.8098	19.8917	19.0913	19.2195	19.1656	19.0832	19.6662	18.6489	18.5944	18.9947	19.2175
DLS(UniMod:21)FLLDKK	S705	O75151	PHF2	17.2753	17.3873	16.8349	17.5566	17.1295	17.8674	17.0036	17.1455	17.1736	18.1858	18.0209	18.1147	18.1008	17.4121	18.1038	18.0499	17.8552	18.3255	18.3654	17.526	17.3697	17.6575	17.4543	17.5993	17.8838	18.0284	17.6337
ESAS(UniMod:21)PTIPNLDLLEAHTK	S539	O75151	PHF2	24.6973	24.6973	24.7495	24.8749	24.6942	24.6797	24.8957	24.8545	22.2443	25.3373	24.9439	25.0424	25.1234	24.5728	24.6817	25.062	25.1498	24.885	24.8819	24.341	24.7798	24.4264	24.1912	24.8917	24.6431	24.7585	24.509
GSDDAPYS(UniMod:21)PTAR	S905	O75151	PHF2	21.2843	22.0562	21.6393	20.7994	21.2451	20.8637	20.415	21.2356	20.8718	21.3197	21.6172	21.6548	21.1716	20.7766	21.2104	21.4855	21.3896	21.0529	22.4407	22.4595	22.7055	22.5845	22.526	22.317	22.5911	22.8037	22.5564
KGS(UniMod:21)DDAPYSPTAR	S899	O75151	PHF2	22.7605	22.9082	22.7472	23.0442	22.9338	23.0174	23.1138	23.1825	22.6251	22.9912	23.0819	23.1155	23.167	22.3627	23.129	23.0546	22.9694	23.1037	18.5609	18.655	21.8617	18.1742	18.5558	21.7445	21.919	21.5978	21.8466
RDLS(UniMod:21)FLLDK	S705	O75151	PHF2	18.8893	19.0137	19.1935	19.1106	19.0592	19.4722	19.3024	19.1005	19.1188	19.9754	19.699	19.9982	19.7708	19.2058	19.9689	19.7906	19.778	20.2734	19.9093	19.3667	19.0096	19.5221	19.2592	19.2298	19.5385	19.7586	19.3534
RKGS(UniMod:21)DDAPYSPTAR	S899	O75151	PHF2	24.2271	24.1784	24.0647	24.8807	24.6061	24.7578	25.0139	24.7309	24.1065	24.1292	24.1446	24.1095	24.2529	23.3326	24.2988	24.4045	24.3239	24.248	22.5517	22.4838	22.4499	22.2936	22.8214	22.7298	22.5008	22.6399	22.8827
RPS(UniMod:21)ASSPNNNTAAK	S1056	O75151	PHF2	18.2578	18.4393	18.2538	19.4501	19.4581	19.7678	19.6302	19.3767	19.365	19.7732	18.8572	18.4573	18.9115	19.7983	18.9069	19.2919	19.0925	18.8089	18.5305	19.1259	19.0172	17.6332	18.9835	18.6213	18.5881	17.571	18.407
SRESAS(UniMod:21)PTIPNLDLLEAHTK	S539	O75151	PHF2	23.5073	24.1923	24.031	24.1119	24.091	24.23	23.8372	23.2698	24.1114	23.7129	23.6558	23.7227	23.7042	23.1901	23.4149	23.6153	23.8717	23.5906	22.3127	20.9413	21.2973	22.604	21.4227	21.9617	22.2031	23.7117	22.1516
VASIETGLAAAAAKLS(UniMod:21)QQEEQK	S942	O75151	PHF2	20.3531	20.2519	20.8659	20.5981	20.4219	20.2893	20.0308	20.5542	20.5836	19.868	20.1771	20.4408	20.368	20.3191	19.8028	20.6027	20.7053	20.9312	17.2132	19.1945	18.3537	19.2555	18.5978	19.0362	17.7657	17.668	18.5078
KFS(UniMod:21)AGGDSDPPLK	S290	O75152	ZC3H11A	21.0334	22.1114	22.3215	23.2919	23.0709	23.5152	23.7232	23.0076	22.2048	22.8274	22.8234	22.8862	23.5853	23.0337	23.7435	23.4854	23.7562	23.4048	20.7696	20.4439	20.3406	21.8638	21.4227	20.6893	20.7252	19.0755	20.7556
KFS(UniMod:21)AGGDSDPPLKR	S290	O75152	ZC3H11A	22.8842	23.8653	23.3994	25.7225	25.4942	25.4253	25.2258	25.1796	25.3854	23.439	23.2169	23.2343	23.7261	23.1745	23.9295	23.8446	23.9807	23.7955	21.5467	20.7989	21.1013	22.4071	21.4974	22.0377	20.2978	21.6485	21.5159
LSVQSNPS(UniMod:21)PQLR	S132	O75152	ZC3H11A	20.7913	20.9173	20.6962	20.9328	20.4947	20.9339	20.7179	20.819	20.7915	20.5588	20.577	20.8009	20.7255	20.6889	20.6958	20.6955	20.9132	20.6617	21.3613	21.8125	21.449	21.7109	21.8976	21.8862	22.0768	21.7332	21.5415
TVLPTVPES(UniMod:21)PEEEVK	S108	O75152	ZC3H11A	25.3332	25.0549	25.3971	25.0614	25.4176	25.3917	25.2519	25.1512	25.3494	25.3399	25.2374	25.2252	25.1603	24.9078	25.318	25.1145	25.1474	25.0668	23.1722	22.707	22.9717	22.4978	22.5481	22.8833	23.0584	23.1379	22.8709
AEEPMATEPAPAGAPGDLGSQPPAAKDPS(UniMod:21)PSVQG	S1304	O75153	CLUH	20.1044	20.0523	20.1739	20.0889	20.0046	20.0931	19.9816	19.8323	19.9618	20.2174	20.2468	20.2656	19.8947	20.0376	19.6266	19.7011	19.9506	19.8968	18.7325	19.1322	18.7692	19.1257	18.6172	19.236	18.8713	18.6005	18.9529
ASAS(UniMod:21)PSTSSTSSRPK	S237	O75167	PHACTR2	22.4465	20.9466	22.5418	22.17	21.5551	17.5651	22.7577	22.5195	21.8	21.4658	21.2384	20.3406	21.3258	21.4925	21.4588	22.9219	20.7972	21.4473	20.3749	21.9924	21.9652	22.3829	22.2464	22.0614	22.3681	21.9067	22.0445
KLS(UniMod:21)LRPTVAELQAR	S560	O75167	PHACTR2	19.3326	19.7632	19.5562	19.8859	19.6271	19.8392	19.5277	19.9175	19.8735	19.2721	18.9032	18.7361	18.8449	18.2024	18.8379	18.7554	18.7065	18.7326	19.944	20.3564	19.9394	21.0854	20.472	20.3572	20.2066	20.014	20.3854
RLS(UniMod:21)QRPTTEELEQR	S522	O75167	PHACTR2	19.8309	19.5875	19.8918	19.9937	19.6908	19.7079	19.6448	19.7365	20.1198	18.7299	18.5843	19.1159	19.2053	18.466	18.8628	19.304	19.2257	19.188	19.1344	19.6686	19.3178	20.0809	20.1711	19.187	19.1029	19.3947	19.1557
RVGTEGLVDS(UniMod:21)FSQGLER	S289	O75170	PPP6R2	21.501	20.9262	21.5563	21.4344	21.3583	21.39	21.3264	21.7226	21.6213	21.3404	21.2055	21.3559	21.2404	21.2019	21.2202	21.1015	21.1199	21.2775	20.9203	20.375	20.8251	20.475	19.9785	20.1774	20.4964	20.4777	20.1002
VGTEGLVDS(UniMod:21)FSQGLER	S289	O75170	PPP6R2	21.2132	20.52	21.0736	19.2647	21.4097	21.3075	20.8325	21.0503	21.3033	21.1138	21.3252	21.1394	21.5803	21.6234	21.0704	21.6104	21.5188	21.7365	20.7825	18.534	20.0587	18.6933	20.4307	20.2404	20.1781	20.3825	20.2443
VGTEGLVDSFS(UniMod:21)QGLER	S291	O75170	PPP6R2	19.8944	19.656	19.9501	19.6611	19.6743	19.4872	20.1036	19.5208	19.8828	19.912	19.83	20.0639	20.047	20.2031	20.2213	20.2046	20.3278	20.198	19.1536	19.2195	19.6118	18.924	19.0774	18.6489	18.8973	18.9947	19.2002
STDSEVSQS(UniMod:21)PAK	S299	O75175	CNOT3	21.3424	21.2526	21.4958	21.0194	21.3241	20.9472	21.1933	21.5237	21.2979	21.3833	21.1341	21.5291	21.2318	21.7022	21.2049	21.3697	21.4749	21.5118	20.8617	20.3871	20.8207	20.3293	20.1155	20.2664	20.4852	20.6798	20.3284
APS(UniMod:21)PAPSSVPLGSEK	S2401	O75179	ANKRD17	22.2118	21.3809	21.2993	21.8927	21.9256	22.0356	22.425	21.6925	21.211	22.1727	22.0828	22.2586	22.218	21.4941	21.8901	22.1237	22.2478	21.8947	23.3353	23.7101	23.8878	23.3714	23.2659	23.9593	23.8964	23.6245	23.7578
APS(UniMod:21)PAPSSVPLGSEKPSNVSQDR	S2401	O75179	ANKRD17	23.2655	23.6793	23.819	23.3657	23.1883	23.2482	23.3511	23.5953	23.834	21.0759	20.8438	21.1233	20.8526	20.6587	20.7521	20.5879	21.128	20.3653	23.0053	23.0132	22.4343	23.0805	23.4669	23.2394	23.3467	23.0755	23.126
ATVPVAAATAAEGEGS(UniMod:21)PPAVAAVAGPPAAAEVGGGVGGSSR	S19	O75179	ANKRD17	23.1368	20.6364	23.2191	20.4011	23.1643	21.6938	22.3605	22.9696	23.5168	21.3989	21.9016	22.9116	21.1239	22.0723	22.057	22.454	22.3617	23.1601	19.8931	21.4475	20.9997	21.2077	21.9541	20.6946	21.5891	20.9454	21.0108
NSPLDC(UniMod:4)GSAS(UniMod:21)PNK	S2067	O75179	ANKRD17	22.1728	22.6423	22.2066	22.555	22.3098	22.4754	22.6974	22.025	22.0066	20.568	20.8736	21.8391	21.5879	20.889	21.7046	21.4488	21.8895	21.4599	21.6541	21.6141	21.6444	21.8017	21.7445	21.4288	21.9571	21.9807	21.8234
SSSHLPANSQDVQGYITNQS(UniMod:21)PESIVEEAQGK	S803	O75179	ANKRD17	21.4056	21.3767	21.7204	21.3795	21.4579	21.194	21.4288	21.1016	21.3327	21.3991	21.1986	21.5571	21.1812	20.7544	21.5177	21.4652	21.3844	21.6316	19.8881	19.9638	19.9231	19.9654	20.0228	20.1179	19.8848	19.9185	19.936
SNLNS(UniMod:21)LDEQEGVK	S93	O75223	GGCT	19.8751	19.8664	19.9139	19.5695	19.9673	19.6207	19.8307	20.0535	20.3669	19.3679	19.2967	19.3543	19.3647	20.0977	19.4197	19.3114	19.4891	19.5074	19.1536	19.2302	18.8287	18.6107	18.8299	18.6489	18.5944	18.5219	18.7252
(UniMod:1)AS(UniMod:21)QSQGIQQLLQAEK	S3	O75348	ATP6V1G1	20.3439	19.4959	20.069	20.0272	20.2512	19.8062	20.9803	20.288	20.4309	20.3661	20.428	20.6302	20.9299	20.5931	20.513	20.8856	21.1943	20.9949	19.8842	19.919	19.7516	19.2424	19.5665	19.4664	19.0812	19.4857	19.7089
EGQPSPADEKGNDS(UniMod:21)DGEGESDDPEKK	S102	O75351	VPS4B	20.5631	21.2366	20.9718	21.0139	21.1282	21.109	20.0797	21.673	21.4925	20.9354	21.169	21.1116	20.9263	21.0692	21.036	20.924	21.0779	21.0851	20.5576	20.817	20.678	20.5525	20.377	21.1011	20.488	20.9373	20.7033
GNDS(UniMod:21)DGEGESDDPEK	S102	O75351	VPS4B	20.7462	18.4303	18.596	20.1376	20.4229	20.6544	20.3073	20.921	19.2816	21.7913	22.4341	21.8141	21.4953	21.024	22.0679	21.2614	20.4079	20.3586	22.344	22.5805	23.0657	22.4927	21.5542	21.8592	21.8143	21.7207	22.0966
GNDS(UniMod:21)DGEGESDDPEKK	S102	O75351	VPS4B	22.1326	20.6747	20.6532	21.7489	21.8218	22.2754	21.8951	21.8442	20.9746	22.5835	22.7029	22.4465	22.3169	21.78	22.5502	22.3051	21.8382	21.9426	22.8357	23.0188	23.0747	23.0219	22.6813	22.8744	22.6716	22.8158	22.883
AGAES(UniMod:21)PTMSVDGR	S407	O75362	ZNF217	19.6106	19.1088	19.3813	19.6161	19.9016	19.8036	19.4467	20.1377	19.7242	18.7332	18.5893	18.9203	19.0709	18.694	18.8466	19.0958	19.0125	18.3232	20.1836	21.0764	20.2679	20.412	21.0977	20.9912	20.0733	20.6109	20.3695
AAS(UniMod:21)ADS(UniMod:21)TTEGTPADGFTVLSTK	S170;S173	O75367	MACROH2A1	23.1244	22.5967	20.3788	22.1158	21.9008	22.2676	21.1857	21.555	21.8075	21.6909	22.3957	23.1619	22.9225	22.1768	23.09	22.6709	22.6557	23.503	21.0471	21.0376	20.3175	21.3838	21.6386	21.0253	21.0548	21.125	20.9422
AAS(UniMod:21)ADSTTEGTPADGFTVLSTK	S170	O75367	MACROH2A1	23.9463	23.1572	23.4843	23.4468	23.753	23.5601	23.5505	23.4302	23.4936	23.3786	23.1221	23.1537	23.7002	23.3003	23.5973	23.4261	23.8346	23.9064	21.5467	20.9413	21.1013	21.3838	21.4974	20.9032	21.2576	21.4098	21.3666
AASADSTTEGT(UniMod:21)PADGFTVLSTK	T178	O75367	MACROH2A1	22.0918	22.0567	22.2124	22.2562	22.1035	22.2591	22.2873	22.0176	22.2562	22.748	22.2543	22.3028	22.519	22.0816	22.3357	22.4476	22.4102	22.5011	21.4969	21.2947	21.5654	21.3299	21.5399	21.7218	21.6352	21.8488	21.6892
GKLEAIIT(UniMod:21)PPPAK	T129	O75367	MACROH2A1	22.9148	23.3314	22.845	23.0687	23.1861	23.2078	23.1661	23.101	23.0006	23.5259	23.4295	23.115	23.2412	22.9676	23.3151	23.2287	23.2707	23.0388	23.7369	23.551	23.7134	23.7764	23.9587	23.941	24.1805	24.0458	23.8835
GKLEAIIT(UniMod:21)PPPAKK	T129	O75367	MACROH2A1	21.6811	22.4905	22.1816	21.9091	21.9694	22.1681	22.1813	22.0846	22.1088	21.5295	20.9541	20.6698	20.5455	20.3107	21.0005	20.478	20.799	20.3521	22.0217	21.3987	21.3122	21.5643	21.8811	21.9463	21.9512	21.6302	21.5502
LEAIIT(UniMod:21)PPPAK	T129	O75367	MACROH2A1	20.5036	19.9255	19.7777	20.1489	20.3137	20.4146	20.7801	20.4117	20.0704	22.3742	22.0486	22.147	22.3535	21.5844	21.9945	22.1878	21.972	22.2819	21.804	21.9299	22.0165	22.3278	22.2199	22.1219	22.6509	22.3381	22.3234
LDVTILS(UniMod:21)PSR	S983	O75369	FLNB	18.0068	18.1564	18.0334	17.9903	18.2799	18.4287	18.1545	18.1819	17.8569	18.8282	18.7073	18.6723	18.415	19.311	18.7133	18.7348	18.5354	18.5667	19.405	19.0873	19.514	19.1502	19.4167	19.3052	19.5615	19.5831	19.4358
LVS(UniMod:21)PGSANETSSILVESVTR	S2478	O75369	FLNB	25.7699	25.3866	25.8549	25.8771	25.9167	25.5653	23.6626	25.6293	24.2635	24.2107	24.0293	25.8778	24.295	26.0977	24.232	24.3619	26.1281	24.5304	22.0926	21.3785	20.1776	21.208	21.2465	20.4697	20.0462	20.3816	19.5222
AQLS(UniMod:21)PGIYDDTSAR	S1472	O75376	NCOR1	21.1192	20.9873	21.0726	21.5448	21.2198	21.3934	21.7845	21.715	21.1089	21.6437	21.7114	21.7779	21.4789	22.1482	21.4632	21.7049	21.6998	21.5154	22.1665	21.7489	22.2565	22.0397	21.6282	22.1684	21.9397	22.2461	22.0057
HEAPSS(UniMod:21)PISGQPC(UniMod:4)GDDQNASPSK	S158	O75376	NCOR1	21.1092	20.4433	20.7586	21.0315	20.9828	20.9936	20.9923	20.8912	20.4242	20.5198	20.5833	20.871	20.7081	20.8037	20.5832	20.6358	20.8315	20.5824	20.1989	21.5186	20.1014	20.6067	20.6839	21.0696	20.5079	20.7028	20.5872
KDPAFGGKHEAPSS(UniMod:21)PISGQPC(UniMod:4)GDDQNASPSK	S158	O75376	NCOR1	19.8727	20.2123	20.373	20.2971	20.283	20.0851	20.3475	20.1147	20.083	20.3328	20.6639	20.5731	20.8365	21.3137	20.4705	20.6879	20.5514	20.0948	19.5618	19.7545	19.9404	19.8813	19.3091	19.4054	19.7604	19.0002	19.7089
QQQLEEEAAKPPEPEKPVS(UniMod:21)PPPVEQK	S224	O75376	NCOR1	23.0584	23.1763	23.2336	22.8606	22.9669	23.1285	22.863	22.869	22.7299	22.971	22.8267	23.0876	22.722	22.5134	23.0278	22.863	23.0493	22.8881	22.419	22.4096	22.6407	22.485	22.5459	22.5791	22.774	22.7976	22.715
S(UniMod:21)PGSISYLPSFFTK	S2184	O75376	NCOR1	18.0652	18.3906	18.1025	18.8473	18.9433	18.2365	18.5777	18.9249	18.6542	18.9373	19.0331	19.515	18.6688	18.116	18.5438	18.599	19.7756	18.7044	18.8734	19.4946	19.7152	19.2834	18.1443	18.6146	18.0065	18.5465	19.3401
S(UniMod:21)PNREWEVLQPAPHQVITNLPEGVR	S999	O75376	NCOR1	19.8666	18.3155	18.1218	19.4307	19.115	20.2559	20.3199	19.4169	18.0758	20.0994	20.3911	20.3078	20.0957	19.3461	20.1153	20.1809	20.3952	20.1782	21.707	21.7862	21.9558	22.0054	22.0055	21.9526	21.8626	22.035	21.9294
SHVSSEPYEPIS(UniMod:21)PPQVPVVHEK	S2151	O75376	NCOR1	22.3507	23.0431	22.6354	22.8632	23.0036	23.1236	22.8988	22.6223	22.4495	22.4091	22.696	22.5981	21.912	21.72	22.3987	21.9811	22.0708	22.1559	23.2501	22.6423	23.0933	23.3355	23.2987	22.8364	22.9084	23.2393	22.5833
VS(UniMod:21)PENLVDK	S2120	O75376	NCOR1	21.5353	20.9607	21.3772	21.5426	21.5327	21.4475	21.6161	21.4375	21.0869	21.875	21.7996	22.0742	21.9743	21.5193	22.037	22.12	22.0504	22.2114	21.4856	21.3107	21.5922	21.5828	21.5108	21.5343	21.4379	21.701	21.6861
YETPSDAIEVIS(UniMod:21)PASSPAPPQEK	S1977	O75376	NCOR1	20.7107	20.8533	20.7759	19.8869	20.6553	20.5099	20.7673	20.4548	20.5605	21.1531	20.998	20.9964	20.8125	20.795	20.7598	20.9809	20.5286	20.6658	20.9702	21.8592	21.839	22.0112	22.1408	21.2662	21.4247	21.6512	21.7068
(UniMod:1)ASS(UniMod:21)EQAEQPSQPSSTPGSENVLPR	S4	O75381	PEX14	20.4406	19.9596	19.9514	20.1184	19.9949	19.7001	20.7635	19.9642	20.3847	20.8794	20.2592	20.4997	20.4137	19.9161	20.399	20.5172	20.1472	20.5984	19.5924	18.7898	19.3563	19.029	19.8799	19.4434	19.2259	19.4283	19.5726
EGHS(UniMod:21)PEGSTVTYHLLGPQEEGEGVVDVK	S282	O75381	PEX14	21.792	20.3158	20.9791	21.2564	21.6424	21.5343	21.4048	21.4331	21.1823	22.912	22.8758	22.9602	23.1272	22.8677	22.9966	23.0452	22.7018	22.7536	20.5415	21.2581	20.9648	21.2616	21.1506	21.5642	21.004	20.9052	21.038
SPSPSSPAAVNHHSSSDIS(UniMod:21)PVSNESTSSSPGK	S265	O75381	PEX14	21.7682	21.5309	20.662	21.4593	21.0937	21.3928	21.2953	20.5618	21.7468	20.8794	20.359	20.6474	21.5992	20.1107	20.8565	21.5334	19.8952	20.3238	20.217	20.3072	21.1319	19.1511	20.6573	19.2837	20.0312	19.6741	20.0295
SPSPSSPAAVNHHSSSDISPVSNESTSSS(UniMod:21)PGK	S275	O75381	PEX14	23.6019	22.6052	22.9383	23.0137	23.2872	23.1476	23.4998	22.8069	22.6662	24.1233	24.0036	23.2898	23.8361	23.1248	23.348	24.0568	23.8899	23.0537	23.2687	22.7657	23.2059	23.2191	23.1803	23.2235	21.9166	22.9502	22.9586
REDS(UniMod:21)PGPEVQPM(UniMod:35)DK	S7	O75382	TRIM3	18.089	20.8252	19.7908	20.4658	21.4272	18.82	21.4593	20.9296	20.5139	20.3255	21.5818	19.9507	20.1104	20.7316	20.7423	19.1742	20.1028	20.7371	21.6726	18.5985	22.0336	21.6424	21.4764	21.7373	21.9505	22.0131	20.0552
REDS(UniMod:21)PGPEVQPMDK	S7	O75382	TRIM3	22.8141	23.0324	22.8388	23.0867	22.8146	23.0764	22.7745	22.6027	22.6013	21.1891	21.1066	21.0056	20.7314	19.3885	20.9115	20.7838	21.0319	20.561	23.4451	23.6922	23.4871	23.6135	23.5885	23.8478	23.472	23.4331	23.2791
NPLPPILGS(UniMod:21)PTK	S623	O75385	ULK1	22.8028	22.8041	22.739	22.8761	22.902	22.9925	22.8448	22.8176	22.8207	23.3083	23.1037	23.1878	23.128	22.5961	22.9215	23.2045	23.3015	23.1677	22.9564	22.6078	21.6048	23.1291	22.7572	22.9428	22.8498	22.8752	22.8183
NRT(UniMod:21)LPDLSEVGPFHGQPLGPGLRPGEDPK	T660	O75385	ULK1	21.4659	21.5709	21.775	21.4995	21.4457	21.7195	21.6684	21.46	21.9372	21.296	21.145	21.205	21.3068	21.7215	21.5779	21.3658	21.5764	21.364	21.1474	20.9866	20.9285	21.3136	21.5722	21.1228	21.0007	21.1565	21.0045
SGSTS(UniMod:21)PLGFAR	S469	O75385	ULK1	20.365	19.5338	20.5131	19.7911	20.2918	20.5775	19.6548	20.148	20.5045	20.1049	20.571	19.4441	19.1655	19.7637	20.0313	19.9247	19.732	19.5277	21.4814	21.2327	21.229	21.5575	21.5648	21.8005	21.5609	21.7818	21.7027
TPS(UniMod:21)SQNLLALLAR	S638	O75385	ULK1	20.1487	18.9323	19.8345	18.5776	19.8528	19.8144	19.2913	19.314	18.4779	20.7245	20.1986	19.7074	20.4817	20.0367	18.606	18.6294	20.547	18.7681	19.5056	20.4275	20.0552	19.7388	20.0115	19.7398	19.1498	19.7971	19.7674
QEEEAAQQGPVVVS(UniMod:21)PASDYK	S158	O75391	SPAG7	20.3691	20.5973	20.3066	20.467	20.7183	20.3825	20.2927	20.714	20.6959	19.5892	19.5512	19.5687	19.5478	19.181	19.3297	19.4138	19.4517	19.3418	19.5119	19.2464	19.631	19.5339	19.6753	19.6589	19.9	19.9158	19.9154
GEALSALDS(UniMod:21)K	S168	O75396	SEC22B	23.7583	23.2576	23.7456	23.5209	23.4679	23.2699	23.8251	23.1998	23.3734	23.7738	23.4987	23.7904	23.7919	23.3684	23.7957	23.7211	23.7938	24.0913	18.5362	18.7633	18.9698	18.5849	18.6307	18.3317	18.8081	18.9942	18.6448
NLGS(UniMod:21)INTELQDVQR	S137	O75396	SEC22B	23.117	23.5334	23.407	24.8541	24.65	24.844	24.8604	24.6586	24.7446	22.3283	22.1092	22.5546	23.633	23.3669	23.674	23.676	23.8665	23.5788	19.6496	19.4287	19.2885	19.4015	19.5309	20.3804	19.7817	19.5482	19.635
RNLGS(UniMod:21)INTELQDVQR	S137	O75396	SEC22B	22.367	23.1446	22.8972	24.1102	24.1203	24.3361	24.0055	24.1922	24.3464	21.225	21.2263	21.5476	22.3998	22.1349	22.7436	22.5075	22.7044	22.4287	21.0607	21.7176	20.3175	21.3838	22.6571	21.5981	21.2576	20.9454	21.0032
GPAAPLTPGPQS(UniMod:21)PPTPLAPGQEK	S176	O75398	DEAF1	21.8212	22.2456	22.5501	22.1162	21.9837	22.0131	22.6225	22.201	22.1173	21.3937	21.3707	21.8527	21.5664	19.8798	21.4793	21.2793	20.3691	21.0658	21.8468	21.4962	21.2628	21.8464	22.4925	21.8626	21.0537	21.6687	21.5502
DSGNWDTSGSELS(UniMod:21)EGELEK	S938	O75400	PRPF40A	19.1196	17.608	19.6609	18.9428	18.9605	19.0631	18.2908	19.0325	18.335	19.1547	20.5235	20.329	19.7336	19.0251	20.3807	19.5199	19.2716	18.8557	18.4436	19.4056	19.2251	18.4008	18.5986	18.4081	18.7266	18.8263	18.5705
DSGNWDTSGSELS(UniMod:21)EGELEKR	S938	O75400	PRPF40A	19.9028	20.0937	18.7373	19.77	19.1308	19.7684	19.7951	19.4697	18.8377	18.7255	19.7941	19.2684	18.9678	18.7218	20.0619	19.5179	17.313	17.239	18.6433	18.1478	17.4771	18.2637	18.8478	18.1233	17.2778	17.6109	18.6401
HKS(UniMod:21)DSPES(UniMod:21)DAEREK	S883;S888	O75400	PRPF40A	15.68	15.7838	18.0445	18.913	19.1436	18.4297	16.1922	18.1046	19.452	15.5586	16.161	15.3485	18.1454	18.1969	16.0037	14.8398	15.0605	15.7661	15.8725	17.665	15.2567	16.9922	16.8681	17.7531	16.5544	16.9452	16.6618
HKSDS(UniMod:21)PES(UniMod:21)DAEREK	S885;S888	O75400	PRPF40A	21.8842	22.0238	18.5713	18.9972	21.3376	21.5415	19.0547	21.7286	18.101	18.1965	18.6855	21.3847	18.3393	20.0482	18.6356	17.7164	17.1875	21.1241	19.1464	21.3203	19.2303	21.449	21.3647	21.5315	21.6876	19.1369	21.6836
HKSDSPES(UniMod:21)DAEREK	S888	O75400	PRPF40A	21.0717	21.1586	21.104	21.4979	21.3274	19.4123	21.6577	19.7326	19.9462	17.4541	17.7597	17.616	17.4059	17.0975	18.1819	17.5659	18.3354	20.7807	18.1482	19.3103	19.2893	17.0184	19.8288	17.8133	18.7961	19.0473	19.5209
SDS(UniMod:21)PES(UniMod:21)DAEREK	S885;S888	O75400	PRPF40A	20.413	19.6841	19.3612	20.0902	20.0315	19.6475	20.3694	20.2757	18.8818	21.5836	21.58	21.3335	21.3459	19.7185	20.5437	21.1179	20.2723	21.0686	21.1231	21.1059	21.3455	21.2781	20.9691	21.0145	20.8541	21.0368	20.9975
SDSPES(UniMod:21)DAEREK	S888	O75400	PRPF40A	23.0145	22.768	22.7942	22.5702	23.2184	23.0215	23.0145	22.7985	22.5391	23.5012	23.3696	23.6528	23.4113	23.1523	23.8823	23.6025	23.6319	23.5131	22.3692	22.197	22.3487	22.6683	22.5329	22.3278	22.3501	22.3031	22.4069
SQES(UniMod:21)QEADEQLVAEVVEK	S94	O75410	TACC1	22.1358	21.2005	21.8132	22.0183	22.2439	21.8779	21.3537	22.0364	22.1358	21.8492	21.8832	22.149	22.1375	22.1273	22.1098	22.2791	22.1791	22.1085	19.8931	21.0376	21.4421	20.5525	20.1692	21.4417	21.5891	20.9816	20.9727
GIQLS(UniMod:21)PGVGSSAGPPGDLEDDEGLK	S406	O75420	GIGYF1	20.877	20.0612	20.4806	20.4932	20.7177	20.4865	20.4488	20.6551	20.3664	20.58	20.9903	20.7411	20.8016	20.75	20.7031	20.8091	20.7979	20.8854	20.287	20.1008	20.5631	20.1315	20.207	20.534	20.1703	20.2244	20.5107
S(UniMod:21)IEEGDGAFGR	S137	O75420	GIGYF1	18.7611	18.3452	18.3911	19.1347	18.9685	19.429	19.0122	19.4674	19.2049	19.4921	19.4033	20.1198	20.2337	20.115	20.0041	20.2406	19.8728	20.3628	19.8482	17.9195	19.2409	18.7735	19.0424	18.5259	19.8671	18.9654	18.7149
S(UniMod:21)SPSLSDSYSHLSGR	S862	O75420	GIGYF1	19.927	19.1969	20.2627	19.5091	19.1996	19.2707	20.3132	19.1653	20.1714	19.3334	20.0743	20.0337	19.0989	20.4298	20.7312	20.1359	19.3698	19.9305	19.7439	20.2833	20.204	20.5433	20.4696	20.2972	20.2098	20.1402	20.3543
S(UniMod:21)SPSLSDSYSHLSGRPIR	S862	O75420	GIGYF1	23.2295	23.1207	23.2949	23.1061	23.1515	23.3408	23.3703	23.2518	22.937	23.0083	23.0259	23.2794	23.1734	22.741	23.1614	23.0358	23.1493	23.0094	23.0101	22.6966	23.2291	23.0998	23.0275	23.0767	23.0567	22.8498	22.7508
SSPS(UniMod:21)LSDSYSHLSGR	S865	O75420	GIGYF1	19.4139	20.581	20.0873	19.9965	21.2514	19.3932	20.0786	20.587	20.2489	20.2007	20.5822	20.8271	20.4247	20.491	20.4864	19.7011	20.0188	20.3759	19.9382	20.9995	19.7169	19.8274	20.1684	19.9078	20.1114	19.4245	19.6644
PLGSIQRPNS(UniMod:21)FLFR	S506	O75427	LRCH4	20.0845	19.9024	19.8577	20.1491	20.039	20.1996	20.1313	19.9875	20.0503	20.3728	20.3446	20.4103	20.0561	19.7178	20.6184	20.3049	20.3344	20.5509	18.851	18.6974	18.9231	18.9875	19.033	18.8601	19.1845	18.8072	18.9529
FES(UniMod:21)PESQASAEQPEM	S315	O75436	VPS26A	23.6821	22.994	20.9318	20.6568	23.6376	20.2775	23.4543	21.1006	22.2108	21.9298	21.775	22.1493	22.0262	21.6282	22.6041	22.1588	22.2759	21.7028	22.6512	22.3768	22.3929	22.3816	22.4984	22.6814	22.9599	22.9302	22.871
FES(UniMod:21)PESQASAEQPEM(UniMod:35)	S315	O75436	VPS26A	22.3101	21.4038	21.8789	22.1713	21.9127	21.8203	21.9581	22.4603	22.3052	23.6307	21.8357	21.7327	22.3969	23.6765	22.8394	23.7172	23.6042	24.017	21.0471	21.4475	20.9997	22.1142	21.9618	21.3784	21.5891	21.125	21.5087
LLS(UniMod:21)SNEDDANILSSPTDR	S862	O75448	MED24	22.116	22.6038	22.183	22.6587	22.7506	22.5981	22.6368	22.8455	22.631	23.6945	23.6424	23.5277	23.5004	22.835	23.3779	23.2702	23.5481	23.4887	21.7145	21.7043	21.6941	22.217	22.0196	21.9887	21.7565	21.7421	21.8653
LLSSNEDDANILSS(UniMod:21)PTDR	S873	O75448	MED24	21.2362	20.9408	21.0245	21.1805	20.9291	21.1118	20.9479	21.019	21.0496	20.7794	20.9223	20.8047	20.83	20.4452	20.6986	20.8902	20.7664	20.6447	21.5561	21.5777	21.7178	21.7034	21.7533	21.905	21.9225	22.0323	21.9026
NKS(UniMod:21)PAAVTEPETNKFDSTGYDK	S170	O75449	KATNA1	20.515	20.7618	20.6538	20.3688	20.3193	20.4636	20.533	20.7753	20.8363	20.1669	20.2565	19.9379	20.2963	20.2993	20.248	20.1115	20.0066	19.97	20.4297	20.438	20.567	20.4277	20.8952	20.8695	21.0818	20.6276	20.5862
EDTDHEEKAS(UniMod:21)NEDVTK	S129	O75475	PSIP1	20.9708	19.2098	19.1174	20.2305	20.4283	20.6645	20.5259	20.3855	19.2724	22.108	22.0583	21.9532	21.6164	21.2806	22.0459	21.849	21.4477	21.3035	21.3249	21.4366	21.3674	21.5051	21.4787	21.6239	21.5834	21.639	21.7322
ETS(UniMod:21)VSKEDTDHEEK	S116	O75475	PSIP1	18.5082	18.7977	18.774	17.8643	19.3756	18.6347	19.2332	18.4627	19.2322	19.339	19.0841	19.1474	19.5079	18.9074	19.392	19.3825	19.1364	19.1588	19.0573	19.2429	19.1023	19.6895	19.2834	19.4535	19.2309	19.376	19.6351
ETSVSKEDT(UniMod:21)DHEEK	T122	O75475	PSIP1	21.8384	21.2783	21.2064	21.7062	21.7536	21.9991	21.7431	21.7122	21.0786	21.2699	21.4202	21.3607	21.4	21.4939	21.4613	21.4308	21.5993	21.2356	22.1051	22.0822	21.7352	21.5081	21.9111	21.9872	22.0705	22.0912	22.1207
ETSVSKEDT(UniMod:21)DHEEKAS(UniMod:21)NEDVTK	T122;S129	O75475	PSIP1	19.4833	21.3817	20.5741	20.0374	19.3525	19.8471	18.9503	19.3626	20.6456	20.2002	20.3145	20.1241	19.1167	20.3101	20.134	20.1248	18.5911	18.7661	20.4824	20.2019	20.1476	19.6199	20.1039	20.1338	20.217	20.1222	20.1529
ETSVSKEDTDHEEKAS(UniMod:21)NEDVTK	S129	O75475	PSIP1	22.6802	22.2571	22.4516	22.3968	22.5034	21.9781	22.0777	22.4281	22.1152	21.2223	18.4233	21.2987	21.1461	21.0614	21.3893	21.0986	21.3591	21.3335	22.002	21.8773	18.6585	21.9581	22.1131	22.066	22.1787	22.2891	22.1498
QSNAS(UniMod:21)S(UniMod:21)DVEVEEK	S105;S106	O75475	PSIP1	21.134	19.8273	19.4872	20.5217	20.8929	20.1962	20.4461	20.9734	19.393	21.584	21.8221	21.7814	21.7224	21.3395	21.9327	21.4545	20.8869	21.4168	20.4517	20.4761	20.661	20.3941	20.2173	20.4178	19.8552	19.4892	20.0359
QSNASS(UniMod:21)DVEVEEK	S106	O75475	PSIP1	25.4216	24.5726	24.7186	24.9633	25.3718	25.1561	24.9308	25.1979	24.954	25.2799	25.1482	25.2726	25.5044	25.1228	25.0777	25.3135	25.1758	25.158	24.7509	25.0976	24.8724	24.7484	24.5274	24.8525	24.3639	25.148	25.0327
T(UniMod:21)LNGGSDAQDGNQPQHNGESNEDS(UniMod:21)KDNHEASTK	T477;S500	O75475	PSIP1	18.9583	19.51	18.1147	18.7971	19.1113	18.7745	19.2962	19.2639	19.4714	18.3934	18.8286	18.5734	18.3571	19.2631	18.4394	18.4043	18.8164	18.1695	18.6014	18.6254	18.7951	18.6909	18.9186	18.9352	18.7874	19.1046	19.1123
TGVTSTSDS(UniMod:21)EEEGDDQEGEK	S275	O75475	PSIP1	18.2374	16.3175	18.7294	18.698	18.7401	18.5893	17.5387	19.0417	17.5271	19.1609	20.7962	19.8023	19.0852	18.4239	20.0243	18.7221	17.8699	18.6597	20.8945	20.7494	20.4302	20.3926	19.4341	19.6418	18.6818	18.4996	18.8631
(UniMod:1)MNNTAAS(UniMod:21)PMSTATSSSGR	S7	O75486	SUPT3H	19.3175	19.2788	19.2596	19.5358	19.2197	19.5525	19.5934	19.7309	19.5162	19.5687	20.0661	19.833	19.6681	19.2144	19.3954	19.7545	20.4956	20.5951	20.3299	20.0864	20.4539	20.2069	20.1111	20.4719	20.2998	20.5499	20.5281
S(UniMod:21)FDYNYR	S133	O75494	SRSF10	22.029	21.1656	21.136	22.1372	21.7916	21.8876	21.8486	21.7895	21.4409	23.6066	22.6584	23.185	22.965	21.5788	23.2937	22.7086	22.6244	23.3164	21.1533	22.2591	21.9083	22.1523	22.2259	20.9469	21.4826	21.1069	21.3729
S(UniMod:21)RS(UniMod:21)FDYNYR	S131;S133	O75494	SRSF10	20.973	20.6263	19.2747	20.7431	20.1231	20.6601	21.6299	20.5176	20.0241	23.1569	22.6173	23.0489	22.3154	19.5288	22.863	21.8556	21.2031	23.1346	21.756	23.6721	23.6289	23.5644	23.3461	21.7601	21.9587	21.3126	22.4043
ESGADGAS(UniMod:21)TSPR	S296	O75528	TADA3	18.9068	18.3911	18.6975	18.7037	18.9988	18.456	18.8482	19.5588	19.0309	18.7745	18.7088	18.7488	18.4128	18.5408	18.905	19.1831	18.8322	18.9266	18.1341	18.2566	18.4013	18.2649	18.2057	18.1985	18.4292	17.9739	18.2769
LLQALVEENIIS(UniMod:21)PMEDSPIPDM(UniMod:35)SGK	S275	O75528	TADA3	19.8725	20.0543	19.679	19.8191	19.793	19.955	20.3577	20.0207	19.5067	20.1508	20.0489	20.0959	20.2369	20.0672	20.1207	20.3176	20.1268	20.3202	19.1168	19.7709	20.0115	19.6409	20.1552	19.7174	19.7716	19.937	19.5655
(UniMod:1)MTT(UniMod:21)S(UniMod:21)QKHRDFVAEPMGEK	T3;S4	O75531	BANF1	20.5555	20.2511	19.8572	20.1939	19.4875	20.2045	20.6113	19.956	20.0053	20.1049	20.0671	19.4441	19.1655	19.7637	19.9163	19.9186	19.6451	19.6971	21.9646	22.2692	21.7776	21.7812	21.9067	21.6827	21.8798	21.9089	21.907
(UniMod:1)TT(UniMod:21)S(UniMod:21)QKHRDFVAEPMGEK	T3;S4	O75531	BANF1	23.8435	24.4319	20.7342	23.8708	22.9954	23.2719	23.4303	22.9712	20.8822	21.1423	20.0493	20.1482	20.6636	20.2957	21.1585	20.5925	20.3512	21.1185	24.4167	24.3601	21.0027	21.0987	23.0518	21.9552	23.8619	24.0795	21.6541
PVGS(UniMod:21)LAGIGEVLGK	S22	O75531	BANF1	19.8738	20.6776	20.5804	20.2309	20.1746	20.2386	20.0914	20.3741	20.6801	19.0957	19.1784	18.4431	18.6606	19.72	18.9241	19.2597	19.2247	19.2935	19.3516	19.5619	18.5533	19.258	19.3927	19.1936	19.1623	19.2264	19.2309
GDT(UniMod:21)PGHAT(UniMod:21)PGHGGATSSAR	T273;T278	O75533	SF3B1	20.149	19.9873	19.8029	20.1777	19.8605	20.7195	19.89	20.4009	20.8456	20.4163	20.7107	20.3438	20.0238	19.4324	20.0961	20.0816	19.6813	19.5277	21.0905	21.3434	21.0869	21.1149	21.3526	21.0794	21.5753	21.3891	21.3338
GDTPGHAT(UniMod:21)PGHGGATSSAR	T278	O75533	SF3B1	19.6658	19.7109	19.4626	19.6325	19.6762	19.6389	20.0237	19.6256	19.3498	20.4367	20.2974	20.0733	20.1799	20.5108	20.1394	20.4741	20.2052	19.9393	20.2297	20.1563	20.3644	20.5798	20.5903	20.4303	20.7647	20.6874	20.5283
GGDSIGET(UniMod:21)PT(UniMod:21)PGASK	T326;T328	O75533	SF3B1	19.8879	19.5223	19.3431	19.9634	19.5714	20.1905	19.7553	20.1138	19.5848	20.465	20.6945	20.4637	20.3438	19.4339	20.0979	20.0439	19.8574	20.118	21.2784	21.671	21.5881	21.0867	21.0573	21.2521	21.6621	21.4279	21.4465
GGDSIGET(UniMod:21)PTPGASK	T326	O75533	SF3B1	21.3194	21.0571	21.2037	21.4336	21.3768	21.8375	21.5145	21.65	21.2383	22.2936	22.0558	21.9846	22.0925	21.734	21.6861	22.1296	21.9643	21.8269	22.2056	22.3925	22.5529	22.668	22.6077	22.4656	22.6665	22.7705	22.4265
GSET(UniMod:21)PGAT(UniMod:21)PGSK	T244;T248	O75533	SF3B1	20.0632	19.548	20.0394	20.1755	20.2976	20.2515	20.3209	20.6823	19.9071	20.6589	20.689	20.4875	20.8306	20.2304	20.3582	20.8614	20.2394	20.2039	20.4316	20.5587	21.386	20.7509	20.1213	20.164	20.7799	20.4974	20.6138
GSET(UniMod:21)PGATPGSK	T244	O75533	SF3B1	21.5807	21.1263	21.3282	21.7535	21.5899	21.7066	21.7803	21.629	21.4384	21.9361	22.4495	21.8928	21.9921	21.9961	21.8104	22.0275	21.9606	21.9005	21.83	21.9636	22.0862	21.712	21.395	21.718	22.0157	21.64	21.7582
KLS(UniMod:21)SWDQAETPGHTPSLR	S216	O75533	SF3B1	19.4361	20.422	19.6373	20.7876	19.4388	19.2755	19.9324	19.9512	19.4622	19.6201	19.5509	19.7643	19.7237	20.0612	19.8665	19.4149	19.8053	19.8665	17.614	19.2195	18.7832	18.4979	19.6662	18.6888	18.5944	18.7004	18.8959
KLSSWDQAET(UniMod:21)PGHT(UniMod:21)PSLR	T223;T227	O75533	SF3B1	22.5387	21.9106	21.5315	22.5497	22.4035	22.8257	22.1095	21.8173	21.1773	22.7919	23.1877	23.0308	22.6099	21.6261	22.6407	22.8183	22.3402	21.9356	24.0995	24.435	24.2332	24.5167	24.6682	23.9874	24.139	24.1981	24.4587
KLSSWDQAET(UniMod:21)PGHTPSLR	T223	O75533	SF3B1	21.6327	22.1017	22.0385	17.8033	21.4294	18.3885	18.633	18.0586	17.8471	21.9009	22.1991	21.9185	17.3662	20.5617	21.9676	16.4672	20.4991	16.9371	22.8072	22.944	21.929	22.6842	22.8773	22.9492	22.8761	19.8146	22.9171
KLSSWDQAETPGHT(UniMod:21)PSLR	T227	O75533	SF3B1	20.7087	20.5891	20.3615	20.6559	20.3503	21.3524	19.8355	20.1313	19.7913	20.6911	20.689	20.426	20.2584	19.3654	20.3232	20.3163	20.4258	20.0139	21.2524	21.707	21.1241	21.2954	21.6826	21.4087	21.7631	21.2181	21.2326
KLTAT(UniMod:21)PT(UniMod:21)PLGGMTGFHMQTEDR	T434;T436	O75533	SF3B1	19.181	20.5045	19.1209	19.4144	19.4875	19.7651	19.6868	19.1941	19.4524	19.5687	19.1114	19.4441	19.0486	19.4552	19.3484	18.9523	18.6993	19.1695	21.2697	20.4058	21.4778	21.2365	20.0578	21.1204	19.8093	19.7598	19.7658
LDPFADGGKT(UniMod:21)PDPK	T142	O75533	SF3B1	21.8341	21.7024	21.6025	21.7981	21.7674	22.0516	22.2957	21.9335	21.6482	22.8123	22.8911	22.5818	22.769	22.3333	22.6077	22.6522	22.7417	22.305	22.6875	22.5869	22.7366	22.8707	22.9094	22.7716	23.271	23.0498	23.1961
LSSWDQAET(UniMod:21)PGHT(UniMod:21)PSLR	T223;T227	O75533	SF3B1	19.7004	19.7013	19.7526	19.6762	20.006	20.2684	20.3815	19.6813	19.9072	22.2313	22.5817	22.447	22.2344	20.1529	22.1109	21.976	21.3715	21.1777	23.5322	23.7386	23.8253	23.5371	23.2104	23.24	23.5514	23.2667	23.6638
LSSWDQAET(UniMod:21)PGHTPSLR	T223	O75533	SF3B1	21.0174	18.5229	18.0507	19.1638	18.7677	21.3158	21.6207	21.1295	20.5744	22.3921	22.4523	22.0516	21.9686	21.3326	22.0546	22.17	21.9664	21.6396	22.3992	22.6332	22.59	22.6514	22.4678	22.62	23.1305	22.7109	22.786
LSSWDQAETPGHT(UniMod:21)PSLR	T227	O75533	SF3B1	18.8264	18.7212	17.1207	19.009	18.9546	19.4769	18.8159	18.6643	18.7684	20.1092	20.1721	19.9309	19.9169	18.8119	19.7967	20.1891	19.9471	19.5702	20.4059	20.4935	20.1791	20.0095	19.9151	19.8003	20.5018	20.3418	20.2227
RWDQTADQT(UniMod:21)PGAT(UniMod:21)PK	T207;T211	O75533	SF3B1	21.1084	21.2275	21.4324	21.2302	20.9635	21.3517	21.4003	21.8414	21.2939	21.1667	21.6643	21.3401	21.4978	20.3278	21.0444	21.401	21.1205	20.7641	22.2134	22.9919	22.6036	22.779	22.7136	22.7395	22.2636	22.2366	22.6195
RWDQTADQTPGAT(UniMod:21)PK	T211	O75533	SF3B1	21.3488	21.5637	21.4216	21.3716	21.0378	21.6915	21.4131	21.448	21.5256	22.1071	22.1473	21.8279	21.7899	21.2339	21.8356	22.2082	21.9442	21.8309	21.5977	22.0237	21.7537	21.8911	22.0072	22.1165	21.7751	21.7184	22.2245
TM(UniMod:35)IIS(UniMod:21)PERLDPFADGGK	S129	O75533	SF3B1	21.3689	21.1013	21.1208	21.8405	21.5912	21.4898	21.4278	21.2777	21.1381	22.4165	22.5228	22.1593	22.3255	21.8899	21.8771	22.3236	22.2895	22.0731	21.8389	21.8847	21.7932	22.2851	22.5462	22.5758	22.2771	22.4605	22.2947
TM(UniMod:35)IIS(UniMod:21)PERLDPFADGGKT(UniMod:21)PDPK	S129;T142	O75533	SF3B1	21.5892	21.394	21.6316	22.0335	21.9098	21.4845	21.6861	21.9194	22.2159	22.2779	22.6265	22.3282	22.6321	21.9504	21.8597	22.4076	22.575	22.1385	22.1177	21.9224	22.3599	22.2005	22.1897	22.2506	22.0902	22.1364	22.3982
TMIIS(UniMod:21)PER	S129	O75533	SF3B1	20.0502	19.6685	19.3555	19.7159	19.762	20.3742	19.963	19.8584	18.9273	19.7028	19.6142	19.6766	19.3814	18.1932	19.4312	19.4626	19.3813	18.6955	21.818	21.9843	21.4888	21.7573	21.5488	21.4699	22.0517	21.8808	21.7885
TMIIS(UniMod:21)PERLDPFADGGK	S129	O75533	SF3B1	20.6841	20.2223	20.2264	20.5674	21.3064	20.8597	20.5008	20.1971	20.0773	20.2211	20.1568	20.3324	20.0872	19.9575	20.2655	20.107	20.0272	20.0173	22.615	22.5045	22.3123	22.2207	22.5159	22.3612	22.3	22.4301	22.3639
TMIIS(UniMod:21)PERLDPFADGGKT(UniMod:21)PDPK	S129;T142	O75533	SF3B1	20.6797	20.7005	20.4981	20.6997	20.7926	21.092	20.681	20.7524	20.6057	19.8715	19.9258	19.9323	19.7109	20.1233	19.7512	19.6279	19.7215	19.9368	22.5403	22.7131	22.5219	22.4063	22.1223	22.1581	22.1729	22.1544	22.2107
VLPPPAGYVPIRT(UniMod:21)PAR	T426	O75533	SF3B1	22.286	22.1716	22.3724	22.5202	22.8423	22.8929	23.0992	22.5252	21.3373	22.6441	22.779	22.216	22.3664	22.1268	22.2129	22.128	22.1541	22.3066	22.7522	22.5634	23.3741	22.1197	23.1409	23.3803	22.2796	22.7793	22.8529
WDQTADQT(UniMod:21)PGAT(UniMod:21)PK	T207;T211	O75533	SF3B1	20.5539	20.3929	20.4459	21.0188	20.7929	20.9478	20.9308	21.6501	20.7872	20.8463	21.2183	20.8406	21.3395	20.1694	20.8255	21.1329	20.8563	20.6818	21.9203	21.5281	22.205	21.5376	21.5941	21.5407	22.1667	21.87	22.0214
WDQTADQT(UniMod:21)PGATPK	T207	O75533	SF3B1	20.0218	19.8519	19.8913	20.6116	20.8055	20.3233	19.8347	20.2352	19.8483	20.0656	20.2872	20.0204	20.1034	19.2774	19.8032	20.2035	20.0312	19.9389	20.6338	20.8388	20.6502	20.5033	20.5704	21.1886	20.6216	20.7398	20.7118
WDQTADQTPGAT(UniMod:21)PK	T211	O75533	SF3B1	21.6914	21.6086	21.9362	21.9866	21.8291	21.9162	21.7325	22.2294	22.1089	22.1386	22.0536	22.2586	22.5802	21.983	22.0417	22.7172	22.7091	22.366	21.5872	22.8793	22.006	23.075	23.2562	23.39	22.6452	22.018	22.9001
AT(UniMod:21)VEC(UniMod:4)VKDQFGFINYEVGDSK	T677	O75534	CSDE1	20.1442	19.9369	20.0429	19.9101	19.9959	19.7318	19.9636	20.063	19.5927	19.5325	19.7409	19.2464	19.1872	19.311	19.5759	19.6539	19.5427	19.3453	18.7935	19.1024	18.7842	18.9709	18.9772	19.2571	19.6562	19.4438	19.2823
AEAPPLEREDS(UniMod:21)GTFSLGK	S18	O75569	PRKRA	20.8161	20.8033	20.4111	20.6228	20.6053	21.0614	20.8901	20.2345	23.3975	21.3054	21.4908	24.1541	24.1559	20.8385	21.4132	24.2077	24.1103	21.4711	22.8368	20.2401	23.1095	20.5369	22.7556	20.4288	20.3003	20.4134	20.4584
HRAEAPPLEREDS(UniMod:21)GT(UniMod:21)FSLGK	S18;T20	O75569	PRKRA	19.6478	19.7527	19.1401	20.653	21.4943	20.222	20.7942	20.8143	20.7248	19.9434	20.5822	19.757	20.0256	20.0894	18.2456	20.6419	20.0137	19.8968	20.183	19.486	20.2189	20.1432	20.1317	19.9946	20.038	20.2203	20.148
HRAEAPPLEREDS(UniMod:21)GTFSLGK	S18	O75569	PRKRA	18.5795	26.3403	21.89	25.941	25.7953	21.9754	25.945	21.6131	21.807	25.6761	25.6649	25.7903	21.26	20.9452	25.768	25.3336	25.4783	25.3659	24.6668	23.4889	24.4381	24.6261	24.7682	24.7011	24.5205	24.392	24.5898
NQLNPIGS(UniMod:21)LQELAIHHGWR	S130	O75569	PRKRA	16.0741	16.7799	16.5797	16.4666	16.1571	16.3771	16.8619	16.3307	16.1156	16.3122	16.2908	16.2729	15.6797	15.0402	16.7786	16.3619	15.9799	16.2282	17.3312	17.5051	16.1052	16.9922	16.7641	17.7787	16.6029	16.9452	16.6855
ALLSS(UniMod:21)PEGEEK	S3932	O75592	MYCBP2	20.498	20.0905	20.576	20.0681	20.191	20.0064	20.2491	20.4568	20.8557	19.7466	19.6597	20.1973	20.1846	19.7405	19.9962	20.3071	20.3339	20.3746	19.8842	19.4388	19.8424	19.363	19.0774	19.3751	19.6415	19.6278	19.6025
LISGDAEPT(UniMod:21)PEQEEK	T3921	O75592	MYCBP2	22.2313	21.9964	22.2237	21.9707	22.3812	22.1193	22.0889	22.3069	22.1397	21.9813	21.7183	22.0499	21.9062	22.0706	22.2537	22.179	22.1274	22.1004	19.7985	21.0376	21.4421	20.5856	20.7163	21.5981	21.5891	21.1064	20.9854
SLS(UniMod:21)PNHNTLQTLK	S2789	O75592	MYCBP2	21.3638	21.4031	21.3742	20.8032	21.1634	20.2408	20.6207	20.9842	21.2339	19.9317	20.0908	20.2914	21.2625	19.5829	21.2027	20.2393	20.6834	20.1969	19.7812	20.4501	20.2221	20.7276	20.5682	20.468	21.176	20.6837	20.6129
SYS(UniMod:21)VVASEYDK	S3478	O75592	MYCBP2	20.4531	20.4829	20.778	20.9374	21.0722	20.8742	21.1009	21.4037	21.3023	20.6457	20.8012	21.201	21.2239	20.887	21.4575	21.3119	21.1992	21.397	19.6059	19.8292	19.271	21.5661	19.8083	19.5333	19.248	19.2382	19.5564
VNS(UniMod:21)GDTEVGSSLLR	S3505	O75592	MYCBP2	20.814	20.6686	20.5916	20.8443	20.6303	20.7764	21.1104	20.9727	20.924	20.6451	20.86	20.6396	21.092	20.3477	20.3984	20.8894	21.0174	20.8794	21.5813	21.4346	22.0308	21.8346	21.7961	21.7934	21.9736	22.0425	21.8968
(UniMod:1)AAGTAAALAFLS(UniMod:21)QESR	S13	O75607	NPM3	20.8185	20.6598	22.0475	21.9451	22.0031	20.8102	21.7404	20.8468	21.4703	22.4222	21.618	20.9413	21.895	22.4617	21.0535	21.8487	21.033	22.0784	20.6612	21.1154	21.3465	20.5856	21.5207	20.9693	21.2526	20.958	21.1453
EEAS(UniMod:21)DDDM(UniMod:35)EGDEAVVR	S225	O75643	SNRNP200	18.6097	17.5369	18.8705	19.3286	19.8244	17.6642	19.5976	18.9403	19.11	21.1772	23.4343	21.922	21.8673	21.4632	21.9679	20.7799	20.3247	20.3505	23.0864	23.5341	24.091	23.8474	21.8943	22.3195	21.2749	20.161	21.965
EEAS(UniMod:21)DDDMEGDEAVVR	S225	O75643	SNRNP200	17.8807	20.6203	20.4981	16.9659	18.2195	18.6925	20.3886	18.4435	20.0296	18.6227	21.2864	19.4886	18.597	19.9468	19.8507	17.9687	18.9235	19.4134	26.3926	26.3734	26.5975	25.5242	23.5351	23.8105	22.6272	21.9188	23.2572
HLSDHLSELVEQT(UniMod:21)LSDLEQSK	T1792	O75643	SNRNP200	18.003	16.3006	17.4908	18.0201	18.2416	16.7524	18.227	16.6519	17.7041	16.9464	19.8152	16.7259	16.4999	16.6461	19.5089	17.2031	17.1674	17.077	17.3234	18.7761	17.395	18.1309	16.2019	17.7787	17.533	17.1796	17.8383
HSLSIPPVS(UniMod:21)SPPEQK	S788	O75665	OFD1	21.4058	20.741	20.187	20.3861	20.6495	19.7282	20.4822	21.1179	20.1376	21.5966	21.5222	20.6548	20.353	20.7906	21.6513	20.8636	21.3383	21.373	20.4867	20.6253	20.8702	20.737	20.7317	20.7959	20.9481	20.5825	20.8495
NSAKS(UniMod:21)PLAAKS(UniMod:21)PPSLHLLEAFK	S663;S669	O75665	OFD1	19.3789	18.8948	19.09	19.2716	18.9376	18.8606	19.0325	19.0908	19.3675	19.425	19.975	19.0646	18.9407	20.0001	18.4491	19.4583	18.7025	19.4313	18.0373	18.2321	18.6779	18.2264	18.7117	18.3892	18.5637	18.63	18.4457
RQS(UniMod:21)NLQEVLER	S899	O75665	OFD1	22.6262	22.6197	22.74	22.4644	22.2433	22.3344	22.0483	22.7464	22.2139	21.554	21.5296	21.6063	21.4886	21.4828	22.4881	22.164	21.8071	21.8462	18.1352	17.5613	16.9992	17.4026	17.4945	17.9037	18.4955	18.8097	17.7222
S(UniMod:21)PLAAKS(UniMod:21)PPSLHLLEAFK	S663;S669	O75665	OFD1	20.3016	20.3736	20.1518	20.4057	20.3829	20.2932	20.4733	20.3138	20.1571	20.4181	20.359	20.3912	20.2407	20.0974	20.3774	20.4194	20.3195	20.3778	20.1951	20.1899	20.2469	20.148	20.4776	20.2509	20.5097	20.2948	20.3425
S(UniMod:21)PPSLHLLEAFK	S669	O75665	OFD1	15.7165	18.0025	15.242	15.8757	15.8307	15.6366	18.5777	15.1653	15.3335	16.9599	16.6188	17.456	16.7803	16.2427	17.3907	17.1556	17.03	17.4608	16.3704	16.5781	16.541	16.41	16.1324	15.9024	16.4063	16.3892	15.8248
SPLAAKS(UniMod:21)PPSLHLLEAFK	S669	O75665	OFD1	20.2299	20.2336	20.3522	20.2602	20.4322	20.0407	20.0832	20.1736	20.5398	19.5746	19.6443	19.8209	19.8772	19.8197	19.9986	19.8696	19.9393	19.9739	19.2511	19.7129	19.2046	19.9849	20.1697	19.6716	19.5244	19.4647	19.2865
EATNTTSEPS(UniMod:21)APSQDLLDLSPS(UniMod:21)PR	S311;S323	O75674	TOM1L1	21.2745	20.7457	20.5104	20.8115	20.2903	20.3747	20.4369	20.4517	20.5764	20.2918	20.631	20.4966	20.4659	20.3006	20.4945	20.3078	20.5341	20.5721	19.8842	19.6557	19.8424	19.3435	19.7221	19.4664	19.7922	19.9177	19.9373
EATNTTSEPSAPS(UniMod:21)QDLLDLSPSPR	S314	O75674	TOM1L1	22.0268	21.5344	22.0228	21.9351	22.022	21.801	21.778	21.8791	22.0696	20.8234	21.6307	21.5726	21.647	21.6154	21.5244	21.7755	21.7671	22.0104	20.3226	21.0102	21.3465	20.5856	20.5485	20.9076	21.2084	21.2087	20.9452
EATNTTSEPSAPSQDLLDLS(UniMod:21)PSPR	S321	O75674	TOM1L1	20.7587	20.5857	20.6076	20.7751	20.6029	20.5761	20.5697	20.714	20.8296	20.5886	20.6728	20.6377	20.6528	20.5932	20.6805	20.8063	20.933	20.7425	20.2011	20.3735	20.3375	20.5497	20.403	20.4633	20.4877	20.4568	20.4741
EATNTTSEPSAPSQDLLDLSPS(UniMod:21)PR	S323	O75674	TOM1L1	23.676	23.3017	23.4968	23.4407	23.3086	23.2158	23.1295	23.4823	23.5189	23.2472	23.1537	23.2638	23.1651	23.1628	22.8225	23.2285	23.3362	23.2269	23.6786	23.2354	23.5928	23.357	23.2262	23.5727	23.5872	23.6881	23.6618
ELS(UniMod:21)PAALEK	S138	O75683	SURF6	23.7047	23.945	23.5865	23.9757	23.5567	24.2369	24.2485	23.9732	23.8338	23.9726	24.0239	23.8736	23.7986	23.3109	23.7399	23.8913	23.9369	23.87	25.5565	25.4784	25.4615	25.5141	25.6702	25.5012	25.8424	25.994	25.4873
SLSDNGQPGT(UniMod:21)PDPADSGGTSAK	T1741	O75691	UTP20	23.2623	22.3199	23.4389	23.4557	23.3579	23.3457	23.2947	23.6393	23.3159	22.5949	23.1146	22.9273	23.0222	22.7	22.8981	23.0132	23.0898	22.9877	23.347	22.4466	23.5071	22.4785	22.4572	23.0305	23.9377	23.9387	23.9361
AAPQS(UniMod:21)PSVPK	S992	O75694	NUP155	25.1382	25.2689	25.3692	21.9666	25.2622	25.0742	25.382	25.2024	25.3489	25.6016	25.2579	25.3783	25.2832	25.1522	25.2815	25.4457	25.4549	25.3202	24.3846	21.3476	21.3804	21.677	21.6602	21.5104	21.8019	21.5257	21.4264
KPGPPVLSS(UniMod:21)DPNMLSNEEAGHHFEQMLK	S1006	O75694	NUP155	22.5331	23.1595	23.1484	20.9083	22.6125	20.9836	21.8322	22.0845	22.5389	21.2272	21.4366	21.6264	21.3715	22.1918	21.5401	21.4263	21.4666	21.7517	19.8931	20.9189	20.8295	20.5525	20.7163	20.9076	21.0881	21.1638	20.9923
EEEEDGQEGS(UniMod:21)IHNLPLVTSQRPFYDGPMPTPR	S407	O75717	WDHD1	19.8077	18.8413	19.0533	19.6325	19.849	19.8287	19.385	19.5429	19.2482	20.5803	20.9626	20.7245	20.5421	19.948	20.5171	20.1166	20.1231	19.534	22.7472	22.4707	22.7205	22.5134	22.1999	22.4629	22.2701	22.4203	22.3266
NQVEEDAEDS(UniMod:21)GEADDEEKPEIHKPGQNSFSK	S868	O75717	WDHD1	18.1166	20.0189	21.1946	19.8791	19.1769	18.7019	19.4741	20.1521	18.7062	19.5637	20.4181	18.8249	18.4667	18.5088	18.7381	18.2367	18.0761	18.3986	22.2686	21.9305	21.9406	21.7167	20.7604	20.8889	20.1666	19.6008	20.2866
SHILEDDENS(UniMod:21)VDISM(UniMod:35)LK	S383	O75717	WDHD1	21.3824	20.6447	20.9188	21.4591	21.5033	21.209	20.751	21.61	21.3706	23.1815	23.4668	23.4788	23.4084	23.0055	23.0721	23.273	23.1005	23.2635	21.7185	21.5907	22.3472	22.3983	22.403	22.3388	22.3365	22.1834	22.3302
SHILEDDENS(UniMod:21)VDISMLK	S383	O75717	WDHD1	21.4676	20.752	21.1509	21.6286	21.2035	21.635	21.0049	21.8824	21.2098	20.9123	21.3609	21.3591	21.0193	20.4795	21.3658	20.8957	20.8425	20.3131	23.0551	23.1187	23.5255	23.4588	23.1979	23.3592	23.3539	23.1161	23.3101
TGSSLLKEEEEDGQEGS(UniMod:21)IHNLPLVTSQRPFYDGPM(UniMod:35)PTPR	S407	O75717	WDHD1	20.3439	18.8413	20.0526	20.5393	20.4266	20.3882	20.153	20.3928	20.4836	20.705	20.9152	20.8194	20.849	21.1021	20.6208	20.8916	20.8786	20.8187	20.5607	20.4462	20.5971	20.6509	20.8224	20.6701	20.5619	20.6584	20.6399
TGSSLLKEEEEDGQEGS(UniMod:21)IHNLPLVTSQRPFYDGPMPTPR	S407	O75717	WDHD1	22.6654	22.565	22.5289	23.2121	23.0919	23.1672	22.5569	22.9801	22.9468	20.9551	21.3909	21.5375	21.3749	21.162	21.7289	21.2343	21.5522	20.9065	24.0285	23.7061	23.901	23.8112	24.0219	24.1349	24.0272	24.1001	23.9049
APAPS(UniMod:21)PAKEER	S124	O75781	PALM	22.3268	22.7158	22.773	22.317	22.3446	22.2647	22.2636	22.3997	22.3942	20.6082	20.8462	20.8694	20.5893	20.9518	20.8276	20.9669	20.9999	20.5266	21.5886	21.3706	21.1617	21.3464	21.7682	21.7385	21.7713	21.7573	21.7149
ENAAAPS(UniMod:21)PVR	S116	O75781	PALM	20.0632	19.9888	19.7646	19.8703	19.6572	19.7735	19.7192	19.5979	19.563	20.8385	20.4594	20.3721	20.4104	20.1789	20.4154	20.4491	20.5078	20.4279	20.5087	20.2131	20.3898	20.0343	20.1691	20.3439	20.9995	20.8995	20.4893
ENAAAPS(UniMod:21)PVRAPAPS(UniMod:21)PAKEER	S116;S124	O75781	PALM	19.2899	19.9474	19.4655	19.2803	19.2135	19.3457	19.0664	19.1975	19.3965	17.9999	18.2704	17.9826	17.9899	18.4767	17.7598	18.0604	18.5083	17.7225	19.5221	19.2598	19.2279	19.1886	19.4339	19.4456	19.629	19.8361	19.526
ENAAAPS(UniMod:21)PVRAPAPSPAK	S116	O75781	PALM	20.4287	20.8625	19.6146	19.077	20.2024	20.3053	20.2022	19.1158	19.0056	20.2495	20.2732	19.5794	20.2283	19.0595	19.9274	20.0218	19.6459	19.8808	21.5439	21.5051	21.4609	21.708	21.7452	21.4383	21.7144	21.6534	21.7233
KTEVVM(UniMod:35)NSQQT(UniMod:21)PVGT(UniMod:21)PK	T141;T145	O75781	PALM	20.0169	18.6732	18.4303	18.0533	17.5657	17.6701	18.179	18.0448	18.7302	21.182	20.1684	20.0209	20.7476	18.551	18.8456	19.5161	20.614	19.8258	20.2889	20.0581	20.487	20.4844	21.0289	20.9931	21.0649	21.0452	21.108
KTEVVM(UniMod:35)NSQQTPVGT(UniMod:21)PK	T145	O75781	PALM	18.5328	18.9306	18.774	18.6426	18.6069	18.453	18.6531	18.3348	18.7172	20.3357	20.5404	19.8688	19.6658	19.099	19.8964	19.5018	19.6236	19.6675	18.1726	18.5208	18.4628	18.6453	19.142	18.9263	20.3339	18.8827	19.0596
KTEVVMNS(UniMod:21)QQTPVGT(UniMod:21)PK	S138;T145	O75781	PALM	21.0275	20.9443	20.187	20.5782	20.9526	20.3051	20.5448	20.8875	20.6172	20.3351	20.3594	20.5046	20.9879	20.9731	20.1791	20.1525	20.5632	20.2941	21.5505	21.2988	21.5875	21.3592	21.1381	21.5547	21.4222	21.5919	21.7683
KTEVVMNSQQT(UniMod:21)PVGT(UniMod:21)PK	T141;T145	O75781	PALM	21.0349	20.2511	20.7277	20.2198	19.1367	20.2045	19.4553	19.6527	20.3704	21.5529	19.3304	19.4441	19.1349	20.3671	19.9209	19.6437	19.5485	19.7905	22.1257	23.3867	23.3742	21.7648	23.2587	23.4869	23.804	22.853	23.7188
KTEVVMNSQQT(UniMod:21)PVGTPK	T141	O75781	PALM	20.1355	19.8639	19.502	19.1756	18.5493	19.3985	20.2041	19.956	19.4969	20.1768	20.0671	19.4971	19.1655	19.2144	19.6101	19.4839	20.1658	19.7947	21.3102	21.2147	21.2891	20.4769	21.0779	22.4345	22.5566	21.6242	21.4225
KTEVVMNSQQTPVGT(UniMod:21)PK	T145	O75781	PALM	22.634	22.529	22.7406	21.8644	21.6633	22.0464	21.9287	22.0668	21.7939	21.0588	20.6981	20.9644	20.6155	20.9892	20.2257	20.5617	20.5245	20.1688	22.2237	22.0745	21.5976	21.9164	22.2743	22.5305	22.8916	22.5073	22.5911
TEVVM(UniMod:35)NS(UniMod:21)QQTPVGT(UniMod:21)PK	S138;T145	O75781	PALM	26.1553	25.8542	26.1297	26.0608	25.9484	26.0904	26.0909	26.5576	26.3488	25.6684	25.6201	25.8792	25.7934	25.7089	26.2276	25.7738	25.8276	25.873	20.9598	19.6762	21.2386	20.0782	23.4534	21.0846	20.9548	20.5224	20.7489
ITSYFLNEGS(UniMod:21)QARPR	S277	O75792	RNASEH2A	19.6717	19.9747	19.4859	19.9692	19.9139	20.1719	20.5224	19.8992	20.9943	20.2835	20.424	20.2914	20.0713	19.874	20.2853	20.3823	20.1536	20.1898	20.0544	19.6906	19.9877	19.6714	20.1067	20.0882	20.0764	20.2213	20.1587
APLS(UniMod:21)PSLLIR	S143	O75807	PPP1R15A	21.7062	21.8721	21.5534	21.5423	21.5595	21.4329	21.5088	21.4551	21.6366	21.7732	21.3721	21.2531	21.344	20.6488	21.3199	21.05	21.1867	21.2119	19.9434	19.4935	19.7694	19.7777	19.9681	19.9708	19.9454	19.9591	19.8882
FGNSEFDPPGPNVAT(UniMod:21)T(UniMod:21)TVSDDVSMTFITSK	T119;T120	O75821	EIF3G	20.7407	20.1076	20.2073	20.5081	20.5975	20.6831	20.287	20.4919	20.4989	20.2893	20.4082	19.4589	19.8815	19.5166	19.8108	19.8772	19.5461	20.4705	19.7143	19.8492	20.5486	20.2549	20.3632	20.4702	20.8549	20.6691	20.7558
GIPLATGDTS(UniMod:21)PEPELLPGAPLPPPK	S42	O75821	EIF3G	27.798	27.6081	27.7679	27.8124	27.9514	27.7516	27.6561	27.738	28.2037	27.6371	27.5334	27.6192	27.6678	27.7399	27.8341	27.9355	28.018	28.0381	27.6415	27.2404	27.4131	27.4298	27.3402	27.4162	27.3395	27.2672	27.0848
(UniMod:1)AAAAAAAGDSDSWDADAFS(UniMod:21)VEDPVRK	S20	O75822	EIF3J	21.7203	21.2319	21.203	21.3071	21.2965	21.3104	21.0333	21.2021	21.0429	21.3024	21.6763	20.3714	21.2276	21.3345	21.5324	21.2345	21.109	21.7969	20.9293	21.534	21.3465	20.5856	21.5316	21.1164	21.2679	21.1142	21.246
LEEPEEPKVLT(UniMod:21)PEEQLADK	T109	O75822	EIF3J	19.4571	20.268	20.5337	19.9356	19.862	19.6118	19.2629	20.1796	20.6337	20.2174	20.0138	20.0525	20.0136	19.8954	19.643	19.7945	20.0698	20.1709	18.7779	18.942	19.1656	18.8552	19.4186	18.6489	18.8973	19.2768	19.176
LQEES(UniMod:21)DLELAK	S127	O75822	EIF3J	19.296	19.2844	19.3427	19.2171	19.2457	18.9138	19.627	19.1465	18.9087	19.4944	19.2761	19.549	19.5142	19.1445	19.6395	19.5687	19.7279	19.6966	17.9752	17.9667	18.4067	17.8895	17.9822	18.1712	18.2821	18.2309	18.3313
RLEEPEEPKVLT(UniMod:21)PEEQLADK	T109	O75822	EIF3J	24.6565	25.9166	25.5612	25.1063	25.0882	24.5209	24.8048	25.3187	25.8797	22.7779	21.7492	23.2998	21.2465	21.697	19.6397	18.4476	22.6042	22.1977	19.8931	20.9413	20.9997	21.3838	22.6571	22.4916	21.0702	21.1726	21.6012
VLT(UniMod:21)PEEQLADK	T109	O75822	EIF3J	25.0293	24.3214	24.7153	24.7419	24.8084	24.7665	24.9031	24.5868	24.6016	25.0087	24.7818	24.9952	25.2089	25.2156	25.2857	25.325	25.3604	25.3344	22.2582	21.9874	22.1063	22.1401	22.237	22.3884	22.4548	22.3771	22.2889
VEEAKLLVS(UniMod:21)QGASIYIENKEEK	S193	O75832	PSMD10	20.0277	20.6972	20.7436	19.9329	19.7446	20.285	20.4754	20.5957	19.7719	18.474	20.0213	18.5131	20.1498	18.6572	18.9014	20.306	18.7048	18.2621	18.3912	19.1434	18.7842	18.7387	19.3007	19.3651	19.8218	19.7662	19.5848
AVVVS(UniMod:21)PKEENK	S340	O75909	CCNK	24.3958	24.4516	24.3829	24.5231	24.2869	24.5469	24.4689	24.3497	24.2392	24.0875	24.2712	24.0939	24.0264	23.6262	24.0087	23.9855	24.1766	24.0938	24.7767	25.1867	24.555	24.9472	24.9099	25.1224	25.2157	25.0975	25.057
KPS(UniMod:21)PQPSSPR	S324	O75909	CCNK	22.1868	22.2656	22.3033	21.9723	22.122	22.0733	21.9787	22.0713	22.2234	21.8717	21.768	22.0506	21.9464	21.9462	22.0657	22.0654	22.1562	22.0008	20.4136	20.4218	20.3784	20.4764	20.3807	20.3186	20.7824	20.3411	20.6456
KPSPQPSS(UniMod:21)PR	S329	O75909	CCNK	20.1272	20.6637	20.4104	19.761	19.8595	19.6868	21.0333	20.0091	20.0319	19.8296	19.7693	20.7816	20.2688	19.9312	20.0971	20.1209	19.8529	19.9966	19.3954	19.3714	19.81	19.029	19.0774	19.1693	18.8973	18.9712	19.2917
RAVVVS(UniMod:21)PKEENK	S340	O75909	CCNK	22.4748	22.7035	22.4871	22.4332	22.5286	22.8428	22.4837	22.6718	22.8021	22.0051	22.23	22.1815	21.9785	21.9396	22.1841	22.4401	22.3408	22.3264	22.5756	22.2904	22.2988	22.3661	22.9154	22.6334	22.854	22.9756	22.5278
GILSLPHQAS(UniMod:21)PVSR	S503	O75925	PIAS1	22.2161	21.3877	22.197	21.0622	20.849	22.5369	21.156	20.8315	20.7958	22.4816	21.6363	21.2822	21.2721	21.6439	22.3844	22.454	22.3155	21.1028	21.9325	22.2986	22.1876	22.7073	22.4944	22.4563	22.5084	22.4196	22.3828
AGAAS(UniMod:21)PLNSPLSSAVPSLGK	S2455	O75962	TRIO	22.3493	22.1382	21.7389	22.0782	22.2884	22.3621	22.302	22.2561	21.8351	23.4251	23.3474	23.224	23.2576	22.7852	22.9199	23.2347	23.4906	22.9739	22.9157	23.5201	23.1201	23.4281	23.3899	23.6227	23.238	23.5233	23.5989
DSLSVSSNDAS(UniMod:21)PPASVASLQPHMIGAQSSPGPK	S1745	O75962	TRIO	20.3869	21.2362	20.968	20.2024	20.4325	20.5152	20.5292	20.5048	20.6767	19.9317	19.9448	19.7343	20.626	19.8954	20.6214	20.2071	20.2766	20.1231	20.9467	20.7723	20.4405	20.0927	20.2492	20.455	20.2434	20.2023	20.4495
SADAGS(UniMod:21)QKDSDDSAATPQDETVEER	S1814	O75962	TRIO	22.29	20.9705	22.176	21.9862	22.3432	22.0839	20.7635	22.4034	22.2514	21.5969	21.4107	20.9844	21.5018	22.1013	21.183	21.6176	21.4927	21.9107	19.8931	21.0102	21.3465	20.5525	20.6326	20.7532	21.1232	20.958	21.065
STS(UniMod:21)WHTALR	S2631	O75962	TRIO	21.8404	21.402	22.0049	22.0181	21.4914	21.7132	20.9953	21.9794	21.4997	21.4157	21.438	21.9724	21.8174	21.2254	22.1643	21.9409	21.9171	21.9683	21.778	19.5658	21.1557	20.0035	20.5485	20.9076	21.2059	21.0773	21.1821
DADLS(UniMod:21)PVNASIIK	S483	O75970	MPDZ	22.3994	22.1743	22.1223	21.5258	22.3714	22.3309	22.4193	21.3932	21.6964	22.3881	22.127	20.7822	21.0578	22.3904	22.3914	22.4266	22.4867	22.3509	21.1193	20.8469	21.197	20.8213	20.9557	21.105	21.0693	21.2317	21.1075
GSLPQLVS(UniMod:21)PIVSR	S230	O75970	MPDZ	21.346	21.5152	21.1666	21.3961	21.2617	21.5106	21.2923	21.2016	21.3311	21.779	21.5345	21.3257	21.2775	20.7445	20.8776	21.1579	21.456	20.9994	22.658	22.3881	22.6471	22.6675	22.6931	22.8471	22.6208	22.7347	22.7116
PLPLS(UniMod:21)PEEGYVSAK	S790	O75970	MPDZ	20.4431	20.1239	21.1061	19.9201	20.3151	20.4357	20.3321	19.9019	20.7175	21.236	21.2881	21.083	21.1107	20.7242	20.9997	21.057	20.9125	20.7671	19.4201	19.9709	20.0865	19.6405	19.5265	19.4631	19.6066	19.4674	19.6768
HNIQFSSFDIFS(UniMod:21)DEEVR	S183	O76003	GLRX3	17.5181	17.3039	17.0736	17.6069	17.4188	17.751	17.8619	17.3523	18.9981	17.3766	17.1102	16.9503	18.9596	19.3791	17.1778	17.3924	16.7399	17.2766	18.3106	17.9358	18.462	17.6609	18.6519	18.0578	18.1052	17.4298	17.4637
AAESET(UniMod:21)PGKS(UniMod:21)PEK	T423;S427	O76021	RSL1D1	18.5037	19.5334	20.448	20.2788	19.297	19.3337	19.9403	20.6359	19.5927	19.2699	19.4836	19.1467	19.6283	19.6479	19.1185	19.2339	18.9431	18.9406	19.7405	20.0539	20.3095	20.1016	19.7185	19.7776	19.7517	19.7341	19.7352
AAESETPGKS(UniMod:21)PEK	S427	O76021	RSL1D1	24.5273	24.2989	24.4407	24.3708	24.2282	24.2482	24.4895	24.1668	24.2847	24.3979	24.3217	24.4943	24.4853	24.2659	24.6649	24.4856	24.6836	24.7182	23.0372	23.5229	23.4211	23.4103	23.0618	23.3315	23.4019	23.2986	23.3185
ATNES(UniMod:21)EDEIPQLVPIGK	S361	O76021	RSL1D1	29.9332	29.7018	29.6381	29.8381	29.8129	29.718	29.7754	29.7727	29.8261	30.1016	30.051	30.0779	30.0829	29.7201	30.1784	30.0769	30.17	30.2059	29.9593	30.0403	30.1738	30.3597	30.2753	30.3109	30.0561	30.2645	30.1704
ATNES(UniMod:21)EDEIPQLVPIGKK	S361	O76021	RSL1D1	21.6715	24.5653	24.4189	23.5016	23.1498	23.0262	22.1226	23.3955	24.9759	21.3397	19.6484	20.1852	20.8888	20.5617	21.5253	19.8264	20.9622	20.3345	21.7317	20.9707	20.9149	19.7905	21.6799	20.561	20.905	21.6003	21.4889
GKAQVKATNES(UniMod:21)EDEIPQLVPIGK	S361	O76021	RSL1D1	24.5058	24.1412	24.2579	24.3389	24.2493	24.4107	24.1624	24.3752	24.4813	24.2973	24.2853	24.4585	24.4806	23.5484	24.4838	24.4787	23.5214	24.5464	24.4529	21.923	22.5041	24.1912	21.3344	24.0466	21.5941	24.7771	23.7766
KFS(UniMod:21)LDELAGPGAEGPSNLK	S157	O76064	RNF8	19.3686	20.3043	18.793	21.0132	20.8768	20.891	20.7343	20.9217	20.8158	20.611	20.8245	20.8736	20.728	20.6296	20.7384	20.8994	20.8686	20.8037	21.0134	21.4346	20.9854	21.706	21.4994	20.699	21.0322	20.8021	20.6643
HVVWHPS(UniMod:21)QELLASASYDDTVK	S161	O76071	CIAO1	23.1359	22.6428	23.2558	23.2488	23.4643	23.2269	22.8869	23.3874	23.4356	22.8166	22.7192	22.9159	23.0712	22.8878	23.22	23.01	23.1182	23.0386	18.6956	21.2187	20.2664	19.9429	20.2939	18.7643	18.1845	18.4174	19.7247
M(UniMod:35)S(UniMod:21)PM(UniMod:35)GTASGSNSPTSDSASVQR	S48	O76080	ZFAND5	17.8783	17.7006	19.1032	19.5395	19.6297	19.4122	17.413	17.678	19.4539	19.2953	19.4303	19.0152	19.1982	19.8814	18.84	18.9486	18.9972	19.3659	19.5551	17.981	18.271	18.0268	18.4067	18.4023	17.9308	17.9886	17.9684
MS(UniMod:21)PM(UniMod:35)GTASGSNSPTSDSASVQR	S48	O76080	ZFAND5	17.7077	19.3967	20.6612	19.4997	19.305	17.8368	19.6005	17.51	19.2251	20.4127	18.6465	17.9159	19.2896	19.7484	19.3052	17.8689	18.8271	17.7818	19.5551	18.6834	18.8481	18.5427	18.5658	18.7512	18.9849	18.6637	18.5425
MS(UniMod:21)PMGTASGSNSPTSDSASVQR	S48	O76080	ZFAND5	21.2236	21.2519	20.3436	20.5282	21.1916	21.4439	20.1272	20.3568	19.3108	18.26	18.5583	20.3221	20.8983	20.3678	17.8138	17.709	17.7207	17.2101	21.3411	21.2088	21.9283	22.0562	21.1409	22.1635	21.5862	21.6949	21.532
GTQGATAGAS(UniMod:21)SELDASK	S610	O76094	SRP72	19.1945	19.4993	19.359	19.4538	20.3318	21.1811	20.2005	20.6985	19.1803	20.2553	20.7034	20.2021	19.1751	20.063	18.8867	19.3549	19.3903	19.8156	19.5861	18.8559	19.4101	19.1604	17.2966	17.3072	18.5428	18.6778	18.8087
YTGEEDGAGGHS(UniMod:21)PAPPQTEEC(UniMod:4)LR	S815	O94762	RECQL5	20.4722	20.6203	20.3463	20.5289	20.3856	20.8002	21.084	20.1654	20.2356	19.7878	19.7449	19.4279	18.8441	19.3879	19.3003	18.9925	19.2199	19.2382	21.8851	22.4	22.0611	22.6701	22.8151	22.2905	22.4803	22.3935	22.981
DLVAQAPLKPKT(UniMod:21)PR	T534	O94776	MTA2	19.9121	20.6272	20.4782	20.4387	20.0029	20.1473	20.7942	19.9876	20.1696	20.211	20.9463	19.8744	19.9776	19.3424	20.1326	19.9701	20.1433	19.8872	21.7726	22.7717	22.2128	23.2672	22.8603	21.9719	22.0328	21.9591	22.0182
GHLSRPEAQSLS(UniMod:21)PYTTSANR	S435	O94776	MTA2	21.9018	21.6732	22.2555	21.6209	21.8349	21.6817	21.8861	21.9022	21.426	21.7775	21.7833	21.6304	21.5661	21.4378	21.3418	21.5094	21.4115	21.316	23.6074	23.821	23.1507	23.8062	23.9939	23.472	23.4452	23.4658	23.0566
VEESSEIS(UniMod:21)PEPK	S475	O94782	USP1	20.1301	19.3364	20.5643	19.5091	20.1967	19.7406	20.0604	19.2009	19.8581	19.9272	19.9832	19.7863	18.7909	19.3201	19.5585	19.7408	19.7673	19.6642	20.7359	19.9128	20.726	20.0366	19.7735	20.5958	20.8211	20.7638	20.5975
ILRLS(UniMod:21)TFEK	S13	O94804	STK10	18.1696	18.6074	18.5913	17.9861	18.3521	18.9479	18.0994	18.0431	18.1396	18.2464	18.0779	16.9925	16.6272	18.4963	18.2897	17.312	17.2699	17.6803	18.247	18.1546	18.3714	18.2873	18.5811	18.5873	18.5876	18.4356	18.564
PVSMDARIQVAQEKQVAEQGGDLS(UniMod:21)PAANR	S438	O94804	STK10	22.2798	22.248	22.4215	20.9927	21.9963	21.4256	22.2183	21.3164	22.6177	21.441	21.6086	21.4612	21.6555	21.24	21.5035	21.5774	21.7124	21.8218	22.4673	21.8744	21.609	22.0881	22.0863	21.8626	22.4621	21.9067	22.1389
QVAEQGGDLS(UniMod:21)PAANR	S438	O94804	STK10	22.4173	22.4539	22.5312	21.9025	21.8947	22.1274	21.9557	22.2081	22.0357	21.9848	22.108	21.9751	21.7106	21.5508	21.648	21.8268	21.8169	21.7255	22.5382	22.6207	22.7414	22.6892	22.6347	22.8078	22.7821	22.9896	22.8423
GLDDTEEPS(UniMod:21)PPEDK	S364	O94806	PRKD3	22.1327	21.017	21.1577	21.8626	22.1918	22.0621	21.5998	22.0666	21.546	21.821	22.0415	21.8979	22.0133	22.3933	22.1194	21.9483	21.613	21.6117	19.7403	19.3894	19.9759	19.3992	19.0813	19.6063	20.0698	19.8726	19.7815
QALM(UniMod:35)PVT(UniMod:21)PQASVC(UniMod:4)TSPGQGK	T535	O94806	PRKD3	21.2061	20.4432	20.9909	20.869	20.949	21.5374	21.3809	20.8814	21.5781	20.2704	20.4856	19.9709	19.8862	20.4871	20.4547	20.4083	20.6451	20.5147	19.959	21.052	21.265	20.7681	20.6986	20.9565	20.7622	20.3859	20.7051
RLS(UniMod:21)NVS(UniMod:21)LPGPGLSVPR	S213;S216	O94806	PRKD3	19.9094	19.289	19.3463	19.6311	20.0344	19.9782	20.2745	19.7308	19.3725	20.1802	20.0824	20.5313	20.2988	20.0399	20.2582	20.2898	20.2583	20.3923	19.9282	20.3089	19.6725	20.1126	19.8121	19.5606	19.4588	19.4787	19.5064
RLS(UniMod:21)NVSLPGPGLSVPR	S213	O94806	PRKD3	21.7895	21.335	21.3374	22.1179	22.313	22.248	22.5841	22.1558	21.8109	22.1655	22.0266	22.1037	22.197	22.0271	22.2153	22.2649	22.3075	22.3783	21.7786	21.7294	21.6359	21.8028	21.7427	21.8662	21.9082	21.6624	21.7543
S(UniMod:21)VVGTPAYLAPEVLR	S735	O94806	PRKD3	21.6719	21.0713	21.1974	20.6936	21.251	21.1011	20.7373	20.98	21.3369	22.2074	21.4372	21.6701	21.8184	21.3501	21.124	21.9148	21.7017	21.6516	21.6007	21.4506	21.7609	21.8091	21.3158	21.3405	20.9791	21.7941	21.3588
TIS(UniMod:21)PSTSNNIPLM(UniMod:35)R	S391	O94806	PRKD3	21.8442	21.6454	21.7642	21.7568	21.6919	21.4985	21.8333	21.8562	21.9916	22.7666	22.6362	22.7243	22.7659	22.6193	22.5764	22.825	22.8341	22.9156	20.7989	21.7122	21.664	21.5625	21.9618	21.4417	21.0201	21.5037	21.7058
TIS(UniMod:21)PSTSNNIPLMR	S391	O94806	PRKD3	22.6704	22.7136	22.5078	22.3734	22.5801	22.665	22.8	22.4774	22.3627	21.8083	21.6827	21.7601	21.5052	21.4297	21.975	21.4895	21.5968	21.4267	22.8963	23.1844	22.866	23.0362	23.1164	23.0319	22.9979	22.907	23.0562
TISPSTS(UniMod:21)NNIPLMR	S395	O94806	PRKD3	21.507	21.4832	21.3989	21.3415	21.4345	21.3835	21.6484	21.6653	21.1687	20.7832	20.986	21.0562	20.7288	20.8362	21.0249	20.9335	21.4379	21.3227	20.644	20.4917	20.7823	20.6744	21.0004	21.1011	21.0881	20.9373	20.9822
AANRT(UniMod:21)PPKS(UniMod:21)PGDPSK	T14;S18	O94811	TPPP	23.7669	23.8699	23.6944	23.577	23.7534	23.8077	23.6865	23.8892	23.5628	23.5808	23.5195	23.539	23.2783	23.433	23.3197	23.4826	23.5513	23.2092	24.1829	23.9857	21.9077	22.1394	24.0482	24.1468	24.4377	24.2971	24.2059
AANRT(UniMod:21)PPKSPGDPSK	T14	O94811	TPPP	22.9028	23.4386	23.3276	23.0784	23.1987	23.1579	22.9959	23.2466	23.3014	22.4813	22.0816	22.2718	22.0442	21.9508	22.1314	22.3073	22.3133	21.9564	22.2616	22.0097	21.7842	22.0952	22.3221	22.1309	22.5662	22.6084	22.269
AISS(UniMod:21)PTVSR	S160	O94811	TPPP	22.3325	21.4537	21.7022	21.2878	21.8943	21.6431	21.3624	21.6433	21.5384	21.3937	21.5502	22.1744	21.7881	20.4431	20.9834	20.872	21.2209	20.924	22.8925	21.1733	22.4962	22.6548	21.3636	22.8673	23.1831	22.805	22.665
RLS(UniMod:21)LESEGAGEGAAASPELSALEEAFRR	S32	O94811	TPPP	21.4689	21.9586	21.7614	22.0249	22.0153	22.0602	20.5265	21.9838	22.9168	20.8976	20.4408	20.7152	20.9064	20.6167	20.1181	20.7792	21.2206	20.1064	21.3628	21.2246	20.3511	21.4292	21.9781	20.1275	19.6357	21.9388	21.8582
AGSRPQS(UniMod:21)PSGDADAR	S314	O94819	KBTBD11	19.0274	20.6294	19.5941	19.6458	20.2863	21.7599	18.8923	18.931	20.1953	19.0499	20.01	20.6833	19.0411	20.1257	20.0337	19.4567	20.258	20.6147	18.9339	19.9633	19.4706	19.4701	18.854	19.1072	19.0629	19.0796	19.0772
QWEAGSAGAAS(UniMod:21)PEELASPEER	S87	O94819	KBTBD11	19.9329	19.5558	19.2626	19.8981	19.9489	19.8943	19.8554	19.715	19.5113	20.1863	20.5796	20.2568	20.3662	19.7789	20.3214	20.3821	20.0093	19.9686	19.8788	19.8117	19.8583	19.5862	20.3641	20.1835	20.1098	20.2888	20.1928
(UniMod:1)AAS(UniMod:21)KPVEAAVVAAAVPSSGSGVGGGGTAGPGTGGLPR	S4	O94826	TOMM70	19.934	19.7972	19.9078	19.6013	19.5703	19.2821	19.6891	19.5165	19.7482	19.9326	19.5156	19.8744	19.837	19.3327	19.8572	19.8942	19.8909	20.0082	19.0913	18.942	18.9935	18.7855	19.6662	18.6888	18.8973	18.9641	19.0033
(UniMod:1)AASKPVEAAVVAAAVPS(UniMod:21)SGSGVGGGGTAGPGTGGLPR	S18	O94826	TOMM70	20.5523	20.0557	20.7482	20.1063	20.0586	20.0055	19.8774	19.9177	20.8887	20.1682	19.9945	20.0259	19.4016	20.1719	19.8142	19.6563	20.083	20.0338	19.8842	19.3714	19.9598	19.363	19.9099	19.3792	19.6415	19.6755	19.8206
AS(UniMod:21)PAPGSGHPEGPGAHLDM(UniMod:35)NSLDR	S91	O94826	TOMM70	24.8555	24.4457	24.5523	24.7788	24.5206	24.406	24.7221	24.6554	24.2626	26.7956	26.8864	26.7453	26.543	25.8606	26.1578	26.2928	26.3725	26.4486	24.5774	24.9357	25.4095	26.1372	25.6121	25.8664	25.4704	25.3944	25.2356
AS(UniMod:21)PAPGSGHPEGPGAHLDMNSLDR	S91	O94826	TOMM70	26.0754	26.1314	25.7868	26.2609	25.4321	26.1027	25.7866	26.4386	24.9152	25.3901	25.6163	25.5898	25.0314	24.4011	25.2291	25.0756	25.3588	24.4958	25.1324	27.8637	27.8123	27.9622	28.0272	27.916	25.7509	25.7979	27.4373
ASPAPGS(UniMod:21)GHPEGPGAHLDMNSLDR	S96	O94826	TOMM70	21.7354	22.6792	22.7757	20.49	21.7983	22.0263	20.2218	21.7707	22.6136	22.1989	19.436	19.5009	19.1655	20.3671	20.9288	21.3366	20.7864	20.4209	23.1616	23.3544	21.937	23.4699	23.9742	22.9442	23.006	22.6727	23.0704
KT(UniMod:21)PEGRAS(UniMod:21)PAPGSGHPEGPGAHLDMNSLDR	T85;S91	O94826	TOMM70	18.405	19.6913	18.6988	18.7287	19.1016	19.7406	19.4668	18.0425	17.8709	18.6045	18.5553	19.2204	18.5428	20.752	19.1578	17.419	19.9366	19.9542	19.4594	19.3865	19.0713	19.3743	19.7934	19.5739	19.0344	19.5327	19.53
KT(UniMod:21)PEGRASPAPGSGHPEGPGAHLDMNSLDR	T85	O94826	TOMM70	21.9618	21.0602	20.5863	21.6853	20.728	20.8707	19.783	20.6138	20.3419	22.069	21.1218	19.6062	21.8685	21.2069	19.3824	21.5305	21.2234	21.6663	21.1136	21.0511	20.9699	21.0941	21.4387	20.6029	21.2032	21.121	22.0855
T(UniMod:21)PEGRAS(UniMod:21)PAPGSGHPEGPGAHLDMNSLDR	T85;S91	O94826	TOMM70	21.5235	20.0572	19.5543	20.8597	19.8911	20.3696	19.917	19.3884	20.0532	19.801	20.0728	20.2771	17.9277	17.6076	20.1709	19.6886	20.2545	20.3685	19.2295	20.9393	18.8353	22.9213	20.9814	20.8859	22.2756	19.8556	20.7626
ALIAQLPS(UniMod:21)PAIDHEQLR	S1935	O94854	MACF1	22.5439	22.542	22.5988	22.3881	22.5201	22.4206	22.3928	22.3427	22.2993	22.6256	22.54	22.5627	22.5418	22.0692	22.7734	22.5897	22.5101	22.6468	19.8829	20.1506	19.7242	20.2913	20.3682	20.8602	20.6924	20.0117	19.8602
PTGGLPET(UniMod:21)AREQLDTHM(UniMod:35)ELY(UniMod:21)SQLK	T2494;Y2506	O94854	MACF1	20.7099	20.6842	20.7255	20.6288	20.7166	20.7486	20.5738	20.3594	20.5691	20.862	20.3453	20.8588	20.5482	20.2993	20.5656	20.1214	20.3016	19.977	19.7035	20.1297	20.3416	20.3128	20.3842	20.3375	20.4702	20.519	20.4522
RDS(UniMod:21)DSFLNIFPEK	S802	O94854	MACF1	21.4941	20.0865	20.4482	21.5931	21.7321	21.6769	20.9675	21.374	19.4497	22.4102	22.3408	21.7391	22.3501	21.8315	21.6855	22.4758	22.1925	21.7992	21.199	21.3073	21.3529	21.3817	21.5351	21.512	21.1674	21.3121	21.3886
S(UniMod:21)LSQPTPPPMPILSQSEAK	S3094	O94854	MACF1	21.6025	20.3967	21.7671	23.1237	23.0284	21.2065	21.1922	23.0434	23.1609	20.8083	20.6032	19.3517	20.8467	20.8016	20.7013	21.4358	21.4717	20.4387	19.5282	18.9572	18.767	18.9293	18.831	19.0082	19.1126	19.3361	18.9535
GRKDDDS(UniMod:21)DDESQSSHTGK	S458	O94874	UFL1	19.3811	18.0493	18.957	19.0397	18.3938	18.2499	19.0105	18.4414	19.1095	16.7728	18.0229	18.5177	18.447	17.6552	18.3367	18.56	18.5125	17.8069	17.6413	17.9131	17.3341	17.5501	16.5496	17.1575	17.3103	15.5875	17.2762
KDDDS(UniMod:21)DDESQSSHTGK	S458	O94874	UFL1	19.7602	17.6366	18.8482	19.2795	19.0083	18.6845	19.2137	19.4951	19.4251	18.0753	19.5078	19.4542	19.4991	18.6164	19.3809	19.0505	19.2806	19.1883	17.9139	18.7332	18.6587	18.5521	17.6398	18.1725	18.4187	17.0643	17.6285
ALGVIS(UniMod:21)NFQSSPK	S409	O94876	TMCC1	22.1316	22.4902	22.6273	22.2684	22.3649	22.5116	22.0386	22.7251	20.1183	21.2507	21.2566	21.109	20.9229	21.8771	21.1094	21.0373	20.7864	21.196	22.5044	22.1725	22.2478	22.0058	22.0515	22.2472	22.4882	22.6233	22.4203
FGS(UniMod:21)ADNIPNLK	S382	O94876	TMCC1	20.9056	20.1558	20.0624	20.624	20.7246	20.8344	20.8746	20.5345	19.7767	21.3564	21.3548	21.288	21.1425	20.6655	21.1928	21.4467	21.357	21.3166	21.6931	21.6501	21.883	21.7553	21.7776	22.1168	22.0305	22.0359	21.9816
NKFGS(UniMod:21)ADNIPNLK	S382	O94876	TMCC1	20.5743	20.6261	20.3608	20.5644	20.4045	20.7341	20.511	20.6642	20.3209	19.5186	19.4774	19.5682	19.1862	18.9196	19.563	19.2714	19.3008	19.1825	20.459	20.5595	20.264	20.0558	20.3978	20.5589	20.499	20.5433	20.4259
EEQLKNS(UniMod:21)AEEEVLSSEK	S84	O94880	PHF14	20.7242	20.0091	20.3559	20.4478	20.3697	19.9729	19.8569	20.1235	19.9771	21.3853	21.2551	21.5696	21.5848	21.0827	21.5202	21.5258	21.373	21.6479	21.5143	20.5679	20.8792	20.423	20.2106	21.1011	20.4904	20.6926	20.9356
NIS(UniMod:21)QELNM(UniMod:35)EQK	S936	O94880	PHF14	19.6041	19.2253	19.6072	19.6907	19.0462	19.4486	19.0983	19.8379	19.9373	19.8419	19.83	20.0956	20.2193	20.376	19.9665	20.2984	20.3753	20.6167	17.347	18.7572	18.5086	18.5143	19.2642	17.8272	18.1852	18.6778	18.548
NIS(UniMod:21)QELNMEQK	S936	O94880	PHF14	20.9988	21.3156	21.1085	21.2313	21.13	21.1764	21.1727	21.1489	21.3635	20.7088	20.8484	20.5206	20.2802	20.498	20.7091	20.4067	20.6486	20.6229	20.7791	19.1425	20.2088	18.6907	19.2163	19.0337	19.3858	19.3938	19.3724
NS(UniMod:21)AEEEVLSSEK	S84	O94880	PHF14	19.0008	19.4116	19.6904	19.0944	19.8886	19.5874	19.6548	19.6899	18.2399	19.8496	19.1135	19.8655	20.339	19.8356	20.0323	20.0682	20.2164	20.3877	18.5246	18.942	18.6779	18.5129	19.2642	18.493	18.8973	18.8263	19.1302
NSADDEELT(UniMod:21)NDS(UniMod:21)LTLSQSK	T287;S290	O94880	PHF14	19.3236	18.7482	17.4755	19.3761	18.6519	19.1501	19.4001	19.669	18.7214	20.3616	21.2205	20.6501	20.5179	19.5557	20.3653	20.0323	19.5406	19.3362	22.5938	22.6254	22.9723	22.7496	22.7433	22.7132	22.3234	22.3234	22.6841
NSADDEELTNDS(UniMod:21)LTLSQSK	S290	O94880	PHF14	19.8178	19.6212	19.7278	20.0087	19.7891	19.9294	19.7772	19.9417	20.0157	20.0984	20.051	20.252	20.4495	20.0864	19.8901	20.4342	20.3815	20.1762	20.1371	20.1201	20.453	20.321	20.5289	20.5915	20.4164	20.6938	20.5374
NSADDEELTNDSLTLS(UniMod:21)QSK	S294	O94880	PHF14	19.0147	18.746	19.1477	19.3875	19.0652	18.9617	19.3768	19.2082	19.2263	19.2059	19.1292	19.2308	19.524	19.4058	19.2831	19.3641	19.5489	19.4493	17.9478	19.2152	18.6779	18.4924	19.4195	18.6888	18.9327	18.63	18.7252
NSADDEELTNDSLTLSQSKSNEDS(UniMod:21)LILEKS(UniMod:21)QNWSSQK	S302;S308	O94880	PHF14	21.4709	20.7317	21.4238	21.7595	21.3633	21.5187	21.6345	21.3471	21.535	20.4763	20.7731	21.1116	20.7657	21.0692	20.946	21.2345	21.2107	21.2019	20.1826	21.0102	20.8295	20.2413	20.7163	20.9234	20.595	20.6849	20.6674
QLS(UniMod:21)PEAQAR	S530	O94880	PHF14	20.39	20.4653	20.7263	20.5977	20.6574	20.3539	20.3677	20.5287	20.5697	20.1809	20.0915	20.2779	20.4939	20.13	20.2394	20.2975	20.4328	20.2723	19.7514	19.7677	19.9847	20.0271	19.62	19.882	19.7723	19.7834	19.7041
S(UniMod:21)FVPEEEKHEER	S835	O94880	PHF14	20.5956	20.5086	20.2284	21.8578	21.882	21.9217	22.0769	21.6092	20.4941	21.303	21.4567	21.3492	21.6387	20.8917	21.755	21.7609	21.7932	21.6633	20.1651	19.9335	20.0295	20.1716	20.1565	20.2513	20.0604	20.2209	20.4971
S(UniMod:21)NEDSLILEK	S298	O94880	PHF14	19.7129	19.1559	18.4569	18.5287	19.0035	19.2914	18.6129	19.0111	18.6468	20.2553	20.4406	20.3556	20.3011	19.8484	20.4158	20.4356	20.3166	20.5462	19.1297	19.2088	19.5731	19.1536	18.6955	18.9709	18.5829	18.8394	18.46
SNEDS(UniMod:21)LILEK	S302	O94880	PHF14	21.7867	21.1973	21.3831	21.7405	21.7797	21.7758	21.7382	21.6605	21.3594	21.8941	21.6496	21.9527	21.8177	21.2682	21.8652	21.8073	21.8969	21.9268	21.5754	21.2267	21.7241	21.4564	21.4498	21.4962	21.6524	21.6628	21.5682
VKEEQLKNS(UniMod:21)AEEEVLSSEK	S84	O94880	PHF14	22.9534	22.7279	23.2613	22.8538	22.6426	22.4319	22.911	22.7761	22.7854	22.4329	22.3457	22.6751	22.4653	22.3225	22.8216	22.4846	22.6402	22.5682	17.4062	16.6626	17.3052	17.34	17.4074	17.7051	17.0214	17.3497	16.7531
VLSRNS(UniMod:21)ADDEELTNDSLTLSQSK	S280	O94880	PHF14	20.8545	20.7059	20.9106	20.6271	20.6783	20.3685	20.4029	20.7202	20.8019	20.0347	19.9402	20.2945	19.992	20.421	20.3683	20.2774	20.1177	20.1956	19.9458	19.7384	20.4231	19.363	19.4186	19.4664	19.7922	19.6324	19.7041
KPLFFDGS(UniMod:21)PEKPPEDDSDSLTTSPSSSSLDTWGAGR	S320	O94885	SASH1	19.6856	19.7175	20.5456	19.8846	20.8992	19.5772	19.5968	19.8486	19.6629	19.6727	19.5668	19.0744	19.8998	19.2522	19.6998	19.8088	19.7418	19.6606	17.614	19.2195	18.7832	18.524	19.6662	18.6489	18.5944	18.6108	18.609
RVS(UniMod:21)QDLEVEKPDASPTSLQLR	S90	O94885	SASH1	20.6558	20.7556	20.9081	21.8097	21.2884	21.6378	21.3787	21.9233	21.9265	19.8974	20.0645	20.3193	20.7057	20.9361	20.692	21.0491	21.1596	20.8394	20.1908	20.4739	19.6438	20.7563	20.3518	20.2135	19.9537	19.7362	19.6494
SHS(UniMod:21)LDDLQVEPGAEQDVPTEVTEPPPQIVPEVPQK	S839	O94885	SASH1	22.4857	21.6429	21.5759	22.4735	22.6537	22.5018	21.9312	22.614	22.2498	22.1732	22.4744	22.6832	22.562	22.3477	22.519	22.4225	22.1076	22.2844	23.1086	23.0477	23.2805	23.08	23.1826	23.2353	22.978	23.1026	22.9836
TC(UniMod:4)S(UniMod:21)FGGFDLTNR	S407	O94885	SASH1	19.4386	19.5066	19.3676	19.4307	19.6099	19.3619	19.7856	19.1789	19.3367	18.8583	18.0312	18.5604	18.4571	18.738	18.6411	18.3859	18.7319	18.3134	19.2882	19.6207	19.1454	19.7253	20.0565	19.3328	19.2566	19.3962	19.3644
ALTADLPKQS(UniMod:21)ISFPEGLR	S387	O94887	FARP2	18.8016	19.1025	19.1003	19.7938	19.742	19.3936	19.6605	19.9191	19.9906	19.7268	18.3634	18.5174	18.7458	19.7766	19.0061	18.5235	18.9505	18.6505	18.5502	18.883	18.3599	19.154	18.7239	19.3309	18.8007	18.4585	18.3512
DSSSS(UniMod:21)LTDPQVSYVK	S428	O94887	FARP2	20.4302	20.4432	20.3149	20.8282	20.87	20.1325	20.6251	20.4636	19.8836	20.616	20.905	20.338	20.311	20.5067	20.2353	20.5423	20.6462	20.3287	21.6232	21.4629	21.7411	21.7611	22.1282	21.4308	21.6061	21.5801	21.3985
AS(UniMod:21)LQETHFDSTQTK	S297	O94888	UBXN7	21.23	19.0003	20.3049	20.9228	21.5158	21.3101	21.1258	20.9421	20.6156	22.1549	22.0379	22.078	22.1495	22.9446	22.4735	22.2285	22.1743	22.2314	20.6018	20.817	20.4219	20.0501	20.7669	20.7532	20.5208	20.4503	20.7175
ASLQETHFDST(UniMod:21)QTK	T306	O94888	UBXN7	20.4877	20.1349	20.0785	19.0957	20.427	20.2549	20.1719	19.3978	19.2319	21.2256	21.1473	21.1269	21.2361	19.6105	21.3207	20.9964	21.0136	21.1552	19.5924	18.7603	19.7968	17.621	18.7658	18.4679	18.5757	19.0487	19.2903
SES(UniMod:21)LIDASEDS(UniMod:21)QLEAAIR	S280;S288	O94888	UBXN7	18.914	18.0507	21.9421	20.2787	20.1485	20.1882	20.3575	21.5144	19.8929	21.4988	22.6293	21.6476	20.7729	21.7132	22.1961	21.3055	21.3297	21.0827	20.3829	19.7429	20.5879	20.1306	20.2019	19.8785	19.1719	19.9203	19.9975
SESLIDASEDS(UniMod:21)QLEAAIR	S288	O94888	UBXN7	23.4007	22.4456	23.1737	23.6715	23.5559	23.4509	23.2624	23.7045	23.6644	23.4585	23.5028	23.4272	23.1988	23.1159	23.1387	23.1741	23.2801	23.0815	24.8528	24.6208	25.404	24.9299	24.7452	25.0315	24.8924	24.9242	24.9909
TDPGTATNHQGLPAVDS(UniMod:21)EILEM(UniMod:35)PPEK	S389	O94888	UBXN7	20.0682	19.7126	19.8133	19.8626	20.1293	19.8892	19.8591	19.8489	19.8567	20.436	20.4668	20.3283	20.6035	20.2703	20.6099	20.4859	20.5911	20.3679	20.1401	20.0272	20.2085	20.0418	20.1552	19.7174	19.9018	20.2207	20.1175
IGS(UniMod:21)TIFGER	S244	O94903	PLPBP	20.2247	20.0285	20.4085	19.347	19.6928	19.4931	20.2332	19.9792	18.9981	19.9822	19.5657	20.1378	20.0395	20.0672	20.3169	20.1344	20.1848	20.3406	17.5748	19.7709	20.0115	19.6409	19.7475	19.6422	19.3995	19.5798	17.6457
GYLT(UniMod:21)DLNSM(UniMod:35)IPTHGGDINDIKK	T275	O94906	PRPF6	19.4493	19.1315	19.515	19.3821	19.9121	19.0544	19.4035	19.7335	19.6677	20.0218	20.0161	20.2465	20.436	20.4245	20.2136	20.312	20.4116	20.5306	19.5692	19.9196	19.6497	18.9814	19.0639	18.6454	19.296	18.5869	19.2015
GYLT(UniMod:21)DLNSMIPTHGGDINDIKK	T275	O94906	PRPF6	19.5718	19.4519	20.0002	19.5795	20.0263	19.1173	19.3059	19.6012	20.2735	18.9963	18.7924	19.2305	19.5727	19.0042	19.3055	19.2304	19.4571	19.0346	19.7196	19.5142	19.5309	19.399	19.2858	19.5257	19.5701	19.6252	19.4559
LSQVSDSVSGQT(UniMod:21)VVDPK	T266	O94906	PRPF6	21.2357	21.1301	22.4259	21.4568	20.7541	20.6376	21.4498	21.2151	21.5088	20.4135	20.5765	20.6626	21.5992	20.3817	20.2271	21.0643	20.7612	20.8526	21.2582	21.0511	21.5324	21.3988	21.6316	21.4438	21.6205	21.7831	21.6577
IDT(UniMod:21)PPAC(UniMod:4)TEESIATPSEIK	T1530	O94913	PCF11	20.7285	19.4947	19.7526	20.2491	20.4023	20.5678	21.2653	20.3137	19.8586	21.1289	21.1343	21.1463	20.8205	20.7335	20.9018	20.7538	21.0353	19.595	21.6927	22.1521	21.8071	22.6439	22.5882	22.1653	22.2424	22.165	22.4031
MIFEGPNKLS(UniMod:21)PR	S777	O94913	PCF11	20.7751	21.1269	20.711	20.9296	20.9699	21.2652	20.7775	20.8089	20.613	20.0614	20.1388	20.1674	18.9083	17.1383	20.1135	19.7189	18.9802	19.3638	21.0928	21.1749	21.0042	21.0752	21.1735	21.2531	20.2083	21.19	21.3322
SMS(UniMod:21)PTSTPK	S511	O94913	PCF11	22.4295	22.2871	22.3506	22.1819	22.263	22.2501	21.9447	22.2715	22.0761	20.9687	20.8621	20.9945	20.8059	20.259	21.4832	20.9871	20.9734	20.5273	20.4274	20.3525	20.135	20.641	20.0232	20.1181	20.1729	20.4844	20.0839
SPIIHS(UniMod:21)PK	S494	O94913	PCF11	21.9896	21.854	22.0734	22.0042	21.597	21.5746	21.9477	21.8395	21.4707	22.1263	21.8563	21.906	22.1317	21.5256	22.2216	22.0896	22.0448	22.2583	20.4096	20.1597	20.494	20.6459	21.2235	20.5501	20.7225	20.5146	20.5082
LQLLSPQVDINS(UniMod:21)PINAK	S844	O94915	FRYL	17.5263	17.2805	17.6085	17.7057	17.7249	17.4014	17.8258	17.1584	17.7652	17.3365	19.7941	17.5301	17.3869	17.2727	17.6372	17.2262	17.0602	17.4524	17.0399	17.4876	16.2732	15.6852	16.5669	16.7445	16.6029	16.9452	16.6729
RRS(UniMod:21)NTLDIMDGR	S1957	O94915	FRYL	20.6549	21.0543	20.6726	22.3421	21.756	22.1662	22.1781	21.6931	21.5371	18.571	18.6383	19.1039	19.6822	18.7707	20.2585	19.8518	19.9314	19.2565	18.53	18.5848	18.6422	18.7603	18.7995	18.7845	18.674	18.275	18.6485
TRS(UniMod:21)LSSLR	S1978	O94915	FRYL	21.2308	21.2701	21.4196	20.4939	20.8601	21.0541	20.3214	20.7054	21.3795	20.6951	20.8625	20.8248	20.4549	20.3582	21.0816	20.9997	20.6396	20.8526	19.7985	19.9695	19.9916	20.4212	20.3299	20.2321	20.4627	19.983	20.5533
TYGGDTGS(UniMod:21)PEISFTK	S2272	O94915	FRYL	20.7938	20.909	20.7683	20.9193	20.7174	20.6115	20.7007	20.7049	20.5616	20.7792	20.5977	20.7709	20.7845	20.288	20.8437	20.7826	20.8844	20.9164	20.0567	20.0918	19.8586	20.2083	20.1703	20.1442	20.2388	20.0914	20.1783
TQS(UniMod:21)TFDPFEK	S78	O94921	CDK14	19.4771	19.3725	18.7268	18.5782	19.1781	19.1668	18.7587	19.4273	18.8883	19.0782	18.9773	19.303	19.2692	18.7619	18.8133	18.968	19.1167	19.2164	19.761	18.8007	19.9495	19.7011	18.6621	18.7394	19.3986	19.4949	18.809
EPVS(UniMod:21)PM(UniMod:35)ELTGPEDGAASSGAGR	S566	O94953	KDM4B	19.8198	19.4507	19.2006	19.9006	19.7621	20.1218	20.0986	19.7088	19.5175	18.7776	19.5312	20.0217	19.8738	19.3316	19.1424	19.9427	19.6551	19.592	19.9659	20.0906	20.1304	20.2953	20.2207	20.3029	20.2409	20.2805	20.1333
APS(UniMod:21)PTSSAGEEGTK	S1303	O94964	SOGA1	20.1679	19.3198	19.2626	19.8258	19.5866	19.9518	20.0395	19.528	19.3919	19.8892	19.4182	19.5091	19.6788	19.814	19.1334	19.7006	19.6404	19.197	20.8506	20.8098	20.9747	20.7762	20.2611	20.5074	20.5946	20.9379	20.8919
AQGEPVAGHES(UniMod:21)PK	S799	O94979	SEC31A	20.6807	19.8114	19.9013	20.2901	20.3727	20.4992	20.9241	20.2823	19.8843	21.7195	22.0389	21.7912	21.7183	21.8214	21.6312	21.8114	21.6041	21.5878	21.9071	22.1824	22.0798	22.2999	22.162	22.1014	22.2802	22.2514	22.3829
AQGEPVAGHES(UniMod:21)PKIPYEK	S799	O94979	SEC31A	26.4143	26.6034	26.4965	26.5745	26.2525	26.6891	26.5076	26.3736	26.0138	25.9617	25.9592	25.8745	25.7612	25.067	25.8484	25.7289	25.643	25.5623	26.8512	26.7027	26.6416	26.7155	26.9368	26.7827	26.7824	26.7809	26.9029
DSDQVAQS(UniMod:21)DGEESPAAEEQLLGEHIKEEK	S527	O94979	SEC31A	16.7887	20.581	20.3204	20.3638	20.7903	20.703	21.1631	20.5618	20.7685	20.3383	20.1612	19.2854	19.053	20.3817	20.4864	19.6807	20.4251	20.3788	21.2894	20.8648	20.9175	21.5042	20.9359	20.9937	21.0015	20.1588	20.6723
EQTLS(UniMod:21)PTITSGLHNIAR	S1163	O94979	SEC31A	22.1131	22.0002	21.8449	22.1218	22.2379	22.1042	22.4236	21.9519	21.916	22.5633	22.5102	22.7109	22.6077	22.2755	22.6131	22.7172	22.6695	22.6897	22.0164	21.8783	22.0689	21.8164	21.9594	21.9833	22.098	22.1256	22.0403
LREQTLS(UniMod:21)PTITSGLHNIAR	S1163	O94979	SEC31A	22.5808	22.3187	22.6777	22.6041	22.8036	22.6194	22.1433	22.8417	19.9703	21.6744	21.4447	21.7438	21.214	21.6468	21.3736	21.2293	21.4579	21.7084	22.2208	21.6335	21.741	21.6344	21.8765	22.193	21.6957	21.9054	21.9416
NVS(UniMod:21)PEFVPC(UniMod:4)EGEGGFGLHK	S1461	O94986	CEP152	20.0436	20.1237	19.5125	20.0714	20.1678	20.2552	20.3393	19.568	19.6323	18.7438	18.613	19.1732	19.496	18.8375	18.9734	18.5824	19.0861	19.0418	20.3953	20.6981	20.362	20.7307	21.082	20.4546	20.304	20.5511	20.7483
RPT(UniMod:21)VSSDLENIDTGVNSK	T8	O95067	CCNB2	19.4487	19.285	20.3245	19.8584	19.9218	19.6819	20.1769	19.4737	19.8917	19.0062	19.1297	20.2628	19.8415	19.685	19.6998	19.8088	19.9004	20.5366	17.614	19.2195	18.3407	18.524	18.3897	17.7645	18.3872	18.3722	18.5578
EGEEQPVLPEETESSKPGPS(UniMod:21)AHDLAAQLK	S2140	O95071	UBR5	20.075	20.063	20.5104	20.1386	19.9527	19.6804	19.8778	20.545	20.2028	19.6874	19.7295	19.8876	20.0141	19.8975	19.643	19.7945	20.083	20.0669	19.8618	19.2195	19.7172	19.083	19.3678	19.5638	18.8973	19.3673	19.5377
KTAS(UniMod:21)PEDSDMPDHDLEPPR	S1308	O95071	UBR5	22.097	22.1505	21.8953	22.7012	21.9005	21.832	21.6574	20.7054	21.7895	20.831	20.8244	20.8897	20.1821	21.0634	21.35	20.721	20.8467	20.2801	21.7861	21.2187	20.7687	20.6231	20.8255	20.9323	21.1746	20.9849	21.0558
RSDS(UniMod:21)M(UniMod:35)TFLGC(UniMod:4)IPPNPFEVPLAEAIPLADQPHLLQPNAR	S2028	O95071	UBR5	20.0501	20.1643	19.9918	20.7932	20.7303	20.497	19.9324	20.4993	20.4129	20.3717	19.5509	19.9069	19.4553	18.2981	19.4878	19.4766	19.3468	19.5936	19.5205	19.2302	19.6629	19.3435	19.4186	19.2744	19.8138	19.5089	19.524
TAS(UniMod:21)PEDSDM(UniMod:35)PDHDLEPPR	S1308	O95071	UBR5	19.4037	20.2123	19.1139	18.9937	19.6639	19.4931	19.8273	19.9792	20.2394	21.2346	21.0753	21.2483	21.0602	21.1406	21.2333	21.1813	20.7758	21.0734	20.2273	19.4383	19.4714	18.6614	19.2983	18.493	19.1446	19.3018	19.3812
IEIIQPLLDMAAGTSNAAPVAENVTNNEGS(UniMod:21)PPPPVK	S154	O95104	SCAF4	22.1625	22.3057	22.394	22.5397	22.7652	22.7216	21.5604	22.0464	22.5114	22.045	21.5931	22.1253	21.7642	20.9233	21.8195	22.2904	22.6965	22.3395	22.758	22.7915	23.385	22.4402	22.1471	22.8642	22.6325	22.4462	22.6151
KPENEVAQNGGAETSHTEPVS(UniMod:21)PIPK	S656	O95104	SCAF4	23.5062	22.0728	21.9206	23.5034	23.5433	23.6166	23.5247	22.0983	21.5767	23.685	23.6945	22.9013	22.7302	22.9992	22.5264	22.7616	23.6008	22.5662	22.8033	22.7599	23.6896	23.1291	23.162	23.2111	23.2446	22.9751	23.2142
GSSHS(UniMod:21)PDHPGC(UniMod:4)LMEN	S350	O95149	SNUPN	21.1943	21.1434	21.1537	21.0786	21.0498	20.9724	21.0373	20.5334	20.858	20.404	20.6021	20.7	20.7424	20.3941	20.8032	20.537	20.7753	20.949	19.2138	20.0081	19.4996	19.1611	19.2958	19.0064	18.9025	19.1301	18.8514
NNESQWKDS(UniMod:21)PLATR	S803	O95155	UBE4B	21.5949	22.4254	21.3579	22.1504	21.6812	22.3306	22.0003	22.1573	21.7593	21.3355	21.3772	20.9918	21.0612	20.785	21.6084	18.0011	21.2353	21.2352	22.2274	22.1038	22.0767	22.2392	22.013	22.5401	22.0732	22.2071	22.4719
SM(UniMod:35)S(UniMod:21)QVDVDSGIENM(UniMod:35)EVDENDRR	S118	O95155	UBE4B	19.0037	18.8158	18.8959	19.2437	19.2197	19.1246	19.0983	19.6136	19.4166	20.0741	19.942	20.1684	20.2795	20.5697	20.1177	20.3028	20.2035	20.4472	17.347	18.7572	18.5086	18.524	18.4463	18.3014	18.5337	18.9641	18.7452
SMSQVDVDS(UniMod:21)GIENMEVDENDRR	S124	O95155	UBE4B	17.1507	18.6052	18.2915	17.3089	18.4445	17.4396	18.6129	17.429	16.9384	18.1969	17.7351	17.6104	18.1186	18.3027	17.4203	17.312	17.2978	17.6707	18.5086	18.6381	18.6727	18.7868	18.5916	18.7336	18.1435	18.3827	18.279
LGAVGGS(UniMod:21)GFK	S471	O95163	ELP1	20.3739	20.2234	20.3046	20.5016	20.4296	20.7405	20.1433	20.541	20.2749	19.4817	19.307	19.3978	19.0351	18.7738	19.601	19.1191	19.254	19.2135	20.0211	20.1781	20.0616	20.0956	20.2052	20.071	20.1637	20.0975	20.1882
GAPES(UniMod:21)GEEGLAPDSEVGR	S292	O95201	ZNF205	21.0962	20.8749	20.9187	21.1503	21.26	21.0977	21.1539	21.0218	21.2036	20.9129	21.0501	20.9367	20.9485	21.6068	20.8669	20.9772	20.9674	20.696	21.0339	20.8672	21.134	20.9703	21.0949	21.0007	21.1677	21.4029	21.1867
GSS(UniMod:21)QPNLSTSHSEQEYGK	S173	O95208	EPN2	23.4806	24.113	24.0886	23.5621	23.7071	23.9377	23.505	23.7426	23.4976	23.3731	23.1846	23.751	23.5413	23.2023	23.2977	23.3938	23.5828	23.8684	22.3881	22.7283	22.4374	22.6319	22.3369	22.5708	22.3842	22.4306	22.4932
HSS(UniMod:21)WGDVGVGGSLK	S211	O95210	STBD1	20.4803	20.8256	20.7869	21.4364	21.4837	21.4425	21.7634	21.6395	21.5102	21.2555	20.7769	21.1537	21.5719	20.7276	21.8094	21.5722	21.6234	21.8534	20.6018	20.817	20.8295	20.5525	20.7274	20.7633	20.9515	20.7563	20.8702
YNLDAS(UniMod:21)EEEDSNK	S188	O95218	ZRANB2	22.7923	19.4945	20.0546	22.2603	22.9029	23.1814	21.6633	22.7916	21.6464	23.708	24.3377	23.8758	24.0309	23.079	24.1225	23.4551	23.1875	22.6068	24.7595	24.5357	24.7437	24.504	23.9445	24.2726	24.1839	23.7564	24.0745
YNLDAS(UniMod:21)EEEDSNKK	S188	O95218	ZRANB2	24.0199	23.6903	23.5248	23.7566	24.0372	24.0069	23.4011	23.8743	23.5103	24.3498	24.0446	24.271	24.1575	23.4404	24.2672	24.0758	23.974	23.9477	23.5536	23.3999	23.7441	23.6121	23.3898	23.3341	23.7719	23.4691	23.7367
ESDTKNEVNGTSEDIKSEGDTQS(UniMod:21)N	S431	O95232	LUC7L3	20.1009	20.332	20.3059	20.2169	20.5762	20.3054	19.5561	20.7674	20.7287	19.9868	19.8659	18.1452	18.1914	20.0465	18.2473	20.0768	20.1916	19.7877	19.3679	19.1975	19.0929	19.3008	19.2953	19.2724	19.0665	19.1025	19.2489
NEVNGTSEDIKS(UniMod:21)EGDTQSN	S425	O95232	LUC7L3	21.5911	20.4884	20.6729	21.389	21.5486	21.4537	21.4867	21.5752	21.0275	22.1177	22.2197	22.3001	22.591	22.3343	22.5373	22.2678	22.1611	22.2934	20.829	20.7954	21.2015	20.8812	21.0207	21.0657	20.6028	21.3286	21.3234
NEVNGTSEDIKSEGDTQS(UniMod:21)N	S431	O95232	LUC7L3	21.1397	20.1771	20.3006	20.9808	21.2369	21.0084	21.0149	21.2704	20.6037	20.6478	21.1232	21.0146	20.9953	20.8672	21.0763	20.7969	20.6969	20.8573	21.0246	21.1714	21.0883	20.8362	21.0949	21.3833	21.1425	21.1829	21.4174
EHSLQVS(UniMod:21)PSLEK	S532	O95235	KIF20A	19.5964	18.1859	19.3911	19.5969	19.4718	19.648	19.3244	19.461	19.471	19.6308	19.9546	19.778	19.8536	19.5098	19.8704	19.7655	18.7693	20.0577	20.7468	20.0124	20.5948	20.7583	20.3189	20.9243	20.8779	20.9718	20.946
ALASNTSFFSGC(UniMod:4)S(UniMod:21)PIEEEAH	S1225	O95239	KIF4A	17.9823	19.1412	17.415	18.1821	18.1928	18.2106	18.6849	17.4945	17.4414	18.9698	18.3408	18.3396	18.4615	17.8808	18.1794	17.8421	17.8789	18.4503	18.6761	19.1122	18.3725	19.102	19.4429	18.6876	18.5257	18.5437	18.7715
FLEQS(UniMod:21)MDIEDLK	S1038	O95239	KIF4A	18.9845	19.1022	18.7406	19.0864	18.831	18.451	18.4204	18.8131	18.8034	18.1969	19.2053	18.2696	18.71	19.2144	18.0211	18.6555	18.4264	18.4387	19.8358	19.9714	19.8064	19.6932	19.3217	19.4794	18.992	19.1946	19.4407
GQVSESEDS(UniMod:21)ITK	S815	O95239	KIF4A	20.3708	19.7717	19.3359	19.6379	19.934	20.1719	19.9738	19.8647	19.7809	20.4844	20.4594	20.3704	20.4634	20.0883	20.3541	20.2786	20.3015	20.3404	20.64	20.6882	20.5564	21.0578	20.6519	20.083	20.5096	20.6593	20.5462
LTLLQVAS(UniMod:21)R	S1001	O95239	KIF4A	16.1489	16.8852	17.0749	16.8864	17.224	18.5528	18.5777	17.0401	16.8996	17.0555	16.8467	17.456	17.4865	16.577	17.5859	17.2758	17.5928	17.2471	18.7247	18.3626	18.4064	18.2173	18.2266	18.3589	18.7974	18.4665	18.5847
RTFS(UniMod:21)LTEVR	S801	O95239	KIF4A	18.1676	18.5218	18.5957	19.3053	19.0725	19.3126	19.2389	19.1255	18.9278	18.9095	19.0645	18.9613	19.1188	18.8585	18.9231	19.0665	19.1205	18.906	16.8175	18.9814	16.8439	17.46	18.6172	17.9332	18.0166	16.8911	18.0086
TFS(UniMod:21)LTEVR	S801	O95239	KIF4A	21.7598	20.7453	21.1643	20.2547	20.3817	20.0866	20.603	21.1511	20.6456	20.5855	20.6433	20.8453	22.4828	20.2957	20.8141	21.4031	22.5873	22.5706	20.6815	20.4297	20.3322	21.1464	20.4716	20.1867	20.3257	20.5119	19.9323
AQNAPS(UniMod:21)PGQSQADSSSLEQEK	S1229	O95248	SBF1	17.5735	17.6475	19.8893	17.6141	17.8409	19.4141	17.6712	17.718	17.1834	17.6344	18.0428	17.8213	18.0037	19.311	17.4808	17.9589	17.7032	17.6763	18.8503	18.4859	18.6901	18.56	18.801	18.5371	19.0353	18.7335	18.9369
DY(UniMod:21)QRLGLGT(UniMod:21)LSSSLSR	Y1131;T1138	O95248	SBF1	22.8944	22.9059	22.8471	22.7894	23.1677	23.22	22.9318	21.9656	21.8559	22.5372	22.2676	22.3616	22.613	21.6953	22.3556	22.3568	22.2886	22.4741	22.3424	23.696	23.9402	24.0473	21.4227	21.5705	23.0042	23.8725	23.0617
MT(UniMod:21)MSSLVER	T1118	O95248	SBF1	19.5024	20.1447	18.677	19.6007	19.6669	19.4872	19.7501	20.0779	18.8774	20.1049	19.7688	18.8985	19.1349	19.7637	19.7739	19.9186	19.6451	19.376	21.8195	21.5545	21.9099	21.9082	21.7656	21.8812	21.5623	21.9844	21.338
MTMSS(UniMod:21)LVER	S1121	O95248	SBF1	19.2301	19.702	18.9752	20.2199	20.1601	19.2155	19.3106	18.8028	18.7938	18.2036	18.6721	18.8293	18.71	18.8524	18.6412	18.8737	18.8905	18.8911	19.1895	18.868	19.349	18.6026	18.6481	18.6792	19.0302	19.1993	18.9254
LSQSS(UniMod:21)QDSSPVR	S53	O95251	KAT7	20.9703	20.779	20.9372	20.7429	20.9843	20.8308	20.8717	20.8444	21.0602	20.4156	21.0488	21.1151	21.042	20.7577	21.0718	21.0656	21.0784	21.2343	19.0182	20.1065	19.6585	20.8335	20.0091	20.4465	20.1607	19.9155	20.1655
LSQSSQDSS(UniMod:21)PVR	S57	O95251	KAT7	22.4477	22.3544	22.2785	22.3598	22.0501	22.1684	22.3671	22.2777	22.2989	21.8337	21.4267	21.5891	21.8548	21.6435	21.5111	21.8457	21.7865	22.0895	22.9537	23.1416	23.3221	23.1568	22.7338	22.9624	22.9383	23.1511	23.1603
NLQS(UniMod:21)FGTEEPAYSTR	S64	O95251	KAT7	19.8613	19.9314	19.9165	20.0392	19.813	19.9744	20.0571	19.7144	19.8001	19.4804	20.4128	19.9393	19.7241	19.6932	19.8354	19.692	19.8797	19.5493	20.012	19.5153	19.8553	19.3778	19.8378	19.9849	19.6391	19.6635	18.8539
NTADHDES(UniMod:21)PPR	S124	O95251	KAT7	20.9487	19.9394	19.9342	20.4673	20.4501	20.6921	20.8078	20.0934	19.6719	21.4149	21.5423	21.5975	21.5725	21.1042	21.7118	21.4625	21.3254	21.3714	20.3003	20.1025	19.61	19.6288	19.5125	19.4816	19.8077	20.0248	19.4948
NTADHDES(UniMod:21)PPRTPTGNAPSSESDIDISSPNVSHDESIAK	S124	O95251	KAT7	22.9956	22.7253	22.9897	22.7668	22.4766	22.4485	22.5163	23.0357	22.7636	22.3772	22.3068	22.6301	22.4364	22.5183	22.7225	22.4728	22.6062	22.7501	20.1785	20.3667	20.3299	20.3431	20.5887	20.6278	20.6461	20.4686	20.5297
SQQQPTPVT(UniMod:21)PK	T88	O95251	KAT7	23.3419	23.5813	23.5156	23.275	23.2544	23.4477	23.4485	23.6604	23.4008	23.3104	23.4058	23.2548	23.3066	23.0738	23.2149	23.3519	23.3253	23.258	23.3168	23.1506	23.1485	23.0636	23.2995	23.2137	23.4227	23.4526	23.5492
SSGSETEQVVDFS(UniMod:21)DRETK	S111	O95251	KAT7	17.4959	18.7959	17.083	17.6972	17.3026	17.7959	17.7667	17.678	17.2722	17.1432	17.7681	17.6473	17.7874	18.9867	17.7405	17.8619	17.4471	17.6981	18.4503	18.4496	18.5894	17.9775	18.0264	18.0146	18.1052	18.244	17.9718
VGS(UniMod:21)PERPLSDLGLISYR	S506	O95251	KAT7	18.2275	18.4662	18.0696	18.4437	17.8461	18.0449	18.3446	17.8529	18.114	18.4143	18.1829	18.1645	18.1688	17.5605	17.9039	17.7102	17.9179	18.1978	19.3679	19.4135	19.0202	19.2858	19.408	19.1551	19.2656	19.1839	18.9226
EEPQELLQS(UniMod:21)QDFVGEK	S169	O95260	ATE1	18.9511	18.5677	18.7097	18.6646	18.7395	18.4603	18.6256	18.6727	18.5851	19.1533	18.5586	18.8782	18.7806	18.5271	19.073	18.9639	18.5417	18.6644	17.4986	18.1535	17.7185	18.1222	18.1884	18.061	17.533	18.1555	18.0053
KEEPQELLQS(UniMod:21)QDFVGEK	S169	O95260	ATE1	24.3353	24.1163	24.3668	24.2216	24.4109	24.3266	24.4631	24.2198	24.1971	23.4786	23.5531	23.9946	23.7583	23.9581	23.8819	23.952	24.0249	23.9552	19.5199	19.5434	19.7666	20.7928	20.6917	19.4997	19.7105	19.6044	20.7434
TLSDDIKES(UniMod:21)LESEGK	S150	O95260	ATE1	19.5246	19.0694	19.4538	19.2956	19.1429	19.0407	18.7926	19.2992	19.2499	19.4686	19.3476	19.2551	19.4853	18.9734	19.3235	19.4136	19.515	19.7038	18.0373	19.2152	18.6779	18.4979	19.1662	18.6257	18.5337	18.8649	18.5578
S(UniMod:21)LSSS(UniMod:21)LDDTEVK	S156;S160	O95292	VAPB	19.306	20.63	18.7769	19.0335	20.5558	19.7506	18.7597	18.9548	18.4636	20.1958	19.1821	19.661	19.6293	18.8415	19.7549	19.509	19.3437	19.9033	19.0709	18.4016	19.1085	18.1222	18.7806	18.6888	18.5944	18.9641	18.7552
S(UniMod:21)LSSS(UniMod:21)LDDTEVKK	S156;S160	O95292	VAPB	21.719	21.7264	21.6645	21.5303	21.2159	21.1666	21.643	21.5568	20.7718	20.8075	20.7143	20.9359	20.7856	21.1214	21.0113	20.744	20.7894	20.7784	20.2133	20.087	20.2147	20.0382	19.9332	20.0543	20.0312	20.2297	20.4102
S(UniMod:21)LSSSLDDTEVK	S156	O95292	VAPB	19.4288	19.2115	19.2172	19.3347	19.4012	19.2222	19.6155	19.1705	18.8956	19.5792	19.2612	19.5057	19.8553	19.8149	19.5854	19.7661	19.8317	20.2613	18.0605	18.5152	17.9808	17.8275	18.1506	17.8631	18.2181	18.415	17.5736
S(UniMod:21)LSSSLDDTEVKK	S156	O95292	VAPB	20.7303	20.8159	20.8067	20.5243	20.7512	20.4881	20.5498	20.7797	21.0455	20.1302	20.1084	20.5753	20.5315	20.4901	20.5476	20.5563	20.6627	20.3924	19.3623	19.5414	19.4268	19.4072	19.7818	19.4929	19.191	19.1544	19.2743
SLS(UniMod:21)SSLDDTEVK	S158	O95292	VAPB	19.7311	19.4495	19.6126	19.5489	19.6647	19.9659	19.8419	19.901	19.6122	20.234	19.5339	20.2093	20.2278	19.724	19.8982	20.3227	20.1819	20.4484	19.3067	19.3212	18.9351	19.3006	19.3492	19.3333	19.1389	19.2855	19.2015
SLSSS(UniMod:21)LDDTEVK	S160	O95292	VAPB	22.3051	21.9988	22.2416	22.0944	22.0807	22.077	22.2088	22.3309	22.4007	22.0855	22.0624	22.4727	22.4979	22.1178	22.4254	22.4654	22.6207	22.7904	20.5924	20.9123	19.4339	21.4893	21.6861	21.0657	21.2099	21.2018	19.9162
SLSSS(UniMod:21)LDDTEVKK	S160	O95292	VAPB	22.8427	22.5713	22.7942	23.7672	22.8161	22.8326	22.889	22.473	22.6794	21.9927	21.8478	22.0262	21.8707	21.8346	22.0337	21.9507	22.1519	21.9531	20.0655	20.1685	19.5527	20.3906	19.8805	19.9772	20.1203	20.1257	19.633
TVQSNS(UniMod:21)PISALAPTGK	S206	O95292	VAPB	21.2337	20.3868	21.342	21.0034	21.2132	21.0938	21.4795	21.0972	20.9945	21.5526	22.0103	21.2017	21.3866	20.7162	20.9853	21.119	21.2885	21.3243	22.3577	22.3698	22.4438	22.5276	22.6206	22.4369	22.4648	22.4054	22.3641
TVQSNSPIS(UniMod:21)ALAPTGK	S209	O95292	VAPB	21.6986	20.2333	21.4694	20.9457	21.4687	21.832	21.5439	20.7346	21.5703	21.4449	20.4174	21.3175	20.1518	21.2512	21.3147	21.549	21.135	21.3563	20.3366	21.2194	20.2861	20.6231	20.778	20.8988	21.1495	20.9695	20.9396
VEQVLS(UniMod:21)LEPQHELK	S9	O95292	VAPB	19.6267	19.6434	19.6609	19.7672	19.6469	19.7506	19.6811	19.6123	19.556	19.5021	19.3831	19.5484	19.5896	19.8547	19.7448	19.9371	19.8529	19.5982	19.1483	20.6222	19.5435	18.4979	19.8997	18.6888	18.5944	18.7971	19.2002
(UniMod:1)AGAGSAAVS(UniMod:21)GAGT(UniMod:21)PVAGPTGR	S10;T14	O95295	SNAPIN	19.4869	20.6384	20.7801	19.9367	19.2636	20.4291	18.5618	20.4062	20.4365	19.9085	19.8659	19.6774	20.1104	19.3761	19.5461	19.1438	19.4443	20.0312	19.6059	19.1975	19.9153	19.1944	19.3979	18.1543	19.2761	19.4768	19.3311
AM(UniMod:35)LDSGIYPPGS(UniMod:21)PGK	S133	O95295	SNAPIN	22.3599	22.4537	22.1223	22.342	22.2984	21.8848	22.5112	21.9404	22.2243	23.4478	23.1456	23.4018	23.05	23.043	23.3988	23.2949	23.0669	23.5161	21.7514	21.2635	21.7928	21.7105	21.6019	21.9078	21.9456	21.8393	22.0649
AMLDSGIYPPGS(UniMod:21)PGK	S133	O95295	SNAPIN	22.8082	23.0574	22.776	22.7254	22.8294	22.755	22.9011	22.5463	22.5805	21.2636	21.2622	21.6556	21.2899	20.6756	21.8875	21.4879	21.7138	21.3023	22.9133	22.6387	22.8884	22.3564	22.3926	22.9187	23.0465	23.0462	22.8718
KSPS(UniMod:21)DTEGLVK	S221	O95297	MPZL1	21.526	21.2	21.5932	21.3461	21.3849	21.2748	21.3984	21.3416	21.5641	21.3912	21.4397	21.5298	21.5211	22.6104	21.4335	21.5485	21.5623	21.6444	20.6018	21.0102	20.7763	20.5595	20.7669	20.7532	20.9515	21.1142	20.9189
SES(UniMod:21)VVYADIR	S260	O95297	MPZL1	21.9012	21.1964	21.4507	21.4227	21.5315	21.3639	22.1504	21.6142	21.4181	23.0248	22.5868	23.15	23.0722	22.5618	23.2709	23.0139	23.2399	23.29	21.0674	19.3651	19.931	20.8687	20.2931	20.6006	20.0584	19.9171	20.756
SESVVY(UniMod:21)ADIR	Y263	O95297	MPZL1	20.5021	20.2634	20.2561	21.0286	20.5813	21.0286	20.6659	21.2695	21.0832	21.8539	21.5572	21.7093	22.0454	21.8336	21.5513	21.9892	22.0722	21.8556	21.3708	21.2681	21.1664	21.3283	21.3657	21.3423	21.2159	21.2065	21.2541
LDNTPAS(UniMod:21)PPRS(UniMod:21)PAEPNDIPIAK	S2317;S2321	O95359	TACC2	21.9213	21.8936	21.7343	21.8391	21.552	22.0966	22.1499	21.6807	21.5853	21.875	22.1064	22.052	21.8096	21.5074	21.514	21.8326	21.9474	21.6869	21.9583	22.2813	21.9537	22.4073	22.3478	22.1202	22.1852	22.1287	22.2686
LDNTPAS(UniMod:21)PPRSPAEPNDIPIAK	S2317	O95359	TACC2	22.8336	22.8438	22.7116	22.9259	23.1346	22.8002	22.8657	22.7444	22.7173	22.6532	22.5852	22.6225	22.5912	21.9649	22.8129	22.339	22.5305	22.6994	22.5318	22.3976	22.3625	22.4185	22.4484	22.4691	22.6406	22.5599	22.5569
AGAAAGDS(UniMod:21)DEESRADDK	S337	O95365	ZBTB7A	19.5308	19.5434	17.5547	21.1303	19.0894	21.6484	21.5935	21.3398	17.8206	22.2791	21.8305	19.3712	22.0687	21.8754	19.9171	19.5722	21.9977	19.7071	21.9693	20.2981	20.2213	22.0316	19.7675	19.9559	21.9011	22.2835	21.9604
AGAAAGDSDEES(UniMod:21)RADDK	S341	O95365	ZBTB7A	21.4867	19.8076	20.1898	21.7238	21.2965	21.2448	21.5911	21.2554	21.3733	21.2514	21.4366	21.1989	20.789	21.4569	20.7019	21.3576	21.2345	21.3004	21.6283	21.208	20.9014	21.0487	21.1115	21.0695	21.2526	21.1142	21.2016
GGAPDPSPGATATPGAPAQPSS(UniMod:21)PDAR	S526	O95365	ZBTB7A	22.9334	22.8763	22.6456	22.6948	22.8783	22.9298	22.7827	23.1223	22.3078	23.0316	22.8893	23.1284	23.0261	22.3152	23.0346	22.975	23.087	23.0766	22.1005	21.8939	22.5476	22.4397	22.1736	22.4952	22.5463	22.2964	22.5194
HFKDEDEDEDVAS(UniMod:21)PDGLGR	S549	O95365	ZBTB7A	19.1576	18.6048	19.3431	19.9253	19.555	20.4375	15.9602	20.2471	18.7849	20.1872	21.3449	20.4131	20.0034	19.2493	20.7416	19.7005	18.1432	18.7849	22.7655	23.1052	23.1004	22.9312	22.5501	22.722	21.9413	21.6829	22.079
ENPDIVNQS(UniMod:21)QQAQAR	S353	O95376	ARIH2	20.9757	20.2244	20.6182	20.5963	20.9563	20.5545	20.7502	20.7564	20.5006	20.0634	19.993	20.2901	20.4662	20.4876	20.4005	20.5664	20.6691	20.6012	18.0853	19.2363	19.4545	17.2146	19.0774	18.493	18.8124	18.3817	19.1816
YKENPDIVNQS(UniMod:21)QQAQAR	S353	O95376	ARIH2	21.6918	21.9469	22.0029	21.6448	21.5796	21.4315	21.6121	21.8411	21.7484	21.1249	20.4609	20.9796	21.0868	20.9589	20.9114	21.2087	21.1344	21.283	20.6612	21.0067	20.8295	20.5525	20.6214	20.7633	21.0881	20.9373	20.8198
VPEEPAAEEPAS(UniMod:21)PEESSGLSLLHQESK	S984	O95382	MAP3K6	19.8701	19.9737	20.0489	19.7149	19.5162	19.0456	20.1226	19.1575	20.0906	20.4354	20.1626	20.3019	19.5033	19.3261	20.2266	19.2317	19.0839	18.8673	19.4833	19.9083	19.4379	19.4657	19.2592	19.5382	19.8192	19.2509	19.6579
LVEQANS(UniMod:21)PK	S215	O95391	SLU7	22.63	21.6467	21.4545	22.2082	22.5177	22.6755	22.5602	22.056	21.7426	23.2744	23.1043	23.0161	23.141	22.5352	23.0867	23.0414	22.9661	22.9678	23.4571	23.5435	23.5385	23.3206	23.2227	23.3186	23.5755	23.3335	23.4984
QTKSTIGVMVT(UniMod:21)ASHNPEEDNGVK	T62	O95394	PGM3	20.8125	20.9502	20.9902	20.8032	20.5783	20.8143	20.9389	21.2866	21.2551	20.9354	20.3425	20.4737	20.9263	21.0611	20.6214	20.2071	20.2897	20.666	20.7341	19.9231	20.678	20.6067	20.3295	21.0696	20.4401	20.8207	20.6942
STIGVMVTAS(UniMod:21)HNPEEDNGVK	S64	O95394	PGM3	24.4856	22.6171	24.8951	24.5336	24.4551	24.3431	24.5845	24.705	24.9146	23.3969	21.4441	23.5415	23.3494	23.2145	23.4594	23.4125	23.606	23.2071	23.2443	23.2785	23.2841	23.5905	22.3415	23.6656	23.9408	23.9691	23.8196
LVPVS(UniMod:21)PLPPK	S47	O95396	MOCS3	21.8123	22.5542	21.9592	22.3905	22.4634	22.5516	22.3711	22.2278	21.9513	22.0389	21.9588	21.5918	21.7202	21.0073	21.9371	21.7748	21.7317	21.6031	21.9825	21.8856	21.8179	22.3546	22.4652	22.4767	22.4854	22.6039	22.5876
GPGQPSS(UniMod:21)PQR	S195	O95400	CD2BP2	21.0393	21.1042	20.6038	20.6567	20.8834	20.9543	21.0179	20.737	21.0331	21.2936	20.2975	21.8605	21.0459	20.9382	21.2878	20.9614	21.6246	21.575	20.866	20.4439	20.642	20.7359	20.7695	20.9939	20.9435	20.5809	20.8958
KGPGQPSS(UniMod:21)PQRLDR	S195	O95400	CD2BP2	25.3437	25.7786	25.7585	20.3077	25.6078	22.7696	25.221	25.5183	25.6427	20.3046	21.4985	19.2568	22.6375	24.2742	24.5586	24.5089	19.1638	19.3855	24.8266	24.501	22.1095	20.2241	20.392	24.7593	24.6186	23.8719	23.7081
EPVRADS(UniMod:21)PVHM(UniMod:35)EQQSR	S447	O95402	MED26	19.7321	19.5397	19.2964	19.6412	20.0196	20.0128	19.9704	19.7773	19.7378	20.5996	20.3903	20.2088	20.2216	20.9812	20.2678	20.459	20.1025	20.1614	19.8408	19.9332	19.49	19.3778	19.8378	19.6562	19.5723	19.5943	19.3675
EPVRADS(UniMod:21)PVHMEQQSR	S447	O95402	MED26	23.7935	22.9017	22.1269	22.3109	21.3425	21.7144	22.2954	22.0728	21.884	23.3528	23.215	23.51	22.5405	20.8077	23.2899	23.2676	22.9638	23.9784	23.6793	22.9516	23.7235	23.3157	22.9548	23.6636	23.5267	23.8576	23.4787
QLHVLVPQS(UniMod:21)PPTDLPGLTR	S535	O95402	MED26	21.3305	21.2218	21.0624	20.8662	21.2848	20.7994	21.1423	21.1557	21.4816	21.3096	21.0862	21.3911	21.6207	20.7912	21.4071	21.2977	21.6611	21.4882	20.4012	20.1615	20.6039	20.2865	20.5315	20.72	20.5633	20.784	20.5107
DSSFTEVPRS(UniMod:21)PK	S245	O95425	SVIL	24.5813	24.6819	24.7204	24.5475	24.5552	24.4462	24.4627	24.529	24.0971	24.5251	24.5087	24.4991	24.4338	23.7063	24.4143	24.3616	24.4797	24.5074	24.7132	24.5256	24.3746	24.6275	24.6976	24.8194	24.8298	24.6792	24.7519
QAHDLS(UniMod:21)PAAESSSTFSFSGR	S221	O95425	SVIL	22.7689	22.6137	23.0339	22.8949	22.783	22.9411	22.7294	22.9223	23.1161	23.3121	23.4254	23.4854	22.316	22.4676	23.259	23.2991	23.3524	23.0937	21.8343	21.7409	21.7082	21.7693	21.9188	22.0787	22.0076	21.9635	22.0246
S(UniMod:21)FDEQNVPK	S707	O95425	SVIL	18.0996	21.1276	18.0288	21.572	18.3946	21.5767	20.8866	19.0707	18.4066	21.1993	18.8574	21.3748	18.6871	17.8759	18.3172	19.0553	18.8923	18.9087	22.6226	21.77	22.8694	22.3122	20.7711	21.8952	21.7959	22.1464	22.2247
SPSFGDPQLS(UniMod:21)PEAR	S270	O95425	SVIL	21.9692	21.3093	21.3617	21.866	21.7346	21.8043	21.9996	21.6662	21.36	22.6257	22.48	22.7004	22.8712	22.3504	22.6161	22.8395	22.8023	22.8695	21.2274	21.4268	21.6568	21.8584	21.4336	21.5219	21.5682	21.6214	21.5657
SPSFGDPQLS(UniMod:21)PEARPSTGKPK	S270	O95425	SVIL	20.4451	20.8264	20.7473	20.4808	20.3963	20.418	20.1003	20.3758	20.4985	19.7641	20.2721	19.6414	19.4373	19.4805	19.8407	19.3992	19.7419	19.2302	19.1283	19.1967	19.256	19.3135	19.4863	19.0336	19.1745	19.2435	18.99
TPTGEGLLDS(UniMod:21)PSK	S1120	O95425	SVIL	20.2704	20.062	20.3538	20.3164	20.1371	19.9881	20.163	20.1783	20.196	20.8217	20.6986	20.4837	20.3267	20.8814	20.248	20.527	20.4182	20.6256	20.1221	20.2898	20.0103	20.2183	20.1832	20.2244	20.1338	20.3541	19.9773
YGS(UniMod:21)FEEAEASYPILNR	S968	O95425	SVIL	21.3492	20.8436	20.6509	21.2147	21.4111	21.0745	20.9182	21.4267	21.067	21.2936	20.7802	22.02	21.5868	21.7407	21.6401	19.9706	22.0427	21.6599	19.7929	21.0369	21.1356	21.3206	21.2678	21.4118	21.4496	21.2992	22.2812
YQT(UniMod:21)QPVTLGEVEQVQSGK	T852	O95425	SVIL	20.8648	21.9423	21.5558	21.2985	21.2414	20.8056	22.3761	21.6303	21.4608	20.1491	20.1554	20.4559	20.7199	20.0778	20.54	20.3905	20.8708	20.4847	22.8862	22.2557	23.1183	22.4405	22.4318	22.5743	22.4717	22.4028	22.664
SSGNS(UniMod:21)PTPVSR	S179	O95429	BAG4	20.9244	20.6384	21.0531	20.6879	20.3817	19.5422	20.1808	20.0231	20.5816	19.3245	20.7056	20.2188	19.8863	19.9632	20.3212	19.8988	20.0757	20.0575	21.6795	22.0573	21.8864	21.9197	22.1789	21.7887	21.7651	21.6407	21.6708
ELS(UniMod:21)PAGSISK	S619	O95453	PARN	20.4266	23.2083	21.0308	23.4258	21.354	23.2295	21.6609	20.9488	21.1514	20.8322	22.9646	20.9654	21.2956	22.7565	20.5197	20.8281	21.18	21.0847	23.648	23.5105	22.0817	22.1585	22.2712	23.6797	23.9268	23.8792	23.5014
KELS(UniMod:21)PAGSISK	S619	O95453	PARN	19.4223	19.9469	19.8284	19.9714	19.7782	20.1495	20.193	19.9396	19.6981	19.0382	18.5449	19.0925	19.1904	20.0683	19.0235	19.3157	19.0264	18.7615	20.5638	20.4887	19.2894	20.2067	20.3411	20.1113	20.5042	20.0272	20.2013
NNS(UniMod:21)FTAPSTVGK	S557	O95453	PARN	22.1492	21.9404	22.2089	22.2897	22.2159	22.5093	22.5641	22.6829	22.8022	24.1197	23.4799	23.7629	23.8293	23.2769	23.9473	23.7921	23.8459	24.2249	20.923	21.0015	20.8426	21.5443	20.9456	20.9593	21.3694	21.1235	20.6733
NNS(UniMod:21)FTAPSTVGKR	S557	O95453	PARN	18.6045	20.3872	20.0783	19.4073	19.2266	19.2634	19.1885	19.6505	20.5151	19.1418	18.5331	17.5309	17.526	19.1185	19.1514	20.2099	19.4027	17.6243	16.492	18.5008	17.2501	14.9564	18.2698	17.7531	17.1838	17.5134	17.5694
SQANGAGALSYVS(UniMod:21)PNTSK	S163	O95453	PARN	20.4939	20.3675	20.4142	20.577	20.3475	20.4533	20.6194	20.1788	20.4183	20.6072	20.4536	20.182	20.1562	21.24	20.0641	20.1648	20.2232	20.2804	20.869	19.8307	20.6195	20.853	20.9904	21.0252	20.6633	20.9628	21.0964
DSRPLS(UniMod:21)PILHIVK	S1224	O95487	SEC24B	23.0672	22.7365	22.569	22.8222	22.9911	22.8986	23.3471	22.6393	22.2276	23.6812	23.4993	23.4434	23.3986	22.9009	23.6134	23.2115	23.5287	23.4627	22.2649	22.1599	21.911	22.5731	22.6	22.3455	22.6462	22.5469	22.5359
DSRPLS(UniMod:21)PILHIVKDESPAK	S1224	O95487	SEC24B	20.196	21.6904	21.6267	21.0662	21.0186	20.923	18.7551	21.0748	21.5606	19.7737	19.8763	20.0211	17.3215	19.2302	19.6299	17.3645	17.7779	19.1067	19.3226	19.2787	19.1656	18.732	18.7888	18.2066	18.0595	17.8565	18.262
GNS(UniMod:21)DGYIIPINK	S1430	O95490	ADGRL2	23.3309	23.2231	23.0499	23.4122	23.1005	23.2347	23.4643	23.1995	23.1158	22.1933	22.1186	22.1436	22.0358	21.5783	22.0946	22.0531	22.1066	22.2263	23.7697	23.7127	23.7447	23.7068	23.7818	23.8891	23.802	23.8804	23.8155
SLS(UniMod:21)ASPALGSTK	S48	O95544	NADK	19.9866	20.3401	19.9575	20.3062	19.9781	20.4463	20.4467	20.6465	20.5357	20.4179	20.0325	20.0793	20.178	19.376	19.7695	19.8981	20.063	19.8216	21.3473	21.1903	21.7003	20.907	20.9644	21.2179	21.9293	21.4189	21.5344
PETISEPKTY(UniMod:21)VDLTNEETTDSTTSK	Y84	O95551	TDP2	18.6233	18.672	20.3943	20.1985	19.4968	18.6228	20.0361	19.7527	19.4359	19.6686	19.632	17.8638	17.4974	18.784	19.6833	18.8235	18.1745	17.6525	18.1053	18.5583	18.3099	18.4979	17.9355	18.2035	18.0483	18.3529	18.2769
VLS(UniMod:21)GQDTEDR	S9	O95562	SFT2D2	20.0973	20.1918	20.4662	20.9696	20.2714	20.0315	20.2502	20.5013	20.529	19.8205	19.5461	20.3168	20.1072	20.0726	20.1311	20.1118	19.9276	20.7081	19.8842	19.4388	19.9951	19.363	18.4585	19.3751	19.6373	19.5192	19.5404
SMENAAPS(UniMod:21)QDTDSPLSAASSSR	S72	O95568	METTL18	18.6803	19.3295	19.1574	18.7531	19.6245	18.5744	18.8354	19.5798	19.2153	19.3448	20.693	19.4027	17.5795	19.4076	17.3095	19.1352	18.5167	19.2362	18.0373	18.2321	18.6779	18.2264	18.1884	18.54	18.9005	18.5699	18.5634
KPTHS(UniMod:21)QEPQGPEAM(UniMod:35)ER	S1489	O95602	POLR1A	21.8175	17.6377	21.3589	21.5324	21.5506	17.515	22.0529	21.5479	21.3919	22.5627	22.4124	22.6667	22.4957	22.513	22.4049	18.9534	22.6501	22.3599	21.3952	21.4475	20.6591	21.4487	21.5425	21.7318	21.0201	20.902	21.5657
KPTHS(UniMod:21)QEPQGPEAMER	S1489	O95602	POLR1A	22.8416	23.0134	23.0649	22.6917	22.4907	22.7842	22.9276	22.9179	22.3393	22.0875	21.8899	22.1818	21.8422	21.2435	22.3114	21.7415	22.1333	21.7993	20.697	18.5041	20.9019	18.6288	21.1539	20.8298	20.9702	20.8765	20.6853
LPEEVAT(UniMod:21)PTTDEEK	T357	O95602	POLR1A	20.0319	19.9964	20.2157	19.5412	19.3998	19.2168	19.6104	19.447	20.1429	21.1336	21.1372	21.1983	21.2902	20.3219	21.2165	20.8299	20.804	21.0769	19.6131	20.6068	20.0723	19.9017	19.1971	19.6802	19.6495	19.3018	19.6526
KS(UniMod:21)PVGM(UniMod:35)LDLSSWSSPEVLR	S2214	O95613	PCNT	16.9796	19.4116	20.0123	17.6778	18.5821	18.7484	18.4347	17.9169	19.7985	19.4255	19.4166	19.3169	19.5825	18.9816	19.1785	19.3245	19.5204	19.5682	19.132	19.361	19.2251	18.434	18.9951	18.1512	18.1019	18.7692	19.0579
RES(UniMod:21)EVLDLK	S1653	O95613	PCNT	20.7696	20.3412	20.5449	21.2128	21.1984	21.5477	21.1296	21.3997	21.186	20.6443	20.4478	20.7064	21.2072	20.7228	21.2618	21.1988	20.9343	20.854	18.5381	18.5116	18.4215	18.7133	18.7022	18.6076	18.2327	18.346	18.8085
RKGS(UniMod:21)AVDASVQEESPVTK	S44	O95613	PCNT	21.9404	22.0915	21.906	22.2609	22.424	22.3902	22.0353	22.2237	21.8479	21.0284	21.4838	20.81	20.9522	20.2377	21.214	21.0202	21.2967	20.6123	22.2274	21.8843	21.8509	22.1197	22.0893	22.0042	22.3681	22.1208	22.1541
KPYPEDPAVYKPLS(UniMod:21)QEELQR	S71	O95628	CNOT4	22.2172	22.2334	22.6075	21.7546	22.1618	21.7911	22.0075	22.1338	22.4782	21.7161	21.7786	21.8467	22.2178	22.6045	21.9344	22.0752	22.2179	22.3572	19.4345	19.9804	19.3703	20.0193	20.1987	20.2704	20.5559	20.0797	20.1126
PSDSLSIGNGDNSQQISNSDTPS(UniMod:21)PPPGLSK	S301	O95628	CNOT4	21.9704	20.9443	20.869	21.0399	22.8095	20.1413	21.0363	21.0877	20.8433	21.4437	21.0119	21.2227	21.3719	21.4399	21.5653	20.7447	21.6387	21.8894	21.9035	21.4064	22.084	21.8658	21.3812	21.7329	21.8722	21.9135	21.8154
SSS(UniMod:21)LIQLTSQNSSPNQQR	S202	O95639	CPSF4	23.8392	22.7676	21.3633	23.0048	23.8178	21.8859	23.1132	20.9768	21.7652	22.8187	21.9918	22.8276	23.9943	22.7333	22.8006	23.9156	22.7981	22.9142	21.3012	21.7137	21.6738	21.041	21.8109	21.4679	21.5628	21.3823	21.6741
VEPVGEDLGS(UniMod:21)PPPPADFAPEDYSSFQHIR	S359	O95644	NFATC1	21.1325	20.3512	20.717	21.1482	21.3345	21.3224	20.7414	21.2829	20.9882	21.4741	21.7507	21.6138	21.7859	21.4656	21.4769	21.4071	21.2601	21.0687	21.1213	21.0596	21.1407	20.9626	21.0296	21.2402	21.001	20.9509	21.1149
HDSIPAADTFEDLS(UniMod:21)DVEGGGSEPTQR	S239	O95671	ASMTL	21.7777	20.7814	20.884	21.7119	22.1173	22.0974	21.1112	22.1145	21.422	22.1198	22.5931	22.4958	22.2532	22.3048	22.5553	22.049	21.658	21.59	22.9046	22.859	23.1164	22.9285	22.9121	22.9745	22.5193	22.5447	22.7658
HDSIPAADTFEDLS(UniMod:21)DVEGGGSEPTQRDAGSRDEK	S239	O95671	ASMTL	21.2415	21.5628	20.2153	21.9024	21.6978	21.1056	21.1208	21.2554	21.6775	20.9701	21.3465	21.1989	20.7657	21.0692	21.2007	21.2087	21.3708	21.3368	20.3226	21.0102	20.7763	20.2413	20.6326	20.9693	20.7846	20.958	20.7862
AES(UniMod:21)APLPVSADDT(UniMod:21)PEVLNR	S41;T51	O95674	CDS2	19.1557	20.4213	19.2552	19.1594	19.0306	20.3047	19.4453	18.9151	19.1807	19.9043	19.8824	19.9482	20.0843	19.9101	19.8387	19.8542	19.7485	19.6487	18.2828	18.2885	18.9935	18.5129	18.614	18.6888	18.5944	18.8048	18.9532
AESAPLPVSADDT(UniMod:21)PEVLNR	T51	O95674	CDS2	25.3037	24.8715	23.1164	23.2217	25.1933	24.9889	23.3814	22.9993	22.1113	25.567	23.1471	23.3944	23.5161	22.9412	23.5955	25.588	25.4218	23.424	17.2612	19.6762	18.7198	20.3325	20.1102	20.584	19.9521	17.5733	17.2537
VAHEPVAPPEDKES(UniMod:21)ES(UniMod:21)EAKVDGETASDSESR	S21;S23	O95674	CDS2	19.4581	20.2299	20.4222	19.5727	20.2063	19.9797	20.0769	19.6691	20.032	20.4497	19.83	20.6534	20.0971	20.2031	20.5577	20.0145	19.3091	20.1037	20.1004	20.333	20.9845	19.7545	19.9099	19.8486	20.2978	20.0586	19.9546
VAHEPVAPPEDKES(UniMod:21)ESEAK	S21	O95674	CDS2	23.0128	21.7146	21.7857	22.1415	22.4816	22.5974	22.2957	22.292	21.8735	24.1988	23.7513	23.9274	24.0174	23.9057	24.0105	24.307	23.7198	23.777	21.5488	21.952	21.5777	22.5083	22.0411	22.3384	22.0604	21.9593	22.0303
VAHEPVAPPEDKES(UniMod:21)ESEAKVDGETASDSESR	S21	O95674	CDS2	21.056	20.1403	19.5843	20.6244	21.0569	20.5852	20.6591	20.5504	19.5634	20.3732	20.0988	19.9355	20.3895	19.8295	20.0981	20.3662	20.1111	20.061	19.8585	19.7057	20.1791	19.3435	19.0745	19.4434	18.8124	19.5738	19.5292
VAHEPVAPPEDKESESEAKVDGETAS(UniMod:21)DSESR	S33	O95674	CDS2	21.987	22.3053	20.7572	21.9536	22.5753	22.495	20.7132	22.3459	20.5372	20.5279	20.3135	19.2965	19.7775	20.2751	20.6159	21.0985	21.3808	21.2816	20.8664	20.076	20.3072	20.7359	20.7695	20.9939	20.5586	20.7399	20.7243
VDGETAS(UniMod:21)DSESR	S33	O95674	CDS2	19.3115	17.8758	17.6115	18.9849	19.0653	19.1394	19.3424	18.9991	18.4787	20.9664	20.3429	20.5107	20.6271	20.2593	20.5347	20.5886	20.3923	20.3043	19.5939	19.7705	20.0197	19.9691	19.2303	19.6282	20.0293	20.1486	20.044
VDGETAS(UniMod:21)DSESRAESAPLPVSADDTPEVLNR	S33	O95674	CDS2	23.5454	21.6463	20.9337	23.306	21.2314	23.2279	23.3491	23.3166	21.8821	21.4687	23.3168	21.1408	21.1952	21.697	23.2063	23.3337	22.6921	22.8809	22.4326	23.505	20.8487	21.8658	22.5251	22.8364	22.6857	22.7582	23.8172
(UniMod:1)MEDS(UniMod:21)QDLNEQSVKK	S4	O95677	EYA4	19.0089	19.5851	19.5315	19.0082	18.9601	19.0683	18.8223	18.804	18.7323	20.0517	19.0654	18.7498	19.071	20.4871	19.1369	20.8603	19.4554	19.8273	18.7398	15.3679	19.4379	18.7087	15.8796	16.0072	17.7348	15.8533	15.1605
NNPS(UniMod:21)PPPDSDLER	S361	O95677	EYA4	22.2254	21.618	21.8324	22.0392	22.5019	22.2612	22.2363	22.2947	22.0046	22.3559	22.4925	22.5396	22.6287	22.4821	22.3679	22.6274	22.6371	22.536	22.0305	22.0239	22.2154	22.198	22.1853	21.8769	22.3799	22.3975	22.1808
AQYEDIANRS(UniMod:21)R	S334	O95678	KRT75	19.1299	19.0586	18.7379	18.9776	18.9442	19.1764	18.9262	18.9741	18.284	18.8431	18.8592	18.5974	18.4897	18.0696	18.4058	18.8847	18.6101	18.4542	19.6955	19.9061	19.4993	20.1345	20.3869	19.8525	19.7411	19.5114	19.8098
EKGPTTGEGALDLSDVHS(UniMod:21)PPKS(UniMod:21)PEGK	S156;S160	O95684	CEP43	21.8772	23.6325	22.4013	22.1441	22.1197	22.0285	21.8072	22.1889	22.301	21.4754	21.2704	21.5872	20.7685	20.88	21.4594	20.9335	21.5044	21.415	20.644	20.4917	19.9529	20.5542	21.5335	20.9546	20.8286	21.2087	20.8363
EKGPTTGEGALDLSDVHS(UniMod:21)PPKSPEGK	S156	O95684	CEP43	20.2909	21.213	21.4145	20.9705	20.4768	20.464	19.7854	20.7369	21.0988	19.9175	20.3358	20.312	19.5318	20.063	19.9781	19.8896	20.1328	19.6013	19.3317	17.8889	19.8853	19.1604	18.1172	18.2066	18.8124	19.1342	18.3856
EKGPTTGEGALDLSDVHSPPKS(UniMod:21)PEGK	S160	O95684	CEP43	20.5794	21.1696	21.2376	20.7496	19.9741	20.161	20.0237	20.3945	20.6719	19.9317	19.9257	19.7804	20.0136	19.7339	19.7757	19.9313	19.9389	19.8543	19.3226	19.168	19.2699	18.8777	19.0774	18.5556	18.8953	18.6382	18.9293
GPTTGEGALDLSDVHS(UniMod:21)PPKS(UniMod:21)PEGK	S156;S160	O95684	CEP43	22.7566	21.955	21.9925	22.188	22.5096	22.2465	22.2495	22.104	21.806	22.988	22.9286	23.1183	22.8888	22.8129	23.09	22.9842	22.874	23.3035	23.0572	22.8706	22.7909	22.804	22.6615	22.8073	22.772	22.8026	22.6119
GPTTGEGALDLSDVHS(UniMod:21)PPKSPEGK	S156	O95684	CEP43	20.745	20.2235	20.6475	20.8282	20.4335	20.2427	20.5496	20.4935	19.9418	20.686	20.4378	20.5763	20.283	20.8814	20.5154	20.5853	20.4956	22.005	21.1136	20.9726	21.2867	20.7697	21.0175	21.1134	21.1766	21.3139	21.0151
GPTTGEGALDLSDVHSPPKS(UniMod:21)PEGK	S160	O95684	CEP43	21.6723	23.5915	21.2722	21.6325	23.9948	21.3536	23.9612	20.6396	21.0625	23.3898	23.4325	21.9474	23.1743	22.2377	22.4044	22.7928	21.7131	22.97	24.7601	24.7176	24.4047	24.6419	24.7044	24.6583	24.7737	24.9287	24.4153
IVEYS(UniMod:21)PPSAPR	S128	O95696	BRD1	23.3088	23.5232	23.5186	23.1564	23.2355	23.1578	23.0836	23.0816	22.8186	23.2712	23.1596	23.4776	23.2957	22.7695	23.3647	23.3283	23.3671	23.4471	23.0362	22.54	22.9512	22.5685	23.1177	23.0581	23.2754	22.9846	22.9823
SVIYHALS(UniMod:21)QK	S10	O95707	POP4	20.7041	20.5258	20.6154	20.4015	20.5091	20.7466	20.5941	20.4357	20.3704	20.7119	20.7965	20.6757	20.7628	20.3639	20.9381	20.8878	20.8077	21.0376	19.0182	19.4455	19.6539	19.2424	19.8799	19.4664	19.7922	19.7345	19.6879
KQS(UniMod:21)PVPALPIVVQLM(UniMod:35)EM(UniMod:35)GFSR	S2454	O95714	HERC2	18.6783	18.9494	19.873	20.7946	18.7916	18.3519	19.572	19.8852	20.6024	18.8541	19.7352	20.5247	19.5728	20.322	19.0643	19.5336	19.6125	19.7125	19.3096	18.942	18.9935	18.6107	19.5114	18.9337	18.9471	18.9782	19.2131
KQS(UniMod:21)PVPALPIVVQLM(UniMod:35)EMGFSR	S2454	O95714	HERC2	17.3135	17.4946	16.5101	17.7456	17.3457	16.8431	17.0044	18.4401	16.9898	18.0198	18.0259	17.9774	18.0086	16.2633	17.8354	17.6572	17.7815	18.0295	18.1811	18.7808	17.792	17.9712	17.8178	17.4549	18.252	18.3004	17.9718
RKQS(UniMod:21)PVPALPIVVQLMEMGFSR	S2454	O95714	HERC2	17.4045	18.4456	16.4511	16.755	18.1095	18.0504	18.4951	18.2088	17.1025	16.5881	15.8331	15.2587	16.2007	18.0401	16.8439	17.404	16.7853	16.0454	17.8064	17.137	17.8043	17.1478	18.6575	18.0912	18.6962	18.3317	17.7033
TAQALSSGSGS(UniMod:21)QETK	S427	O95747	OXSR1	24.949	24.1307	24.748	24.213	24.8335	24.5333	24.7639	24.8123	24.5944	24.3688	24.1747	24.7095	24.7698	24.6603	24.7905	25.028	24.871	24.9709	21.0607	20.9413	20.9997	21.3061	20.0331	23.3913	20.0134	21.6485	21.5527
C(UniMod:4)HAEHT(UniMod:21)PEEEIDHTGAK	T545	O95757	HSPA4L	23.4045	23.2358	22.7975	22.8805	23.274	22.9059	23.2387	22.4658	22.3317	22.1748	22.2863	22.3304	21.9532	22.6128	22.7309	22.1502	22.2807	21.3344	20.0655	19.2235	19.6287	18.107	17.6492	14.9413	17.4447	17.7275	17.8793
DNM(UniMod:35)DKMQVDQEEGHQKC(UniMod:4)HAEHT(UniMod:21)PEEEIDHTGAK	T545	O95757	HSPA4L	21.7586	21.8047	21.007	21.9056	21.4637	21.9007	22.0029	21.7246	20.8749	20.6782	20.5896	20.8063	19.9044	20.2575	21.3712	19.9113	20.03	19.0777	18.9619	17.9263	18.5569	17.88	18.1441	17.9574	17.8276	18.0038	17.8599
LHGRS(UniMod:21)FDDPIVQTER	S74	O95757	HSPA4L	18.7829	19.2322	19.4656	19.3416	18.8497	18.7479	18.4865	18.9897	18.8854	18.8045	18.9447	18.7187	18.8467	20.1456	18.9721	18.7899	18.9515	18.9082	18.0362	17.5934	17.463	17.7086	17.8105	17.8118	17.4649	17.721	17.4175
S(UniMod:21)FDDPIVQTER	S74	O95757	HSPA4L	18.3127	17.6304	18.7687	18.3358	17.7166	17.9734	18.5748	17.9887	17.2116	18.9681	18.5928	19.3883	19.3848	18.5286	19.1178	19.3109	19.3887	19.7046	18.4669	16.9805	17.3369	17.3636	16.9972	16.8853	17.3435	17.465	17.2439
LLIVQDAS(UniMod:21)ER	S193	O95772	STARD3NL	21.9834	21.7007	21.9606	21.8673	21.9968	22.0944	21.9477	22.0355	22.0475	21.6994	21.7711	21.9946	22.0508	22.2528	21.7989	22.1625	22.1404	22.075	21.2769	21.2445	21.2284	21.4	21.2975	21.3624	21.2439	21.5727	21.3427
VFSSS(UniMod:21)QGVEQVVLGLYIVR	S49	O95777	LSM8	22.2284	21.9369	20.6366	22.3955	22.2067	21.0246	21.7229	21.5402	20.5697	21.5095	21.4734	22.3973	21.6952	21.7894	20.9984	22.2377	22.9001	22.2288	21.3952	21.4475	21.3465	21.4487	21.6598	21.4417	21.8135	21.6812	21.5271
DPSSNDINGGMEPT(UniMod:21)PSTVSTPS(UniMod:21)PSADLLGLR	T647;S655	O95782	AP2A1	20.0043	19.6502	23.3142	21.2196	21.1777	21.2771	20.0246	20.8669	20.1151	20.8403	21.1582	21.5054	21.4291	21.3109	21.0416	21.4851	20.8388	21.6687	19.7812	20.4501	20.4167	20.993	20.4162	20.2005	20.018	20.5554	20.2621
DPSSNDINGGMEPTPSTVSTPS(UniMod:21)PSADLLGLR	S655	O95782	AP2A1	20.224	21.0309	20.6498	20.3669	20.304	19.9679	19.9912	20.6423	20.1177	20.7234	20.4174	20.7936	19.7707	20.1334	20.7706	19.4586	20.4592	19.1558	20.5743	20.6504	20.4106	20.4069	20.0454	20.5669	20.5577	20.4488	20.4921
AADGGERPLAAS(UniMod:21)PPGTVK	S1517	O95785	WIZ	20.723	20.9227	21.1699	21.1167	20.4912	20.7646	20.6068	21.0252	20.989	20.1429	20.0391	20.516	20.4217	20.3311	18.9156	20.478	20.4687	20.4341	21.3131	21.3521	20.8645	21.2898	21.5121	21.2347	21.1828	20.9431	20.8306
KLPPPPGS(UniMod:21)PLGHSPTASPPPTAR	S1146	O95785	WIZ	21.678	23.2526	21.4957	21.7069	21.7102	21.7186	22.5991	21.5095	21.2737	23.58	22.2784	23.216	21.5876	21.6794	23.2429	22.0287	22.098	22.2182	22.0908	22.0772	22.6842	22.789	22.5704	21.7713	21.7127	21.59	22.4917
KTPLALAGS(UniMod:21)PTPK	S996	O95785	WIZ	21.124	21.2506	21.2671	21.3449	21.0353	21.2638	21.1626	21.2787	21.2373	21.2778	21.43	21.1185	21.1811	20.8037	21.007	21.0844	21.1281	20.8121	21.3495	21.6172	21.1183	21.8898	22.0081	21.8025	21.549	21.544	21.8496
NPEDKS(UniMod:21)PQLSLSPR	S1006	O95785	WIZ	21.8258	21.4394	21.3873	21.7143	21.4523	21.7111	21.7693	20.9323	20.9966	22.1886	22.2945	22.2885	22.0138	21.3113	22.0527	22.2214	22.0078	21.8879	21.5131	19.831	21.2726	22.2651	22.1444	20.1792	21.8465	21.4193	20.1098
S(UniMod:21)PSDLHISPLAK	S1127	O95785	WIZ	18.5574	17.4651	19.4879	19.5568	18.9666	17.9203	17.9951	18.0734	19.4129	19.7319	19.9858	19.6092	19.8626	18.6926	19.5064	19.5984	19.6934	19.5853	18.0144	18.4106	17.9509	18.6774	18.6568	18.5465	18.09	18.1647	18.3949
SPQLSLS(UniMod:21)PRPAS(UniMod:21)PK	S1012;S1017	O95785	WIZ	20.0007	19.6981	20.1649	20.3672	19.7921	20.4301	20.4843	20.7301	19.9638	20.5822	19.9274	20.9813	21.01	21.8456	20.6667	19.8944	20.2404	19.7249	21.2875	21.6891	21.4148	21.7528	21.7461	21.5817	22.202	21.5236	21.7511
SPQLSLSPRPAS(UniMod:21)PK	S1017	O95785	WIZ	21.5773	23.7465	23.3552	21.6855	21.6725	23.3644	22.0018	21.6709	23.1178	21.6724	21.6515	20.6703	20.9969	20.9053	20.7514	20.0633	21.3584	21.0804	23.1435	22.7462	22.4056	22.5936	22.9469	22.766	22.7037	22.5742	22.3649
SPSDLHIS(UniMod:21)PLAK	S1134	O95785	WIZ	19.1736	19.3628	19.4678	19.6058	19.3804	19.2404	19.4516	18.9019	19.1194	19.1597	19.426	19.4415	19.214	18.4503	19.4624	19.1028	19.4406	19.1751	19.3119	19.4411	19.1996	19.4254	19.6129	19.4789	19.5849	19.5038	19.3296
TPLALAGS(UniMod:21)PTPK	S996	O95785	WIZ	23.3791	23.0645	22.8615	23.046	23.2116	23.3035	23.4189	23.0094	22.7624	23.8069	23.712	23.4432	23.5617	22.9787	23.5297	23.4975	23.5154	23.5125	23.5242	23.4604	23.5979	23.4673	23.2197	23.6715	23.7697	23.6286	23.6031
TQSRPGGPPNPPGPS(UniMod:21)PK	S1106	O95785	WIZ	20.7289	21.2476	20.5903	20.4704	21.3747	21.2263	21.0275	20.7681	21.1846	20.9001	20.5758	20.5592	20.5916	20.699	20.2786	20.613	20.6432	20.3035	21.3887	20.5802	21.0156	20.6793	21.3564	21.4015	21.5267	21.4205	21.1273
PQTSPEY(UniMod:21)GQGINPISR	Y281	O95793	STAU1	21.5398	21.6551	21.8876	21.5213	21.5019	21.4673	21.5663	21.8345	21.4126	21.3343	21.634	20.7895	21.0394	20.3039	21.3132	21.0631	20.8097	21.1138	21.4132	21.2494	21.2028	21.4589	21.4869	21.235	21.5478	21.6883	21.7589
TKPIVKPQT(UniMod:21)SPEYGQGINPISR	T277	O95793	STAU1	22.2436	22.1631	22.2941	22.1076	22.0037	22.0733	22.1144	22.1239	21.9348	22.0368	21.7367	21.8947	21.6959	21.1932	22.1665	21.5898	21.8237	21.7524	21.9314	21.9217	21.9041	21.7498	21.9786	22.5059	22.2872	22.2948	22.2974
SSPFKVS(UniMod:21)PLTFGR	S293	O95810	CAVIN2	20.6501	19.579	20.0002	20.8659	20.8476	20.8342	20.4824	20.4978	20.7308	19.9605	20.7575	20.6946	20.498	20.028	20.8027	20.5082	20.703	20.6173	21.0137	21.2103	20.0486	21.2884	21.5118	21.2848	20.061	20.2676	20.9316
LLES(UniMod:21)LDQLELR	S31	O95816	BAG2	18.7872	18.4962	18.1862	18.4754	18.8113	18.5743	18.9058	19.1935	18.4906	19.0763	19.2342	19.3562	19.5562	19.4274	19.6032	19.6323	19.4493	19.6208	17.5193	17.6124	17.7185	18.1222	18.1884	18.0728	18.7266	17.8749	17.9789
AAPSTAPAEAT(UniMod:21)PPKPGEAEAPPK	T406	O95817	BAG3	23.1993	20.7183	23.2952	20.6369	23.1513	23.4056	20.8658	20.2381	23.0954	20.6902	20.5915	22.9237	23.0492	22.6932	22.9077	20.062	20.1785	22.6599	23.7649	22.047	23.5013	22.4547	22.6292	22.3634	22.6427	22.4766	22.3221
SQS(UniMod:21)PAASDC(UniMod:4)SSSSSSASLPSSGR	S173	O95817	BAG3	21.4658	21.6012	21.255	21.4194	20.9716	21.4423	21.9449	21.4233	21.2835	20.5327	20.667	20.844	20.3547	20.4766	20.545	20.1983	20.842	19.3711	22.2301	23.7983	23.486	23.7722	22.6779	23.5119	22.5776	23.0904	24.0697
SSTPLHS(UniMod:21)PSPIR	S289	O95817	BAG3	22.9426	23.2537	23.1089	22.592	22.2518	22.1451	21.9192	22.5596	22.2137	22.5304	21.8513	21.7912	21.6441	22.2632	21.5548	21.4288	21.7712	22.2453	23.0166	23.1844	22.8189	22.9554	23.3663	23.3557	23.2412	23.0563	23.315
VPPAPVPC(UniMod:4)PPPS(UniMod:21)PGPSAVPSSPK	S377	O95817	BAG3	22.0531	22.2219	21.4674	21.8942	21.9556	22.4813	22.4478	21.5367	21.8745	20.7769	20.9811	21.4652	21.079	21.1012	21.3785	20.9315	21.1013	20.4307	21.7814	22.6483	21.6788	22.4002	22.8235	21.7596	22.274	22.1984	22.2597
VPPAPVPC(UniMod:4)PPPSPGPSAVPS(UniMod:21)SPK	S385	O95817	BAG3	22.7457	22.6097	22.4736	21.6477	22.7125	21.0538	21.2839	22.3497	22.9234	20.4413	21.4107	20.9844	21.214	21.7037	21.337	21.6166	21.6984	21.415	20.3343	20.9635	20.0942	20.9294	20.8271	20.5341	21.0881	21.0148	20.5391
VPPAPVPC(UniMod:4)PPPSPGPSAVPSS(UniMod:21)PK	S386	O95817	BAG3	19.951	20.5142	20.358	20.3818	20.6464	20.3229	20.1072	20.0544	20.2276	20.1584	20.6635	20.1851	20.1024	21.0257	21.1105	20.2531	20.3382	21.3144	22.1152	19.9331	22.1242	21.8052	21.3981	22.0995	22.3547	22.5117	22.126
AASSLNLS(UniMod:21)NGETESVK	S805	O95819	MAP4K4	19.6948	19.8039	19.4859	19.1035	19.203	19.5153	20.0604	19.021	19.8593	18.683	18.7349	19.6055	19.5268	19.0517	19.4771	19.1831	19.3819	19.342	19.412	18.8927	19.3181	18.8317	19.0766	19.3845	19.6625	19.6466	19.3929
KGS(UniMod:21)VVNVNPTNTRPQSDTPEIR	S900	O95819	MAP4K4	23.2341	23.6414	23.4282	23.8156	23.6933	23.6603	23.8608	23.912	23.4928	22.3389	22.5913	22.3667	23.0024	22.6878	23.1084	22.8319	22.9979	22.8131	22.1387	22.333	22.2328	22.3015	22.5012	22.5871	22.4036	22.653	22.3507
RDS(UniMod:21)PLQGSGQQNSQAGQR	S639	O95819	MAP4K4	20.0238	19.8997	19.9815	19.4939	19.2897	19.7147	19.6524	19.8866	19.56	20.18	19.9833	20.373	20.2108	20.1789	19.8218	20.245	20.3867	20.3746	20.5704	20.045	20.3536	20.2201	20.2999	20.4929	20.7888	21.1013	20.5583
SSSS(UniMod:21)FTPFIDPR	S855	O95819	MAP4K4	21.8201	21.1182	20.4097	21.9781	21.5363	21.7781	21.6396	20.6971	21.6341	20.5855	21.3542	20.8453	20.865	20.6386	20.9923	21.2341	21.6813	21.595	21.8647	21.3347	21.6914	21.4153	21.6501	21.6008	21.7342	21.8237	21.6641
TTS(UniMod:21)RS(UniMod:21)PVLSR	S629;S631	O95819	MAP4K4	20.7167	19.8861	21.556	20.443	20.0472	20.6717	21.2544	20.4313	19.9719	21.1692	20.5041	20.3675	20.1632	20.1242	20.3781	19.9079	20.1755	19.7167	22.5921	22.311	22.4432	22.4964	22.043	22.4672	22.5442	22.4415	22.4506
TTSRS(UniMod:21)PVLSR	S631	O95819	MAP4K4	23.5956	23.6566	23.6278	23.7215	23.5209	23.5119	23.7613	23.3477	23.2282	23.2961	23.3465	23.4058	23.4014	22.8914	23.5637	23.4531	23.4512	23.566	23.1906	22.8846	22.7975	23.1227	23.2983	23.0252	23.2717	23.0902	23.1009
AALS(UniMod:21)ASEGEEVPQDK	S116	O95831	AIFM1	22.3295	21.8439	21.6823	21.9129	21.4471	22.8253	21.3151	21.4965	21.1663	21.4974	21.5098	21.2966	20.6583	20.5031	20.4599	21.5515	21.3159	20.9561	21.7648	22.1175	21.7877	22.205	22.2981	22.0295	22.0627	22.2638	21.5918
QITTS(UniMod:21)PITVR	S613	O95835	LATS1	22.1792	21.756	21.7691	22.05	22.0389	21.9691	22.2013	21.887	21.7671	22.8755	22.8194	22.601	22.4478	22.054	22.6835	22.533	22.4941	22.48	23.1217	23.0596	23.3747	23.0843	23.0675	23.0567	23.2668	23.3755	23.184
SNS(UniMod:21)FNNPLGNR	S464	O95835	LATS1	21.8931	21.9691	21.8818	21.9159	21.7741	22.1095	22.1455	21.8986	22.1076	22.002	21.759	21.7938	21.7778	21.4371	21.6121	21.8862	21.895	21.9561	22.7423	22.8032	23	22.8672	23.0344	23.0736	23.1597	23.3254	22.9492
SVT(UniMod:21)PPPPPR	T246	O95835	LATS1	20.8012	20.9034	19.5597	20.5849	20.6873	20.1851	20.7132	20.0174	20.5372	19.8862	20.3135	19.3438	19.6358	19.6058	20.6159	20.7732	20.7546	21.0376	21.5091	20.076	21.3359	20.4181	20.7153	21.0122	21.0193	21.5095	21.0569
APAS(UniMod:21)VPETPTAVTAPHSSSWDTYYQPR	S28	O95870	ABHD16A	21.1728	21.0858	20.9582	20.8934	20.9893	20.9797	21.1108	20.7389	20.7048	21.1354	20.8808	20.8109	20.7887	20.6876	21.0286	20.8027	20.7368	20.7526	20.4926	20.1065	20.2128	20.6067	20.207	20.4465	20.4019	20.0921	20.2892
APASVPETPT(UniMod:21)AVTAPHSSSWDTYYQPR	T34	O95870	ABHD16A	20.7709	20.9963	20.6944	20.8824	20.8139	19.6804	20.4144	20.7681	20.9629	21.1838	21.2762	20.8829	20.4007	20.6177	21.1367	21.0695	20.9048	21.0127	20.0925	20.1065	19.6539	20.1098	19.9133	20.4465	20.5079	20.0921	20.2892
RMDS(UniMod:21)LKWDQPISSTQESGR	S90	O95873	C6orf47	20.3922	20.6518	20.6221	20.4403	20.5212	20.5512	20.5083	20.5281	20.528	18.4885	20.1471	18.8197	20.3379	19.9493	19.0149	18.7203	19.1164	20.1938	18.5906	19.4585	19.0457	19.3676	19.0607	18.7101	19.1175	19.0065	18.99
LFQLGPPS(UniMod:21)PVK	S165	O95997	PTTG1	24.1899	23.2126	23.1522	23.9011	23.995	24.0039	24.1087	23.4585	23.1732	24.3833	24.4162	24.3023	24.4111	24.0181	24.3369	24.3876	24.3785	24.3631	25.0439	24.9388	24.9103	25.0567	25.1378	25.1122	24.8857	25.012	25.0058
SNS(UniMod:21)DESNFSEK	S138	O95999	BCL10	22.2663	22.0483	22.2086	22.224	22.1472	22.1034	22.2005	22.3657	22.6803	22.282	22.0273	22.1862	22.4025	22.7471	22.3917	22.0513	21.8343	22.6439	18.5567	18.9585	19.6752	19.0861	19.0991	19.3074	19.6882	19.8914	19.6136
LPLS(UniMod:21)PPLVEDSAFEPSR	S20	O96007	MOCS2	19.6855	19.5484	19.1237	20.2867	19.7681	19.878	19.5272	19.4842	19.4637	20.3805	20.5241	20.0783	20.6	20.2954	20.1512	20.4251	20.3183	20.1485	20.3667	20.2574	20.482	20.1957	20.6126	20.4586	20.3315	20.3974	20.3406
LPLS(UniMod:21)PPLVEDSAFEPSRK	S20	O96007	MOCS2	21.5631	21.3318	21.1817	21.6881	21.7406	21.8827	21.5654	21.653	21.4927	21.4394	21.5967	21.1917	21.5429	20.9219	21.392	21.132	21.3641	21.1708	22.197	22.0733	21.8644	22.1899	22.2737	22.257	22.3381	22.3163	22.0446
DKRPLS(UniMod:21)GPDVGTPQPAGLASGAK	S181	O96013	PAK4	22.3754	23.5555	22.9226	23.039	22.6724	22.8854	22.5164	23.0535	22.9355	20.1086	19.9461	20.0841	19.8441	18.997	19.8549	19.666	20.165	19.6517	22.3759	22.1129	21.874	21.9095	22.5368	22.432	22.3839	22.7764	22.2474
GAPSPGVLGPHASEPQLAPPAC(UniMod:4)TPAAPAVPGPPGPRS(UniMod:21)PQREPQR	S291	O96013	PAK4	22.6087	22.9266	22.3397	22.1985	22.2322	22.4846	22.5819	22.1625	22.3427	22.1959	22.0658	22.3348	22.1458	22.5689	21.9464	21.8281	21.9122	22.0944	22.7141	23.3085	22.7518	23.3064	23.547	23.2385	23.1775	22.9543	23.225
LAAGRPFNT(UniMod:21)YPR	T207	O96013	PAK4	20.9999	21.5146	21.1551	21.1608	21.1107	21.3805	20.9181	21.2058	20.635	21.139	20.8794	20.7188	20.2752	19.9094	20.8264	20.4687	20.6799	20.4107	21.9737	21.5295	21.8604	21.8978	21.8805	21.896	22.1932	22.0857	22.1378
RDS(UniMod:21)PPPPAR	S104	O96013	PAK4	23.7323	23.7609	23.7939	23.6987	23.5456	23.5396	23.728	23.3679	23.7166	23.3601	23.9228	23.7134	23.7296	23.51	23.7688	23.7223	23.8992	23.7687	23.346	23.3235	23.1429	23.4713	23.2986	23.6099	23.6106	23.0817	23.3867
RKS(UniMod:21)LVGTPYWM(UniMod:35)APELISR	S474	O96013	PAK4	18.5442	23.2535	23.5784	23.3165	22.7609	22.3027	22.1396	23.153	23.744	19.4233	20.7237	20.7603	20.741	21.2939	19.4063	21.2087	21.1046	21.029	20.4816	21.0376	21.5195	20.7528	20.7313	20.6946	20.7055	20.6461	20.4847
RKS(UniMod:21)LVGTPYWMAPELISR	S474	O96013	PAK4	22.8428	24.4854	24.2695	23.8907	23.8408	23.8223	22.9732	23.9037	24.5135	18.9142	19.8338	18.6175	19.6875	19.7153	19.0857	20.0041	19.2887	20.5573	20.6088	20.1901	19.132	20.1507	20.6087	20.653	20.167	20.4499	19.8679
RPLS(UniMod:21)GPDVGTPQPAGLASGAK	S181	O96013	PAK4	23.9422	23.6342	23.3106	23.7525	23.4398	23.8434	24.1087	23.5853	23.4288	24.0243	24.2614	24.2794	24.1192	23.6197	23.7419	24.1695	24.0704	23.8764	25.6304	25.4687	25.6046	25.5939	25.7169	25.5353	25.7607	25.6773	25.685
S(UniMod:21)LVGTPYWM(UniMod:35)APELISR	S474	O96013	PAK4	21.5552	20.9754	21.2295	21.0854	21.4241	20.8449	21.5812	21.2765	21.8123	23.1703	23.0113	23.2197	23.1948	23.3069	22.8978	22.926	22.8902	23.3929	21.3877	21.3232	21.9721	21.9509	21.666	21.8414	21.5828	21.6465	21.8299
S(UniMod:21)LVGTPYWMAPELISR	S474	O96013	PAK4	21.321	21.2176	18.5549	20.3669	20.0424	22.9151	19.7842	21.8857	21.6483	22.4516	21.6126	21.4572	21.3973	22.199	22.4235	22.7254	20.5439	22.6384	23.2159	23.3576	24.44	23.2857	22.3953	23.1923	24.0786	23.1127	23.1988
ILGETS(UniMod:21)LM(UniMod:35)R	S379	O96017	CHEK2	21.0775	21.2912	20.9158	21.5133	20.8992	21.5665	21.2293	20.9028	20.9973	20.8998	21.1319	21.2816	21.2595	21.4118	21.3517	21.6373	21.3695	21.4667	20.6018	21.3298	20.8295	20.5525	20.7669	20.7048	20.7846	21.0105	20.8702
ILGETS(UniMod:21)LMR	S379	O96017	CHEK2	22.3187	22.4735	21.7794	22.0288	22.1396	22.5543	21.6722	22.0334	22.0965	20.8248	20.9469	20.8869	19.9336	21.2057	20.9181	20.6843	20.7739	21.3354	20.1245	20.1095	19.8334	19.9339	19.8423	20.1488	20.3115	20.2511	19.9838
KFQDLLSEENESTALPQVLAQPS(UniMod:21)TSR	S516	O96017	CHEK2	21.5315	21.4478	21.351	21.7829	21.9079	21.3551	21.6938	21.5878	22.0945	19.7527	19.4432	19.867	20.3135	20.3692	20.7008	20.0757	21.0285	19.932	21.0222	20.8955	19.3594	20.1294	18.861	19.0775	19.6618	19.0994	19.9657
EAVREGS(UniMod:21)PANWK	S233	O96019	ACTL6A	21.2206	21.7498	21.8182	21.5696	21.4028	21.2543	20.9746	21.4771	21.853	19.871	19.9258	19.9179	19.8009	19.7347	19.7917	19.6609	19.9958	19.7652	20.7521	21.3968	20.3009	21.2182	21.2738	20.6937	20.2806	20.1513	20.5194
EGS(UniMod:21)PANWK	S233	O96019	ACTL6A	23.2209	23.4094	23.485	23.4222	23.1027	23.1551	23.3693	23.0099	23.5526	23.4945	23.4692	23.4904	23.147	23.064	23.4635	23.207	23.4315	23.3508	23.0442	23.0491	22.9706	23.0946	22.9632	22.7922	23.3821	23.084	22.8821
IQDPTEDAEAEDT(UniMod:21)PR	T544	O96028	NSD2	19.814	18.6048	19.465	19.2553	19.6367	19.7512	19.2143	19.8401	19.4388	20.4196	20.8527	20.3176	20.4983	21.2742	20.1936	20.3759	20.0389	19.7875	21.0684	20.941	21.603	21.0105	21.0495	21.104	21.5261	21.5897	21.5169
YDS(UniMod:21)LLEQGLVEAALVSK	S177	O96028	NSD2	17.5319	20.6914	19.8443	19.9084	20.4823	20.703	20.0001	21.0036	20.9189	19.807	20.0584	19.7581	20.1984	19.7449	20.4372	19.3666	19.8181	20.5761	19.1999	19.1553	19.6747	17.2535	18.9531	17.2515	17.9573	18.1789	17.1843
RHY(UniMod:21)S(UniMod:21)EAVADREDDPNFFK	Y53;S54	P00367	GLUD1	20.8715	20.8714	20.8652	20.595	20.4711	20.509	20.7256	20.4338	20.4006	20.8954	20.2556	20.3619	20.313	20.4453	20.4456	20.5053	20.4929	20.0867	19.9222	19.0863	18.9671	19.9952	19.5759	19.3819	19.8669	19.9626	19.8643
AGGKPSQSPS(UniMod:21)QEAAGEAVLGAK	S919	P00519	ABL1	21.0576	20.6523	21.2158	20.3745	20.7679	20.5501	20.7035	19.9719	20.2107	20.6232	20.5726	21.1484	20.9946	20.8117	20.9492	20.9624	20.6637	20.8499	19.5924	20.1203	19.9879	19.2424	19.9133	19.4664	20.0846	19.8921	19.9366
ESGGSGFRS(UniMod:21)PHLWK	S683	P00519	ABL1	20.0328	19.8772	20.2139	19.9206	20.924	19.8931	20.0521	20.4812	19.2822	19.9908	20.1027	19.7985	19.3769	18.7929	19.6706	20.1169	19.4591	19.462	20.6921	20.9936	21.0728	20.9277	21.0781	21.2929	21.4654	21.4153	20.7849
GQGESDPLDHEPAVS(UniMod:21)PLLPR	S569	P00519	ABL1	22.3786	22.4197	22.3529	22.4125	22.338	22.3841	22.1717	22.1819	22.2249	22.2401	22.2114	22.0399	21.8109	21.4297	21.6615	21.8726	21.8225	21.801	22.809	22.6759	22.7075	22.8843	22.9604	22.9996	22.8978	22.9212	22.9774
ELVEPLT(UniMod:21)PSGEAPNQALLR	T693	P00533	EGFR	23.0644	22.5886	20.8784	23.4602	23.3409	23.4995	23.245	21.4736	22.2128	23.4174	23.4191	21.01	20.8508	22.4676	23.0115	20.9173	23.4595	23.3186	21.5205	21.9914	21.2978	22.4912	22.2417	21.8908	21.4681	21.3972	21.5112
GSHQIS(UniMod:21)LDNPDYQQDFFPK	S1166	P00533	EGFR	18.939	18.2088	18.6337	18.7219	18.6891	18.4762	18.3548	18.3943	18.4645	18.5609	18.6954	18.873	18.6443	18.3545	18.69	18.7348	18.5795	18.8018	19.7276	18.9011	19.5344	19.0651	18.7044	18.9685	19.2164	19.4097	18.9888
ALES(UniMod:21)PERPFLAILGGAK	S203	P00558	PGK1	22.8734	22.8955	23.4305	23.216	22.9708	23.0652	23.0041	22.695	23.7268	22.7037	23.3316	22.9232	22.7801	21.6436	23.1592	23.4669	23.1054	23.6512	22.8098	22.6779	22.5117	23.0654	22.763	22.826	22.911	23.0781	23.0076
ELNYFAKALES(UniMod:21)PERPFLAILGGAK	S203	P00558	PGK1	20.3493	19.9812	20.6316	20.1528	20.2367	20.6877	20.5548	19.9775	20.8004	20.0836	20.7851	20.326	19.8409	19.949	20.1913	20.8129	20.0815	21.2376	20.4473	20.525	19.4161	20.5951	19.829	19.8228	20.0965	20.4141	20.4185
GILAADES(UniMod:21)TGSIAK	S36	P00883	ALDOA	21.5156	21.3577	21.5341	21.5029	21.281	21.0268	21.5146	21.1921	21.2285	21.4384	21.143	21.166	21.345	21.4261	21.3496	21.4484	21.5291	21.6113	20.7467	20.8341	20.4264	20.4075	20.6313	21.1437	21.1242	21.0515	21.0854
GILAADESTGS(UniMod:21)IAK	S39	P00883	ALDOA	21.6166	21.6216	21.5487	21.5736	21.4912	21.1959	21.55	21.2675	21.4498	21.3394	21.1349	21.2708	21.2087	21.3773	21.4349	21.4006	21.4947	21.558	20.818	21.2817	20.3503	20.9016	20.2931	20.7582	20.5981	20.6849	20.6674
GILAADESTGS(UniMod:21)IAKR	S39	P00883	ALDOA	21.3143	19.847	20.1671	20.0477	21.4043	20.1352	19.2044	20.7002	21.391	20.0525	19.2084	19.3536	19.5367	20.0772	19.7358	21.1042	19.5641	19.9814	18.692	18.2787	18.8101	17.9122	18.1456	18.624	18.7834	18.663	18.6157
APNT(UniMod:21)PDILEIEFKK	T219	P00966	ASS1	18.4995	18.7732	19.1114	18.3888	18.4948	18.3376	19.1166	18.9139	18.9171	18.5233	18.4112	18.3322	18.2797	18.1927	18.7472	18.3621	18.5866	18.7549	17.9896	18.2806	17.7456	18.2976	18.5722	18.4049	18.6315	18.4792	18.3753
KFELLPTPPLS(UniMod:21)PSR	S77	P01106	MYC	19.2725	18.7989	18.6787	19.2274	19.6754	20.1902	20.3943	20.2612	18.9009	19.9894	19.9973	19.7268	19.7504	19.3171	19.9926	19.4091	19.5959	19.718	20.1915	19.9331	20.2852	19.9505	20.0922	20.4022	20.3687	20.3339	20.2381
KFELLPTPPLS(UniMod:21)PSRR	S77	P01106	MYC	19.5964	19.9385	19.9516	19.8718	19.7846	19.7933	19.8795	19.8247	19.9351	19.308	19.2885	18.9679	19.0703	19.0425	19.7819	19.3871	20.0169	19.6768	19.9433	19.0979	19.8015	20.1446	20.1182	20.1059	20.0912	19.9143	19.8688
SESGS(UniMod:21)PSAGGHSKPPHS(UniMod:21)PLVLK	S296;S308	P01106	MYC	18.7214	18.6858	18.354	18.4589	18.6457	18.5091	18.7314	18.3734	19.4415	19.5391	19.6027	18.4008	18.078	19.3581	18.1688	18.1354	18.4357	18.2161	18.8636	19.2493	19.03	19.4761	19.197	19.5183	19.4169	19.3182	19.2586
IRIDS(UniMod:21)LSAQLSQLQK	S301	P02545	LMNA	19.8705	19.9872	20.1996	20.1737	20.089	19.8779	20.097	20.0657	20.7661	19.796	19.5961	19.6919	19.5787	20.0894	19.8725	19.9536	19.7142	19.989	18.4972	18.4309	18.7832	18.524	19.0774	19.0611	18.8953	18.6287	18.8959
LRLS(UniMod:21)PSPTSQR	S390	P02545	LMNA	24.5147	24.5068	24.6192	24.5381	24.2994	24.4881	24.4617	24.5887	24.1954	24.4007	24.2172	24.4256	24.5019	23.7512	24.4927	24.2882	24.4147	24.2566	23.5814	23.6945	23.2786	24.1286	23.8473	24.0046	23.3325	23.4667	23.7766
LSPS(UniMod:21)PTSQR	S392	P02545	LMNA	26.7131	26.5084	26.8181	26.5669	26.5968	26.4704	26.6983	26.4238	26.5136	26.5692	26.3021	26.4253	26.5789	26.287	26.7356	26.6568	26.6165	26.7348	25.5068	25.453	25.4668	25.406	25.3851	25.2146	25.5141	25.4654	25.3628
NKS(UniMod:21)NEDQSMGNWQIK	S458	P02545	LMNA	23.289	22.8827	23.1874	22.7639	22.2585	23.1996	22.8843	23.3013	22.4824	21.4179	21.6869	22.1709	21.9234	21.08	22.0338	22.0449	21.9128	21.6779	22.66	22.3069	22.2253	19.7546	22.3387	22.5392	23.0098	23.1683	22.4607
S(UniMod:21)GAQASSTPLSPTR	S12	P02545	LMNA	20.2141	20.0847	20.2887	20.3547	20.6761	20.733	20.538	20.8037	20.5564	20.1673	20.7346	20.5218	20.5098	19.5863	19.9771	20.3	20.5898	20.3717	21.2205	21.357	21.5263	21.3912	21.5158	21.6046	21.3295	21.4801	21.3982
S(UniMod:21)NEDQSM(UniMod:35)GNWQIK	S458	P02545	LMNA	18.5488	21.1399	18.7027	19.244	19.1688	19.1697	18.9479	18.8523	19.2138	20.1272	20.9504	20.1955	20.3123	20.2915	20.0716	20.2838	20.4123	20.6104	19.5439	19.0305	19.8512	19.7627	21.3106	20.5657	18.3971	18.0561	18.7404
S(UniMod:21)NEDQSMGNWQIK	S458	P02545	LMNA	20.3083	19.4853	19.7489	20.0594	19.7831	20.3748	20.1208	19.8333	19.7566	19.8911	19.5267	19.9618	19.8724	19.9692	19.8921	20.0268	20.3267	19.9948	19.858	19.7458	19.8225	19.8576	19.8854	19.9729	19.9679	20.1242	19.8668
SGAQASST(UniMod:21)PLSPTR	T19	P02545	LMNA	21.1516	21.0805	20.6498	21.0492	21.0851	21.2872	20.8334	20.0421	20.8887	21.1493	21.1319	21.3793	21.491	21.4547	21.2079	21.3393	20.8388	21.2359	19.7812	20.4501	20.9172	20.993	20.4162	20.4815	20.488	20.9373	20.8016
SGAQASSTPLS(UniMod:21)PTR	S22	P02545	LMNA	23.0013	22.9574	22.9078	23.0092	22.9857	23.03	23.0611	23.2279	23.0453	23.091	22.9139	22.8524	22.7947	22.619	22.8198	22.8393	22.9548	23.04	23.3991	22.7967	23.0933	22.9283	23.0011	23.3748	23.0284	23.1172	23.1871
SVGGSGGGS(UniMod:21)FGDNLVTR	S636	P02545	LMNA	22.3277	22.0769	22.549	22.3715	22.3169	22.1463	22.1763	22.2235	22.5714	21.8953	21.775	22.1923	22.472	22.2062	22.3475	22.4391	22.7281	22.7648	20.1427	20.4439	20.3406	21.994	21.1999	20.3374	21.318	18.2246	20.4445
VRS(UniMod:21)LETENAGLR	S51	P02545	LMNA	21.7345	21.6275	21.8022	21.5246	21.6105	21.6095	21.2189	21.3743	21.1146	21.6236	21.0813	21.3458	21.2469	20.4752	21.622	21.3817	21.3235	21.2994	20.6612	21.0067	20.8295	20.7528	20.7163	20.7633	21.0881	20.966	20.718
VPQLEIVPNS(UniMod:21)AEER	S130	P02662	CSN1S1	20.8321	21.644	20.6755	21.5731	22.5077	21.7272	20.8892	20.759	20.538	22.1472	23.167	21.7863	22.4709	21.8983	23.0682	21.9933	22.3144	22.3029	19.5103	18.7014	21.1539	21.0643	19.2408	20.3006	19.218	19.5776	19.7817
YKVPQLEIVPNS(UniMod:21)AEER	S130	P02662	CSN1S1	19.4138	21.3486	20.4543	21.1487	22.3062	21.2729	19.9269	20.4854	20.3582	19.9357	21.601	19.0476	19.8241	19.8233	20.5448	19.4067	20.2952	20.2137	19.448	17.7098	19.5594	21.3546	17.7264	19.1612	17.2424	17.6406	19.6112
FQS(UniMod:21)EEQQQTEDELQDK	S50	P02666	CSN2	20.0157	20.4406	19.477	20.2391	21.1853	20.8044	18.3185	20.5155	20.1518	20.4716	21.5316	20.1846	20.8417	21.1114	21.2015	20.3354	20.6563	20.5548	19.9289	19.898	19.203	21.5062	17.8743	20.2783	18.3828	17.6714	20.6129
C(UniMod:4)DSSPDS(UniMod:21)AEDVRK	S138	P02765	AHSG	20.0838	20.3785	20.4211	19.7157	19.5563	19.9648	20.4046	19.4949	19.3643	20.0766	20.0113	19.8681	18.9016	21.004	20.315	18.7557	20.0072	19.2653	17.8374	17.8236	17.9094	18.9402	19.1054	20.4746	18.8634	18.7255	18.5813
KVPQVS(UniMod:21)T(UniMod:21)PTLVEVSR	S442;T443	P02769	ALB	19.1665	20.5834	20.869	19.5409	19.7545	19.955	20.3577	21.6427	19.5067	19.7458	18.6616	18.2643	19.8733	22.8817	20.2486	19.3719	19.1634	18.5739	18.7779	19.2787	18.7832	18.8552	18.7806	18.8261	18.9327	18.6287	18.7091
HTLGDS(UniMod:21)DNES	S179	P02794	FTH1	22.2626	20.6087	21.2322	22.1656	21.962	22.3655	21.6714	21.951	21.4496	22.4624	23.0499	22.6329	22.751	22.4006	22.6383	22.8771	22.493	22.3934	22.1825	22.3885	22.3852	22.2554	22.2596	22.293	22.2451	22.3157	22.3945
RAS(UniMod:21)DDGKLTDPSK	S43	P04049	RAF1	20.9552	21.5403	21.291	21.974	21.7371	22.0587	21.4809	22.1087	22.0796	21.2272	21.4366	21.1989	21.3715	21.8903	21.5403	21.4263	21.5626	21.7994	20.6018	21.0102	21.4421	20.5856	20.7163	20.7633	21.2084	20.958	20.9243
SAS(UniMod:21)EPSLHR	S621	P04049	RAF1	25.8568	25.8691	25.5723	25.9676	25.6847	25.8518	25.7929	25.7364	25.4947	25.6179	25.6455	25.5797	25.5623	25.0966	25.6087	25.5105	25.676	25.6342	26.2909	26.0191	26.2452	26.2685	26.4417	26.0901	26.2647	26.2913	26.1856
SHSESASPSALSSSPNNLS(UniMod:21)PTGWSQPK	S301	P04049	RAF1	20.488	20.2971	20.25	20.3833	20.348	20.6677	20.6489	20.6536	20.5492	20.3941	20.562	20.4564	20.3458	20.476	20.3285	20.3862	20.4785	20.1312	20.3623	20.2981	20.2874	20.3638	20.5455	20.3547	20.4314	20.3869	20.277
STS(UniMod:21)TPNVHMVSTTLPVDSR	S259	P04049	RAF1	23.8916	23.9852	24.0743	24.0766	21.2015	23.9602	24.1329	23.987	24.1324	22.7122	22.8742	23.0513	22.8398	22.4642	22.9964	22.941	23.2955	22.7046	22.1969	24.8377	24.9718	24.7121	23.0121	22.6238	22.5889	22.37	22.5903
GIQQATTGVS(UniMod:21)QETSENPGNK	S508	P04150	NR3C1	19.1532	19.266	19.3662	19.157	20.3783	18.752	18.9139	18.9575	20.2603	18.5419	19.0615	18.821	18.9457	18.5897	19.2841	18.9158	19.229	19.3104	17.699	19.2152	18.6779	18.2264	18.1649	17.7645	18.0483	18.0253	18.1538
STS(UniMod:21)VPENPK	S134	P04150	NR3C1	21.8299	21.9173	21.9162	22.3035	21.9603	22.4291	22.2769	21.9041	22.1943	22.9959	23.1717	23.1428	22.974	22.7513	22.9976	22.9666	23.1296	23.2272	21.7224	22.4714	20.7765	19.9945	21.6386	21.4417	21.0955	21.125	21.6037
VSAS(UniMod:21)SPSLAVASQSDSK	S44	P04150	NR3C1	20.8147	20.4139	21.1901	20.3389	20.6429	20.5148	20.6177	20.3383	21.1231	19.8296	20.1346	20.2462	20.2626	21.2263	20.8776	20.5082	20.5728	20.5601	19.5794	19.6557	20.3159	19.363	20.0275	19.8841	20.057	20.0766	20.0902
(UniMod:1)SC(UniMod:4)INLPTVLPGS(UniMod:21)PSK	S13	P04183	TK1	21.2865	20.615	21.1709	20.7367	21.2525	20.8282	21.21	21.228	20.7291	20.0857	19.9601	20.2603	20.2621	20.3463	20.4193	20.372	20.5301	19.813	22.0156	17.137	21.753	16.7023	15.9229	15.6649	21.4241	21.6792	16.3918
S(UniMod:21)LVNLGGSK	S66	P04264	KRT1	17.9022	19.1138	18.3112	18.6806	19.6296	19.5634	17.8626	18.728	18.1694	19.4463	19.5281	18.8322	19.4792	19.7358	20.1084	19.5758	20.4476	20.5106	18.606	18.8819	18.1361	18.2015	18.2116	18.425	17.9585	17.4824	17.9586
IMNTFSVVPS(UniMod:21)PK	S172	P04350	TUBB4A	21.3745	21.4869	21.5764	21.3675	21.3611	21.2089	21.2574	21.2772	21.3676	20.5233	20.0709	20.5818	20.3113	19.9	21.0106	20.5631	20.6777	20.5573	18.9282	19.0781	18.7162	19.2246	19.0919	18.984	19.0672	19.4379	18.9722
NSS(UniMod:21)YFVEWIPNNVK	S339	P04350	TUBB4A	19.3283	19.2938	19.2499	19.8454	20.2298	20.7049	20.7091	20.3199	20.2494	20.1036	19.1846	19.487	19.4374	19.3881	19.3676	19.6573	19.7764	19.51	19.1276	18.942	18.7832	18.7855	18.8299	18.6888	18.5944	18.9641	18.9022
GALQNIIPAS(UniMod:21)TGAAK	S210	P04406	GAPDH	22.0878	22.0208	22.1122	22.1543	22.009	21.8615	21.7009	21.8133	21.6836	22.282	22.1288	22.3363	22.4156	22.235	22.231	22.336	22.3925	22.5853	21.5293	21.4403	21.5654	21.6037	21.4138	21.4502	21.5337	21.7364	21.4243
LVINGNPITIFQERDPS(UniMod:21)K	S83	P04406	GAPDH	22.3225	21.422	21.8373	22.2559	22.3379	22.1549	22.1427	22.032	22.1514	21.9372	21.9385	21.977	22.2179	22.1531	22.0483	22.3953	22.366	22.3251	21.8831	21.5368	21.7844	21.1241	21.7793	21.8248	21.7913	21.8453	21.8156
LVINGNPITIFQERDPS(UniMod:21)KIK	S83	P04406	GAPDH	18.7831	21.6182	21.4039	20.6647	20.4156	20.1172	18.604	20.7715	21.9633	19.9629	19.9257	20.1765	19.7664	19.9274	19.3334	20.2123	19.7142	19.7507	15.7631	18.5075	18.5242	18.732	19.0774	18.4276	18.627	17.8365	18.6996
WGDAGAEYVVES(UniMod:21)T(UniMod:21)GVFTTM(UniMod:35)EK	S98;T99	P04406	GAPDH	21.497	21.6809	21.7657	21.7141	21.263	21.4534	21.5057	21.4344	20.7892	22.3694	22.5036	22.2572	21.985	21.877	22.6658	21.9906	21.7134	22.313	20.6351	20.3676	19.4287	20.4866	20.8227	20.5501	20.2244	20.4952	20.5655
WGDAGAEYVVES(UniMod:21)T(UniMod:21)GVFTTMEK	S98;T99	P04406	GAPDH	21.4386	19.998	21.2534	19.7891	21.3289	20.6232	21.2337	21.4761	19.7313	20.5908	20.5961	20.0857	20.4716	20.5708	20.7706	20.0456	20.4351	19.3807	21.1239	19.759	20.9791	20.6744	21.1554	21.3177	21.3374	20.9679	21.0457
ALPNNTSSS(UniMod:21)PQPK	S315	P04637	TP53	27.7306	27.8364	27.7691	27.5966	27.3853	27.5379	27.7774	27.6572	27.6242	27.7422	27.3434	27.4618	27.4129	27.1038	27.5913	27.4658	27.6695	27.6569	26.7536	26.5897	26.6777	26.7614	26.3551	26.7856	26.9212	26.8839	26.8261
LMFKTEGPDS(UniMod:21)D	S392	P04637	TP53	20.0448	22.3908	22.3433	20.9714	19.9171	20.9678	19.5802	21.5318	22.5841	19.5782	18.8714	19.3231	19.5596	19.4552	19.3949	19.3625	19.5012	19.1694	19.115	18.9286	19.5917	19.0034	18.0042	18.7392	18.5848	19.4307	18.0952
ALS(UniMod:21)RQLSSGVSEIR	S78	P04792	HSPB1	19.3904	19.6845	19.0058	19.6819	19.8744	19.886	19.6859	19.512	19.6768	20.645	19.4685	19.5189	19.618	19.4373	19.7895	19.5336	19.665	19.7161	18.4047	18.5008	18.7867	18.4979	18.8299	18.6489	18.5637	18.6108	18.5578
AQLGGPEAAKS(UniMod:21)DETAAK	S199	P04792	HSPB1	19.7662	19.7616	19.5709	19.4959	19.9278	19.5909	19.7403	19.5477	19.8709	19.3868	19.274	19.4279	19.5487	19.7742	19.3684	19.2094	19.447	19.5922	18.5246	18.2885	18.6779	18.3919	18.8299	18.542	18.5944	18.6108	18.7091
GPS(UniMod:21)WDPFR	S15	P04792	HSPB1	22.5541	21.4741	21.4638	23.1673	22.7377	23.0412	23.2059	22.8203	22.3588	25.0996	25.1038	24.7769	24.8687	23.7104	24.7683	24.5275	24.4074	24.8328	21.7168	21.4378	22.085	22.1412	21.5243	21.362	21.2807	21.434	21.2842
GPS(UniMod:21)WDPFRDWYPHSR	S15	P04792	HSPB1	23.5261	23.5632	23.505	24.3681	24.3224	24.5236	24.3633	24.3468	24.1815	25.1995	25.3023	24.9509	24.9873	23.728	24.6501	24.6756	24.414	24.9501	23.4113	22.6771	22.6188	23.104	22.9236	22.9968	22.5978	22.9527	22.6477
LAT(UniMod:21)QSNEITIPVTFESR	T174	P04792	HSPB1	20.3953	21.6307	21.816	22.1329	21.8974	21.4235	22.0782	22.2482	20.9222	22.4989	21.8977	22.5496	22.8441	22.7991	22.4471	22.4934	22.4368	22.8431	21.0471	21.1154	20.0783	20.3388	21.0686	21.0253	20.5003	20.5868	20.5356
LATQS(UniMod:21)NEITIPVTFESR	S176	P04792	HSPB1	21.0708	21.0654	21.3016	21.0661	21.4264	20.7419	20.9656	21.094	21.5837	21.5494	21.313	21.4589	21.6755	21.5194	21.3947	21.71	21.9725	21.8246	20.6018	20.9497	20.8295	20.1098	20.7274	20.7293	20.7846	20.8446	20.6774
QLS(UniMod:21)SGVSEIR	S82	P04792	HSPB1	26.801	26.7314	26.7123	27.0628	26.7683	26.9342	27.1203	26.8614	27.1252	27.6499	27.4008	27.5723	27.5758	27.0138	27.447	27.5445	27.6743	27.5292	25.6707	25.0841	25.4373	25.4267	25.0202	25.0707	25.4083	25.5343	25.1289
TSPSS(UniMod:21)PAPLPHQEATPR	S173	P04920	SLC4A2	21.7914	20.9954	19.3677	21.3251	20.8027	20.6867	20.6401	20.6131	21.1859	21.3116	20.4801	21.427	18.9643	21.1434	21.3654	20.2789	20.2828	20.829	19.9312	22.3207	22.5742	20.8831	21.4676	21.7344	22.6346	21.4348	21.7336
LNIPVS(UniMod:21)QVNPR	S653	P05023	ATP1A1	20.2343	20.3892	20.4429	20.1597	20.0784	19.9514	20.3659	20.1844	20.2221	20.5869	20.4533	20.7985	20.6872	20.4	21.0199	20.3511	20.4437	21.2392	18.7091	18.7727	18.8711	19.1924	19.0835	18.874	18.9907	18.9105	18.9005
VDNSS(UniMod:21)LTGESEPQTR	S217	P05023	ATP1A1	20.6653	20.5837	20.8917	20.7882	20.9194	20.7521	20.6728	20.8982	20.709	20.2045	19.9993	20.1753	20.8195	20.5299	20.1678	20.1212	20.3382	20.5347	19.6602	20.3386	19.9684	19.8809	19.6463	19.8584	19.9087	20.0069	19.9838
EDLPAENGET(UniMod:21)KT(UniMod:21)EESPASDEAGEK	T81;T83	P05114	HMGN1	21.4223	21.7607	21.7116	21.2447	21.6378	21.5631	20.9171	21.744	21.7384	20.7474	20.8759	19.7053	19.8732	20.8315	20.3089	19.8478	19.9485	19.3446	20.3272	19.4993	20.6425	19.9201	20.224	20.2639	20.7496	20.5652	20.5324
EDLPAENGETKTEES(UniMod:21)PASDEAGEK	S86	P05114	HMGN1	21.351	18.8702	21.9404	20.6624	21.5491	21.3162	20.6143	21.3437	20.0584	22.4435	22.891	22.7997	22.855	22.3177	23.028	22.553	21.8078	21.9523	21.3752	20.5849	20.9796	20.9025	20.7904	21.2038	20.766	20.5868	21.0634
QAEVANQETKEDLPAENGETKTEES(UniMod:21)PASDEAGEK	S86	P05114	HMGN1	22.0122	21.4438	21.6059	21.8966	21.4928	22.2676	21.4162	22.0751	21.4605	21.5342	21.3019	21.4349	21.1654	21.1884	21.7042	21.2945	21.239	20.6837	20.3226	20.9189	21.2542	20.5856	20.7163	20.7532	21.0881	20.958	20.6829
QAEVANQETKEDLPAENGETKTEESPAS(UniMod:21)DEAGEK	S89	P05114	HMGN1	21.5662	21.627	21.8384	21.6084	21.6779	21.4255	21.7852	20.4797	22.0459	21.4924	20.6081	20.8274	21.9236	20.5448	21.0261	22.0635	20.9426	21.0025	21.9989	21.7337	21.615	21.185	21.2812	20.9693	21.5008	21.3422	21.3071
TEES(UniMod:21)PAS(UniMod:21)DEAGEK	S86;S89	P05114	HMGN1	17.7505	18.2311	17.1453	16.8774	17.3031	17.2882	17.0469	18.1899	17.8859	19.9264	20.2541	19.8476	19.728	19.147	20.0308	19.278	18.4362	18.5601	18.1186	18.4016	18.9198	18.7956	17.6456	18.1481	18.0468	18.2702	18.5568
TEES(UniMod:21)PASDEAGEK	S86	P05114	HMGN1	21.7539	20.0178	20.7128	21.2545	21.7168	21.4534	21.4913	21.676	21.1645	22.9784	22.6754	22.9225	23.1537	23.0785	23.0322	23.0505	22.8417	22.9816	20.2314	20.4439	19.993	21.0984	20.6148	20.1288	20.5549	19.9711	20.756
TEESPAS(UniMod:21)DEAGEK	S89	P05114	HMGN1	21.4581	19.506	20.1523	20.9212	21.1634	21.3277	21.266	21.2865	20.4933	22.6076	22.3472	22.6432	22.5361	22.3478	22.5119	22.5795	22.3436	22.5514	21.3221	21.2152	21.4535	21.4907	20.9793	21.1889	21.4254	21.3075	21.2592
T(UniMod:21)FC(UniMod:4)GTPDYIAPEIIAYQPYGK	T514	P05129	PRKCG	19.3353	19.7608	20.0892	19.187	19.2188	19.2253	19.8731	18.9593	20.0591	19.2177	18.7297	20.2324	19.5835	18.9965	19.4351	18.6326	19.3819	19.5327	19.4651	20.4576	20.0754	19.678	19.4333	19.1489	19.3855	19.1145	19.8345
LLLQVQHAS(UniMod:21)K	S42	P05141	SLC25A5	18.8589	18.5172	19.1892	18.3838	18.3963	18.5125	18.6299	18.4115	18.7867	18.2595	18.0996	18.5518	18.332	18.2124	18.5584	18.4952	18.5694	18.6458	15.8978	17.1056	16.6251	16.8761	17.418	16.6224	16.8321	17.2906	16.0103
HAVSDPSILDS(UniMod:21)LDLNEDEREVLINNINR	S165	P05198	EIF2S1	18.6361	19.7539	19.1395	18.6125	18.9114	18.7484	18.372	18.8611	18.8053	18.9724	19.24	19.0783	19.2324	19.2837	19.0117	19.2174	19.1727	18.6012	17.5193	18.1535	17.7506	17.5444	18.1884	17.9191	18.0047	17.8749	17.8244
LS(UniMod:21)AKPAPPKPEPK	S29	P05204	HMGN2	22.7807	20.4637	20.9527	20.4903	20.2262	21.6138	21.4608	20.4216	20.2093	22.3535	22.7568	22.0663	21.9926	21.0034	21.7557	22.0603	21.8844	22.2351	21.8556	21.3803	20.8438	20.9001	23.9844	23.9396	24.4802	22.258	21.8223
ALANVNIGS(UniMod:21)LIC(UniMod:4)NVGAGGPAPAAGAAPAGGPAPSTAAAPAEEK	S58	P05386	RPLP1	20.2528	19.8424	20.1588	19.8342	20.358	20.1914	21.1502	20.5057	19.9674	19.4698	19.7788	19.2178	19.5461	19.77	20.3578	19.7531	19.7488	20.0145	19.3075	19.9383	18.6001	18.8868	19.6345	19.4078	19.1762	18.8557	19.119
LASVPAGGAVAVS(UniMod:21)AAPGSAAPAAGS(UniMod:21)APAAAEEK	S74;S86	P05387	RPLP2	20.8299	19.8784	19.8392	20.2985	20.551	21.0031	20.7963	20.0421	19.9543	20.7067	20.0609	19.9318	20.0766	20.0159	20.0897	19.9472	20.2594	19.8871	19.8585	19.2302	20.352	19.3435	19.4813	19.4434	19.4718	19.5487	19.5292
LASVPAGGAVAVSAAPGS(UniMod:21)AAPAAGS(UniMod:21)APAAAEEK	S79;S86	P05387	RPLP2	21.4542	20.7452	21.2687	20.9587	21.0058	20.7295	20.8565	21.1556	20.2741	21.0114	21.0973	21.1893	21.2291	21.2253	21.2959	21.2277	21.3824	21.4849	18.9822	21.0067	20.5211	20.5525	20.7669	20.7633	20.5208	20.966	20.7345
LASVPAGGAVAVSAAPGS(UniMod:21)AAPAAGSAPAAAEEK	S79	P05387	RPLP2	23.9556	23.4499	23.9402	23.4539	23.6564	23.3785	23.5891	23.6732	24.0064	27.5466	23.2592	23.7069	23.8923	24.392	23.6647	23.8716	24.1368	23.8099	21.7458	21.6232	26.1223	21.7361	21.9181	21.8273	22.0624	21.8738	21.8918
LASVPAGGAVAVSAAPGSAAPAAGS(UniMod:21)APAAAEEK	S86	P05387	RPLP2	27.9171	27.5885	28.0088	27.4789	27.9168	27.4257	27.7215	27.735	27.9172	27.724	27.5435	27.9541	27.7379	27.4773	28.0825	27.8232	28.0689	27.9715	21.0297	20.6886	20.7344	20.5901	20.6197	20.5998	20.8341	21.2923	20.6711
LASVPAGGAVAVSAAPGSAAPAAGS(UniMod:21)APAAAEEKK	S86	P05387	RPLP2	20.6616	20.8275	20.7861	20.5795	20.5101	20.2613	19.9295	20.4109	20.594	19.3128	19.067	19.506	19.3871	19.6345	19.5831	19.0396	19.5514	19.5966	19.3226	19.4388	19.1656	19.3369	19.3678	18.2356	18.8953	19.122	19.1854
LASVPAGGAVAVSAAPGSAAPAAGS(UniMod:21)APAAAEEKKDEK	S86	P05387	RPLP2	19.2814	22.2273	22.4587	21.2411	20.5415	20.5165	19.52	21.5463	21.9923	20.9701	20.7731	21.1276	20.8188	21.5139	21.0247	21.1555	21.0779	21.2137	20.7769	21.0067	21.1786	20.2413	20.3288	20.9693	20.4428	20.8184	20.7589
YVASYLLAALGGNSS(UniMod:21)PSAK	S17	P05387	RPLP2	21.2554	19.7711	20.308	20.4927	19.7165	20.1503	20.0695	20.665	20.6392	21.1707	20.0838	20.533	20.4779	19.9158	20.5979	20.9227	20.4202	20.4342	20.0203	20.4683	20.0777	20.2694	19.1532	19.8409	20.3802	19.9005	20.0359
AGAIAPC(UniMod:4)EVT(UniMod:21)VPAQNTGLGPEK	T122	P05388	RPLP0	19.1631	20.1663	19.2693	19.1449	19.4675	19.5019	19.7087	19.3537	19.0023	20.3137	19.4501	19.2139	19.2831	19.1745	19.5724	19.5108	19.073	18.8741	18.8039	19.438	17.7269	18.8868	18.4234	19.0242	18.6432	19.0598	19.0605
IIQLLDDY(UniMod:21)PK	Y24	P05388	RPLP0	20.0775	20.0889	19.8518	19.8274	19.8359	19.8768	20.1289	20.0387	19.8681	19.0702	18.8397	18.7927	18.4801	17.7133	19.0089	19.1055	18.7538	18.8073	19.7517	19.6634	19.74	19.8781	19.9084	19.9802	20.0301	20.0526	19.932
AKNS(UniMod:21)DLLTSPDVGLLK	S58	P05412	JUN	18.0294	17.6481	17.3763	19.7537	19.6216	17.9526	19.9004	19.9117	17.657	22.7498	22.29	22.8398	22.6496	22.4147	22.8993	22.6655	22.5519	23.18	19.3067	18.1546	17.7314	18.1579	17.6341	17.9112	19.3444	19.6488	18.4457
EEPQTVPEM(UniMod:35)PGETPPLS(UniMod:21)PIDMESQER	S243	P05412	JUN	19.7542	21.5071	20.4594	19.8608	20.0485	19.7918	19.8447	19.6962	19.5309	22.2491	22.2271	19.5111	19.7821	20.442	19.3596	19.8619	19.9898	20.5465	19.7077	20.2529	19.2833	19.3454	19.5527	19.9423	19.3445	19.5943	19.694
EEPQTVPEMPGET(UniMod:21)PPLS(UniMod:21)PIDMESQER	T239;S243	P05412	JUN	19.5757	19.6781	20.1898	19.6279	19.8192	19.8745	19.9913	20.0936	20.44	20.9031	20.9552	20.1765	19.9623	20.1334	20.1564	20.1669	20.3196	20.3586	22.1399	19.8788	20.424	21.0695	21.6339	22.2214	21.2249	21.7341	21.1243
EEPQTVPEMPGETPPLS(UniMod:21)PIDMESQER	S243	P05412	JUN	22.3092	21.3213	20.7347	21.0992	22.5995	22.0059	21.2036	22.0725	21.5804	21.5894	21.5488	21.9395	21.7972	21.3566	21.626	21.7903	22.0895	21.2074	20.8778	22.3409	22.8175	21.3858	21.6124	21.8626	22.9234	21.8345	22.0065
LAS(UniMod:21)PELER	S73	P05412	JUN	25.7455	25.8054	26.0191	25.8738	25.8732	26.0764	25.8954	25.9315	25.7587	26.1007	26.0376	25.8676	25.9825	25.2679	25.9399	25.9064	25.896	25.7891	24.4605	24.5134	24.2926	24.4632	24.2968	24.2766	24.1071	24.3459	24.3426
LQALKEEPQTVPEMPGET(UniMod:21)PPLSPIDMESQER	T239	P05412	JUN	20.7908	21.2332	21.0009	20.7023	21.2906	20.3513	20.8332	20.76	20.9103	19.9558	21.3503	20.3303	19.8161	20.5903	19.72	20.1669	19.9079	20.188	20.1704	20.1581	20.2085	20.3654	19.6225	19.4633	20.1881	20.1959	19.905
NSDLLTS(UniMod:21)PDVGLLK	S63	P05412	JUN	24.9364	23.6061	23.6298	25.247	25.1763	25.1596	22.6047	25.2317	22.1266	23.5303	24.0717	25.2362	25.6067	24.4885	25.0276	25.4182	25.4505	17.283	22.8783	22.6568	22.7994	22.9901	22.8306	22.9908	22.5183	22.5521	22.6495
FAS(UniMod:21)DDEHDEHDENGATGPVK	S366	P05455	SSB	20.366	19.3018	19.0798	19.2282	20.1867	20.5555	19.3065	20.3731	19.1053	22.2151	23.6504	22.5409	21.998	21.977	22.6614	21.2045	20.705	20.689	24.7264	24.7662	25.3532	25.1387	24.5756	24.6833	23.7747	22.9474	24.1816
FAS(UniMod:21)DDEHDEHDENGATGPVKR	S366	P05455	SSB	22.9938	22.1642	21.7764	22.79	23.1004	23.2444	22.286	23.3575	22.014	22.4221	22.579	22.301	21.5881	20.7812	22.2976	21.134	21.1088	20.9286	24.1423	23.9962	23.9644	24.2669	24.1266	24.1574	23.0725	23.3766	23.5792
S(UniMod:21)PSKPLPEVTDEYK	S92	P05455	SSB	21.0253	20.3503	20.6568	20.9701	20.9276	20.5585	21.045	20.8072	20.3996	21.2299	21.0686	21.2565	21.5282	21.0561	21.4776	21.4334	21.5588	21.6604	20.2981	20.4452	20.6489	20.7802	20.9728	20.8106	20.7622	20.8624	20.8958
TKFAS(UniMod:21)DDEHDEHDENGATGPVK	S366	P05455	SSB	22.5152	21.0489	20.782	21.7256	22.2647	22.6242	21.6944	22.3307	20.9954	22.717	23.0102	22.8844	22.1379	21.5871	19.8271	21.9957	21.7526	21.6053	21.5783	21.3191	21.7164	23.4168	23.5928	24.0377	23.5106	23.4481	23.6056
TKFAS(UniMod:21)DDEHDEHDENGATGPVKR	S366	P05455	SSB	22.3355	22.8811	22.5282	22.7513	22.9187	22.8127	22.3164	22.9084	22.5053	19.9633	19.7105	19.7832	19.5328	18.2557	19.7071	19.0549	19.5769	19.3454	21.8899	21.6112	19.0429	21.8835	22.1281	19.2204	21.2426	21.6136	21.8779
GLQAQIASSGLTVEVDAPKS(UniMod:21)QDLAK	S242	P05783	KRT18	20.9389	20.8273	21.4232	20.5422	21.1167	20.9669	20.9999	21.0657	20.9247	20.8876	20.6289	20.9801	20.8851	20.9812	20.9704	20.9711	21.0612	21.1026	20.2884	20.5679	20.3159	20.8335	20.0091	21.0696	20.5079	20.5206	20.5802
LLEDGEDFNLGDALDS(UniMod:21)S(UniMod:21)NSMQTIQK	S398;S399	P05783	KRT18	21.4674	21.9876	21.5507	21.48	21.4225	21.6434	21.5635	21.4921	21.4423	20.1886	19.9204	20.2971	20.035	19.9632	19.9457	19.9903	20.4758	20.2362	20.418	21.0654	20.0499	21.0501	21.2281	21.1217	21.1322	21.3261	21.1804
LLEDGEDFNLGDALDS(UniMod:21)SNSMQTIQK	S398	P05783	KRT18	20.7801	20.2472	19.98	20.2644	21.0088	20.5733	20.6706	20.9477	20.2073	20.3883	20.4643	20.4614	20.4422	20.3206	20.5785	20.6874	20.1421	19.9014	20.216	19.919	20.1791	19.7545	19.8799	19.591	19.7216	19.8756	19.992
PVS(UniMod:21)SAASVYAGAGGSGSR	S30	P05783	KRT18	22.4162	21.9547	22.0093	21.2393	21.9991	21.8835	21.5458	21.6329	21.6843	21.7653	21.1185	21.5049	22.6134	21.3213	21.7326	21.6165	22.5498	22.6427	21.3656	21.7176	21.5195	21.2077	21.0137	21.3354	21.8672	21.6687	21.5639
PVSS(UniMod:21)AASVYAGAGGSGSR	S31	P05783	KRT18	22.8936	22.9334	23.1316	22.6779	22.8012	22.413	23.48	22.837	22.8868	23.0969	22.7417	22.8202	23.0379	22.7955	23.0419	23.0081	22.9539	23.0941	22.875	23.4999	22.0904	23.2757	23.4922	23.3484	23.784	23.3891	23.3341
PVSSAAS(UniMod:21)VYAGAGGSGSR	S34	P05783	KRT18	25.6273	25.5977	26.3066	25.4513	25.7424	25.1097	25.8955	25.5721	25.406	25.62	25.1697	25.2791	25.7333	25.2371	25.674	25.1749	25.53	25.5842	26.4501	26.5627	24.8377	26.392	26.4343	26.3277	24.9364	26.5367	24.5958
RLLEDGEDFNLGDALDS(UniMod:21)SNSM(UniMod:35)QTIQK	S398	P05783	KRT18	19.7711	18.959	20.0375	19.8138	19.5881	19.3101	19.2743	20.1242	20.342	20.1809	20.3331	20.5057	20.7002	21.0672	20.2841	20.6563	20.691	20.8063	19.8618	19.2957	19.5679	19.083	19.6189	18.493	19.0886	19.2768	19.2172
RLLEDGEDFNLGDALDS(UniMod:21)SNSMQTIQK	S398	P05783	KRT18	20.7928	20.7165	20.9574	20.471	20.7303	20.4903	20.3144	20.8933	20.9098	19.8914	20.5386	19.6535	19.6222	19.8624	19.6299	19.6518	19.9729	20.0338	19.6946	19.6266	20.4405	19.3435	19.4186	19.3751	19.2107	19.5089	19.6967
RTVQS(UniMod:21)LEIDLDSMR	S305	P05783	KRT18	17.7409	18.1533	18.4837	17.9252	18.1045	18.0916	18.0942	18.2811	18.3874	16.6161	16.7081	17.2058	19.6259	17.1559	17.6534	17.2513	16.8874	17.3506	17.3312	17.5051	17.3224	17.0581	17.3926	17.7883	17.0868	16.9452	17.4913
S(UniMod:21)LGSVQAPSYGAR	S15	P05783	KRT18	24.4598	21.7763	24.1852	24.0427	24.1084	24.0769	22.97	20.9028	22.9287	25.1252	22.9098	24.9316	24.7191	23.5342	25.2196	24.72	24.3987	25.0228	21.5467	20.9413	21.1013	21.3838	20.0331	20.9032	20.2978	21.4098	20.7351
S(UniMod:21)TFSTNYR	S7	P05783	KRT18	25.4923	25.8083	25.7588	25.5577	25.6311	25.3238	25.6466	25.9065	25.6354	24.9323	24.7117	24.9848	25.1037	24.4124	24.8989	24.7208	24.9826	24.8632	25.9258	25.7494	26.1968	25.9689	26.0411	25.7855	26.3488	25.8622	26.4539
SLGSVQAPS(UniMod:21)YGAR	S23	P05783	KRT18	20.2346	20.1909	20.6932	21.3754	20.8212	20.4265	20.1317	21.0114	19.9053	20.7387	20.7052	20.644	20.4508	20.1448	20.6773	20.5028	20.4207	20.4757	20.0925	19.919	20.1791	19.7545	19.9615	20.1114	19.9721	20.0967	20.0475
STS(UniMod:21)FRGGM(UniMod:35)GSGGLATGIAGGLAGM(UniMod:35)GGIQNEK	S53	P05783	KRT18	22.9225	23.0032	23.7279	23.3167	22.9916	23.2296	22.56	23.0085	24.0123	24.7162	24.328	24.5334	24.8947	25.3354	24.0996	24.69	25.1139	25.3556	20.7985	21.1039	21.4017	21.8638	21.8109	20.1776	21.2311	20.0912	20.8242
STS(UniMod:21)FRGGM(UniMod:35)GSGGLATGIAGGLAGMGGIQNEK	S53	P05783	KRT18	24.0837	24.6794	25.0676	24.5166	24.5272	23.9833	23.7098	24.4062	25.484	24.9331	24.6293	25.1381	25.0546	24.5928	24.75	25.1174	25.6816	24.9083	21.962	22.6078	22.4499	22.5412	21.8211	21.4026	21.9208	22.2634	21.9031
STS(UniMod:21)FRGGMGSGGLATGIAGGLAGMGGIQNEK	S53	P05783	KRT18	24.9578	25.6666	25.7118	25.0887	25.4786	25.2489	24.6691	25.2906	21.4727	23.0082	22.8721	23.2131	22.9346	22.4909	23.14	23.1263	23.4157	22.8288	23.4682	23.3152	23.3614	22.9323	23.1303	23.4598	23.1787	23.3264	23.0307
TVQS(UniMod:21)LEIDLDSM(UniMod:35)R	S305	P05783	KRT18	21.1976	20.9122	21.6164	20.9589	20.9734	20.8096	21.1479	21.2954	21.6528	22.2961	22.0529	22.1488	22.4449	21.9049	21.9623	22.272	22.473	22.7019	20.9149	21.534	20.4447	20.0501	20.7759	20.7532	20.766	20.1521	20.8346
TVQS(UniMod:21)LEIDLDSMR	S305	P05783	KRT18	21.6296	21.3381	21.8506	21.7627	22.0211	21.6187	21.4825	21.6643	22.0219	21.2424	21.0527	21.2709	21.433	20.9641	21.4991	21.6051	21.6268	21.4617	18.7933	15.1301	18.5597	18.2829	17.8854	18.4179	15.5672	18.3662	18.4689
VIDDT(UniMod:21)NIT(UniMod:21)RLQLETEIEALKEELLFM(UniMod:35)K	T192;T195	P05783	KRT18	21.3512	20.5182	20.4125	20.7426	21.0509	20.7284	19.9698	20.7406	21.0886	20.8234	21.6307	21.187	21.0331	22.2809	21.0184	21.3432	21.4011	21.2514	21.2485	20.685	19.9253	20.1688	20.2106	21.0696	20.9515	20.8356	20.7805
AS(UniMod:21)LEAAIADAEQR	S330	P05787	KRT8	24.1432	22.5287	23.2452	23.6943	23.8715	23.562	24.0569	23.8049	23.2819	25.5963	25.3966	25.673	25.8586	25.205	25.573	25.89	25.6109	26.1214	20.4823	21.1895	22.7689	21.8412	19.8897	21.4141	20.0134	21.5319	22.4418
AS(UniMod:21)LEAAIADAEQRGELAIK	S330	P05787	KRT8	21.4981	21.3527	21.9956	21.5162	21.9044	21.1482	20.8902	21.6385	22.2061	20.2588	20.0506	20.3596	20.5545	20.4374	20.2476	20.5702	20.9548	20.8528	18.0746	20.6506	17.0989	20.2443	19.4679	18.9497	17.2773	17.5057	18.7164
GQRAS(UniMod:21)LEAAIADAEQR	S330	P05787	KRT8	25.5956	25.3419	21.1435	21.5717	25.7588	25.3241	25.5576	25.4677	25.3697	25.1591	24.8913	25.436	25.1276	25.1138	25.4882	25.3175	25.3842	25.4452	20.4735	20.419	20.4364	20.175	20.4123	20.4349	20.5762	20.683	20.4493
GQRAS(UniMod:21)LEAAIADAEQRGELAIK	S330	P05787	KRT8	22.3228	23.3582	23.583	22.1462	22.9941	22.6307	21.4034	22.8781	21.0898	20.1488	19.9139	20.1639	20.207	20.4176	20.4964	20.0942	20.7204	20.7218	19.6131	19.9265	20.0456	19.3921	16.2033	19.1325	19.6731	19.1809	19.5456
IS(UniMod:21)SSSFSR	S34	P05787	KRT8	22.843	22.4987	22.9308	22.5947	22.4397	22.7345	22.504	22.6345	22.7372	22.6089	22.0417	22.6586	22.4865	22.28	22.6725	22.645	22.5354	22.8451	20.0555	19.7808	20.3999	19.6552	19.696	19.6226	20.1147	20.0846	20.1433
ISSSS(UniMod:21)FSR	S37	P05787	KRT8	24.3896	24.4313	24.5447	24.3993	24.4717	24.1171	24.56	24.2499	24.4609	24.373	24.0357	24.2143	24.1531	24.1201	24.3814	24.3378	24.4176	24.6789	21.6261	21.8172	21.5126	21.4852	21.6866	21.565	21.9208	22.1676	21.5527
LESGMQNMS(UniMod:21)IHTK	S410	P05787	KRT8	19.7855	19.1424	19.6815	19.4607	19.5171	19.2061	19.5135	19.6906	19.2665	19.5819	19.4303	18.765	18.6816	20.0115	19.1533	18.5925	18.8271	18.8946	20.4891	19.4287	19.0005	18.6466	18.9094	18.7832	18.5881	18.7499	18.9445
NIS(UniMod:21)RLQAEIEGLK	S315	P05787	KRT8	18.0538	18.5727	17.9902	17.9433	18.3335	17.9735	18.1895	17.7873	18.1204	18.5995	19.1963	17.5299	19.134	16.5677	18.4409	17.4011	17.4945	17.5438	17.4334	17.9187	17.2194	17.068	18.1585	17.9594	17.5658	17.817	18.0301
S(UniMod:21)LDM(UniMod:35)DSIIAEVK	S253	P05787	KRT8	20.7212	19.1658	20.0458	20.4651	20.4929	20.0211	20.3452	20.1472	20.2638	22.4173	22.7286	23.1762	23.3104	23.0409	22.9032	23.0352	22.9643	23.8008	21.0471	20.5679	20.6591	20.0501	20.5143	20.4821	20.1997	19.7372	20.5342
S(UniMod:21)LDMDSIIAEVK	S253	P05787	KRT8	22.0726	21.1882	20.7485	21.2767	22.2257	20.8981	19.7267	20.3821	22.0062	23.0159	22.6443	22.4755	23.6926	22.7364	22.5965	23.5548	24.0315	23.0864	18.9303	18.7632	20.0587	17.4102	18.461	18.7803	18.6619	19.2018	18.4805
S(UniMod:21)YTSGPGSR	S24	P05787	KRT8	26.4606	26.2855	26.3933	26.3377	26.164	26.2322	26.3612	26.3746	26.2327	26.0028	25.8754	25.8972	26.0394	22.0285	25.8015	22.2282	25.7423	25.9326	26.8285	27.1585	27.0874	26.952	26.7215	26.808	26.9621	26.6858	26.8391
SLDMDS(UniMod:21)IIAEVK	S258	P05787	KRT8	19.9713	19.48	19.8629	19.3575	19.5409	19.1283	19.9376	19.4136	19.2124	19.3403	19.2001	19.9147	19.8122	19.7493	20.0161	19.5896	19.1966	19.8949	19.1652	18.8736	19.3801	18.6194	18.9936	19.0362	19.0012	18.8263	19.0033
YEELQS(UniMod:21)LAGK	S291	P05787	KRT8	20.9648	20.7391	21.1165	21.0602	20.7841	20.327	21.036	20.8749	20.7862	20.1219	20.2402	20.9799	21.0283	20.5471	21.0298	21.0902	21.0933	21.3767	18.2438	18.4297	19.4939	18.7865	18.5437	19.3992	18.8922	18.8959	18.8228
LIEDNEY(UniMod:21)TAR	Y394	P06239	LCK	20.0412	20.2765	20.5519	19.958	20.2165	20.4314	20.1368	21.0504	21.0495	21.9377	21.1234	20.5149	21.0277	21.2835	21.1196	22.5157	22.2665	21.2301	20.4926	20.1082	19.6539	19.812	19.8799	20.273	19.9721	19.9975	19.9173
GAY(UniMod:21)SLSIR	Y185	P06241	FYN	19.0588	18.7405	18.7076	19.3808	18.972	18.9547	19.0156	18.7849	18.7061	19.4273	19.3535	19.4077	19.3452	18.761	19.19	19.4056	19.211	19.2261	19.4448	19.6712	19.472	19.6895	19.5813	19.5884	20.0094	19.7263	19.5341
EGPTDHLESAC(UniMod:4)PLNLPLQNNHTAADMYLSPVRS(UniMod:21)PK	S612	P06400	RB1	19.4349	19.2894	21.2594	19.5592	19.4292	20.4083	19.5218	19.8317	21.7582	20.6437	20.7947	20.4277	20.7984	19.3598	20.1152	18.6581	19.8181	20.5762	20.2485	20.3438	19.9918	20.0572	19.6442	19.9169	19.8685	19.4157	19.9953
IPGGNIYISPLKS(UniMod:21)PYK	S811	P06400	RB1	20.1321	20.0977	18.9349	20.1508	19.9875	20.184	20.4297	20.0982	19.7251	19.7393	19.695	19.815	19.6864	19.2972	19.7776	19.6994	19.6872	19.5787	19.6149	19.9948	20.0175	19.8975	20.0881	20.0785	19.8819	19.8962	19.9779
ISEGLPT(UniMod:21)PT(UniMod:21)KM(UniMod:35)TPR	T821;T823	P06400	RB1	19.3777	19.1248	19.0602	20.2663	18.3056	18.1171	18.4215	20.0983	19.1519	20.4126	20.7227	20.7044	20.5005	19.7781	20.3675	20.5057	19.8073	20.3674	19.5026	19.8164	18.8104	19.673	19.5759	19.2504	19.1875	19.5873	19.2281
ISEGLPT(UniMod:21)PTK	T821	P06400	RB1	21.9701	22.1547	22.1487	22.1701	22.0161	22.3101	22.217	22.1036	22.1826	22.074	21.9684	22.0616	22.0387	21.5606	22.3299	22.0986	22.1426	22.1365	21.6751	21.4332	21.5516	21.8423	21.7979	22.0628	22.0543	22.0567	22.0192
KTAATAAAAAAEPPAPPPPPPPEEDPEQDS(UniMod:21)GPEDLPLVR	S37	P06400	RB1	21.1639	21.7729	21.8051	22.1377	21.8539	21.7015	20.7963	22.3078	22.3528	21.2514	21.4366	21.1989	21.3715	22.1143	21.4866	21.3999	21.5218	21.7994	20.3226	21.0102	21.4421	20.5856	20.7163	20.9076	21.2084	20.9816	21.0647
TAATAAAAAAEPPAPPPPPPPEEDPEQDS(UniMod:21)GPEDLPLVR	S37	P06400	RB1	22.9332	21.1394	21.784	23.3889	22.9744	22.8135	22.4469	22.7526	22.5305	23.2673	23.4068	22.9824	23.3284	22.5352	23.262	23.1608	22.9581	22.9436	23.5643	23.3595	23.6339	23.5765	23.4688	23.5545	23.5753	23.6482	23.5801
TLQTDS(UniMod:21)IDSFETQR	S347	P06400	RB1	20.0167	19.7866	19.9802	19.7798	19.7762	19.7234	19.733	19.7951	20.6186	19.4841	19.3906	19.6333	19.2951	19.8229	19.5331	19.6563	19.7017	19.7411	19.1536	19.2195	18.9935	18.6107	19.9099	19.2003	18.8973	19.11	19.1247
TLQTDSIDSFETQRT(UniMod:21)PR	T356	P06400	RB1	22.3772	22.4827	22.3937	22.4085	22.3541	22.4295	22.5767	22.2181	22.0989	22.4948	22.2492	22.4531	22.5643	22.218	22.3468	22.6403	22.3958	22.3704	20.9358	22.568	21.664	22.6469	22.6683	22.3848	21.8672	22.7491	22.0206
(UniMod:1)SDAAVDT(UniMod:21)SSEITTK	T8	P06454	PTMA	21.7677	21.6263	21.7291	21.6477	21.7175	22.0839	21.4055	22.1186	22.3866	21.0619	21.3929	21.8022	21.6581	21.7141	21.7143	21.6685	21.9245	21.9259	20.3226	21.0102	21.3465	20.5856	20.6326	20.9076	21.2084	20.9816	20.8927
IGEGT(UniMod:21)Y(UniMod:21)GVVYK	T14;Y15	P06493	CDK1	23.524	23.1663	22.651	22.8713	22.1489	22.3208	23.1325	23.1306	21.8418	23.5117	23.4764	23.5686	23.1262	22.2022	23.405	23.3431	23.1499	23.5756	24.2441	24.1404	24.4196	23.9957	24.1089	23.897	24.0276	23.9594	24.1256
IGEGT(UniMod:21)YGVVYK	T14	P06493	CDK1	23.8977	23.8973	23.9422	23.8361	23.9664	23.8665	24.0553	23.9187	23.7988	23.8197	23.5382	23.7338	23.7173	23.4755	23.9284	23.8562	23.7233	23.8424	23.368	23.0791	23.1023	23.5269	23.4171	23.1635	23.3805	23.3703	23.289
IGEGTY(UniMod:21)GVVYK	Y15	P06493	CDK1	23.9186	24.0068	23.5935	24.329	23.9717	24.3263	24.3766	23.8731	24.3237	23.5862	23.7922	23.5027	23.2357	22.8072	23.3626	23.363	23.5336	23.1513	25.1563	25.1659	25.132	25.0589	25.2219	25.3498	25.1264	25.5322	25.1102
IGEGTYGVVY(UniMod:21)K	Y19	P06493	CDK1	19.7479	19.931	19.8731	20.424	20.1734	19.9363	19.6469	20.357	20.2689	19.8868	20.7286	19.5201	19.3875	19.5837	19.2894	19.6766	19.6621	19.6454	20.8717	20.6823	20.7755	21.2094	20.5481	21.3501	21.1486	20.6772	20.9867
VYT(UniMod:21)HEVVTLWYR	T161	P06493	CDK1	23.8009	23.2765	23.6171	22.4299	23.434	23.0926	23.7153	22.7977	23.5313	24.3116	24.3715	23.9311	23.7735	23.3542	23.9909	23.952	23.3761	23.9235	24.7369	24.3766	23.5905	24.5744	23.7437	24.0401	24.0844	23.7493	23.9185
(UniMod:1)ATVEPETTPT(UniMod:21)PNPPTTEEEKTESNQEVANPEHYIK	T11	P06730	EIF4E	19.4513	20.1431	19.737	19.8668	20.036	19.8511	19.3308	19.797	20.0508	20.2174	20.0138	19.7889	19.8123	20.0376	19.5331	19.7679	19.9943	20.1528	19.7882	19.2302	20.2209	19.083	19.8997	19.1252	19.7557	19.4647	19.6302
TES(UniMod:21)NQEVANPEHYIK	S24	P06730	EIF4E	18.5446	19.674	19.289	19.3753	18.3107	18.4997	18.8721	19.9019	19.8176	20.4816	20.1058	20.3778	20.4765	20.7242	20.3183	20.3566	20.2368	20.5896	19.1934	19.4721	19.6202	19.5759	19.5536	19.4645	19.9122	19.6826	19.4541
AAVPSGAS(UniMod:21)TGIYEALELR	S40	P06733	ENO1	21.4621	21.4795	20.3246	20.9914	21.0733	20.6714	21.3624	20.9023	21.2302	20.8521	21.5404	20.4805	21.6661	21.3997	21.503	21.5163	21.4398	21.4356	21.1848	21.0451	21.3285	21.6076	21.014	21.2024	21.7223	21.5768	21.3482
GNPTVEVDLFTS(UniMod:21)K	S27	P06733	ENO1	20.0879	20.0339	20.5059	20.4879	20.065	20.0769	20.5083	20.5788	20.6817	19.782	20.1288	19.9123	20.6098	20.7854	19.9669	20.2987	19.8852	20.4228	20.3303	19.7992	20.6014	19.5322	19.6092	20.1257	20.0223	19.9716	20.1245
S(UniMod:21)GKYDLDFK	S254	P06733	ENO1	20.6566	19.8736	20.0043	20.5888	20.3453	20.2797	20.5596	20.6572	19.7038	20.197	20.0992	20.2188	20.1712	19.9814	20.2125	20.2859	20.3723	20.4139	19.6928	19.4209	20.0915	19.682	19.8287	19.8859	20.0681	20.1301	19.8704
SGKYDLDFKS(UniMod:21)PDDPSR	S263	P06733	ENO1	21.3238	21.7472	21.6227	21.473	21.5863	21.4851	21.0383	21.4955	21.2218	20.6855	20.8211	20.7651	20.4022	19.8531	20.8978	20.6399	20.6905	20.5615	20.3821	20.2834	20.3402	20.1264	20.444	20.4438	20.3497	20.4615	20.4102
TIAPALVS(UniMod:21)K	S79	P06733	ENO1	19.8115	20.1791	19.9156	19.77	20.0404	19.7037	19.8444	19.8627	19.8179	20.4827	20.2202	19.7213	19.4541	20.7326	20.2405	19.6095	19.7097	20.0823	19.6867	19.4949	19.2242	18.9495	19.0626	19.7975	19.8576	19.6383	19.5387
YDLDFKS(UniMod:21)PDDPSR	S263	P06733	ENO1	21.0036	20.3304	19.9659	20.8339	20.7903	20.7505	21.0862	20.3806	19.9861	21.6234	21.5211	21.6776	21.5635	20.962	21.871	21.3745	21.3109	21.5725	20.5875	20.7911	20.8884	20.9598	20.8809	20.7526	20.8362	20.7616	20.7858
YIS(UniMod:21)PDQLADLYK	S272	P06733	ENO1	19.0736	18.578	18.1345	18.8719	18.8757	19.0756	19.0757	18.7901	18.6983	19.2826	19.2963	19.4341	19.3586	18.9619	19.5089	19.2593	19.3008	19.3688	19.1423	19.1887	19.1522	19.392	19.4195	18.7028	18.7558	19.2413	19.3081
VS(UniMod:21)LAEKVIPAT(UniMod:21)DLSEQISTAGTEASGTGNMK	S652;T661	P06737	PYGL	20.0403	20.2818	20.0396	19.6668	19.1114	19.599	19.2976	19.4816	20.0427	19.9317	20.0031	19.6333	19.2951	19.8887	19.3576	19.7679	19.5641	20.0669	18.2828	18.4309	18.9515	18.4979	19.6662	18.0728	18.8124	18.7004	18.6175
SNT(UniMod:21)PILVDGK	T109	P06744	GPI	21.4908	20.6404	20.8384	21.1746	21.2862	21.4883	22.0202	21.334	20.9652	21.8373	21.7628	21.8501	21.7507	21.2754	22.0167	21.7522	21.8027	22.0107	21.3414	21.1853	21.2244	21.4029	21.3807	21.3069	21.4986	21.5171	21.5568
SNT(UniMod:21)PILVDGKDVMPEVNK	T109	P06744	GPI	20.7693	21.0179	20.8394	20.4457	20.5918	20.5368	20.3295	20.4516	20.82	20.5651	20.06	19.2965	19.3553	20.1809	20.295	20.1477	20.2766	20.2522	20.7514	20.2396	18.9462	20.225	20.2456	19.8986	19.5926	19.9256	20.0453
(UniMod:1)MEDS(UniMod:21)MDMDMS(UniMod:21)PLRPQNYLFGC(UniMod:4)ELK	S4;S10	P06748	NPM1	20.8438	19.712	19.8693	20.6426	21.1199	20.5443	20.6113	20.3316	20.3458	19.7423	19.6707	20.0675	19.6946	20.1186	19.8258	19.6627	19.7624	20.1899	20.3181	20.4608	20.5288	20.3508	20.7074	19.9955	19.9605	20.2244	20.4579
(UniMod:1)MEDS(UniMod:21)MDMDMSPLRPQNYLFGC(UniMod:4)ELK	S4	P06748	NPM1	21.2997	19.6526	20.0605	21.1652	21.6544	20.5271	20.8935	20.5631	20.7575	19.4018	20.6635	19.7673	20.4338	20.3447	20.2271	20.2724	21.6256	21.1775	21.8034	21.0815	22.0588	20.3765	21.6534	21.9538	21.3726	20.1916	21.2251
DELHIVEAEAM(UniMod:35)NYEGS(UniMod:21)PIK	S70	P06748	NPM1	24.5984	21.4025	21.8257	22.5512	22.3075	22.0775	23.9593	21.9108	23.8077	22.6904	26.7178	24.6676	23.1463	27.2162	26.5348	22.1391	24.9026	27.5403	21.9416	22.54	22.6485	22.4242	22.4937	22.9059	22.8708	22.5632	22.6222
DELHIVEAEAM(UniMod:35)NYEGSPIKVT(UniMod:21)LAT(UniMod:21)LK	T75;T78	P06748	NPM1	20.7139	19.9281	20.5178	20.3081	20.5879	20.2791	20.1353	20.06	20.6514	20.486	20.2427	20.5018	20.1626	20.3099	20.542	20.5624	20.5873	20.5984	20.3749	20.1203	20.1149	19.363	19.8799	19.8858	20.057	20.0967	20.0359
DELHIVEAEAMNY(UniMod:21)EGSPIK	Y67	P06748	NPM1	19.0751	18.7952	21.1295	19.3761	18.8584	19.2953	19.3059	18.6812	19.1857	19.3275	19.2045	18.9671	18.5748	20.8748	19.4503	22.2136	22.1117	18.4706	22.67	23.5728	22.5763	22.6393	20.0356	22.6257	22.4807	22.627	19.912
DELHIVEAEAMNYEGS(UniMod:21)PIK	S70	P06748	NPM1	25.5914	22.5054	22.6509	23.8689	25.7308	23.6908	25.1085	23.2135	22.8742	25.5006	23.7005	25.6663	25.7289	25.6622	23.9925	25.8739	25.8084	23.422	25.5815	23.1954	24.1457	24.8372	25.1401	25.5929	24.1144	24.0526	24.2175
GPSS(UniMod:21)VEDIK	S243	P06748	NPM1	22.3306	22.2008	22.3005	22.247	22.2096	22.3859	22.3703	22.5349	22.5103	21.9961	21.7365	22.0941	22.0783	22.0441	22.1673	22.1371	22.1353	22.285	21.5471	21.4202	21.4778	21.0928	21.3995	20.7874	21.4932	21.5627	21.5847
LLS(UniMod:21)ISGKR	S137	P06748	NPM1	21.0033	21.4613	21.3707	21.3857	21.4181	21.4852	21.3976	21.3264	21.2427	20.6758	20.5003	20.6643	20.3304	20.0832	20.5543	20.289	20.636	20.3549	22.1383	21.8239	21.3808	21.6326	22.1545	22.2375	22.4035	22.2238	22.0549
LLSIS(UniMod:21)GKR	S139	P06748	NPM1	21.3793	21.2251	21.2802	21.4108	21.2285	21.5535	21.054	21.1635	21.0198	21.1001	21.145	20.9282	20.9825	20.6247	21.2035	20.8853	20.8612	21.087	21.8602	21.7471	21.5453	21.618	21.9581	21.7104	21.5188	21.7379	21.7405
M(UniMod:35)EDS(UniMod:21)MDMDMS(UniMod:21)PLRPQNYLFGC(UniMod:4)ELK	S4;S10	P06748	NPM1	19.1397	18.1903	18.2573	19.3753	19.2157	18.5225	19.3345	19.2502	19.1676	20.4668	20.3536	20.4533	20.6847	21.5287	20.5911	20.9108	21.0136	20.4866	17.9878	19.441	19.5179	18.2128	18.6279	19.0349	18.8083	17.8053	18.159
MQAS(UniMod:21)IEK	S254	P06748	NPM1	18.0007	17.9973	18.0305	18.2423	18.8371	18.4273	18.2003	18.0668	18.0397	18.4642	18.1003	17.7148	18.5951	18.9111	18.1504	17.5616	17.9416	18.0549	19.1356	19.217	18.8493	19.3619	18.5079	19.085	19.3941	19.027	18.7075
T(UniMod:21)PKT(UniMod:21)PKGPSSVEDIK	T234;T237	P06748	NPM1	22.023	22.1596	21.9797	22.3617	22.4944	22.7719	22.7998	22.5744	21.5191	20.5501	20.7366	20.1814	20.045	21.354	20.2309	20.0014	20.4519	19.7316	22.7689	22.9338	22.1918	22.9337	22.3956	22.4598	22.7415	23.0302	22.5212
T(UniMod:21)PKTPKGPSSVEDIK	T234	P06748	NPM1	20.9291	22.3057	22.2594	20.6793	21.5787	21.2106	20.4292	21.9527	21.7027	20.9878	19.9573	20.8437	20.7619	20.7009	21.0379	20.8603	21.0152	20.4316	20.8699	21.2241	20.3816	21.4367	21.1851	20.9865	21.1527	20.666	21.3355
TVSLGAGAKDELHIVEAEAM(UniMod:35)NY(UniMod:21)EGS(UniMod:21)PIK	Y67;S70	P06748	NPM1	20.6308	20.3605	19.0661	21.0501	20.5952	20.9371	20.8148	18.8072	22.121	19.6188	20.0318	19.0766	20.309	25.1053	19.0847	20.2636	19.0763	19.1007	19.1965	19.8764	19.5728	19.1694	19.4195	19.3577	18.6092	19.0917	19.4613
VDNDENEHQLSLRTVSLGAGAKDELHIVEAEAM(UniMod:35)NYEGS(UniMod:21)PIK	S70	P06748	NPM1	22.6982	21.8101	21.098	22.9344	21.2229	22.1418	22.4125	22.3163	20.4987	22.0414	20.3628	20.2527	20.2926	21.3823	21.8584	21.4655	25.0633	21.798	22.1794	21.8735	22.2321	22.2652	21.6126	21.9983	21.9313	22.2487	22.1228
VDNDENEHQLSLRTVSLGAGAKDELHIVEAEAMNYEGS(UniMod:21)PIK	S70	P06748	NPM1	21.3934	20.8314	20.362	21.4954	21.217	20.803	20.7818	20.7391	20.7947	20.9701	21.4366	20.8859	20.9263	21.3345	21.0427	21.0701	21.3874	21.4183	20.1989	21.3298	20.4219	20.5595	20.7759	21.0696	20.7287	20.9063	20.8731
TPAAPAS(UniMod:21)PAAVPSEGSGGSTTGWR	S156	P07199	CENPB	22.8092	22.6581	23.4398	22.6345	22.7268	22.9553	22.1869	23.1109	22.4061	22.8273	22.4312	23.014	22.5104	22.3372	22.547	22.8605	22.7894	22.3233	24.108	23.3199	23.8093	23.9638	23.88	23.7105	24.1076	24.2422	23.7873
VLNNMEIGAS(UniMod:21)LFDEEGAK	S256	P07205	PGK2	20.5555	20.3775	20.6275	20.4346	20.0833	20.271	20.359	20.0658	19.3391	19.9217	19.4563	20.0433	18.5202	20.1523	19.819	19.0045	18.8422	19.0057	19.8868	20.414	19.5893	20.2705	20.158	20.4483	20.3348	20.3437	20.4613
AEDGS(UniMod:21)VIDYELIDQDAR	S184	P07355	ANXA2	19.0845	18.8223	19.4029	19.3197	19.0584	17.9086	20.097	20.0355	19.4246	19.1445	19.1244	18.9725	19.1028	19.2911	19.0944	18.5851	19.3817	19.7183	18.8764	19.0459	19.0172	19.098	19.1834	18.9271	18.5881	18.6263	18.9991
GHY(UniMod:21)T(UniMod:21)EGAELVDSVLDVVRK	Y106;T107	P07437	TUBB	18.6088	20.1129	19.4123	18.5701	18.8912	19.0203	18.6861	19.1859	18.4764	17.8454	18.132	15.7253	16.6272	18.244	15.7062	17.5616	16.9034	18.1196	16.9742	17.2157	15.4132	16.4464	17.093	16.6822	17.0245	16.9034	16.8992
GHYTEGAELVDS(UniMod:21)VLDVVR	S115	P07437	TUBB	18.5962	20.3766	19.5669	18.8996	19.4528	20.1893	19.6432	19.318	19.5163	19.6212	19.8966	18.7811	19.3301	19.9883	19.2373	19.0246	18.8717	19.2331	18.7615	19.4618	19.6536	19.7531	20.0961	19.0949	19.8246	19.8503	19.7545
GRMS(UniMod:21)MKEVDEQM(UniMod:35)LNVQNK	S322	P07437	TUBB	20.7278	19.8668	20.67	21.2869	22.1369	21.6212	22.1095	20.76	21.0646	20.3732	21.2127	20.3303	19.8161	20.8128	21.1055	21.1468	20.203	20.4969	20.1585	20.9457	20.6159	20.8088	20.9804	20.7421	21.1546	20.9322	20.8956
ISVYYNEAT(UniMod:21)GGK	T55	P07437	TUBB	19.2367	18.5205	18.8269	19.1246	18.8547	18.7974	19.1044	19.3638	19.116	18.5123	19.971	18.9347	19.2903	18.749	18.8738	19.2246	19.0645	19.0158	18.3873	19.7626	19.4177	19.3741	19.1662	18.6257	18.7266	18.6688	18.9991
EYIPGQPPLS(UniMod:21)QSSDSSPTR	S880	P07814	EPRS1	22.5829	21.8876	22.7939	22.6	22.5795	21.9435	22.9114	22.2931	22.5253	22.5801	22.0942	22.5092	22.5641	22.4146	22.495	22.7212	22.7235	22.7738	19.8931	21.4475	20.3175	21.3838	22.1541	20.6946	21.5891	21.5037	21.3854
NQGGGLS(UniMod:21)SSGAGEGQGPK	S998	P07814	EPRS1	17.3775	19.0181	17.7668	19.4188	19.6101	19.5879	19.6419	17.6708	19.8828	17.9328	17.9957	17.6461	19.4167	18.2823	17.7396	17.7777	17.951	18.1713	17.9966	17.6124	17.7506	17.2258	17.3926	17.7883	17.067	16.9893	17.669
DKEVS(UniMod:21)DDEAEEK	S231	P07900	HSP90AA1	23.8613	22.2841	22.7112	23.269	23.5484	23.9967	23.5412	23.9966	23.0627	26.2782	27.0519	26.213	26.0797	25.6742	26.4929	25.7735	25.1203	25.0166	26.6293	26.5831	26.714	26.8504	26.1995	26.181	26.4235	26.2427	26.4238
DKEVS(UniMod:21)DDEAEEKEDK	S231	P07900	HSP90AA1	19.2089	18.6048	19.2626	18.3973	18.9538	19.6307	18.5711	18.6138	18.6424	21.2627	21.0824	20.321	20.0561	20.1193	20.2866	20.2236	19.8037	19.5756	22.6164	22.2097	21.2993	21.2212	20.6853	20.8831	21.7177	22.0675	21.9916
ERDKEVS(UniMod:21)DDEAEEK	S231	P07900	HSP90AA1	23.6747	21.8459	21.9952	22.7724	23.1231	23.4896	23.1761	23.0046	22.1222	24.6036	24.2815	24.2667	24.076	23.5884	24.4432	24.0765	23.8946	23.4365	25.2571	24.8293	24.3446	24.0929	24.5167	24.7705	24.9166	25.1437	24.9502
ESEDKPEIEDVGS(UniMod:21)DEEEEK	S263	P07900	HSP90AA1	20.4246	17.7126	19.4518	17.7913	20.3661	20.4784	17.101	20.1476	17.3658	22.1766	24.8519	23.0203	22.5754	22.2368	23.5769	21.626	21.5142	20.9284	28.3284	28.3234	28.205	27.6525	26.2246	26.5846	23.9615	23.5904	25.5674
ESEDKPEIEDVGS(UniMod:21)DEEEEKK	S263	P07900	HSP90AA1	24.7082	20.9907	21.7504	23.9957	25.1094	24.8505	23.8918	24.1831	22.3453	26.8674	27.961	25.7632	26.5203	23.048	27.4176	25.9905	25.1924	24.8915	28.3392	28.6336	27.2074	28.3934	28.0347	28.6424	23.8946	23.7396	26.4238
EVS(UniMod:21)DDEAEEK	S231	P07900	HSP90AA1	21.0995	19.0462	20.3881	19.2951	19.9261	20.0907	19.8143	20.537	19.7955	24.899	25.7391	24.965	24.6711	23.7505	25.1885	24.3526	23.3435	23.2385	24.9634	24.9196	25.3816	24.8815	23.9368	24.3357	24.2331	24.0165	24.43
EVS(UniMod:21)DDEAEEKEDKEEEK	S231	P07900	HSP90AA1	22.9052	21.4491	21.9636	21.9712	22.6176	22.7337	23.3606	22.6821	21.8737	24.5928	26.0871	25.1021	24.232	24.228	24.9466	23.9607	23.3541	22.9395	28.0568	27.955	27.7002	27.6736	26.538	27.351	26.1492	24.9757	26.9233
GVVDSEDLPLNIS(UniMod:21)R	S399	P07900	HSP90AA1	21.4665	21.3099	21.103	21.3836	21.3459	21.3509	21.5831	21.317	20.9601	21.5346	21.5626	21.9704	21.6347	21.6014	22.042	21.7668	21.7633	21.8981	19.7857	19.8072	19.9918	20.0273	19.9279	19.9674	20.028	20.124	19.9084
HLEINPDHS(UniMod:21)IIETLR	S641	P07900	HSP90AA1	22.0408	22.0276	22.05	22.0688	21.525	21.8729	21.4804	21.7386	21.764	22.2424	22.2283	22.1205	22.2106	21.987	21.7668	22.2714	22.5801	21.5498	22.9198	22.6011	22.7295	22.4813	22.7143	22.7465	23.0159	22.9703	22.7851
PEIEDVGS(UniMod:21)DEEEEKK	S263	P07900	HSP90AA1	22.0027	22.7191	21.8139	20.8212	21.8188	20.509	21.5982	21.0542	20.5192	23.6365	23.9659	23.8694	23.2174	22.8728	24.1007	23.0329	22.1975	22.0333	24.5337	24.4338	25.0318	24.3394	24.8101	25.231	24.1273	23.591	24.0794
EAEEGEDDRDS(UniMod:21)ANGEDDS	S299	P07910	HNRNPC	15.1563	15.0162	16.2572	18.0203	18.2052	13.4124	17.5905	16.1432	16.4204	17.577	20.0015	17.7233	18.256	18.0671	18.8807	16.6364	17.0178	16.08	24.2782	24.7873	24.7992	23.793	20.2276	20.9358	19.0361	18.4961	20.1678
NDKS(UniMod:21)EEEQSSSSVK	S233	P07910	HNRNPC	24.7364	24.1795	24.5318	24.496	24.6966	24.6254	24.9513	24.8312	24.4973	24.821	24.3784	24.6591	24.6515	24.575	24.7487	24.634	24.688	24.7468	24.0958	24.0012	24.0609	23.8523	23.8366	23.9468	24.0486	24.1698	24.2574
NDKS(UniMod:21)EEEQSSSSVKK	S233	P07910	HNRNPC	22.971	22.393	22.7714	22.7681	22.4337	22.6447	22.9709	22.3438	22.3686	21.5229	21.4768	21.6697	21.3734	21.5639	21.4562	21.8178	22.1983	21.8297	21.8042	21.8957	21.4398	21.0995	21.694	21.7299	21.7667	21.7156	21.7533
NDKSEEEQSSS(UniMod:21)S(UniMod:21)VKK	S240;S241	P07910	HNRNPC	22.0656	23.0426	22.2329	21.5812	21.9335	21.8872	21.7533	22.3617	22.0624	20.5279	20.6708	20.8274	19.8947	21.1088	21.1104	21.5668	21.4219	21.5061	21.2428	20.5677	21.0237	21.994	21.4626	21.541	21.8949	22.3297	21.4921
SEEEQSSSS(UniMod:21)VKKDETNVK	S241	P07910	HNRNPC	18.4168	18.1163	17.2529	17.6983	18.0146	18.3829	20.9352	17.5067	16.8591	19.3757	21.7825	21.6755	18.9401	21.7664	21.4585	21.8809	18.303	18.8643	19.5779	20.2287	22.1264	22.2917	20.4183	22.3928	22.5538	22.72	22.6686
DSLS(UniMod:21)DDGVDLK	S13	P07948	LYN	20.2283	19.5116	19.8145	20.0664	19.8737	20.1577	20.2889	20.4239	19.8565	21.1973	20.9727	21.0114	20.8972	20.3057	20.716	20.9953	20.9262	20.8388	20.9919	21.1471	20.9602	21.2158	20.8962	20.9996	21.1672	20.9955	21.1418
GKDS(UniMod:21)LSDDGVDLK	S11	P07948	LYN	20.6456	20.4065	20.5887	20.604	20.3479	20.3008	20.065	20.5723	20.656	20.161	20.2975	20.3561	20.3253	20.9196	20.2938	20.2	20.4282	20.4436	19.7035	19.6325	19.756	19.8059	19.3424	20.0231	20.0376	20.0101	19.9373
GKDSLS(UniMod:21)DDGVDLK	S13	P07948	LYN	22.7351	22.8801	22.5575	22.9493	22.5501	22.9641	22.7811	22.7304	22.7125	21.8305	21.8721	22.0711	21.9065	21.6605	21.9249	21.673	22.0121	21.8847	22.8529	22.8822	22.7027	23.0922	22.7194	22.9527	23.0387	22.8721	23.0982
(UniMod:1)SDQDHS(UniMod:21)M(UniMod:35)DEMTAVVK	S7	P08047	SP1	20.3048	20.1169	20.4815	20.4706	20.3008	20.1635	20.3084	20.3906	20.5567	21.4756	21.5267	21.698	21.4098	20.8451	21.6594	21.396	21.4328	21.1425	19.541	19.2852	19.7914	19.9762	20.2444	20.0201	19.9335	19.6554	20.174
(UniMod:1)SDQDHS(UniMod:21)MDEM(UniMod:35)TAVVK	S7	P08047	SP1	19.5965	19.472	21.3558	21.4055	19.4319	19.2414	19.5462	19.567	21.2933	20.7934	20.4585	20.7456	20.8607	20.0872	20.8431	20.5848	20.8264	20.3529	20.4558	17.8719	18.8314	18.5245	18.9417	19.0125	19.033	18.6898	19.3371
(UniMod:1)SDQDHS(UniMod:21)MDEMTAVVK	S7	P08047	SP1	23.8112	23.4124	22.8882	23.1389	23.4491	23.7678	23.2061	22.2032	22.833	20.8703	20.5634	21.1854	20.5405	19.9764	21.3745	20.7306	21.6347	20.2678	22.7018	22.9623	22.8465	23.0233	23.0518	23.0468	22.8092	22.8103	22.7933
MSDQDHS(UniMod:21)M(UniMod:35)DEM(UniMod:35)TAVVK	S7	P08047	SP1	16.4867	20.4998	19.2055	18.5906	18.608	18.7109	18.999	19.47	18.9888	19.3185	19.5557	19.4348	19.8125	19.5779	19.3091	19.5193	19.0356	19.8584	17.9478	18.159	18.3099	18.1603	18.3305	18.54	18.3336	18.6925	18.3929
S(UniMod:21)DQDHSMDEMTAVVK	S2	P08047	SP1	22.5474	22.2514	22.4688	22.4726	22.5289	22.0154	21.8481	22.4218	22.5132	20.7573	20.7366	21.3032	21.5249	20.0129	20.6725	20.7071	20.493	20.903	20.8484	20.987	20.7027	20.8714	20.8262	20.7309	20.8845	21.1545	20.6418
SSSTGSSSSTGGGGQESQPS(UniMod:21)PLALLAATC(UniMod:4)SR	S59	P08047	SP1	20.0139	20.3761	19.7537	20.3858	20.4708	20.4207	21.1179	20.1731	19.7503	19.5359	19.6881	19.6909	19.496	19.3879	19.5111	19.597	20.0147	19.4086	21.6938	22.1179	21.8146	22.3064	22.4926	22.0314	21.8443	22.1234	22.2398
DDEEKPKIEDVGS(UniMod:21)DEEDDSGK	S255	P08238	HSP90AB1	18.148	21.5247	23.9832	22.2684	22.235	18.0613	24.0268	25.1862	23.6804	19.4265	27.8324	19.74	19.4908	26.3344	27.1987	19.1134	20.2335	20.805	22.1754	28.7798	22.2088	21.613	21.1632	21.4606	20.9423	20.7099	21.3755
EIS(UniMod:21)DDEAEEEK	S226	P08238	HSP90AB1	21.7749	20.7969	21.4946	20.0488	21.237	21.0867	20.2851	21.6652	20.6744	24.0407	25.3555	24.2964	24.2588	23.8494	24.7723	23.3908	22.9788	22.5313	26.6539	26.2434	26.2225	26.1409	25.0074	25.2651	24.6885	24.2386	24.8384
EIS(UniMod:21)DDEAEEEKGEK	S226	P08238	HSP90AB1	20.4561	17.6511	18.0947	18.1686	19.2285	20.406	18.3164	19.0448	18.0977	21.9391	22.9426	22.1599	22.0263	21.5048	22.463	21.612	20.9596	20.9883	24.4581	24.0533	23.5823	23.4796	22.8807	23.1426	22.3333	21.373	22.1509
EKEIS(UniMod:21)DDEAEEEK	S226	P08238	HSP90AB1	22.9599	21.5197	22.1829	21.57	22.5717	22.8286	21.8041	22.6899	21.694	24.8934	26.035	25.0535	24.9021	24.6627	25.4964	24.4772	23.7723	23.7263	26.6319	26.0538	26.4872	26.3107	25.66	25.8254	25.5294	25.2281	25.836
EKEIS(UniMod:21)DDEAEEEKGEK	S226	P08238	HSP90AB1	17.3948	20.385	19.8886	20.8407	21.1082	21.3359	20.4414	21.0254	20.0416	22.6413	23.7784	22.7905	22.6591	22.1709	23.319	22.4788	21.753	21.8767	24.5144	24.2651	23.9807	23.7675	23.3533	23.5843	23.6198	23.2363	23.7516
IEDVGS(UniMod:21)DEEDDS(UniMod:21)GKDKK	S255;S261	P08238	HSP90AB1	15.9332	18.0174	19.0407	18.105	16.1036	16.6729	16.65	17.8585	18.3507	16.6732	17.6318	17.0056	15.72	17.8177	16.8872	15.2806	17.0762	17.1885	19.7518	19.5717	19.3198	19.4524	19.5117	19.1954	18.4625	18.2448	18.7098
IEDVGS(UniMod:21)DEEDDSGK	S255	P08238	HSP90AB1	26.9187	24.7797	26.9545	25.5516	26.615	26.8267	25.9259	26.8798	26.7195	28.287	19.5132	28.5029	28.4194	26.6017	19.1312	27.6694	26.9049	26.94	30.5222	20.5883	30.605	30.1914	29.8149	29.7413	29.2761	29.1057	29.841
IEDVGS(UniMod:21)DEEDDSGKDK	S255	P08238	HSP90AB1	26.0081	23.8722	23.7914	25.3408	25.9355	26.1101	24.8106	26.1204	24.2142	26.6179	27.3023	26.8257	26.3966	25.8597	27.1257	26.0793	25.39	25.2894	28.3997	28.4402	28.1476	28.1295	26.2753	28.129	27.4263	27.5844	27.8178
IEDVGS(UniMod:21)DEEDDSGKDKK	S255	P08238	HSP90AB1	25.1299	25.8521	25.1546	25.8834	26.0761	25.8192	24.7643	26.3091	25.751	22.8374	23.1687	22.6477	22.6228	21.47	23.3032	22.6895	22.355	22.394	24.3624	24.1927	23.3953	23.3247	23.4374	23.3348	23.1942	23.3274	23.1081
PKIEDVGS(UniMod:21)DEEDDSGK	S255	P08238	HSP90AB1	22.7078	19.8125	20.2452	21.5748	22.3414	22.4047	21.3189	22.0216	20.5163	23.7351	23.6374	23.7943	23.358	22.6991	23.9421	23.1709	23.006	22.9631	24.6844	23.6665	23.6659	23.3955	23.5469	23.7854	23.6983	23.6276	23.6877
PKIEDVGS(UniMod:21)DEEDDSGKDK	S255	P08238	HSP90AB1	22.0788	20.2876	20.2019	20.9426	21.4492	21.7238	20.9531	21.4587	20.0993	21.5028	21.1594	21.6577	21.3149	20.3548	21.6354	21.2694	21.1149	21.2778	22.0232	21.1113	21.5222	21.1655	21.1033	21.9466	21.3627	21.7183	21.328
(UniMod:1)SGNGNAAATAEENS(UniMod:21)PK	S15	P08397	HMBS	19.8078	19.8513	19.9882	19.8688	20.1316	20.0256	20.0182	20.6082	20.5828	19.7055	19.7338	19.8302	20.2064	20.1326	19.7524	20.0175	20.0267	19.951	20.114	20.5892	19.8865	19.7873	20.0203	19.9205	20.2894	19.9716	20.0538
GKSES(UniMod:21)QMDITDINTPKPK	S6	P08473	MME	20.4126	20.4949	20.6077	20.2593	19.87	20.2736	19.7585	20.171	20.0968	20.1009	20.0988	19.1004	18.4254	19.8954	19.5614	19.6859	19.3911	19.4659	19.1962	19.3607	19.7038	18.924	19.6662	18.0634	18.6996	18.9712	18.99
YGM(UniMod:35)GTS(UniMod:21)VER	S232	P08559	PDHA1	24.2905	24.0529	24.2094	24.2666	24.3948	23.9485	24.4879	24.4703	24.3777	23.4917	24.0119	23.8063	23.4873	23.2068	23.501	23.7454	23.5461	23.7442	23.9232	23.5693	24.0851	23.9296	24.2796	23.8655	24.034	23.9497	23.9982
YGMGTS(UniMod:21)VER	S232	P08559	PDHA1	26.6269	26.7608	26.5601	26.6985	22.0575	26.7226	26.8027	26.6494	26.1626	23.3113	23.5734	23.6077	23.0283	22.1925	23.5001	23.1101	23.3299	22.4518	27.1224	26.9708	27.0768	27.0055	26.6621	26.8	27.0621	26.809	26.8099
YHGHS(UniMod:21)M(UniMod:35)S(UniMod:21)DPGVSYR	S293;S295	P08559	PDHA1	22.5086	22.7151	21.4357	20.4658	22.3943	22.5857	22.5214	20.0761	21.7381	20.5203	21.7217	21.945	20.8888	20.8101	20.3952	19.8257	20.4411	20.8142	22.2509	20.4155	21.6971	21.9276	21.9458	22.1601	21.7163	22.8676	22.5992
YHGHS(UniMod:21)M(UniMod:35)SDPGVS(UniMod:21)YR	S293;S300	P08559	PDHA1	24.6725	24.0007	22.6969	23.3536	24.3552	23.9563	22.6273	24.9581	23.2012	23.3008	23.7707	23.5298	23.2899	22.87	24.9672	24.789	24.9951	24.764	24.1541	22.4934	23.3828	23.1064	23.0703	23.5166	23.54	23.5116	23.3631
YHGHS(UniMod:21)M(UniMod:35)SDPGVSYR	S293	P08559	PDHA1	26.3096	25.8434	26.0576	26.3146	25.8622	25.8351	25.7258	25.9497	25.6887	27.6687	28.031	27.7642	27.6615	27.3971	27.6082	27.8167	27.7785	27.7413	24.5006	24.2784	24.3115	25.0247	25.2778	25.2507	25.37	25.5501	24.9514
YHGHS(UniMod:21)MSDPGVS(UniMod:21)YR	S293;S300	P08559	PDHA1	26.5277	26.1702	26.0579	24.6342	26.0842	24.5418	25.6639	26.3562	25.7896	23.4338	23.5109	22.7355	23.1136	22.4708	24.282	22.1227	23.3454	23.981	23.8043	22.3166	23.5651	24.5065	26.1996	26.3903	25.1958	26.7872	27.0042
YHGHS(UniMod:21)MSDPGVSYR	S293	P08559	PDHA1	27.398	27.3013	26.9332	26.9412	26.7021	27.5375	26.9074	26.6888	26.9956	26.1481	26.1325	26.4391	25.7247	25.0854	26.2759	25.9279	26.1003	25.5537	26.8358	26.8658	26.6985	26.9907	27.1044	27.0968	26.736	26.9791	26.7434
YHGHS(UniMod:21)MSDPGVSYRT(UniMod:21)R	S293;T303	P08559	PDHA1	20.5364	20.0826	19.8572	20.4658	20.5461	20.1337	20.3375	20.7229	20.0053	20.1049	19.7382	19.3142	20.003	20.996	19.9669	20.0404	19.75	20.5012	21.4517	21.5263	21.0248	21.6424	20.9705	21.2341	21.4408	21.233	21.5413
YDERPGPS(UniMod:21)PLPHR	S226	P08621	SNRNP70	26.9819	27.3845	26.827	27.1231	26.8995	27.338	27.1385	26.6082	26.5571	27.608	27.5545	27.2721	27.0011	26.2677	26.9532	26.9839	27.0793	26.8642	28.0933	28.0182	27.7593	28.1489	28.3488	28.3548	28.4202	28.3068	28.6924
LLESSLS(UniMod:21)SSEGEEPVEYK	S126	P08648	ITGA5	20.8616	20.8083	20.995	20.7098	21.4111	20.651	20.1265	20.8203	20.5694	20.5444	20.2079	21.3113	20.9645	20.5835	20.5059	20.7786	20.6143	20.9923	19.9458	19.9884	19.8424	19.363	19.9089	20.037	20.0846	20.0766	20.0902
KTEM(UniMod:35)DKS(UniMod:21)PFNSPSPQDSPR	S333	P08651	NFIC	19.6308	19.9841	20.7122	19.8476	19.9702	20.136	20.0222	20.3613	20.0675	19.425	19.975	18.7143	19.5187	19.8954	19.5331	19.7064	19.408	19.5195	16.8361	19.2302	19.1656	18.8552	19.6662	18.0634	18.6996	18.8557	18.8959
NWTEDMEGGISS(UniMod:21)PVK	S323	P08651	NFIC	19.4591	19.8039	19.8156	19.8127	19.6008	19.6212	19.5245	20.1951	19.9995	19.2698	19.8798	19.6909	19.3416	18.6981	18.8512	19.0425	19.3234	19.2866	19.8466	20.5229	19.4755	19.4465	19.8239	20.1645	19.8937	20.1291	19.8941
DGQVINETS(UniMod:21)QHHDDLE	S459	P08670	VIM	26.877	25.07	25.892	26.4824	26.8891	26.7098	26.0252	26.8475	26.3511	26.9092	27.2386	26.9935	27.0888	25.5041	27.3331	26.7275	26.409	26.4462	23.0513	22.7648	23.2123	23.0082	23.0197	23.0354	22.9966	22.1552	23.0814
ETNLDS(UniMod:21)LPLVDTHSK	S430	P08670	VIM	25.7394	25.2756	25.1818	25.0855	25.3645	25.2223	25.3327	25.0551	25.0615	26.0614	25.876	26.2064	26.3248	25.7513	26.3196	26.3194	26.231	26.4152	22.2098	22.1258	22.4301	21.9121	22.1919	21.9173	22.283	22.2821	22.3435
ETNLDS(UniMod:21)LPLVDTHSKR	S430	P08670	VIM	23.2354	24.2637	24.1295	23.0789	23.3744	23.4629	22.8647	23.4104	24.1418	20.8801	20.931	20.9769	21.0109	21.0275	21.056	20.6747	21.168	20.884	20.9048	19.0753	20.2034	18.6271	19.062	18.8034	18.9919	19.4763	18.7646
ISLPLPNFSS(UniMod:21)LNLR	S420	P08670	VIM	19.9567	22.8343	20.1706	20.6392	20.6554	20.6737	19.982	23.5343	21.092	20.067	20.4168	19.7302	20.7163	20.4152	20.8389	20.497	20.0306	20.1284	18.5195	19.926	19.5611	18.979	18.7499	18.5917	19.2107	19.0746	19.2306
KLHEEEIQELQAQIQEQHVQIDVDVS(UniMod:21)K	S261	P08670	VIM	23.1894	23.063	22.9263	22.0294	22.3511	22.5362	22.6984	23.1115	22.2761	22.3766	22.4366	22.4724	21.7129	22.9942	22.5893	21.8864	21.3088	21.1864	21.3174	20.7624	20.4541	21.5986	21.7383	21.9086	21.9853	22.2	21.8736
KVES(UniMod:21)LQEEIAFLK	S226	P08670	VIM	19.688	19.6206	19.7319	19.7231	19.7588	19.651	19.7401	19.5638	19.6807	20.0278	19.8979	19.8988	20.1008	19.4542	19.9828	19.8351	20.01	20.2115	14.8547	19.3359	13.3425	18.8242	18.6914	15.1641	18.1852	17.5198	17.5267
KVES(UniMod:21)LQEEIAFLKK	S226	P08670	VIM	17.2402	17.6503	18.5255	17.9186	17.9773	17.4402	17.128	18.0987	18.566	19.7484	19.3859	19.0621	18.4315	18.3907	17.8631	18.7649	17.9921	18.8488	17.4986	17.5051	17.7185	17.2258	17.653	17.9191	17.0868	18.1302	17.7217
LHEEEIQELQAQIQEQHVQIDVDVS(UniMod:21)K	S261	P08670	VIM	22.7877	20.2299	19.0879	20.5151	21.4769	20.0333	22.0601	20.7951	20.664	20.8502	21.2462	22.0222	21.3652	21.2665	21.5038	21.6086	21.5469	21.2067	21.4659	22.063	20.8638	21.5026	21.8146	21.859	21.5357	21.5768	21.4726
LLQDS(UniMod:21)VDFSLADAINTEFK	S83	P08670	VIM	22.2364	21.4392	22.0306	22.3993	22.8748	22.3487	21.5492	22.353	23.3183	22.6007	22.546	22.7445	23.5755	23.7745	23.0219	23.4299	23.4929	23.5163	19.9097	20.076	19.993	21.8638	21.4227	20.6893	21.2325	20.0159	20.7336
SLYASS(UniMod:21)PGGVYATR	S56	P08670	VIM	24.1714	24.6157	23.4704	24.2075	24.0162	24.4079	24.2671	24.1669	23.4062	25.1151	24.9083	23.5299	24.5621	23.8725	24.5989	24.3878	24.4042	24.6132	25.8255	21.4727	21.8564	25.5389	21.4227	21.9617	21.7821	21.858	22.2557
TYS(UniMod:21)LGSALRPSTSR	S39	P08670	VIM	20.8212	21.0164	22.9035	22.1984	22.0946	22.2684	22.4868	22.1498	22.1332	22.429	22.2362	22.4283	22.8935	22.0161	22.7156	22.629	22.6183	22.6456	21.8804	21.4601	21.9045	21.6044	21.5133	21.4815	19.9482	19.7343	20.0497
TYSLGS(UniMod:21)ALRPSTSR	S42	P08670	VIM	19.5221	20.1469	19.9138	19.8013	19.8103	19.8144	19.866	19.6544	20.6374	20.1752	19.7311	19.925	19.6526	19.3101	19.9781	19.7394	19.5771	19.1541	20.3402	20.0842	20.2682	20.1513	20.4344	20.3075	20.6121	20.3972	20.3454
APS(UniMod:21)IHGGSGGR	S35	P08727	KRT19	22.2581	22.3142	22.4527	22.1845	22.1987	21.9763	22.4198	22.191	22.2164	22.2902	21.9491	22.3348	22.3097	21.8523	22.0172	22.114	22.1116	22.4565	22.881	22.9255	23.054	23.1839	23.2596	23.1152	23.362	23.0935	23.3292
QSS(UniMod:21)ATSSFGGLGGGSVR	S10	P08727	KRT19	20.9072	20.9065	19.8052	20.2114	20.243	20.6798	21.2432	20.4224	20.7749	21.1545	21.1804	21.3684	21.4358	21.0167	21.1882	21.3428	21.5617	21.5158	21.5143	21.0067	21.1786	20.5595	20.7274	20.6479	20.7846	21.0316	21.0061
TLNETELTELQS(UniMod:21)QIS(UniMod:21)DTSVVLSM(UniMod:35)DNSR	S238;S241	P08729	KRT7	19.867	20.2818	18.1553	20.2483	19.0683	19.4518	19.6847	20.4258	20.2087	18.978	20.3832	20.0757	20.0708	19.3648	20.8763	20.2934	19.7047	17.0713	19.5374	19.7626	19.709	19.8186	19.3658	19.6927	20.03	19.7135	19.762
(UniMod:1)AQVLRGT(UniMod:21)VTDFPGFDER	T8	P08758	ANXA5	22.1692	20.7243	21.9922	21.7345	21.625	20.5852	21.9127	21.7462	22.2021	21.2514	21.3465	21.1276	20.9263	21.8903	21.5403	21.3509	21.4927	21.7994	21.3952	21.1154	21.5195	20.5525	20.8968	21.3354	21.2059	21.1638	21.3003
EEVVT(UniMod:21)VET(UniMod:21)WQEGSLK	T35;T38	P09211	GSTP1	18.2202	19.0567	18.083	17.445	17.4825	18.0728	17.986	17.7383	15.3636	17.5383	15.1725	14.9514	16.6272	18.1845	15.8409	17.121	16.7549	16.9829	16.8829	16.9088	16.0912	17.915	18.2005	17.2914	17.6483	17.8632	17.8221
M(UniMod:35)LLADQGQSWKEEVVT(UniMod:21)VETWQEGSLK	T35	P09211	GSTP1	22.8302	22.0874	22.9887	21.7345	21.2965	21.2017	22.4898	22.0814	22.1422	21.2514	21.5781	21.187	20.9062	22.212	21.1035	21.526	21.4203	21.3004	21.8977	21.1895	20.7838	21.6487	21.4846	21.3354	22.0141	21.5506	21.4296
M(UniMod:35)LLADQGQSWKEEVVTVET(UniMod:21)WQEGSLK	T38	P09211	GSTP1	21.9006	21.9937	22.2578	21.5524	21.3378	21.3423	21.347	22.0297	21.5837	19.9414	20.249	20.3685	19.9725	20.6683	20.7682	20.2238	20.2993	20.48	19.9262	19.1697	19.1818	20.2695	20.4084	20.51	20.4908	20.3742	20.561
KHPDAS(UniMod:21)VNFSEFSK	S35	P09429	HMGB1	21.2428	21.018	21.1596	21.5258	21.1747	21.6526	21.1746	20.5323	20.1515	20.702	21.0353	21.2456	20.644	19.9708	21.151	20.6687	20.9902	20.5812	19.5924	19.4041	19.7243	19.4537	19.5385	19.512	20.3977	20.1415	19.7912
LGEM(UniMod:35)WNNT(UniMod:21)AADDKQPYEK	T136	P09429	HMGB1	19.8771	20.8946	20.3983	20.0224	19.7202	19.7933	19.8254	19.9203	19.5797	18.8368	19.2885	17.6288	17.3424	19.3999	19.4494	17.0622	19.5959	19.718	18.7205	18.4676	18.0239	18.8705	19.2004	19.3113	19.2415	19.2313	18.9268
NQWQLS(UniMod:21)ADDLK	S170	P09543	CNP	19.5452	19.5019	19.9036	19.0303	18.8207	19.1032	18.7888	19.8491	19.9922	18.9476	18.9216	19.2034	19.1862	19.3567	19.4393	19.5091	19.4729	19.4996	17.3122	17.6919	17.714	17.5747	17.5705	17.6514	17.8077	17.5505	17.6225
NQWQLS(UniMod:21)ADDLKK	S170	P09543	CNP	22.3404	22.6325	22.4191	22.2326	22.2016	22.2074	22.6028	22.2045	22.1666	21.3287	21.2281	21.3331	21.1928	20.7905	21.6925	21.3579	21.3743	21.5267	20.5402	20.4881	20.3621	20.4599	20.4656	20.6082	20.5987	20.685	20.5085
(UniMod:1)SKSES(UniMod:21)PKEPEQLR	S6	P09651	HNRNPA1	19.9759	23.3806	20.9676	20.4364	21.9931	21.7344	20.9633	22.8832	21.9697	18.7418	18.7932	18.7109	19.0889	20.8433	18.9665	18.649	18.8418	18.9414	18.9808	20.8472	19.5428	20.4469	20.5819	20.8608	21.8855	20.4903	18.8897
EDS(UniMod:21)QRPGAHLTVK	S95	P09651	HNRNPA1	20.405	20.0775	18.8988	19.1725	19.5546	19.0926	19.2332	19.3184	20.3279	20.4384	20.4257	20.5525	20.575	20.1227	20.8426	20.7433	20.5322	20.9769	19.5247	19.5832	19.1167	18.2286	19.189	18.5054	19.5416	19.2401	19.4052
KLFIGGLS(UniMod:21)FETTDESLR	S22	P09651	HNRNPA1	20.4962	20.008	20.6264	20.4834	20.4864	19.9122	20.2861	20.4062	21.2001	18.5699	20.4643	18.4661	19.2386	19.8714	19.5831	19.1628	19.2903	19.4472	19.3226	19.2787	19.1656	19.3369	19.4186	18.5312	18.6091	19.1376	18.9928
LFIGGLS(UniMod:21)FETTDESLR	S22	P09651	HNRNPA1	19.8443	19.3553	19.3388	20.2273	20.2597	19.6449	19.7191	19.6528	20.2739	19.9101	20.2145	20.4937	20.3232	20.1094	20.0898	20.1762	20.9744	20.1109	18.5637	18.1813	18.7322	19.0679	19.0915	18.8601	18.3809	18.2661	18.6836
S(UniMod:21)KSES(UniMod:21)PKEPEQLR	S2;S6	P09651	HNRNPA1	21.0618	21.1005	21.2537	20.6983	19.5587	21.3448	21.0877	21.4139	21.2016	20.9354	21.169	20.7607	20.9263	21.0692	21.2007	20.9707	21.0006	21.3823	19.3712	20.9457	21.0036	20.9115	21.1622	21.002	21.3848	21.4023	21.5777
SES(UniMod:21)PKEPEQLRK	S6	P09651	HNRNPA1	26.3811	22.448	21.1915	22.4908	21.2442	22.7478	23.6925	26.5476	26.5437	26.4282	23.0518	22.9711	22.213	24.941	21.939	21.6487	21.9121	22.6205	27.5523	27.6019	24.0297	27.5526	23.2354	25.3055	27.6275	27.3785	27.6261
GGPS(UniMod:21)PGDVEAIK	S197	P09661	SNRPA1	21.4743	21.4744	21.2936	21.5112	21.3081	21.4201	21.6774	21.3457	21.1942	21.3838	21.4965	21.7203	21.5758	20.9456	21.5507	21.6279	21.5815	21.6912	21.6234	21.1124	21.5253	21.1667	21.1469	21.3032	21.6582	21.4776	21.2296
GFS(UniMod:21)LLATEDK	S185	P09874	PARP1	20.5193	20.3997	20.8243	20.3657	20.3282	20.2629	20.3073	20.324	20.5245	19.9491	19.6598	19.9828	20.2064	20.1834	20.1975	20.2828	20.3972	20.543	18.0688	17.4695	17.948	19.1613	17.4567	17.9636	18.3566	18.2969	18.2762
GGS(UniMod:21)DDSSKDPIDVNYEK	S782	P09874	PARP1	23.0078	22.472	22.5028	22.9298	22.781	22.7669	22.8756	22.9496	22.4418	22.5763	22.7011	22.8602	22.8448	22.9539	22.7898	22.7979	22.8454	22.7951	22.4702	22.569	22.5214	22.5183	22.5364	22.4152	22.7315	22.5005	22.18
[truncated: 15,909 more rows]
