# Supplementary material for: GLP-1R signaling neighborhoods associate with the susceptibility to adverse drug reactions of incretin mimetics
Source: Nat Commun. 2023 Oct 9;14:6243. doi: 10.1038/s41467-023-41893-4 (PMC10562414; doi:10.1038/s41467-023-41893-4)
Supplement: Supplementary file 12 — Supplementary Data 8 [file 41467_2023_41893_MOESM12_ESM.xlsx]

## Sheet: sheet 1
Cellular compartment	Compound		Gαs			Gαq			Gα11			Gα14			Gα15			Gα12			Gα13			Gαi1			Gαi2			Gαi3			GαoA			GαoB			Gαz			GRK/Gβγ			βARR
			Emax	LogEC50	pval	Emax	LogEC50	pval	Emax	LogEC50	pval	Emax	LogEC50	pval	Emax	LogEC50	pval	Emax	LogEC50	pval	Emax	LogEC50	pval	Emax	LogEC50	pval	Emax	LogEC50	pval	Emax	LogEC50	pval	Emax	LogEC50	pval	Emax	LogEC50	pval	Emax	LogEC50	pval	Emax	LogEC50	pval	Emax	LogEC50	pval
Plasma membrane	Glucagon		1.591	-6.111	<1E-15	0	N/A	ns	0	N/A	ns	0.07837	-6.225	0.00261844	0	N/A	ns	0	N/A	ns	0	N/A	ns	0.03397	-6.28	0.000320054	0.2004	-5.926	3.86904e-05	0.03877	-6.286	2.06713e-05	0.1051	-6.53	0.00130459	0.4145	-6.321	5.7206e-05	0	N/A	ns	0	N/A	ns	0	N/A	ns
	GLP-1 (1-37)		0	N/A	ns	0	N/A	ns	0	N/A	ns	0	N/A	ns	0	N/A	ns	0	N/A	ns	0	N/A	ns	0	N/A	ns	0	N/A	ns	0	N/A	ns	0	N/A	ns	0	N/A	ns	0	N/A	ns	0	N/A	ns	0	N/A	ns
	GLP-1 (7-36)		2.096	-7.196	<1E-15	0.09138	-6.641	0.00303688	0.1002	-6.489	0.0012806	0	N/A	ns	0.4182	-6.558	3.71842e-10	0	N/A	ns	0.06167	-6.723	0.0001592209523040.000159220952304	0.05555	-7.064	9.9058e-11	0.1732	-6.945	1.34991e-10	0.0502	-6.771	3.32139e-07	0.2049	-7.204	1.80483e-09	0.6892	-7.101	<1E-15	0.1332	-7.896	0.00139805	0.6639	-6.364	<1E-15	1.149	-6.375	4.046e-12
	Exenatide		2.19	-7.114	<1E-15	0.1033	-6.49	0.00369226	0	N/A	ns	0	N/A	ns	0.3833	-6.395	7.22832e-09	0	N/A	ns	0.05677	-6.589	0.00123021	0.04718	-6.883	1.49872e-10	0.1344	-7.46	9.04847e-09	0.03584	-7.208	1.57106e-06	0.1872	-6.915	8.52498e-09	0.6175	-7.123	<1E-15	0.2969	-6.569	0.00147079	0.4315	-6.767	<1E-15	0.8636	-7.034	2e-15
	Liraglutide		1.895	-8.061	<1E-15	0.09195	-6.925	0.00140705	0	N/A	ns	0	N/A	ns	0.3245	-7.663	9.8277e-11	0	N/A	ns	0.06744	-6.447	0.0044253	0.05846	-7.134	3.2451e-11	0.2475	-7.315	5.201e-12	0.0618	-6.941	9.4027e-08	0.2729	-7.045	6e-14	0.7245	-7.617	<1E-15	0.1314	-7.825	2.19748e-06	0.5403	-7.231	<1E-15	1.062	-7.251	6.73e-13
	Semaglutide		2.375	-9.065	<1E-15	0.1416	-6.969	1.68713e-05	0.1919	-7.31	1.24942e-05	0	N/A	ns	0.3472	-8.232	1.41201e-10	0	N/A	ns	0.05141	-7.549	1.32266e-06	0	N/A	ns	0.08498	-7.723	0.00172652	0.01949	-8.306	0.00022345	0.08134	-8.927	6.4e-14	0.4557	-8.871	<1E-15	0.07565	-10.17	0.00368161	0.7286	-7.733	<1E-15	1.304	-7.782	<1E-15
	Lixisenatide		2.173	-8.951	<1E-15	0.1517	-6.508	0.000541162	0	N/A	ns	0	N/A	ns	0.2391	-8.829	1.21068e-10	0	N/A	ns	0.04466	-7.733	0.000144669	0	N/A	ns	0	N/A	ns	0	N/A	ns	0.1438	-7.107	5.64177e-08	0.5603	-7.602	2e-15	0.1274	-10.96	1.07654e-09	0.7281	-7.386	<1E-15	1.265	-7.381	<1E-15
	Danuglipron		1.832	-8.177	<1E-15	0	N/A	ns	0	N/A	ns	0	N/A	ns	0	N/A	ns	0	N/A	ns	0	N/A	ns	0.0218	-6.546	0.00015986	0.2304	-5.013	2.49683e-05	0.03983	-5.963	6.25278e-05	0	N/A	ns	0.4329	-6.608	1.9e-14	0.2013	-6.713	3.62638e-08	0.5067	-6.899	9e-15	0.3843	-5.787	6.6741e-11
Early endosomes	Glucagon		0	N/A	ns	0	N/A	ns	0	N/A	ns	0	N/A	ns	0.04598	-6.38	0.00106886	0.0542	-5.165	2.15707e-05	0	N/A	ns	0	N/A	ns	0	N/A	ns	0	N/A	ns	0	N/A	ns	0.03089	-5.538	0.000569917	0.1034	-4.703	0.000120221	0.1426	-5.835	1.82176e-08	0.08381	-5.588	1.47007e-08
	GLP-1 (1-37)		0.0422	-8.94	3.44202e-08	0	N/A	ns	0	N/A	ns	0	N/A	ns	0	N/A	ns	0	N/A	ns	0	N/A	ns	0	N/A	ns	0	N/A	ns	0	N/A	ns	0	N/A	ns	0	N/A	ns	0	N/A	ns	0	N/A	ns	0	N/A	ns
	GLP-1 (7-36)		0.2889	-8.294	<1E-15	0.02746	-9.163	0.00287586	0	N/A	ns	0	N/A	ns	0.03506	-7.141	0.00377665	0.02413	-7.703	0.000259697	0	N/A	ns	0	N/A	ns	0	N/A	ns	0	N/A	ns	0	N/A	ns	0.031	-7.672	4.66915e-08	0.0424	-6.926	6.90779e-05	0.2334	-7.454	2.3e-14	0.1431	-7.594	2.755e-12
	Exenatide		0.264	-8.435	6.51e-13	0	N/A	ns	0	N/A	ns	0.02271	-8.487	0.00320574	0	N/A	ns	0	N/A	ns	0	N/A	ns	0	N/A	ns	0	N/A	ns	0	N/A	ns	0	N/A	ns	0.02086	-8.356	0.00281857	0.02822	-8.738	1.35392e-05	0.1547	-7.249	2.363e-12	0.08754	-7.246	2.4e-14
	Liraglutide		0.4182	-8.143	2e-15	0	N/A	ns	0	N/A	ns	0	N/A	ns	0.05578	-8.084	6.30636e-05	0	N/A	ns	0	N/A	ns	0	N/A	ns	0	N/A	ns	0	N/A	ns	0	N/A	ns	0.04239	-7.028	1.58534e-05	0.04642	-7.558	1.23019e-06	0.2355	-7.925	3e-15	0.172	-8.182	1.1e-14
	Semaglutide		0.3993	-10.44	<1E-15	0	N/A	ns	0	N/A	ns	0	N/A	ns	0.04956	-8.38	1.21511e-05	0	N/A	ns	0.02238	-9.861	0.000591723	0	N/A	ns	0	N/A	ns	0	N/A	ns	0.02132	-8.455	2.77332e-09	0.02418	-9.107	0.000385963	0.05128	-8.345	3.68688e-06	0.1668	-9.026	4.429e-12	0.1329	-9.398	7.5841e-11
	Lixisenatide		0.3447	-10.09	<1E-15	0	N/A	ns	0	N/A	ns	0	N/A	ns	0	N/A	ns	0	N/A	ns	0	N/A	ns	0	N/A	ns	0	N/A	ns	0	N/A	ns	0.01612	-10.55	0.00256855	0	N/A	ns	0.02938	-10.12	1.09028e-06	0.1348	-8.87	5.12e-13	0.1164	-9.038	3.133e-12
	Danuglipron		0	N/A	ns	0	N/A	ns	0	N/A	ns	0.02161	-9.931	0.00239963	0	N/A	ns	0	N/A	ns	0	N/A	ns	0	N/A	ns	0	N/A	ns	0	N/A	ns	0.009912	-8.584	0.0018054	0.03076	-6.062	0.000139518	0.05365	-5.833	0.000140697	0.1194	-7.737	1.1539e-10	0.07877	-7.072	6.9e-14
Golgi apparatus	Glucagon		0.5556	-7.094	1.2747e-11	0	N/A	ns	0	N/A	ns	0	N/A	ns	0	N/A	ns	0	N/A	ns	0	N/A	ns	0	N/A	ns	0	N/A	ns	0	N/A	ns	0	N/A	ns	0	N/A	ns	0	N/A	ns	0	N/A	ns	1.214	-5.635	1.67771e-07
	GLP-1 (1-37)		0	N/A	ns	0	N/A	ns	0	N/A	ns	0	N/A	ns	0	N/A	ns	0	N/A	ns	0	N/A	ns	0	N/A	ns	0	N/A	ns	0	N/A	ns	0	N/A	ns	0.07755	-6.813	0.000379536	0	N/A	ns	0	N/A	ns	0	N/A	ns
	GLP-1 (7-36)		0.9415	-8.524	5.98e-13	0	N/A	ns	0	N/A	ns	0	N/A	ns	0	N/A	ns	0	N/A	ns	0	N/A	ns	0	N/A	ns	0	N/A	ns	0	N/A	ns	0	N/A	ns	0	N/A	ns	0	N/A	ns	0.08979	-7.829	0.00477662	1.396	-7.606	1.8273e-11
	Exenatide		0.9401	-8.258	5.51e-13	0.06941	-10.62	0.000116751	0	N/A	ns	0	N/A	ns	0	N/A	ns	0	N/A	ns	0	N/A	ns	0	N/A	ns	0	N/A	ns	0	N/A	ns	0	N/A	ns	0	N/A	ns	0	N/A	ns	0.09071	-7.858	0.00217229	1.203	-7.664	<1E-15
	Liraglutide		1.176	-8.683	<1E-15	0	N/A	ns	0	N/A	ns	0	N/A	ns	0	N/A	ns	0	N/A	ns	0	N/A	ns	0	N/A	ns	0	N/A	ns	0	N/A	ns	0	N/A	ns	0	N/A	ns	0	N/A	ns	0.1275	-7.965	0.000284459	1.441	-7.487	7.24e-13
	Semaglutide		1.11	-11.39	<1E-15	0	N/A	ns	0	N/A	ns	0	N/A	ns	0	N/A	ns	0	N/A	ns	0	N/A	ns	0	N/A	ns	0.04874	-9.931	0.00033989	0	N/A	ns	0	N/A	ns	0	N/A	ns	0.04266	-8.502	0.00373141	0	N/A	ns	1.353	-9.146	7e-15
	Lixisenatide		1.021	-11.34	<1E-15	0	N/A	ns	0	N/A	ns	0	N/A	ns	0	N/A	ns	0	N/A	ns	0	N/A	ns	0	N/A	ns	0	N/A	ns	0	N/A	ns	0	N/A	ns	0	N/A	ns	0	N/A	ns	0	N/A	ns	1.389	-8.793	<1E-15
	Danuglipron		0.9498	-10.11	<1E-15	0	N/A	ns	0	N/A	ns	0	N/A	ns	0	N/A	ns	0	N/A	ns	0	N/A	ns	0	N/A	ns	0	N/A	ns	0	N/A	ns	0	N/A	ns	0	N/A	ns	0.06827	-8.136	5.5773e-05	0	N/A	ns	0.7121	-7.471	5.8087e-11
Endoplasmic reticulum	Glucagon		0	N/A	ns	0	N/A	ns	0	N/A	ns	0	N/A	ns	0	N/A	ns	0	N/A	ns	0	N/A	ns	0	N/A	ns	0	N/A	ns	0	N/A	ns	0	N/A	ns	0	N/A	ns	0	N/A	ns	0	N/A	ns	0	N/A	ns
	GLP-1 (1-37)		0	N/A	ns	0	N/A	ns	0	N/A	ns	0	N/A	ns	0	N/A	ns	0	N/A	ns	0.03534	-7.447	0.0022971	0	N/A	ns	0	N/A	ns	0	N/A	ns	0	N/A	ns	0	N/A	ns	0.0453	-7.454	0.0013599	0	N/A	ns	0	N/A	ns
	GLP-1 (7-36)		0	N/A	ns	0	N/A	ns	0	N/A	ns	0	N/A	ns	0	N/A	ns	0	N/A	ns	0	N/A	ns	0	N/A	ns	0	N/A	ns	0	N/A	ns	0	N/A	ns	0.04818	-8.974	0.000141354	0.094	-5.744	0.000117627	0.2271	-7.108	8.92156e-10	0.1776	-7.181	0.000149325
	Exenatide		0	N/A	ns	0	N/A	ns	0	N/A	ns	0	N/A	ns	0	N/A	ns	0	N/A	ns	0	N/A	ns	0	N/A	ns	0	N/A	ns	0	N/A	ns	0.01576	-10.41	0.00393064	0	N/A	ns	0	N/A	ns	0.1969	-7.012	4.20343e-10	0.2029	-7.041	<1E-15
	Liraglutide		0	N/A	ns	0	N/A	ns	0	N/A	ns	0	N/A	ns	0	N/A	ns	0	N/A	ns	0	N/A	ns	0	N/A	ns	0	N/A	ns	0	N/A	ns	0	N/A	ns	0.07982	-7.504	0.000165948	0	N/A	ns	0.2041	-6.663	2.98076e-09	0.2845	-6.765	2.969e-12
	Semaglutide		0	N/A	ns	0	N/A	ns	0	N/A	ns	0	N/A	ns	0	N/A	ns	0	N/A	ns	0.0344	-8.857	0.00547886	0	N/A	ns	0	N/A	ns	0	N/A	ns	0	N/A	ns	0.05979	-8.829	0.000353774	0	N/A	ns	0.1954	-8.415	8.83e-13	0.2371	-8.31	1.965e-12
	Lixisenatide		0	N/A	ns	0	N/A	ns	0	N/A	ns	0	N/A	ns	0.05738	-9.138	0.00183467	0	N/A	ns	0	N/A	ns	0	N/A	ns	0	N/A	ns	0	N/A	ns	0	N/A	ns	0	N/A	ns	0	N/A	ns	0.1733	-8.548	1.77791e-10	0.2679	-8.483	2.5e-14
	Danuglipron		0.2391	-6.365	7.0387e-05	0	N/A	ns	0	N/A	ns	0	N/A	ns	0	N/A	ns	0	N/A	ns	0	N/A	ns	0	N/A	ns	0	N/A	ns	0	N/A	ns	0	N/A	ns	0	N/A	ns	0	N/A	ns	0.1421	-7.122	1.08406e-07	0.08276	-7.194	1.41978e-07
	Response
	*p-value <0.00625
