# Supplementary material for: GLP-1R signaling neighborhoods associate with the susceptibility to adverse drug reactions of incretin mimetics
Source: Nat Commun. 2023 Oct 9;14:6243. doi: 10.1038/s41467-023-41893-4 (PMC10562414; doi:10.1038/s41467-023-41893-4)
Supplement: Supplementary file 13 — Supplementary Data 9 [file 41467_2023_41893_MOESM13_ESM.xlsx]

## Sheet: Foglio 1 - ADRs_supplementary_i
DRUG NAME	System Organ Classes (SOCs)	Lowest Level Terms (LLTs)	Count	logLR
EXENATIDE	Endocrine disorders	hypoglycaemia	244	225.2296355507715
	Gastrointestinal disorders	nausea	1552	735.5733183007396
		pancreatic carcinoma	116	236.86072344395507
		pancreatitis	1410	3570.9288375431643
		pancreatitis acute	419	795.2762864102406
		pancreatitis chronic	60	162.00655103505414
		vomiting	743	202.0952324402897
	General disorders and administration site conditions	decreased appetite	437	241.9126682684
		injection site extravasation	193	394.02490231441334
		injection site haemorrhage	265	342.8939937654213
		injection site mass	272	467.28955117032456
		injection site nodule	469	1576.2512533508416
		injection site pruritus	274	234.53137829991465
		injection site urticaria	137	174.04680843930691
		nodule	106	162.92758119337668
	Hepatobiliary disorders	cholelithiasis	176	219.9517534434708
	Investigations	blood glucose abnormal	137	277.6980153742479
		blood glucose decreased	320	694.3532069175126
		blood glucose fluctuation	76	149.21957879360707
		blood glucose increased	1382	3159.7641678826913
		glycosylated haemoglobin increased	216	423.57915003597736
		lipase increased	129	224.51009959225485
		weight decreased	1515	2313.3423029749247
LIRAGLUTIDE	Endocrine disorders	diabetes mellitus inadequate control	92	126.41794962988934
		hypoglycaemia	159	114.03295509521558
		papillary thyroid cancer	52	135.18462352058123
	Gastrointestinal disorders	abdominal pain	435	200.71489135832235
		adenocarcinoma pancreas	48	150.199139026372
		eructation	115	258.8364904854243
		nausea	1339	660.6115529012022
		pancreatic carcinoma	254	755.979651102869
		pancreatic carcinoma metastatic	70	227.72046398506063
		pancreatitis	1629	4669.715983780188
		pancreatitis acute	561	1319.6570785211152
		vomiting	787	330.4350681921642
	General disorders and administration site conditions	injection site rash	139	164.68959333901876
		injection site urticaria	109	133.1807670856506
	Hepatobiliary disorders	cholelithiasis	138	163.99766863363038
	Investigations	amylase increased	58	114.41610018535721
		blood glucose decreased	94	112.10055920050945
		blood glucose increased	326	351.2722378401377
		glycosylated haemoglobin increased	110	164.15046001205337
		lipase increased	222	538.8441640224119
		weight decreased	430	249.09503951257648
LIXISENATIDE	Endocrine disorders	diabetes mellitus inadequate control	9	18.6685417481076
		diabetic ketoacidosis	6	6.071214779622096
		hypoglycaemia	28	53.49556978943383
	Gastrointestinal disorders	gastrointestinal disorder	10	9.429099307558317
		nausea	46	13.376832362260757
		pancreatic carcinoma	4	7.713914015532282
		pancreatitis	22	35.86855597247995
		pancreatitis acute	7	7.859199399888894
		tongue discomfort	3	8.791910205330169
	General disorders and administration site conditions	fatigue	5	6.3307283012172775
		injection site reaction	11	8.51236618031544
	Injury, poisoning and procedural complications	device operational issue	9	41.92410777526038
	Investigations	blood glucose abnormal	5	9.837201763541998
		blood glucose decreased	12	25.627189391031607
		blood glucose increased	35	65.05964316081008
		glycosylated haemoglobin abnormal	2	8.577270097152905
		glycosylated haemoglobin increased	22	63.92704015124582
		lipase increased	4	6.125561709540307
		model for end stage liver disease score abnormal	1	6.201988796810838
	Metabolism and nutrition disorders	non-proliferative retinopathy	1	7.587724521215023
	Product issues	product contamination with body fluid	2	11.217941808183241
		product odour abnormal	3	7.2214432920882246
SEMAGLUTIDE	Endocrine disorders	diabetic ketoacidosis	70	101.56169963764842
		diabetic retinopathy	28	83.00504984568761
	Gastrointestinal disorders	abdominal pain	155	80.5404001907591
		diarrhoea	284	91.39969784287314
		eructation	35	76.22316772733393
		gastrointestinal disorder	71	66.93022168513926
		nausea	538	350.9521545988646
		pancreatic carcinoma	22	37.145423747471796
		pancreatitis	275	599.5721915745235
		pancreatitis acute	49	54.39923583425116
		vomiting	419	332.7737150834728
	General disorders and administration site conditions	decreased appetite	100	42.19072903720371
	Investigations	blood glucose increased	65	43.38648225763973
		glycosylated haemoglobin increased	39	60.95415360104744
		heart sounds	9	49.273652202457015
		lipase increased	31	49.96659304318382
		weight decreased	170	122.89388916866301
	Metabolism and nutrition disorders	dehydration	98	53.4245018148722
		euglycaemic diabetic ketoacidosis	29	71.83504799711227
		retinopathy	37	95.3835675711016
	Renal and urinary disorders	acute kidney injury	94	39.07238024789331
	Respiratory disorders	prolonged expiration	9	36.94576182621313
