# Supplementary material for: GLP-1R signaling neighborhoods associate with the susceptibility to adverse drug reactions of incretin mimetics
Source: Nat Commun. 2023 Oct 9;14:6243. doi: 10.1038/s41467-023-41893-4 (PMC10562414; doi:10.1038/s41467-023-41893-4)
Supplement: Supplementary file 14 — Supplementary Data 10 [file 41467_2023_41893_MOESM14_ESM.xlsx]

## Sheet: Sheet1
			Rluc8-mGs	p63RhoGEF-RlucII				PDZRhoGEF-RlucII		Rap1Gap-RlucII						GRK2-D110A-RlucII	b-arrestin-2-RlucII
			Gαs	Gαq	Gα11	Gα14	Gα15	Gα12	Gα13	Gαi1	Gαi2	Gαi3	GαoA	GαoB	Gαz	GRK/Gβγ	βARR
	incubation time with agonist (minutes)	Plasma membrane	0	0	0	0	0	0	0	0	0	0	0	0	0	0	0
		Early endosomes	60	15	15	15	15	15	15	15	15	15	15	15	15	15	15
		Golgi apparatus	60	15	15	30	15	30	15	30	30	30	30	30	30	30	5
		Endoplasmic reticulum	60	15	30	15	5	15	15	15	15	5	5	5	15	5	5
	plasmid DNA amount in nanograms for 1 ml of 350,000 cells	GLP-1R	100	100	100	100	100	100	100	100	100	100	100	100	100	100	100
		Ga	-	50	50	10	50	50	50	100	100	100	100	100	100	-	-
		rGFP-CAAX/rGFP-FYVE/tdrGFP-Giantin/tdrGFP-PTP1B (BRET acceptor)	300	300	300	300	300	300	300	300	300	300	300	300	300	300	300
		BRET donor	25	50	50	50	50	2.5	2.5	50	50	50	50	50	50	25	25
		salmon sperm DNA	575	500	500	540	500	547.5	547.5	450	450	450	450	450	450	575	575
