# Supplementary material for: GLP-1R signaling neighborhoods associate with the susceptibility to adverse drug reactions of incretin mimetics
Source: Nat Commun. 2023 Oct 9;14:6243. doi: 10.1038/s41467-023-41893-4 (PMC10562414; doi:10.1038/s41467-023-41893-4)
Supplement: Supplementary file 15 — Supplementary Data 11 [file 41467_2023_41893_MOESM15_ESM.xlsx]

## Sheet: Sheet1
		Fig. 5b,c,e	Fig. 5d
	LC system	UltiMate 3000 UPLC	Evosep
	Trap column	Acclaim PepMap C18, 100 μm × 2 cm	NA
	Analytical column	50 cm C18 Easy spray column	15 cm IonOpticks
	LC gradient	4-24% of solvent B (98% ACN and 0.1% FA) in 60 min, to 30% in 5 min, to 95% in 2 min where it was kept for 4 min, before going to 4% in 2 min and hold for 7 min	Evosep Whisper 20 SPD gradient
	Mass spectrometer	Fusion Lumos	Exploris 480
	MS1 resolution	120000	120000
	Scan Range	375 to 1400 m/z	350 to 1400 m/z
	MS2 resolution	30000	30000
	NCE	27	27
	Precursor Mass Range	400-1400 m/z	471.5-1145.9 m/z
	Window size	variable (Supplementary Data 11)	25.9 m/z
	Overlap	1	1
	Normalized AGC	1000	1000
	Maximum injection time	54	54
