# Supplementary material for: GLP-1R signaling neighborhoods associate with the susceptibility to adverse drug reactions of incretin mimetics
Source: Nat Commun. 2023 Oct 9;14:6243. doi: 10.1038/s41467-023-41893-4 (PMC10562414; doi:10.1038/s41467-023-41893-4)
Supplement: Supplementary file 16 — Supplementary Data 12 [file 41467_2023_41893_MOESM16_ESM.xlsx]

## Sheet: 220829_Material_and_Method_Tabl
DIA center (m/z)	Isolation Window (m/z)
386.425	24.01
406.935	21.0086
424.943	19.0077
440.95	17.0068
456.457	18
471.464	16
485.471	16
499.477	16.0064
513.483	16.0063
526.989	15.0059
539.995	15
553.001	15.0059
566.007	15.0059
579.013	15.0059
592.019	15.0059
605.525	16.0064
619.532	16.0063
633.038	15.0059
646.044	15.0059
659.55	16.0063
674.056	17.0068
688.563	16.0063
702.569	16.0063
717.576	18.0073
733.583	18.0073
750.091	19.0078
767.099	19.0077
784.606	20.0082
803.115	21.0087
822.624	22.0091
843.633	24.01
865.643	24.01
889.654	28.0118
916.667	30.0128
946.18	33.0141
980.195	39
1021.21	47.0205
1071.24	57.0249
1138.77	82.0364
1289.84	224.101
