# Supplementary material for: GLP-1R signaling neighborhoods associate with the susceptibility to adverse drug reactions of incretin mimetics
Source: Nat Commun. 2023 Oct 9;14:6243. doi: 10.1038/s41467-023-41893-4 (PMC10562414; doi:10.1038/s41467-023-41893-4)
Supplement: Supplementary file 18 — Source Data [file 41467_2023_41893_MOESM18_ESM.xlsx]

## Sheet: Fig. 1
Fig. 1c	interaction	Semaglutide specific	GLP1 specific	Danuglipron specific	Exenatide specific	Biologic ligand only	Active only	Inactive only	Universal
	Aro	0	0.0384615	0.047619	0.0555556	0	0.0909091	0.025641	0.0243902
	Hyd	1	0.730769	0.714286	0.611111	1	0.454545	0.615385	0.560976
	Ion	0	0.0769231	0	0.0555556	0	0	0.0769231	0.0487805
	Pol	0	0.153846	0.238095	0.166667	0	0.363636	0.230769	0.121951
	vdW	0	0	0	0.111111	0	0.0909091	0.0512821	0.243902

## Sheet: Fig. 2
			BRET
Fig. 2b	Gαs	log[agonist], M	GCG				GLP-1 (1-37)				GLP-1 (7-36)				Exenatide				Liraglutide				Semaglutide				Lixisenatide				Danuglipron
			exp1	exp2	exp3	exp4	exp1	exp2	exp3	exp4	exp1	exp2	exp3	exp4	exp1	exp2	exp3	exp4	exp1	exp2	exp3	exp4	exp1	exp2	exp3	exp4	exp1	exp2	exp3	exp4	exp1	exp2	exp3	exp4
		-4.5	2.33772	2.46314	2.30713
		-5.5	2.14297	2.40764	2.22501
		-6.5	1.13862	1.0605	0.949166
		-7.5	0.745771	0.974377	0.894083
		-8.5	0.720969	0.994775	0.685871
		-9.5	0.726762	0.898285	0.766474
		-10.5	0.687844	0.994938	0.671668
		-6					0.704357	0.850545	0.839	0.615921	2.34362	2.93619	2.82134	2.40844	2.64301	2.67606	2.94069	2.23976	2.55352	2.59796	2.9461	2.22359	2.84481	3.57723	2.96325	3.00852	2.38942	3.30915	2.76517	3.0091	2.2611	2.54618	2.59072	2.61021
		-7					0.696591	0.867004	0.794663	0.58437	2.07771	1.92776	1.61171	2.20197	2.11458	1.68809	1.68916	2.12678	2.43037	2.4726	2.49398	2.33304	2.81024	3.53651	3.25465	2.8981	2.55152	2.64343	2.79842	2.61929	2.27124	2.24653	2.68576	2.46301
		-8					0.656834	0.852758	0.844327	0.579249	1.04868	0.95658	0.791768	1.38153	1.31081	0.953516	0.900706	1.12892	2.01337	1.77393	1.6335	1.44449	2.98954	3.49206	2.54683	2.61626	2.61426	2.54837	1.79344	2.18421	1.84784	1.39185	1.42116	2.42876
		-9					0.725292	0.897086	0.888983	0.515592	0.725484	0.818962	0.868499	0.588319	0.845536	0.818809	0.74577	0.710485	1.05807	0.938325	0.868779	0.814745	2.56784	2.92103	1.32093	1.1402	1.59958	1.67153	2.47229	1.56214	1.01692	0.824289	0.929438	1.50633
		-10					0.638687	0.844189	0.831279	0.601941	0.650462	0.786671	0.751981	0.632134	0.706266	0.784059	0.726755	0.544296	0.737854	0.779556	0.768947	0.627266	1.42922	1.60794	0.756324	1.01701	1.53039	0.959052	0.772048	1.04801	0.731438	0.709509	0.795309	1.09091
		-11					0.724837	0.822442	0.786596	0.560393	0.710384	0.839992	0.737237	0.570213	0.684915	0.746906	0.692877	0.590659	0.732432	0.877787	0.751494	0.570621	0.93217	1.0028	0.650392	0.799764	0.685904	0.771782	0.654953	0.679464	0.684451	0.758778	0.729258	0.6928
		-12					0.66568	0.906683	0.808588	0.573898	0.692178	0.759992	0.82328	0.544118	0.656616	0.771145	0.720123	0.623239	0.664465	0.843645	0.714585	0.600728	0.716101	1.05454	0.713471	0.677464	0.702683	0.984284	0.695723	0.575166	0.745289	0.723213	0.779633	0.644477
		vehicle	0.679202	0.534052	0.81356		0.677214	0.908963	0.854813	0.584692	0.666458	0.759199	0.746161	0.579482	0.730909	0.838327	0.763035	0.639481	0.699103	0.776539	0.717652	0.54782	0.770455	0.971051	0.701942	0.61695	0.661804	0.878309	0.782937	0.617476	0.716233	0.793554	0.787232	0.626003
	Gαq	log[agonist], M	GCG				GLP-1 (1-37)				GLP-1 (7-36)				Exenatide				Liraglutide				Semaglutide				Lixisenatide				Danuglipron
				exp1	exp2	exp3		exp1	exp2	exp3		exp1	exp2	exp3		exp1	exp2	exp3		exp1	exp2	exp3	exp1	exp2	exp3	exp4		exp1	exp2	exp3		exp1	exp2	exp3
		-5.5		0.412257	0.258678	0.424696
		-6.5		0.306319	0.215038	0.345167
		-7.5		0.286738	0.24657	0.368504
		-8.5		0.315695	0.197579	0.346576
		-9.5		0.285467	0.179493	0.348746
		-10.5		0.300665	0.207951	0.334577
		-4
		-5						0.296264	0.222089	0.392209		0.431353	0.280668	0.415854		0.409925	0.273227	0.423367		0.406182	0.269982	0.462159										0.366609	0.278192	0.353872
		-6						0.294947	0.217469	0.362401		0.377822	0.29135	0.441674		0.368315	0.261859	0.463209		0.412537	0.269381	0.385529	0.433924	0.495591	0.296006	0.472353		0.469449	0.29535	0.462866		0.373486	0.197142	0.329653
		-7						0.291497	0.194793	0.329215		0.309946	0.233166	0.393595		0.318089	0.215769	0.337483		0.348707	0.264258	0.369156	0.326755	0.382949	0.282114	0.420493		0.356363	0.264147	0.376982		0.302681	0.2284	0.335962
		-8						0.314719	0.189195	0.392434		0.320899	0.226641	0.366547		0.270768	0.194765	0.342626		0.334983	0.224432	0.311044	0.287753	0.361504	0.289815	0.402088		0.305777	0.236028	0.325435		0.309326	0.198266	0.337943
		-9						0.275422	0.183873	0.327485		0.283751	0.221736	0.345709		0.280343	0.223034	0.308765		0.32041	0.216239	0.270815	0.225995	0.290173	0.268659	0.342013		0.30754	0.246626	0.28947		0.307446	0.232567	0.2978
		-10						0.295796	0.224674	0.372693		0.290073	0.22389	0.351559		0.324304	0.193464	0.368485		0.350689	0.232646	0.337272	0.226665	0.268237	0.238104	0.391535		0.341729	0.249166	0.328487		0.323035	0.201558	0.358773
		-11						0.345588	0.18941	0.364659		0.300222	0.22151	0.329573		0.286299	0.189282	0.331508		0.287943	0.21697	0.338599	0.258428	0.325163	0.259506	0.319624		0.356859	0.223134	0.32599		0.307133	0.238893	0.314214
		-12																					0.284305	0.308687	0.255255	0.334221		0.320934	0.226269	0.313216
		vehicle		0.265887	0.264978	0.350506		0.321589	0.224485	0.38825		0.305124	0.226716	0.360587		0.2647	0.209948	0.361333		0.283579	0.196635	0.332388	0.288302	0.337942	0.220258	0.356881		0.303288	0.277916	0.318316		0.335805	0.26676	0.367188
	Gα11	log[agonist], M	GCG				GLP-1 (1-37)				GLP-1 (7-36)				Exenatide				Liraglutide				Semaglutide				Lixisenatide				Danuglipron
				exp1	exp2	exp3		exp1	exp2	exp3		exp1	exp2	exp3		exp1	exp2	exp3		exp1	exp2	exp3	exp1	exp2	exp3	exp4		exp1	exp2	exp3		exp1	exp2	exp3
		-5.5		0.431716	0.342784	0.536117
		-6.5		0.325853	0.171914	0.362924
		-7.5		0.311106	0.204946	0.327895
		-8.5		0.321906	0.230182	0.355179
		-9.5		0.291705	0.22076	0.326188
		-10.5		0.319413	0.20084	0.345841
		-4
		-5						0.337895	0.177223	0.376269		0.411949	0.288451	0.429914		0.451454	0.258301	0.435089		0.399218	0.2742	0.444077										0.39195	0.271488	0.429897
		-6						0.255584	0.192121	0.343368		0.38999	0.27967	0.423704		0.41636	0.218418	0.429049		0.367252	0.227451	0.480724	0.549858	0.618639	0.253337	0.530579		0.443611	0.236654	0.503858		0.293552	0.219572	0.388124
		-7						0.317879	0.235072	0.320606		0.310126	0.227663	0.372064		0.335967	0.200504	0.326557		0.368256	0.292913	0.425026	0.446648	0.417248	0.253768	0.478427		0.374294	0.182373	0.362911		0.304083	0.232353	0.355803
		-8						0.333818	0.185565	0.342453		0.293861	0.20802	0.316603		0.308642	0.205156	0.334214		0.327911	0.23346	0.402864	0.354824	0.372001	0.247395	0.464749		0.325503	0.271185	0.374214		0.275049	0.210718	0.376032
		-9						0.323626	0.225493	0.300163		0.302046	0.227374	0.345098		0.286769	0.197518	0.321806		0.287472	0.211736	0.424906	0.297239	0.317834	0.253619	0.365225		0.302928	0.172231	0.39929		0.323201	0.207524	0.330508
		-10						0.321581	0.214274	0.329153		0.274017	0.219303	0.350791		0.317415	0.194336	0.366828		0.290847	0.200208	0.345686	0.296047	0.305617	0.205557	0.342915		0.269848	0.219534	0.307958		0.293149	0.210666	0.362892
		-11						0.317633	0.2013	0.320827		0.293971	0.209007	0.345006		0.283038	0.23319	0.379769		0.356536	0.174326	0.374402	0.265584	0.2814	0.177838	0.345543		0.290627	0.183799	0.351351		0.261405	0.197418	0.318281
		-12																					0.305143	0.289478	0.186883	0.341189		0.301053	0.203478	0.386853
		vehicle		0.304527	0.253033	0.367042		0.332627	0.188215	0.342038		0.307579	0.235796	0.329772		0.318357	0.212215	0.359359		0.292249	0.193711	0.39803	0.300202	0.327501	0.19791	0.420762		0.267252	0.225525	0.407744		0.38496	0.220648	0.351522
	Gα14	log[agonist], M	GCG				GLP-1 (1-37)				GLP-1 (7-36)				Exenatide				Liraglutide				Semaglutide				Lixisenatide				Danuglipron
				exp1	exp2	exp3		exp1	exp2	exp3		exp1	exp2	exp3		exp1	exp2	exp3		exp1	exp2	exp3	exp1	exp2	exp3	exp4		exp1	exp2	exp3		exp1	exp2	exp3
		-5.5		0.364687	0.305437	0.345211
		-6.5		0.327462	0.271438	0.295542
		-7.5		0.293866	0.246906	0.302678
		-8.5		0.340904	0.200504	0.296782
		-9.5		0.28876	0.247299	0.288878
		-10.5		0.290098	0.217067	0.303839
		-4
		-5						0.322703	0.204565	0.302757		0.311469	0.23093	0.29068		0.299743	0.226633	0.2845		0.286841	0.253464	0.334102										0.323501	0.226632	0.307826
		-6						0.291536	0.215236	0.281021		0.322954	0.199575	0.344514		0.300936	0.215818	0.318392		0.259796	0.219871	0.338642	0.317608	0.259574	0.18881	0.323445		0.282726	0.235262	0.334639		0.279935	0.173009	0.265293
		-7						0.258059	0.208126	0.298119		0.226627	0.194642	0.298308		0.257158	0.238169	0.320652		0.342685	0.224395	0.289077	0.291632	0.327653	0.184993	0.289909		0.279795	0.18726	0.27137		0.295203	0.206525	0.332416
		-8						0.282641	0.217608	0.281143		0.255243	0.204396	0.306352		0.293608	0.187046	0.316627		0.303178	0.231699	0.307166	0.263939	0.264392	0.151174	0.31199		0.276221	0.149394	0.322864		0.28796	0.164642	0.307741
		-9						0.275437	0.208552	0.283275		0.243507	0.238345	0.307644		0.233007	0.218733	0.296839		0.292873	0.205284	0.308092	0.241862	0.266565	0.185824	0.329601		0.244862	0.196151	0.276715		0.277468	0.182578	0.275264
		-10						0.292165	0.218512	0.285063		0.283721	0.195442	0.28208		0.25592	0.24532	0.286023		0.280288	0.217313	0.289119	0.308471	0.27197	0.186631	0.347271		0.255473	0.197531	0.27182		0.304453	0.18207	0.284188
		-11						0.306374	0.215752	0.304525		0.281896	0.195741	0.279351		0.277337	0.213454	0.274114		0.295673	0.192671	0.265906	0.277892	0.308041	0.1686	0.304001		0.272319	0.180723	0.294162		0.280813	0.213412	0.279312
		-12																					0.284985	0.307711	0.205449	0.300516		0.261037	0.152101	0.292724
		vehicle		0.254564	0.250836	0.277925		0.325368	0.190548	0.347142		0.277006	0.225392	0.286558		0.261486	0.239983	0.268286		0.278376	0.209875	0.261166	0.265979	0.281554	0.198834	0.280887		0.284489	0.180806	0.314695		0.304668	0.182046	0.291216
	Gα15	log[agonist], M	GCG				GLP-1 (1-37)				GLP-1 (7-36)				Exenatide				Liraglutide				Semaglutide				Lixisenatide				Danuglipron
				exp1	exp2	exp3		exp1	exp2	exp3		exp1	exp2	exp3		exp1	exp2	exp3		exp1	exp2	exp3	exp1	exp2	exp3	exp4		exp1	exp2	exp3		exp1	exp2	exp3
		-5.5		0.605345	0.580338	0.781761
		-6.5		0.313901	0.280794	0.377065
		-7.5		0.308021	0.243179	0.311291
		-8.5		0.276694	0.278059	0.343125
		-9.5		0.256935	0.297327	0.304468
		-10.5		0.230658	0.229446	0.327414
		-4
		-5						0.239939	0.251117	0.308839		0.584775	0.595928	0.784541		0.591753	0.461597	0.795317		0.638703	0.485751	0.749554										0.415223	0.298393	0.432823
		-6						0.266702	0.234391	0.283653		0.534166	0.512776	0.803257		0.541481	0.426723	0.731905		0.495996	0.463358	0.663488	0.901044	0.612513	0.523627	0.756232		0.607228	0.495691	0.630248		0.391914	0.245478	0.379551
		-7						0.261401	0.235634	0.332777		0.2808	0.255374	0.526882		0.27945	0.193622	0.437907		0.499615	0.460494	0.665354	0.685875	0.642513	0.409339	0.664921		0.500288	0.409495	0.540398		0.405533	0.221763	0.38449
		-8						0.295905	0.23741	0.31063		0.269184	0.237739	0.316553		0.289396	0.201555	0.324152		0.368581	0.266096	0.465595	0.442921	0.620665	0.345355	0.667541		0.462578	0.408278	0.532242		0.354205	0.188268	0.306349
		-9						0.266001	0.268797	0.353052		0.262535	0.203885	0.348384		0.300804	0.215164	0.287316		0.274575	0.234996	0.314734	0.281336	0.457084	0.319118	0.528787		0.376566	0.377682	0.414541		0.370609	0.20435	0.28902
		-10						0.250051	0.236274	0.30425		0.269097	0.233709	0.305395		0.292988	0.196278	0.342009		0.305584	0.213012	0.28947	0.287377	0.38872	0.283395	0.467229		0.35168	0.269897	0.348047		0.331743	0.20131	0.345675
		-11						0.269303	0.200031	0.355709		0.261226	0.218671	0.31452		0.301525	0.203882	0.306912		0.276858	0.195698	0.283852	0.260954	0.3988	0.230112	0.354437		0.328387	0.207645	0.300793		0.308384	0.235807	0.294357
		-12																					0.292274	0.33575	0.196871	0.304852		0.273629	0.207288	0.303203
		vehicle		0.246299	0.302031	0.425259		0.262174	0.247809	0.348019		0.274315	0.228627	0.283345		0.265702	0.197632	0.312197		0.305664	0.230004	0.314879	0.351987	0.287835	0.172955	0.330568		0.331379	0.201927	0.346529		0.338172	0.258862	0.309157
	Gα12	log[agonist], M	GCG			GLP-1 (1-37)			GLP-1 (7-36)			Exenatide			Liraglutide			Semaglutide			Lixisenatide			Danuglipron
			exp1	exp2	exp3	exp1	exp2	exp3	exp1	exp2	exp3	exp1	exp2	exp3	exp1	exp2	exp3	exp1	exp2	exp3	exp1	exp2	exp3	exp1	exp2	exp3
		-4.5	0.293693	0.394951	0.400679
		-5.5	0.278258	0.331414	0.368065
		-6.5	0.294913	0.323888	0.329242
		-7.5	0.295812	0.316448	0.355252
		-8.5	0.290384	0.333967	0.367796
		-9.5	0.314498	0.30929	0.333891
		-10.5	0.294378	0.316586	0.367478
		-6				0.322976	0.313218	0.326035	0.304447	0.361732	0.352754	0.311092	0.300726	0.339141	0.293307	0.317557	0.339226	0.306192	0.311969	0.288859	0.300651	0.312255	0.310488	0.292622	0.335252	0.321024
		-7				0.312982	0.33034	0.361507	0.298838	0.318498	0.318539	0.31948	0.315241	0.330373	0.302346	0.326673	0.33206	0.315536	0.298759	0.324826	0.315081	0.306233	0.28286	0.249657	0.319662	0.32536
		-8				0.325811	0.351756	0.331612	0.318191	0.309004	0.35905	0.274553	0.257332	0.335493	0.32316	0.314441	0.3297	0.317341	0.298864	0.297487	0.294913	0.307666	0.297479	0.317202	0.326635	0.322185
		-9				0.298238	0.320708	0.362778	0.258487	0.317964	0.354153	0.308896	0.293642	0.343311	0.299774	0.302616	0.338895	0.337426	0.287887	0.307235	0.287947	0.326927	0.31374	0.231734	0.302292	0.296322
		-10				0.301685	0.301359	0.334458	0.286562	0.348205	0.338887	0.323878	0.321871	0.330368	0.289969	0.317701	0.355936	0.294693	0.320721	0.303477	0.273706	0.306026	0.278188	0.285855	0.32382	0.332536
		-11				0.292405	0.329307	0.365316	0.28653	0.333	0.317976	0.290574	0.312977	0.339832	0.284644	0.313819	0.340334	0.290749	0.281298	0.343602	0.285748	0.293548	0.300886	0.275058	0.297647	0.35772
		-12				0.285116	0.352842	0.355929	0.333211	0.339334	0.329433	0.32342	0.303969	0.34762	0.316555	0.348871	0.343079	0.298043	0.291212	0.325798	0.303259	0.321558	0.33519	0.280763	0.327375	0.356603
		vehicle	0.259464	0.321192	0.337236	0.315112	0.353337	0.328319	0.336318	0.352169	0.331619	0.296488	0.279094	0.35869	0.28252	0.324447	0.32208	0.304836	0.306592	0.34208	0.269392	0.301722	0.33084	0.298123	0.290977	0.318499
	Gα13	log[agonist], M	GCG						GLP-1 (1-37)						GLP-1 (7-36)						Exenatide						Liraglutide						Semaglutide						Lixisenatide						Danuglipron
			exp1	exp2	exp3	exp4	exp5	exp6	exp1	exp2	exp3	exp4	exp5	exp6	exp1	exp2	exp3	exp4	exp5	exp6	exp1	exp2	exp3	exp4	exp5	exp6	exp1	exp2	exp3	exp4	exp5	exp6	exp1	exp2	exp3	exp4	exp5	exp6	exp1	exp2	exp3	exp4	exp5	exp6	exp1	exp2	exp3	exp4	exp5
		-4.5	0.23977	0.238757	0.239793	0.346672	0.344933	0.321249
		-5.5	0.2096	0.278197	0.24981	0.264411	0.285863	0.282421
		-6.5	0.214332	0.235974	0.198817	0.291229	0.273123	0.290649
		-7.5	0.216301	0.214809	0.237095	0.28856	0.283623	0.280817
		-8.5	0.216588	0.257323	0.245147	0.279858	0.312989	0.259469
		-9.5	0.216349	0.242217	0.226592	0.29625	0.284558	0.296582
		-10.5	0.242876	0.23528	0.239633	0.289374	0.283391	0.258843
		-6							0.208821	0.227067	0.220042	0.272791	0.246854	0.240263	0.258997	0.302036	0.260021	0.364731	0.299365	0.320079	0.284108	0.271646	0.255481	0.377865	0.287728	0.303143	0.252919	0.288166	0.240271	0.373121	0.304875	0.33646	0.262611	0.290173	0.271417	0.331798	0.307665	0.288288	0.2493	0.293697	0.266737	0.333405	0.285869	0.320051	0.240708	0.252859	0.243952	0.311982	0.256414
		-7							0.245826	0.2522	0.229791	0.321721	0.278904	0.27431	0.248089	0.261709	0.258463	0.298845	0.288486	0.288913	0.244799	0.261918	0.205951	0.321846	0.278784	0.297482	0.208401	0.24525	0.238834	0.34614	0.297656	0.256038	0.234209	0.279684	0.248777	0.342105	0.316781	0.287249	0.247775	0.252901	0.239685	0.343239	0.300163	0.292666	0.220338	0.226318	0.220002	0.290787	0.238644
		-8							0.228042	0.216966	0.209553	0.283838	0.244753	0.266632	0.227635	0.232387	0.210483	0.280623	0.215106	0.272895	0.204718	0.234739	0.227216	0.280742	0.248708	0.298527	0.210258	0.234265	0.211018	0.290359	0.258426	0.280857	0.215567	0.264623	0.20142	0.29635	0.300618	0.253262	0.232388	0.265055	0.224441	0.322259	0.254372	0.268517	0.209909	0.250431	0.185548	0.259149	0.250954
		-9							0.248396	0.233886	0.193035	0.299915	0.256575	0.267539	0.199299	0.244618	0.215003	0.264562	0.221129	0.280274	0.213779	0.231869	0.217965	0.274172	0.25649	0.301256	0.179263	0.246529	0.208122	0.269452	0.259674	0.24717	0.241326	0.216814	0.224539	0.280165	0.251369	0.24903	0.20373	0.231842	0.231154	0.322353	0.268582	0.269069	0.228544	0.263753	0.20707	0.316524	0.241056
		-10							0.230772	0.228226	0.22105	0.283546	0.248727	0.27255	0.207263	0.219731	0.229994	0.319975	0.285627	0.283019	0.224289	0.257066	0.225136	0.306057	0.255064	0.259331	0.23486	0.235267	0.237948	0.283135	0.262533	0.266883	0.223185	0.202233	0.248453	0.268533	0.252671	0.232605	0.205521	0.212135	0.237433	0.257773	0.284322	0.269814	0.208203	0.235384	0.22863	0.286544	0.263289
		-11							0.224428	0.243564	0.215592	0.307451	0.276569	0.308367	0.222364	0.234488	0.252605	0.286917	0.275461	0.271048	0.238793	0.217944	0.234729	0.316571	0.281878	0.276889	0.205689	0.261106	0.213026	0.286309	0.27517	0.265596	0.230676	0.230165	0.233988	0.279949	0.249546	0.248584	0.194652	0.229355	0.218098	0.304776	0.282516	0.254222	0.18832	0.225258	0.215785	0.285169	0.264896
		-12							0.232306	0.223958	0.231044	0.275204	0.260367	0.276858	0.187539	0.270889	0.214338	0.287692	0.270592	0.297545	0.218605	0.220286	0.241196	0.290629	0.257814	0.273266	0.230731	0.237977	0.201808	0.328676	0.258471	0.274687	0.210348	0.243787	0.224255	0.294502	0.265051	0.22714	0.170221	0.251046	0.200135	0.26042	0.246758	0.23386	0.228253	0.235346	0.193463	0.281753	0.271358
		vehicle	0.213834	0.253015	0.263823	0.261276	0.278401	0.277355	0.203826	0.220356	0.219224	0.294287	0.260728	0.270677	0.223283	0.210982	0.237233	0.290556	0.262647	0.281381	0.21578	0.242606	0.201739	0.287753	0.278066	0.255877	0.20655	0.21257	0.247027	0.300887	0.294346	0.279757	0.204791	0.248241	0.222289	0.288564	0.280028	0.232071	0.239232	0.234008	0.238337	0.322346	0.257868	0.242771	0.216922	0.247992	0.225333	0.263619	0.317278
	Gαi1	log[agonist], M	GCG			GLP-1 (1-37)			GLP-1 (7-36)			Exenatide			Liraglutide			Semaglutide			Lixisenatide			Danuglipron
			exp1	exp2	exp3	exp1	exp2	exp3	exp1	exp2	exp3	exp1	exp2	exp3	exp1	exp2	exp3	exp1	exp2	exp3	exp1	exp2	exp3	exp1	exp2	exp3
		-4.5	0.09821	0.121069	0.144952
		-5.5	0.105754	0.155004	0.139138
		-6.5	0.086255	0.109021	0.12029
		-7.5	0.082062	0.086706	0.097885
		-8.5	0.085576	0.093439	0.082106
		-9.5	0.088548	0.097991	0.079884
		-10.5	0.082122	0.102265	0.104331
		-5				0.086774	0.081597	0.069358	0.143244	0.124415	0.155686	0.136338	0.130395	0.115383	0.152385	0.153817	0.138151							0.112241	0.095364	0.083822
		-6				0.086939	0.079733	0.087706	0.147117	0.126212	0.144171	0.14677	0.130509	0.135859	0.132186	0.147913	0.153251	0.106218	0.086734	0.084469	0.102611	0.104766	0.073653	0.097079	0.096067	0.10294
		-7				0.074024	0.090469	0.088904	0.091424	0.118212	0.143779	0.094494	0.107561	0.11619	0.133699	0.124717	0.10951	0.092286	0.08632	0.071459	0.100631	0.069181	0.080809	0.073645	0.099635	0.069322
		-8				0.092122	0.085266	0.10385	0.075307	0.096789	0.096663	0.072817	0.093642	0.087398	0.089161	0.109955	0.103267	0.091829	0.101404	0.071311	0.083873	0.084581	0.088313	0.06594	0.080772	0.088923
		-9				0.086921	0.085888	0.096085	0.09627	0.093447	0.077618	0.078736	0.090721	0.102264	0.06045	0.084054	0.084558	0.061678	0.077445	0.04615	0.087444	0.082842	0.072103	0.073791	0.079979	0.06899
		-10				0.08349	0.088313	0.082862	0.098588	0.090943	0.090323	0.089704	0.08319	0.084342	0.091018	0.091297	0.094476	0.089198	0.065691	0.063594	0.068183	0.070876	0.066155	0.101041	0.074728	0.08125
		-11				0.08234	0.099134	0.093044	0.083643	0.089618	0.087316	0.093818	0.100813	0.075305	0.099533	0.098609	0.08566	0.083808	0.070541	0.061266	0.071313	0.078249	0.065763	0.084894	0.076598	0.073551
		-12																0.080448	0.064321	0.06698	0.089799	0.071324	0.066363
		vehicle	0.109976	0.125758	0.108635	0.094273	0.092998	0.089307	0.082258	0.086829	0.077719	0.092147	0.090839	0.085002	0.113303	0.095128	0.073619	0.083453	0.085359	0.074593	0.110347	0.068786	0.080913	0.064424	0.077434	0.08544
	Gαi2	log[agonist], M	GCG			GLP-1 (1-37)			GLP-1 (7-36)			Exenatide			Liraglutide			Semaglutide			Lixisenatide			Danuglipron
			exp1	exp2	exp3	exp1	exp2	exp3	exp1	exp2	exp3	exp1	exp2	exp3	exp1	exp2	exp3	exp1	exp2	exp3	exp1	exp2	exp3	exp1	exp2	exp3
		-4.5	0.642616		0.453157
		-5.5	0.536348	0.739957	0.490274
		-6.5	0.406847	0.388172	0.361251
		-7.5	0.370917	0.387573	0.357153
		-8.5	0.405875	0.365207	0.424153
		-9.5	0.455239	0.382767	0.359679
		-10.5	0.426853	0.430565	0.371993
		-5				0.340771	0.347164	0.338578	0.588151	0.523997	0.53258	0.479079	0.49732	0.437379	0.71061	0.7104	0.618168							0.388923	0.432438	0.478946
		-6				0.410814	0.417835	0.40472	0.623736	0.652859	0.563615	0.566619	0.618181	0.573733	0.761976	0.606049	0.575845	0.4187	0.469633	0.299908	0.400477	0.369213	0.308434	0.343527	0.37241	0.287723
		-7				0.4238	0.393655	0.409396	0.441068	0.512217	0.478027	0.463964	0.514723	0.53664	0.660285	0.533225	0.548156	0.45146	0.445249	0.29087	0.34799	0.286449	0.289611	0.297255	0.398882	0.348068
		-8				0.467548	0.452645	0.370984	0.464885	0.424646	0.393788	0.398228	0.41246	0.414148	0.537437	0.442606	0.458457	0.32774	0.397434	0.290449	0.350662	0.307614	0.386302	0.271391	0.314906	0.259088
		-9				0.49675	0.367394	0.376309	0.428525	0.375454	0.400897	0.387881	0.410099	0.397161	0.415762	0.420335	0.415625	0.308073	0.401305	0.314415	0.283125	0.278578	0.286578	0.349212	0.303974	0.309194
		-10				0.516932	0.39136	0.369955	0.427821	0.388619	0.391694	0.416092	0.38862	0.37023	0.464038	0.427108	0.423831	0.297401	0.351703	0.27629	0.37743	0.319795	0.303245	0.308827	0.319989	0.310655
		-11				0.47165	0.44437	0.389463	0.397676	0.431286	0.407603	0.44015	0.414137	0.429989	0.435751	0.384348	0.446889	0.321641	0.348192	0.267098	0.302067	0.290529	0.287464	0.333137	0.348248	0.304197
		-12																0.328085	0.368054	0.288019	0.305941	0.30469	0.297256
		vehicle	0.488826		0.378334	0.418192	0.426161	0.379897	0.416271	0.430998	0.45391	0.37158	0.394322	0.386844	0.419804	0.409362	0.381612	0.301863	0.367006	0.246953	0.335911	0.291659	0.283027	0.380463	0.273253	0.282241
	Gαi3	log[agonist], M	GCG			GLP-1 (1-37)			GLP-1 (7-36)			Exenatide			Liraglutide			Semaglutide			Lixisenatide			Danuglipron
			exp1	exp2	exp3	exp1	exp2	exp3	exp1	exp2	exp3	exp1	exp2	exp3	exp1	exp2	exp3	exp1	exp2	exp3	exp1	exp2	exp3	exp1	exp2	exp3
		-4.5	0.185176	0.133778	0.14138
		-5.5	0.145839	0.165914	0.173099
		-6.5	0.131935	0.134922	0.13289
		-7.5	0.108662	0.116429	0.129063
		-8.5	0.120182	0.106664	0.112258
		-9.5	0.111981	0.138302	0.123684
		-10.5	0.108236	0.130461	0.121302
		-5				0.095875	0.103707	0.129161	0.207749	0.14105	0.161434	0.145604	0.145396	0.153039	0.216191	0.157767	0.178954							0.114209	0.143734	0.128699
		-6				0.106111	0.112325	0.123971	0.184481	0.154647	0.171535	0.169424	0.141786	0.156936	0.168633	0.15451	0.176876	0.103961	0.109162	0.110861	0.131066	0.123376	0.114448	0.095998	0.117126	0.120417
		-7				0.114312	0.110491	0.126412	0.122331	0.15704	0.139823	0.12172	0.136608	0.174777	0.145657	0.135639	0.160029	0.11366	0.115448	0.121496	0.083144	0.099714	0.105797	0.089076	0.098307	0.104842
		-8				0.100559	0.10988	0.120598	0.144345	0.124788	0.118785	0.1089	0.111148	0.119495	0.136011	0.119296	0.132781	0.091445	0.104542	0.122279	0.076574	0.101883	0.112252	0.085952	0.101186	0.109636
		-9				0.114692	0.102973	0.113455	0.110602	0.111618	0.108168	0.115354	0.101965	0.120433	0.11208	0.118475	0.107873	0.069444	0.104531	0.112368	0.08961	0.104562	0.097824	0.077616	0.107265	0.098849
		-10				0.107658	0.11686	0.1299	0.127955	0.12676	0.121929	0.112187	0.104113	0.131939	0.119616	0.125603	0.14785	0.082468	0.099589	0.09224	0.088958	0.098433	0.095622	0.078399	0.09503	0.09648
		-11				0.115142	0.122565	0.1253	0.12181	0.120223	0.133286	0.116367	0.12832	0.123264	0.094721	0.115783	0.117532	0.089355	0.101778	0.101052	0.089977	0.09089	0.100712	0.066367	0.093276	0.09095
		-12																0.07401	0.111386	0.098763	0.086782	0.095583	0.107869
		vehicle	0.133167	0.122217	0.136044	0.133987	0.12481	0.131214	0.123993	0.11735	0.151272	0.120399	0.113348	0.147601	0.103234	0.109744	0.126813	0.084453	0.092189	0.094208	0.086558	0.090251	0.11452	0.081477	0.099984	0.108274
	GαoA	log[agonist], M	GCG					GLP-1 (1-37)					GLP-1 (7-36)					Exenatide					Liraglutide					Semaglutide					Lixisenatide					Danuglipron
			exp1	exp2	exp3	exp4		exp1	exp2	exp3	exp4		exp1	exp2	exp3	exp4		exp1	exp2	exp3	exp4		exp1	exp2	exp3	exp4		exp1	exp2	exp3	exp4	exp5	exp1	exp2	exp3	exp4		exp1	exp2	exp3	exp4
		-4.5	0.171482	0.254794	0.258122	0.210793
		-5.5	0.17437	0.563369	0.496935	0.455567
		-6.5	0.205003	0.253988	0.207716	0.281505
		-7.5	0.175643	0.209453	0.226504	0.207444
		-8.5	0.174264	0.242711	0.198909	0.287832
		-9.5	0.216587	0.228306	0.183841	0.247952
		-10.5	0.187753	0.260528	0.207444	0.258913
		-5						0.139662	0.202032	0.179464	0.198428		0.336556	0.376285	0.273473	0.440374		0.33722	0.424018	0.364738	0.473642		0.430243	0.643966	0.466954	0.60647												0.246591	0.394286	0.212795	0.229659
		-6						0.202346	0.228827	0.182481	0.229718		0.446299	0.490071	0.47782	0.527106		0.41179	0.384348	0.373849	0.488516		0.419121	0.448353	0.427873	0.558066		0.258071	0.226639	0.280857	0.259061	0.175108	0.214514	0.408252	0.237441	0.368995		0.176464	0.410426	0.216326	0.201472
		-7						0.256692	0.225785	0.205998	0.244103		0.27008	0.31593	0.217707	0.502097		0.218243	0.241477	0.216867	0.572808		0.379415	0.4638	0.275149	0.419638		0.189298	0.230025	0.261767	0.299411	0.238189	0.20161	0.252616	0.234052	0.318701		0.171649	0.383967	0.171779	0.167762
		-8						0.185344	0.218236	0.215133	0.252707		0.15733	0.258491	0.18731	0.372758		0.17686	0.207259	0.222749	0.299733		0.261634	0.318969	0.296409	0.308719		0.241674	0.219774	0.253226	0.276278	0.276422	0.154045	0.231637	0.150707	0.243548		0.142931	0.353145	0.153	0.149166
		-9						0.22273	0.23358	0.192262	0.244017		0.150409	0.220799	0.202176	0.253657		0.217227	0.218755	0.226539	0.252425		0.192149	0.216097	0.203184	0.251946		0.211603	0.180443	0.180628	0.204107	0.204637	0.139668	0.178962	0.161725	0.208906		0.144118	0.249104	0.168032	0.141338
		-10						0.173459	0.231075	0.240193	0.280908		0.2101	0.22502	0.192896	0.286188		0.174445	0.254568	0.221455	0.305237		0.207837	0.299893	0.221869	0.312524		0.18869	0.140883	0.191744	0.181817	0.194186	0.1248	0.166407	0.143103	0.189574		0.120758	0.235356	0.227097	0.161627
		-11						0.224763	0.228306	0.165232	0.290304		0.185899	0.227548	0.205425	0.221349		0.203903	0.233614	0.226049	0.290177		0.239829	0.237689	0.205469	0.325106		0.116416	0.152921	0.164244	0.175358	0.187476	0.147073	0.20055	0.1726	0.192946		0.144338	0.329146	0.155166	0.205842
		-12																										0.168959	0.155959	0.178238	0.1581	0.176412	0.166086	0.173715	0.21383	0.193015
		vehicle	0.195857	0.176746	0.187386	0.196018		0.186354	0.244138	0.181529	0.284917		0.169941	0.22616	0.233875	0.263684		0.185754	0.238459	0.215697	0.272838		0.21337	0.210317	0.212038	0.243345		0.14953	0.163956	0.167319	0.214421	0.146375	0.133996	0.181671	0.175972	0.192044		0.159344	0.241076	0.18236	0.147423
	GαoB	log[agonist], M	GCG					GLP-1 (1-37)					GLP-1 (7-36)					Exenatide					Liraglutide					Semaglutide					Lixisenatide					Danuglipron
			exp1	exp2	exp3	exp4		exp1	exp2	exp3	exp4		exp1	exp2	exp3	exp4		exp1	exp2	exp3	exp4		exp1	exp2	exp3	exp4		exp1	exp2	exp3	exp4	exp5	exp1	exp2	exp3	exp4		exp1	exp2	exp3	exp4
		-4.5	0.456432	0.571277	1.14502	0.706951
		-5.5	0.302048	1.03647	1.18796	1.0335
		-6.5	0.252237	0.488764	0.610839	0.711826
		-7.5	0.383079	0.367472	0.508749	0.395568
		-8.5	0.295729	0.451494	0.460637	0.424536
		-9.5	0.320747	0.366787	0.493608	0.443805
		-10.5	0.313039	0.40418	0.514211	0.436775
		-5						0.215566	0.366547	0.433246	0.381894		0.828568	0.870527	1.16497	1.08954		0.799299	0.882553	1.11579	0.996439		1.00482	1.00313	1.41278	1.28492												0.579572	0.994207	0.743507	0.68744
		-6						0.287983	0.383475	0.428188	0.40045		1.00618	1.31325	1.17711	1.15451		0.997402	0.890784	1.14901	1.12818		1.18717	0.95652	1.27596	1.23375		0.571786	0.615982	0.527624	0.836828	0.742858	0.638287	0.787026	0.809675	1.15984		0.676456	0.630866	0.579584	0.729385
		-7						0.265006	0.401707	0.42951	0.379202		0.739511	0.63894	0.768823	0.952282		0.62453	0.592416	0.665074	1.00527		0.779922	0.87207	1.16242	0.942803		0.825676	0.687845	0.887614	0.777383	0.774633	0.743873	0.722883	0.813326	0.704		0.379658	0.54296	0.462276	0.419967
		-8						0.29636	0.39526	0.467462	0.378733		0.372567	0.448996	0.488147	0.455939		0.352561	0.644332	0.453039	0.469896		0.636417	0.527114	0.990979	0.634211		0.581132	0.63699	0.846178	0.7923	0.932771	0.317506	0.613475	0.471151	0.430372		0.334771	0.352193	0.381778	0.353228
		-9						0.351736	0.42639	0.374583	0.445093		0.3625	0.378716	0.494992	0.409588		0.310302	0.402035	0.417863	0.419682		0.361629	0.408782	0.624119	0.488642		0.536435	0.349729	0.430796	0.506917	0.474809	0.224895	0.411621	0.360161	0.383403		0.278262	0.302893	0.343001	0.323034
		-10						0.307483	0.423398	0.443889	0.442589		0.331772	0.395505	0.513337	0.469412		0.284221	0.405745	0.483463	0.443878		0.308674	0.400522	0.462472	0.46383		0.305114	0.249229	0.319978	0.351207	0.380999	0.224267	0.337108	0.256683	0.335844		0.245815	0.439125	0.335059	0.413966
		-11						0.304255	0.483025	0.460342	0.415179		0.323103	0.409632	0.489655	0.477631		0.304067	0.405427	0.500687	0.415359		0.285738	0.408588	0.481042	0.575081		0.289352	0.280265	0.339659	0.299384	0.33442	0.271218	0.282663	0.309262	0.36496		0.20731	0.311408	0.379299	0.30269
		-12																										0.217681	0.273649	0.29206	0.318005	0.380762	0.221703	0.284728	0.280131	0.340083
		vehicle	0.248859	0.39146	0.540771	0.459958		0.235885	0.431881	0.444827	0.427372		0.262924	0.397973	0.472244	0.4523		0.249184	0.364705	0.458886	0.429564		0.286305	0.381505	0.478043	0.529422		0.239835	0.25214	0.292391	0.321413	0.352806	0.223471	0.30252	0.33387	0.364432		0.205587	0.306536	0.346864	0.311857
	Gαz	log[agonist], M	GCG				GLP-1 (1-37)				GLP-1 (7-36)				Exenatide				Liraglutide				Semaglutide				Lixisenatide				Danuglipron
			exp1	exp2	exp3		exp1	exp2	exp3		exp1	exp2	exp3		exp1	exp2	exp3		exp1	exp2	exp3		exp1	exp2	exp3	exp4	exp1	exp2	exp3		exp1	exp2	exp3
		-4.5	1.41143	1.18862	0.773292
		-5.5	1.2699	1.29944	1.31705
		-6.5	1.21661	1.05344	1.17362
		-7.5	1.16288	1.02139	1.0271
		-8.5	1.15566	0.965602	1.02672
		-9.5		0.996122	1.04794
		-10.5	1.35307	1.05022	1.04185
		-5					1.02998	0.955587	1.04885		1.19079	1.06943	1.18099		1.61323	1.21528	1.20903		1.12322	1.16826	1.31858										1.15529	1.18045	1.18854
		-6					1.02224	1.04465	1.04815		1.17836	1.1058	1.1543		1.58701	1.10189	1.17322		1.13665	1.10764	1.15004		1.12678	1.02266	0.953532	1.0493	1.04308	1.04256	0.903655		1.21876	1.07566	1.15781
		-7					1.00512	1.012	1.05046		1.12383	0.94945	1.17673		1.11372	1.06253	1.21824		1.12164	1.0782	1.24788		1.10356	0.822211	1.10726	1.2028	0.990144	1.09229	1.03374		1.13579	0.951603	1.04177
		-8					1.05095	0.971931	1.01313		1.06431	1.00676	1.1503		1.09183	0.97822	1.18993		1.16435	1.00091	1.1033		1.1633	0.897635	1.11227	1.13075	1.03555	0.943986	1.05603		1.05776	0.958333	0.986737
		-9					1.10552	0.821599	1.01431		1.06711	0.904566	1.05723		1.39756	1.00196	1.07313		1.06031	1.0252	1.09365		1.10002	0.9158	1.0362	1.07623	1.04254	0.938998	1.0797		1.059	0.930204	0.983654
		-10					1.09603	0.891798	1.06522		1.04108	0.945657	1.07791		1.01538	0.924607	1.10911		0.982597	0.981706	1.0521		1.05268	0.926045	1.10121	1.03294	1.02231	1.03732	1.05801		1.06454	0.973979	0.976415
		-11					1.07632	1.04322	1.09297		1.03069	0.808183	1.03402		1.09929	0.921854	1.05333		1.09552	1.00022	1.0662		1.0369	0.857647	0.968108	1.05539	1.00377	0.915842	1.01894		1.0105	0.898895	0.906121
		-12																					1.00634	0.863438	1.06187	1.1238	0.995774	0.876315	1.01585
		vehicle		1.09563	1.02521		1.07863	1.00043	1.03493		1.00644	1.05505	1.00884		1.05535	0.922936	1.04358		1.04776	1.00346	1.06546		0.964431	0.872523	0.89672	1.0633	0.943393	0.887969	0.833845		0.972791	0.999744	0.949036
	GRK/Gβγ	log[agonist], M	GCG						GLP-1 (1-37)						GLP-1 (7-36)						Exenatide						Liraglutide						Semaglutide						Lixisenatide						Danuglipron
			exp1	exp2	exp3	exp4	exp5	exp6	exp1	exp2	exp3	exp4	exp5	exp6	exp1	exp2	exp3	exp4	exp5	exp6	exp1	exp2	exp3	exp4	exp5	exp6	exp1	exp2	exp3	exp4	exp5	exp6	exp1	exp2	exp3	exp4	exp5	exp6	exp1	exp2	exp3	exp4	exp5	exp6	exp1	exp2	exp3	exp4	exp5
		-4.5	0.278778	0.35535	0.398198	0.391049	0.596401	0.543878
		-5.5	0.269411	0.27327	0.257793	0.320626	0.431796	0.4214
		-6.5	0.244306	0.280973	0.28211	0.292139		0.384292
		-7.5	0.28622	0.260893	0.271374	0.284113		0.384172
		-8.5	0.233837	0.265718	0.250216	0.316499	0.352849	0.365532
		-9.5	0.238531	0.319482	0.235947	0.295243	0.35743	0.400828
		-10.5	0.27163	0.277865	0.255029	0.300145	0.350327	0.405508
		-4																																														1.08346	0.901568
		-5										0.328238	0.365542	0.356974				0.917492	0.889745	0.92904				0.78723	0.865398	0.743295				0.894378	0.828558	0.934648																0.832473	1.01014
		-6							0.262607	0.254634	0.255231	0.284845	0.343408	0.364865	0.535335	0.745039	0.634612	0.893259	0.877967	0.868193	0.392559	0.496683	0.529309	0.657938	0.774052	0.691034	0.801232	0.734183	0.688275	0.866704	0.820811	0.744301	1.1331	0.862717	0.964179	1.05938	1.05128	1.13182	1.06994	0.918904	1.02531	0.847547	1.03123	1.18049	0.649463	0.765711	0.648231	0.672007	0.851695
		-7							0.259322	0.203068	0.222114	0.284639	0.32279	0.342932	0.350091	0.287549	0.292201	0.445583	0.527039	0.469561	0.38085	0.280504	0.311994	0.729909	0.54342	0.560188	0.474564	0.577081	0.495037	0.779125	0.697603	0.633294	0.873993	1.0973	1.07645	0.964276	1.0249	0.972886	0.838432	0.765294	0.864866	0.827312	1.01881	0.89984	0.52392	0.575197	0.456708	0.637403	0.755
		-8							0.261015	0.257521	0.234797	0.282087	0.319722	0.359937	0.276293	0.289525	0.254103	0.308289	0.331368	0.413999	0.306802	0.277715	0.255038	0.423394	0.394149	0.391914	0.278607	0.420383	0.373055	0.533905	0.397005	0.467095	0.471457	0.537614	0.562056	0.608088	0.596083	0.567638	0.342758	0.39312	0.3982	0.463451	0.535524	0.452777	0.340726	0.420409	0.293671	0.474841	0.633646
		-9							0.230607	0.21927	0.245476	0.282134	0.328672	0.354526	0.290641	0.317823	0.277332	0.263135	0.335245	0.365231	0.25194	0.251854	0.247312	0.34523	0.341433	0.378771	0.312508	0.414071	0.269003	0.315841	0.329908	0.368098	0.320763	0.343718	0.428588	0.447591	0.508475	0.777299	0.434451	0.25438	0.340397	0.340508	0.433432	0.464431	0.402486	0.277195	0.30696	0.453419	0.618788
		-10							0.240363	0.214317	0.247223	0.275739	0.32596	0.378135	0.31733	0.212475	0.212854	0.261865	0.305136	0.332698	0.245355	0.208107	0.221821	0.282424	0.313385	0.368702	0.293153	0.282358	0.25491	0.270967	0.313516	0.314379	0.36031	0.379925	0.379069	0.411986	0.474711	0.481483	0.299004	0.251507	0.355246	0.324861	0.418244	0.410345	0.32756	0.381322	0.288523	0.288998	0.436478
		-11							0.240535	0.271057	0.250645	0.292371	0.333136	0.363382	0.357187	0.217364	0.227874	0.26653	0.310787	0.354588	0.261981	0.243492	0.238941	0.261325	0.300027	0.331076	0.24906	0.256401	0.247534	0.260377	0.307265	0.321365	0.287234	0.292351	0.261731	0.281198	0.367551	0.34473	0.295876	0.28734	0.324171	0.30099	0.401618	0.381141	0.253675	0.387622	0.288328
		-12							0.305198	0.260339	0.240105				0.252702	0.225089	0.25569				0.270191	0.24509	0.225969				0.23417	0.247491	0.2359				0.230543	0.269784	0.277766	0.276882	0.339151	0.336328	0.257551	0.269042	0.306502	0.278595	0.320933	0.345823	0.343831	0.318261	0.287274
		vehicle	0.314472	0.292536	0.271315	0.317729	0.353583	0.39224	0.259884	0.231813	0.25145	0.30202	0.331175	0.365946	0.293869	0.261566	0.253662	0.259177	0.329156	0.34474	0.241856	0.238052	0.23475	0.275213	0.32031	0.353787	0.239071	0.255569	0.256505	0.263574	0.300496	0.311589	0.294213	0.291088	0.304226	0.290995	0.358096	0.325146	0.293573	0.317393	0.31316	0.284997	0.329532	0.405378	0.359726	0.389748	0.280239	0.279979	0.365732
	β-arrestin	log[agonist], M	GCG			GLP-1 (1-37)			GLP-1 (7-36)			Exenatide			Liraglutide			Semaglutide			Lixisenatide			Danuglipron
			exp1	exp2	exp3	exp1	exp2	exp3	exp1	exp2	exp3	exp1	exp2	exp3	exp1	exp2	exp3	exp1	exp2	exp3	exp1	exp2	exp3	exp1	exp2	exp3
		-4.5	0.232466	0.263989	0.312669
		-5.5	0.172478	0.193664	0.218869
		-6.5	0.145537	0.17517	0.206898
		-7.5	0.175711	0.161307	0.193848
		-8.5	0.137292	0.166595	0.223218
		-9.5	0.170127	0.193126	0.27814
		-10.5	0.156041	0.172565	0.198599
		-4																						0.693686	0.52225	0.590006
		-5				0.185305	0.163444	0.194845	1.40431	1.30889	0.874256	1.14272	1.07505	0.827674	1.35944	1.37245	1.00208							0.585082	0.58917	0.712299
		-6				0.153639	0.180761	0.197443	1.27485	1.18769	0.818798	1.13868	1.01897	0.728839	1.30282	1.12681	0.895308	1.53353	1.29065	1.46253	1.36243	1.27654	1.45199	0.325981	0.361386	0.39796
		-7				0.165264	0.157988	0.214157	0.207018	0.217275	0.224376	0.804233	0.639097	0.420045	1.12324	1.02273	0.561827	1.63312	1.26281	1.16706	1.19598	1.12292	1.02172	0.305873	0.348577	0.361523
		-8				0.135279	0.153544	0.245857	0.203416	0.156038	0.209583	0.225805	0.233796	0.219291	0.23167	0.240021	0.21236	0.496718	0.518546	0.860484	0.340124	0.433827	0.306565	0.283721	0.334951	0.297627
		-9				0.167857	0.174253	0.21396	0.165912	0.1449	0.211758	0.194138	0.145395	0.206945	0.196187	0.175612	0.235575	0.278037	0.361765	0.404041	0.174995	0.20705	0.222341	0.243629	0.296981	0.372173
		-10				0.16126	0.169915	0.200091	0.179392	0.138043	0.190009	0.163954	0.155272	0.19108	0.151301	0.170365	0.220887	0.192397	0.227122	0.205779	0.169196	0.163626	0.249038	0.176865	0.186963	0.201982
		-11				0.161537	0.163887	0.201016	0.184489	0.169408	0.194047	0.140846	0.138439	0.208873	0.155855	0.153832	0.213043	0.145206	0.157474	0.149019	0.181133	0.14985	0.203603
		-12																0.157999	0.153034	0.167041	0.148042	0.157474	0.222872
		vehicle	0.154941	0.184037	0.226485	0.176301	0.153919	0.227782	0.169987	0.183739	0.2099	0.16551	0.167191	0.198495	0.147658	0.156713	0.190976	0.149661	0.145869	0.155091	0.157465	0.139167	0.246196	0.137705	0.162363	0.224296
[truncated: 1 more columns]

## Sheet: Fig. 4
			BRET
Fig. 4b	Gαs/Early endosomes		GCG			GLP-1 (1-37)			GLP-1 (7-36)			Exenatide			Liraglutide			Semaglutide			Lixisenatide			Danuglipron
		log[agonist], M	exp1	exp2	exp3	exp1	exp2	exp3	exp1	exp2	exp3	exp1	exp2	exp3	exp1	exp2	exp3	exp1	exp2	exp3	exp1	exp2	exp3	exp1	exp2	exp3
		-4.5	0.420395	0.444491	0.42713
		-5.5	0.28986	0.302294	0.310089
		-6.5	0.289041	0.291469	0.32011
		-7.5	0.282159	0.278294	0.29634
		-8.5	0.260513	0.301655	0.300855
		-9.5	0.264928	0.297442	0.303232
		-10.5	0.297602	0.270205	0.277275
		-6				0.334311	0.319434	0.326291	0.560315	0.602456	0.547875	0.672327	0.448425	0.550459	0.79832	0.582525	0.749836	0.69455	0.759288	0.754496	0.70655	0.616532	0.668903	0.412452	0.400065	0.423679
		-7				0.327636	0.291552	0.319918	0.557008	0.574293	0.622013	0.64943	0.529297	0.534628	0.838162	0.598493	0.634493	0.671864	0.673726	0.728754	0.645356	0.700739	0.649009	0.29785	0.324326	0.31477
		-8				0.332454	0.293183	0.311499	0.50641	0.473287	0.490298	0.51577	0.504984	0.446475	0.512334	0.526115	0.552852	0.775403	0.644811	0.689226	0.646114	0.537865	0.626141	0.260114	0.289523	0.305327
		-9				0.309739	0.288135	0.303774	0.342436	0.325927	0.334096	0.413533	0.335078	0.33994	0.373143	0.389017	0.330007	0.689761	0.671793	0.673723	0.646357	0.578228	0.694337	0.307845	0.268816	0.299333
		-10				0.266709	0.276628	0.273166	0.295883	0.310283	0.324074	0.348959	0.310722	0.311619	0.312765	0.300234	0.300204	0.628713	0.622085	0.547464	0.404	0.518495	0.552582	0.302356	0.260448	0.303353
		-11				0.303805	0.263058	0.274376	0.340147	0.288759	0.299869	0.324929	0.318837	0.314802	0.305619	0.288585	0.289657	0.387963	0.403894	0.397125	0.335843	0.320603	0.369521	0.34903	0.272329	0.304929
		-12				0.299107	0.267883	0.274099	0.298128	0.28702	0.290112	0.302371	0.274627	0.290856	0.286646	0.274867	0.298554	0.319645	0.325106	0.329774	0.309476	0.308885	0.317909	0.28152	0.278463	0.29114
		vehicle	0.300602	0.248797	0.266761	0.291665	0.254504	0.286521	0.283303	0.27674	0.295844	0.299127	0.284658	0.275695	0.296431	0.271575	0.311372	0.29235	0.301457	0.302589	0.292348	0.309902	0.306792	0.311873	0.281214	0.298533
	Gαs/Golgi apparatus		GCG			GLP-1 (1-37)			GLP-1 (7-36)			Exenatide			Liraglutide			Semaglutide			Lixisenatide			Danuglipron
		log[agonist], M	exp1	exp2	exp3	exp1	exp2	exp3	exp1	exp2	exp3	exp1	exp2	exp3	exp1	exp2	exp3	exp1	exp2	exp3	exp1	exp2	exp3	exp1	exp2	exp3
		-4.5	1.07621	1.17922	1.09524
		-5.5	1.31194	1.53183	1.27334
		-6.5	1.17176	1.34539	1.0041
		-7.5	0.836804	0.890671	0.736031
		-8.5	0.677167	0.828149	0.657278
		-9.5	0.728561	0.794976	0.648458
		-10.5	0.641436	0.745076	0.612016
		-6				1.40044	1.33795	1.32691	1.50521	1.83284	1.53299	2.0099	1.66118	1.35089	1.79726	1.94196	2.08003	2.12508	1.96399	2.1776	1.82764	1.94681	1.52314	2.04514	2.0017	1.94277
		-7				0.763498	0.818296	0.816862	1.74525	1.9971	1.42617	1.94233	1.55303	1.36953	1.79014	2.1013	1.73386	2.12442	1.83617	1.85168	2.01444	1.87043	1.65478	2.02288	1.87698	1.71467
		-8				0.703669	0.742875	0.734919	1.42099	1.72646	1.02701	1.50691	1.43164	1.00455	1.73544	1.88038	1.63827	1.77465	2.14794	1.65613	1.87605	2.00555	1.468	1.69314	1.6818	1.50305
		-9				0.655099	0.733995	0.70595	1.33221	0.929401	0.767671	1.0459	0.945194	0.754537	1.37947	1.07436	0.869696	2.11488	1.99619	1.7453	1.96476	2.28707	1.62586	1.86178	1.76273	1.67007
		-10				0.700998	0.802719	0.850668	0.765774	0.784879	0.732027	0.774439	0.780225	0.646408	0.898586	0.860585	0.865327	1.8873	1.89654	2.08586	1.96859	1.93709	1.79831	1.53705	1.40719	1.20645
		-11				0.679438	0.790295	0.695168	0.678384	0.76936	0.719478	0.750518	0.758557	0.69096	0.74572	0.769505	0.726922	1.60402	1.57813	1.46251	1.53225	1.53877	1.35262	1.13352	1.1025	1.01632
		-12				0.685122	0.751101	0.799587	0.757655	0.704363	0.730464	0.709629	0.771871	0.71488	0.716394	0.777494	0.686769	1.241	1.21122	1.07728	1.21587	1.04267	0.951395	0.935196	0.853889	0.871693
		vehicle	0.789683	0.798514	0.622691	0.741954	0.768913	0.767015	0.708353	0.751423	0.668173	0.761836	0.745431	0.640552	0.70523	0.762548	0.748129	0.775832	0.73507	0.850393	0.772016	0.799037	0.83301	0.848261	0.811995	0.807708
	Gαs/Endoplasmic reticulum		GCG			GLP-1 (1-37)			GLP-1 (7-36)			Exenatide			Liraglutide			Semaglutide			Lixisenatide			Danuglipron
		log[agonist], M	exp1	exp2	exp3	exp1	exp2	exp3	exp1	exp2	exp3	exp1	exp2	exp3	exp1	exp2	exp3	exp1	exp2	exp3	exp1	exp2	exp3	exp1	exp2	exp3
		-5.5	0.252079	0.414851	0.431921
		-6.5	0.264949	0.48024	0.450438
		-7.5	0.283583	0.582818	0.416867
		-8.5	0.307176	0.512051	0.403889
		-9.5	0.366059	0.529765	0.380614
		-10.5	0.274723	0.496149	0.406851
		-11.5	0.282142	0.539209	0.401865
		-5				0.277737	0.41386	0.361034	0.252275	0.507367	0.439679	0.239029	0.453708	0.323662	0.285916	0.573526	0.398845							0.550611	0.847151	0.617695
		-6				0.25194	0.470625	0.417123	0.291629	0.547396	0.375484	0.241453	0.470342	0.338798	0.287034	0.586069	0.407537	0.293944	0.566361	0.387659	0.259377	0.488085	0.380394	0.513205	0.696842	0.595954
		-7				0.334816	0.544916	0.515059	0.275908	0.559769	0.371742	0.290604	0.494724	0.37098	0.274824	0.53242	0.348163	0.269408	0.479308	0.392307	0.296328	0.524593	0.414494	0.429931	0.555296	0.492183
		-8				0.293845	0.558528	0.388541	0.314048	0.484527	0.39074	0.222813	0.433181	0.352337	0.284834	0.477783	0.420889	0.286922	0.586676	0.417729	0.27493	0.53393	0.405072	0.298807	0.61337	0.408831
		-9				0.261591	0.504366	0.41939	0.261044	0.478105	0.40268	0.285079	0.431466	0.43908	0.341726	0.520058	0.399946	0.27156	0.50653	0.408163	0.296584	0.474761	0.353477	0.332293	0.491339	0.469026
		-10				0.277024	0.57151	0.413539	0.252473	0.515421	0.44099	0.367615	0.488016	0.457324	0.355155	0.482314	0.402715	0.273704	0.54226	0.377166	0.313788	0.457613	0.414947	0.350543	0.541084	0.472369
		-11				0.297826	0.507954	0.37329	0.272331	0.54661	0.450931	0.302111	0.56296	0.457098	0.346925	0.498951	0.383941	0.27396	0.532356	0.417551	0.346743	0.58125	0.456957	0.311256	0.543367	0.449816
		-12																0.348063	0.506793	0.478304	0.331458	0.502373	0.432463
		vehicle	0.321133	0.516057		0.29226	0.540541	0.379333	0.267125	0.484383	0.419676	0.334293	0.475118	0.393004	0.313355	0.487064	0.344864	0.330896	0.483335	0.450247	0.294468	0.634743	0.428878	0.338932	0.568791	0.416933

## Sheet: Fig. 5
Fig. 5d	precursor.id	GLP_C_1	GLP_C_2	GLP_C_3	GLP_PF_1	GLP_PF_2	GLP_PF_3	GLP_Sem_1	GLP_Sem_2	GLP_Sem_3	i_C_1	i_C_2	i_C_3	i_PF_1	i_PF_2	i_PF_3	i_Sem_1	i_Sem_2	i_Sem_3	U_C_1	U_C_2	U_C_3	U_PF_1	U_PF_2	U_PF_3	U_Sem_1	U_Sem_2	U_Sem_3		Fig. 5e	kinase	dominant_enrichment_value_log2	dominant_adjusted_p_value_log10_abs	drug	time
	(UniMod:1)AADVFMC(UniMod:4)S(UniMod:21)PR_Q9HAP2_2_12_S9	0.395077	0.0362597	-0.431337	1.28609	1.70763	0.956407	0.811066	0.894407	0.62748	-0.23531	0.31957	-0.0842591	0.399392	0.78216	0.134004	0.330508	0.371639	0.107954	-0.158953	0.348224	-0.189272	-0.0699595	0.0169614	-0.299171	-0.170454	0.0751868	0.0973806			PKACA	2.68005	0.96096	Danuglipron	15min
	(UniMod:1)AAS(UniMod:21)QAVEEM(UniMod:35)R_O15160_2_12_S4	0.271134	-0.237413	-0.0337212	1.1318	0.737871	0.940953	0.826859	0.18328	-0.10235	-0.151677	-0.093946	0.245623	0.135393	-0.426513	0.524622	-0.0118109	0.216799	0.330865	-0.0152537	0.0806374	-0.0653837	-0.675243	-0.732811	0.242048	-0.643586	-0.213154	-0.307834			PRKD3	3.82271	1.61335	Danuglipron	15min
	(UniMod:1)AASAAAASAAAAS(UniMod:21)AAS(UniMod:21)GSPGPGEGSAGGEKR_Q13263_2_33_S14;S17	-0.269817	1.09259	-0.822768	2.42533	1.99921	2.57292	1.32439	-0.085449	0.584774	-0.211644	-0.674512	0.886157	0.847216	-0.202239	-0.601454	0.20802	0.150318	0.805896	-0.499821	0.129397	0.370425	0.409368	0.804375	2.47715	0.371743	0.329451	0.485743			PRKD2	2.87659	1.89437	Danuglipron	15min
	(UniMod:1)AESSESFTMASS(UniMod:21)PAQR_P49736_2_18_S13	0.125788	-0.444247	0.318459	-1.38077	-1.13821	-0.717926	-0.499047	-0.0193682	0.13595	-0.401619	-0.622578	1.0242	-0.00621856	-0.0939935	-0.269825	0.799228	0.479219	0.575981	0.151304	-0.505002	0.353698	-0.0618697	-0.515346	0.533566	0.0119866	0.0793365	0.0337393			NUAK2	1.91135	0.784095	Danuglipron	15min
	(UniMod:1)AGS(UniMod:21)PELVVLDPPWDK_Q96IY1_2_17_S4	0.195782	-0.176118	-0.019664	0.785901	0.880532	1.02615	0.0337952	0.656185	1.28748	0.0717619	-0.00176419	-0.0699977	0.428584	0.217927	-0.121691	0.530965	0.725791	0.311138	-0.0886429	-0.0380391	0.126682	-0.235256	-0.89399	-0.368525	-0.00565527	0.101885	0.127262			SIK	3.79862	3.68823	Danuglipron	15min
	(UniMod:1)AGS(UniMod:21)QDIFDAIVM(UniMod:35)ADER_Q8WV07_2_18_S4	-0.281424	0.345536	-0.0641123	-2.04428	-1.4202	-2.06355	-0.561076	-1.20289	0.675441	-1.29024	-0.187259	1.4775	0.201623	0.535227	-0.453654	0.301904	0.66923	-0.379417	0.295859	-0.245748	-0.050111	-0.525081	-0.358249	0.310125	-0.356567	0.281156	0.179605			PKN3	5.26848	2.45302	Danuglipron	15min
	(UniMod:1)AGS(UniMod:21)QDIFDAIVMADER_Q8WV07_2_18_S4	0.665303	-0.895431	0.230128	2.00013	2.83867	0.881015	1.0931	1.95287	2.32235	-1.63949	0.816547	0.822945	0.856077	0.849545	-0.567395	-0.291659	-1.21734	-0.765881	-0.969909	1.26095	-0.291037	1.04452	-0.114969	-0.901214	-0.628193	-0.498844	-0.719308			P90RSK	4.8346	1.13393	Danuglipron	15min
	(UniMod:1)ATVEPETTPTPNPPTTEEEKTES(UniMod:21)NQEVANPEHYIK_P06730_2_37_S24	-0.0788654	-0.226463	0.305329	1.075	1.33232	0.660473	0.414476	0.501999	0.655197	-0.0141995	0.0809331	-0.0667336	0.202513	0.624697	0.00451935	0.134293	0.256214	0.301587	-0.451155	-0.0153735	0.466529	-0.467416	-0.156235	-0.289749	0.155438	-0.0949614	-0.128684			CAMK4	6.84902	2.90473	Danuglipron	15min
	(UniMod:1)EEEIAALVIDNGSGMC(UniMod:4)KAGFAGDDAPRAVFPS(UniMod:21)IVGR_P63261_2_38_S33	0.289894	-0.101628	-0.188265	1.54469	-1.36129	0.455564	2.06281	2.12113	1.09769	-0.0798647	0.224112	-0.144247	0.0402042	0.571081	0.547487	0.162641	-0.0854373	0.387927	-0.736211	0.416568	0.319643	0.926309	1.31371	1.20382	1.0218	1.10407	2.06426			PKN1	4.74163	1.5185	Danuglipron	15min
	(UniMod:1)QIFVKTLTGKT(UniMod:21)IT(UniMod:21)LEVEPSDTIENVK_P0CG47_154_180_T12;T14	-0.116717	0.48432	-0.367602	0.751048	0.995435	0.769548	0.425723	0.802648	0.567684	0.386593	0.163179	-0.549772	0.304679	-1.22018	0.449008	-1.10116	-1.22356	0.0924354	-0.115853	0.182016	-0.0661631	0.977412	1.18389	0.796951	0.495081	0.630726	0.789247			MYLK4	5.87059	1.26799	Danuglipron	15min
	(UniMod:1)QIFVKTLTGKT(UniMod:21)IT(UniMod:21)LEVEPSDTIENVK_P0CG47_2_28_T12;T14	-0.116717	0.48432	-0.367602	0.751048	0.995435	0.769548	0.425723	0.802648	0.567684	0.386593	0.163179	-0.549772	0.304679	-1.22018	0.449008	-1.10116	-1.22356	0.0924354	-0.115853	0.182016	-0.0661631	0.977412	1.18389	0.796951	0.495081	0.630726	0.789247			DCAMKL1	4.56601	1.48008	Danuglipron	15min
	(UniMod:1)QIFVKTLTGKT(UniMod:21)IT(UniMod:21)LEVEPSDTIENVK_P0CG47_78_104_T12;T14	-0.116717	0.48432	-0.367602	0.751048	0.995435	0.769548	0.425723	0.802648	0.567684	0.386593	0.163179	-0.549772	0.304679	-1.22018	0.449008	-1.10116	-1.22356	0.0924354	-0.115853	0.182016	-0.0661631	0.977412	1.18389	0.796951	0.495081	0.630726	0.789247			QIK	4.07545	4.26278	Danuglipron	15min
	(UniMod:1)SET(UniMod:21)APAAPAAPAPAEKT(UniMod:21)PVK_P10412_2_22_T4;T18	0.323944	-0.448316	0.124372	-0.465589	-1.29392	-1.13222	-1.30132	0.274788	-0.951438	0.123775	0.383274	-0.507049	1.34033	-0.109861	-0.21159	0.498572	0.880005	1.26616	0.897093	-0.993389	0.096296	-0.0737064	-0.140888	0.33886	1.49957	0.796225	0.49547			MAPKAPK3	3.16109	3.29268	Danuglipron	15min
	(UniMod:1)SETAPAETATPAPVEKS(UniMod:21)PAK_P16401_2_22_S18	0.0151085	-0.335346	0.320238	-4.49005	-5.37071	-6.56744	-4.79413	-0.88182	-2.85677	0.110669	-0.527874	0.417205	0.56623	0.892396	0.0163887	-0.770166	-0.371279	0.451232	0.12465	-0.332019	0.207368	0.707718	0.26955	-1.06359	-2.42841	-0.395339	-2.56943			P70S6K	4.10941	2.03595	Danuglipron	15min
	(UniMod:1)SETAPAETATPAPVEKS(UniMod:21)PAKK_P16401_2_23_S18	-0.152275	-0.138433	0.290708	-1.25612	-1.34158	-1.15057	-1.33454	-1.05145	-1.28511	0.0503646	-0.227444	0.177079	0.215512	0.7289	0.155613	-0.246947	-0.0704689	0.155938	0.192903	-0.297509	0.104606	-0.368541	0.2449	-0.429131	-0.200294	0.210793	0.106925			MSK1	3.24427	1.14098	Danuglipron	15min
	AAALSLS(UniMod:21)TLASPK_P98172_277_290_S283	0.132048	0.106348	-0.238397	-0.406201	-1.84108	-1.73723	-0.771583	-0.614917	0.00507444	0.144849	-0.364735	0.219886	0.133962	0.510685	0.25827	0.383164	0.0442356	0.0395248	0.08652	-0.459149	0.372629	0.093688	0.133611	0.427679	0.560983	0.287845	0.447092			MSK2	10.8142	3.69845	Danuglipron	15min
	AAARLS(UniMod:21)LTDPLVAER_P13224_186_201_S191	-0.462595	0.0813136	0.381281	1.37867	1.67992	1.07074	1.99543	2.07698	1.22133	-0.187905	0.804404	-0.616499	-0.890556	0.0723866	-0.81741	0.061513	-0.520916	-0.465179	-0.741981	0.450387	0.291594	0.0323742	1.01983	0.197209	0.265238	0.486548	0.511657			MRCKA	7.47166	1.4352	Danuglipron	15min
	AADKS(UniMod:21)PESQNLIDGTK_Q9HCE3_310_326_S314	-0.0697586	-0.069622	0.139381	-1.24018	-1.69448	-0.557309	-0.242673	-0.393389	-0.437125	0.472955	-0.700011	0.227056	0.227083	0.423849	0.220805	-0.231147	0.257734	0.424885	-0.0618487	0.149774	-0.0879251	-0.132273	0.0952009	-0.0741008	0.118829	0.140619	-0.0854224			CAMK1D	5.87059	1.26799	Danuglipron	15min
	AAGARPLTS(UniMod:21)PESLSR_P46379_1073_1088_S1081	-0.1717	0.115066	0.0566342	-0.339187	-2.3795	-0.35083	-2.26483	-2.50865	-0.70017	-0.104072	-0.195485	0.299557	0.215769	-1.68069	-0.102762	-0.0763388	-0.476376	-1.59746	0.287216	-0.0756769	-0.211539	-0.0796816	0.00986074	-0.000806784	0.180179	0.060203	-0.21692			LATS1	3.91373	1.64424	Danuglipron	15min
	AAGGAPS(UniMod:21)PPPPVRR_Q4KMP7_672_686_S678	-0.056343	0.187132	-0.130789	-0.855636	-0.937371	-0.764167	-0.845442	-1.07631	-0.868114	-0.0849167	0.172218	-0.0873014	-0.439742	-0.99676	-0.31274	-0.444093	-0.463637	-0.395094	-0.0515248	0.222351	-0.170826	0.190422	0.384427	0.228346	0.162752	0.132892	-0.0267454			LATS2	4.35114	3.4926	Danuglipron	15min
	AALAATGAASGGGGGGGGAGSRSSIDSQASLSGPLS(UniMod:21)GGAPGAGAR_A6NKD9_156_201_S191	0.0209576	-0.364265	0.343307	-0.684974	-0.831115	-0.883666	-0.933063	-0.296575	-0.205985	-0.427046	0.707819	-0.280773	-0.365407	-0.441208	-0.299376	-0.545535	-0.519731	-0.72972	-0.0776372	0.0129399	0.0646973	-0.270518	-0.0759539	0.05198	0.100358	-0.080551	-0.109545			PKACA	2.42098	0.683633	Semaglutide	15min
	AAPEASS(UniMod:21)PPASPLQHLLPGK_Q96TA1_686_706_S692	-0.866894	-0.344696	1.21159	-0.259179	-0.721196	2.1194	1.98297	1.76014	1.86492	-0.109092	0.182195	-0.0731031	-0.159629	-1.15479	0.0465798	-0.810187	-0.241692	-0.0150396	0.395941	-0.938259	0.542318	0.940654	0.968604	0.437925	0.244652	0.553789	0.359253			AKT1	5.06205	0.715359	Semaglutide	15min
	AAPPPPPPPPPLES(UniMod:21)SPR_Q5T4S7_606_623_S619	-0.0832562	0.045691	0.0375651	-1.13847	-1.29288	-1.12231	-0.653227	-0.819082	-0.0526063	-0.119242	0.152407	-0.0331645	0.191203	0.468735	-0.119879	0.46868	0.435804	0.590923	1.40674	-0.566001	-0.840742	-0.740324	-0.628798	-0.288362	0.142495	-0.0588319	-0.17148			DAPK2	4.39599	1.46004	Semaglutide	15min
	AAS(UniMod:21)SDQLRDNSPPPAFKPEPPK_Q9UDY2_976_998_S978	-0.291941	0.146012	0.145929	-0.41673	-0.268841	-0.53641	-0.932101	-1.5177	-0.445158	0.185004	-0.3228	0.137796	-0.42135	0.0113304	0.417918	0.148175	0.843763	0.297123	0.15668	-0.390633	0.233953	-0.0303811	0.177147	-0.0626097	0.320067	0.767214	0.0189464			PASK	2.78413	0.504999	Semaglutide	15min
	AAS(UniMod:21)VIPGSTSR_Q8N5S9_50_61_S52	-0.394957	0.00745317	0.387504	1.2851	1.20949	0.869158	1.55935	1.66883	1.62795	0.0486086	-0.190792	0.142184	1.29769	0.949978	1.24544	1.13106	1.30856	1.20953	0.244926	-0.902561	0.657634	1.62837	1.52061	0.761013	0.460189	0.0341774	0.286636			PRKD3	3.79654	1.31002	Semaglutide	15min
	AATMT(UniMod:21)AAGHHAEVVVDPEDER_Q13895_111_132_T115	0.134141	0.126246	-0.260387	-1.32181	-0.104418	-0.895148	-1.09256	-1.29077	-1.05394	0.516424	0.56996	-1.08638	-0.835601	0.0105246	-0.0962139	-0.58733	-0.290379	-0.35631	0.249925	0.292802	-0.542727	0.040165	0.469013	0.28112	0.560478	0.286464	0.445291			PRKD2	2.70304	1.39349	Semaglutide	15min
	AFKPEETSSNSDPPS(UniMod:21)PPVLNNSHPVPR_O60293_641_668_S655	0.0579247	0.0142554	-0.0721801	-0.0297128	-1.94049	-1.47734	-1.51878	-1.82343	-1.70193	0.130449	-0.0626311	-0.0678178	-0.102999	1.46574	-0.0323423	-0.325735	-0.0455651	1.36034	1.00779	-0.385456	-0.622335	-0.271466	-0.0333533	-0.0574707	-0.171329	-0.461579	-0.14807			NUAK2	4.4802	2.93469	Semaglutide	15min
	AGLRVS(UniMod:21)APEVSVGHK_Q09666_327_342_S332	-0.0450959	-0.0326451	0.077741	0.470602	0.920327	0.933572	0.650659	0.576696	0.348324	0.185415	-0.207461	0.0220457	0.138914	-0.116469	0.22837	-0.0319125	0.126774	0.160462	0.295919	0.0299878	-0.325907	0.429261	0.375113	0.188793	0.214415	-0.0871773	0.238263			NDR2	5.19704	3.2927	Semaglutide	15min
	AGS(UniMod:21)LKDPDVAELFFKDDPEK_Q9UL54_7_27_S9	0.0744536	0.098688	-0.173142	0.761518	0.701221	0.852351	0.623172	0.717071	0.61129	0.0708982	0.0269934	-0.0978916	-0.128843	-0.32447	0.0209177	-0.335054	-0.214214	-0.29088	-0.0935875	0.158854	-0.0652667	0.380613	0.574868	0.54192	0.433789	0.349187	0.36543			CHK2	4.64021	0.68427	Semaglutide	15min
	AGS(UniMod:21)LQLSSMSAGNSSLR_Q53SF7_342_359_S344	0.128696	-0.539557	0.410861	0.756837	0.675466	0.636068	0.630248	1.20915	1.06688	0.198103	-0.52149	0.323387	0.882095	1.50745	0.18811	0.91351	1.38223	0.507298	0.0113387	0.0494371	-0.0607758	-0.433597	-0.48141	-1.16833	-1.26302	-0.682551	-0.318439			SIK	5.81035	5.85813	Semaglutide	15min
	AGTLSITEFADMLSGNAGGFRS(UniMod:21)R_Q15149_4361_4384_S4382	-0.196423	0.331137	-0.134714	-2.13882	-2.0851	-0.866693	-2.08064	0.193783	0.798928	-0.431626	-0.0420121	0.473638	0.157156	-0.604778	-0.768484	-0.426604	-0.234084	-0.364988	-0.0427679	-0.125517	0.168285	-0.889889	-0.71127	-0.168423	-0.10831	-0.403716	-0.0499808			SGK1	4.28327	0.655747	Semaglutide	15min
	AHQGTGAGIS(UniMod:21)PVILNSGEGK_Q8IZD4_138_158_S147	0.255449	0.294211	-0.549661	0.204923	-0.909794	0.0467564	-0.823447	-0.895161	-0.778077	-0.147461	0.0821164	0.0653449	0.0930727	-1.19296	-0.372373	0.168891	0.248442	0.0229194	-0.395829	-0.403692	0.799521	-0.318837	-0.279381	-0.254169	-0.390489	1.20432	1.12323			PKN3	8.18861	3.27737	Semaglutide	15min
	AHS(UniMod:21)HEEASRPAATSTR_Q96FS4_72_88_S74	-0.13982	0.331408	-0.191588	0.73923	0.673276	0.949998	0.940175	0.682367	0.401711	0.263533	-0.148773	-0.114759	-0.132766	-0.960801	-0.476915	-0.31248	-0.217648	-0.36683	0.0840046	0.0206377	-0.104642	-0.051295	0.353565	0.250322	-0.0908002	0.21852	0.368206			P90RSK	3.27544	0.561147	Semaglutide	15min
	AIGGIILT(UniMod:21)AS(UniMod:21)HNPGGPNGDFGIK_P36871_108_131_T115;S117	0.311384	-0.258989	-0.052395	-1.48801	-1.43287	-1.0764	-0.544364	-0.283803	0.255196	0.224005	0.184436	-0.408442	-1.89672	-0.231857	-1.58796	-0.275635	0.0369838	0.099829	-0.118969	0.912206	-0.793237	-0.36141	-0.0856446	-0.671536	-0.498435	-1.73953	-2.02665			CAMK4	6.96032	2.46918	Semaglutide	15min
	AIGVLTSGGDAQGMNAAVRAVTRMGIY(UniMod:21)VGAK_P17858_17_48_Y43	0.45223	-0.996786	0.544556	-1.62269	-1.56438	-2.20483	-1.17868	-1.88429	-2.58741	-0.350135	1.39168	-1.04155	-1.46238	-0.387281	-1.46244	-1.0878	0.637239	-0.449076	1.84455	-1.27227	-0.572272	0.227853	0.472044	0.365825	0.505538	1.928	0.366117			PKN1	4.12463	1.03735	Semaglutide	15min
	AIS(UniMod:21)SANLLVR_Q32P44_174_184_S176	0.397343	-0.157575	-0.239767	0.748237	0.930494	0.907335	0.791698	0.65986	0.399199	-0.018552	-0.0916979	0.11025	0.151361	-0.250082	-0.0237091	0.31262	0.361737	0.403093	-0.030087	-0.135262	0.165349	-0.205462	-0.168418	-0.101798	0.104199	0.117849	0.234124			MYLK4	3.71217	0.605049	Semaglutide	15min
	AKS(UniMod:21)PTPESSTIASYVT(UniMod:21)LRK_Q9HAU0_853_872_S855;T868	-0.0502662	-0.0373605	0.0876266	1.94711	1.21088	1.90972	1.59756	1.47657	0.398248	0.00812591	0.213073	-0.221199	-1.04426	-0.237758	-0.589429	0.320243	-1.10875	-0.0030297	0.317037	-0.0632599	-0.253777	-0.40548	0.537594	-0.146604	0.495981	0.114906	0.101761			DCAMKL1	4.12463	1.03735	Semaglutide	15min
	ALIRS(UniMod:21)PSLAK_Q5SW96_10_20_S14	-0.379157	0.279259	0.099898	-0.559892	-1.16917	-0.992577	-0.552923	-0.670534	-0.270937	0.0322145	0.22089	-0.253104	-0.419038	-2.49683	-0.872123	-0.550399	-0.416268	-0.903821	-0.0797789	0.220322	-0.140543	0.378601	0.731432	0.633927	-0.00729868	0.401461	0.672866			PIM3	2.32011	0.838348	Semaglutide	15min
	ALPDSQQVPSS(UniMod:21)PASK_O14924_840_855_S850	-0.340907	0.205444	0.135462	0.306178	-0.53277	0.331288	-1.06293	-1.47507	-0.416159	-0.407177	0.0604753	0.346702	0.0257656	1.24716	0.176791	0.271364	0.35841	1.52481	-0.15232	-0.470341	0.622662	-0.234137	0.671065	0.346554	0.432733	0.131151	-0.0400157			P70S6KB	9.28042	1.614	Semaglutide	15min
	ALRPPTS(UniMod:21)PGVFGALQNFK_O75151_649_667_S655	0.408728	-0.27981	-0.128917	0.744455	0.77916	0.864088	0.738808	0.833813	0.640072	0.00688186	0.0701829	-0.0770648	0.268513	-0.477854	-0.499422	-0.106984	-0.0375295	-0.267989	0.0604593	-0.0258848	-0.0345745	0.332827	0.0980835	0.324035	-0.112081	-0.101372	-0.0545061			PIM2	2.36947	0.670206	Semaglutide	15min
	ALS(UniMod:21)PEGALR_Q96JN8_500_509_S502	-0.129955	-0.392775	0.52273	0.654116	0.931855	0.894965	1.02831	0.596849	0.561388	0.124474	-0.191545	0.0670711	-0.0461432	-0.336829	0.159822	0.160586	0.115771	0.170467	-0.0711677	-0.0328446	0.104012	0.0290885	0.0116105	0.175151	0.464111	0.529923	0.276485			QIK	5.61505	5.71279	Semaglutide	15min
	ALS(UniMod:21)PGLEESGLGLLAR_O15417_1855_1871_S1857	0.236689	0.197547	-0.434237	0.551031	0.920534	0.938492	0.649533	0.243139	0.666273	0.0581253	0.448985	-0.50711	0.0257427	-0.652125	-0.50988	0.375668	0.17991	-0.287448	-0.0975131	-0.106898	0.204411	0.309559	-0.149005	0.477877	-0.0377584	0.00981071	0.0546962			MAPKAPK3	3.11269	2.58382	Semaglutide	15min
	ALTADLPKQS(UniMod:21)ISFPEGLR_O94887_378_396_S387	-0.199844	0.101058	0.0987858	0.792305	0.740531	0.392096	0.659035	0.917605	0.989171	0.857566	-0.505774	-0.351792	-0.123347	0.907399	0.136902	-0.345638	0.0812817	-0.218653	-0.0474516	0.285274	-0.237822	0.556344	0.12624	0.733175	0.202977	-0.139153	-0.246518			P70S6K	4.36726	1.81474	Semaglutide	15min
	AM(UniMod:35)SLNT(UniMod:21)LNVDAPR_Q6P597_464_477_T469	-0.143275	0.332854	-0.189579	-1.24769	-0.97493	-0.880744	-1.62438	-2.09348	-1.78176	0.272127	0.0685191	-0.340647	-0.285509	-0.0565988	-0.587666	-0.177368	-0.381155	-0.251522	-0.278659	0.441006	-0.162348	-0.821556	0.233935	-0.939271	-0.868534	-0.605956	-0.586065			MSK1	3.09347	0.841894	Semaglutide	15min
	AMAATLGAGT(UniMod:21)PPRPQAR_P58107_25_42_T34	-0.219807	0.104393	0.115414	1.01304	0.613303	0.00376782	2.1265	2.09296	1.73894	0.106374	-0.120458	0.0140836	-1.61171	-0.211348	-1.45258	-0.197553	-0.0977656	-0.489838	0.199558	-0.113855	-0.0857029	-0.0382662	0.17136	0.282899	0.568413	0.194772	0.295677			MSK2	7.59307	2.03965	Semaglutide	15min
	AMKPPGGESSNLFGS(UniMod:21)PEEATPSSRPNR_Q9H910_16_43_S30	-0.533843	0.732462	-0.198619	-0.770342	-1.48781	-1.75592	-0.931861	-0.988296	-1.13094	-0.109166	-0.0370545	0.146221	0.45007	0.286836	0.131019	-0.199385	0.983697	0.180403	0.947823	-0.300452	-0.647371	-0.461668	-0.29758	0.867574	1.26645	-0.245149	0.922646			MRCKA	7.42434	1.45418	Semaglutide	15min
	AMSSGGS(UniMod:21)GGGVPEQEDSVLFR_Q16637_2_23_S8	-0.163822	0.221996	-0.0581746	-1.20862	-1.34485	-1.12916	-0.819344	-0.310285	-0.519509	-0.487923	0.627627	-0.139705	-0.246086	0.219038	0.29845	1.04219	0.875469	-1.39343	0.146993	-0.402091	0.255098	-1.65205	-0.947877	-0.886477	-0.40577	-0.378972	-0.679074			CAMK1D	7.42434	1.45418	Semaglutide	15min
	APS(UniMod:21)LTNDEVEEFR_Q13206_537_550_S539	-0.346619	0.845788	-0.499169	1.46528	1.45417	1.60373	1.41107	1.51585	1.37763	-0.0361688	-0.310484	0.346653	0.876153	1.04739	0.713235	1.01568	0.992656	0.69881	-0.0298792	0.108187	-0.0783083	-0.22797	-0.212684	-0.279525	0.128234	-0.119485	-0.140351			LATS1	4.94956	1.9874	Semaglutide	15min
	APS(UniMod:21)RDEGSLLLGSR_Q15345_274_288_S276	-0.18463	0.0708045	0.113825	1.89277	1.79272	2.05998	2.27013	0.034139	0.325239	-0.203395	-0.232316	0.435711	-0.0332665	0.202256	1.05203	0.301289	0.834067	1.04218	-0.081456	0.560858	-0.479402	0.28439	0.0923158	-0.129171	-0.602815	-0.607669	-0.170834			LATS2	6.55089	5.35734	Semaglutide	15min
	APS(UniMod:21)VANVGSHC(UniMod:4)DLSLK_P21333_2150_2166_S2152	0.133392	-0.0119455	-0.121446	0.765028	1.29627	1.18021	2.22959	0.87147	0.157607	0.148242	-0.321143	0.1729	-0.1362	0.0298494	0.591126	0.335207	0.654156	0.18267	-0.0565771	0.445369	-0.388792	0.65761	0.821405	0.0324655	0.278592	0.124359	0.180048			PKACA	2.33056	0.987097	Danuglipron	30min
	APSPPLS(UniMod:21)QVFQTR_Q9NRA8_562_575_S568	0.148923	0.0551858	-0.204109	-0.547991	-0.460795	-0.607922	-1.48761	-0.831429	-0.783799	0.348043	-0.00977784	-0.338265	-0.578658	0.599667	-0.951257	0.057912	-0.62307	-0.138454	-0.00520857	0.180123	-0.174914	0.108345	0.136468	0.488056	0.481757	0.63504	0.342894			AKT2	1.27121	1.21361e-12	Danuglipron	30min
	AQPQDSATFAHTPPPAQAT(UniMod:21)PAPGFK_Q9UPS6_370_395_T388	-0.0684069	-0.149799	0.218206	1.33609	0.873086	0.821331	1.10757	0.661996	1.46135	0.247746	-0.41122	0.163474	0.0964444	-0.221051	-0.382351	-0.0805169	0.132556	0.0813705	0.0238412	-0.288992	0.265151	0.003006	0.0366013	0.256442	0.594597	-0.0101461	0.0518165			DAPK2	5.29099	3.18722	Danuglipron	30min
	AQS(UniMod:21)LLSTDR_O00231_12_21_S14	0.30618	-0.252404	-0.0537757	1.09865	0.960413	1.06263	1.07312	1.22651	0.992344	0.0829717	-0.0750664	-0.0079053	0.649166	-0.138896	0.310348	0.34209	0.538696	0.535899	-0.115578	-0.103157	0.218735	-0.997291	0.0562741	-0.853424	-0.274876	-0.30232	-0.249983			PASK	4.41579	1.41689	Danuglipron	30min
	AQS(UniMod:21)LLSTDREASIDILHSIVK_O00231_12_33_S14	-0.230981	-0.118395	0.349376	2.14025	1.63407	0.224723	0.482677	1.02343	0.816151	-0.849184	0.428418	0.420766	1.03619	-0.186876	-0.284185	0.734663	-0.935594	0.418777	0.453364	-0.850651	0.397287	-0.261753	0.556289	0.200186	-0.0355408	0.34205	0.267292			PRKD3	1.71224	0.574164	Danuglipron	30min
	AQS(UniMod:21)PGAVEEILDRENK_Q9NYM9_7_23_S9	0.0898246	0.283404	-0.373228	0.699308	0.85848	1.22525	-0.607395	-0.00229453	0.109477	0.0320177	0.185221	-0.217239	-0.269711	0.79194	-0.0533028	-0.49679	-0.235156	-0.127194	0.0121786	0.0623165	-0.0744951	-0.33085	-0.217707	0.0999173	0.328988	0.0412537	0.144226			PRKD2	1.95767	1.12749	Danuglipron	30min
	AQS(UniMod:21)PSS(UniMod:21)GDEPEPSPGK_Q9HCM7_29_45_S31;S34	-0.143048	-0.24148	0.384528	1.62748	2.51643	0.875883	0.448197	0.20662	1.78146	-0.153978	0.269511	-0.115533	0.452621	1.52662	-0.2252	-0.393462	1.01438	-0.415206	0.34219	-0.303224	-0.0389663	-0.543143	0.0325827	-0.172401	-0.117276	-0.635313	-0.0643699			NUAK2	2.0716	1.10707	Danuglipron	30min
	AQTLPTSVVTITSESS(UniMod:21)PGK_Q01082_2326_2345_S2341	0.261831	-0.2605	-0.00133085	-2.15072	-2.05074	-0.349841	-0.475554	-1.41588	-0.879734	0.0545681	0.710501	-0.765069	0.31986	-0.091991	0.120331	0.467628	0.357276	0.336131	-0.126106	0.0210911	0.105015	0.152698	0.363842	0.352999	0.273572	0.382222	0.289843			NDR2	4.27269	3.98719	Danuglipron	30min
	ARRS(UniMod:21)QVEQQQLITVEK_Q6PL18_1299_1315_S1302	-1.01509	0.584485	0.430603	2.01465	1.65177	1.77357	1.49597	2.06933	1.90221	-0.0658413	-0.260662	0.326504	-0.99892	-0.206566	-0.64557	-0.84419	-0.777546	-0.494126	-0.165788	-0.0495668	0.215354	-0.75637	-0.69964	-0.957217	-1.04496	-0.736046	-1.15173			CHK2	2.33056	0.435154	Danuglipron	30min
	ARS(UniMod:21)MDSSDLSDGAVTLQEYLELK_Q9Y2X7_408_431_S410	0.021721	-0.0665615	0.0448405	-0.363525	-1.41556	-1.3806	-1.67956	-1.57487	0.21236	0.0533306	-0.0714225	0.0180919	0.450058	0.849556	-0.587838	-0.222543	0.571234	1.03975	0.507198	-0.593897	0.0866984	-0.517071	-0.911458	-0.380337	-1.00545	-1.04257	-0.579094			MNK2	0.822549	0.259992	Danuglipron	30min
	ARS(UniMod:21)MDSSDLSDGAVTLQEYLELKK_Q9Y2X7_408_432_S410	-0.253222	0.150301	0.102921	0.96449	1.12042	0.872106	0.777555	1.11172	1.48212	-0.734178	0.937428	-0.203251	-0.19059	0.99969	0.0801572	0.526902	0.37289	0.148234	-0.276001	0.231023	0.044978	-0.161411	-0.0238968	0.301626	-0.497398	0.184976	-0.0646185			SIK	2.58515	2.32907	Danuglipron	30min
	ARS(UniMod:21)PYSPAEEDALFMDLPTGPR_Q6IQ23_361_383_S363	0.222749	-0.183959	-0.0387898	0.0504627	-0.580592	-0.562324	-0.830128	-0.787446	-0.883273	-0.345037	0.477594	-0.132557	0.368075	0.44754	0.460913	0.337023	0.608038	0.463001	0.0177068	0.12221	-0.139916	0.178118	-0.0117601	0.108138	-0.15769	0.0483182	-0.225547			SGK1	0.99881	0.214017	Danuglipron	30min
	ART(UniMod:21)PEAVESPQEASGVR_Q7L190_213_230_T215	0.189216	-0.358456	0.169241	-3.19554	-1.88863	-1.48145	-2.04873	-1.25526	-0.133326	0.0315939	-0.291838	0.260245	0.117853	0.422688	0.0784428	-0.708757	-0.438991	0.315543	-0.260976	-0.169224	0.4302	-0.616447	0.0552864	-0.150632	0.0767336	-0.217858	-0.140371			PKN3	0.358547	0.59839	Danuglipron	30min
	AS(UniMod:21)LENVHPPIAPPPTEIPER_Q75N03_200_220_S201	0.323565	-0.0444136	-0.279151	1.75944	2.03804	2.01641	2.04364	1.82254	1.66025	-0.0117172	-0.0613981	0.0731153	0.533754	-0.0674285	0.332502	0.477947	0.589198	0.460514	-0.0160205	0.000976259	0.0150442	0.231837	0.0228353	0.270135	-0.0191376	0.160051	-0.0471352			TAO3	1.6451	0.328351	Danuglipron	30min
	AS(UniMod:21)M(UniMod:35)QPIQIAEGTGITTR_Q14980_1968_1985_S1969	0.106981	0.129261	-0.236242	0.983154	1.34146	1.14975	1.07725	1.31802	0.904638	-0.00182378	-0.283345	0.285169	-0.980758	-0.0433324	-0.706714	-1.43949	-0.96533	-1.51286	-0.548806	0.678279	-0.129473	0.280225	0.308347	0.297332	-0.696262	0.143405	0.122724			P90RSK	3.2902	0.85964	Danuglipron	30min
	AS(UniMod:21)TIFLSK_Q8N7R7_87_95_S88	0.66253	-0.510429	-0.152101	0.92829	1.14483	1.17111	1.34569	0.860131	0.126143	-0.10141	-0.10775	0.20916	0.526887	0.0152027	0.595317	0.499563	0.539077	0.0369185	-0.0655555	-0.145222	0.210777	0.188156	-0.112327	-0.45928	-0.102047	-0.333728	-0.466182			GCK	2.23733	0.622237	Danuglipron	30min
	ASLGS(UniMod:21)LEGEAEAEASS(UniMod:21)PK_Q09666_5748_5766_S5752;S5763	-0.405062	0.0549146	0.350147	0.684105	0.863996	1.12174	0.4388	0.0632055	0.53592	0.940989	-0.245071	-0.695918	0.0685663	-0.0680115	0.544574	1.41672	0.893052	0.502308	0.303374	-0.426863	0.123489	-0.218803	-0.379261	-0.199918	-0.18013	-0.0873	-0.76822			CAMK4	2.54242	0.899684	Danuglipron	30min
	ASS(UniMod:21)FADM(UniMod:35)M(UniMod:35)GILK_Q9H019_236_248_S238	0.296503	-0.276233	-0.0202699	0.916972	0.477232	0.814633	0.464773	0.790579	1.08778	-0.303344	-0.188929	0.492273	0.0635822	0.247545	-0.00431044	0.60639	0.796073	0.733841	0.250043	-0.184301	-0.065742	0.574806	0.751506	0.589529	0.636417	0.586527	0.179404			PKN1	1.11867	0.221701	Danuglipron	30min
	ASS(UniMod:21)LDAHEETISIEK_Q8TF05_536_551_S538	0.194967	-0.225387	0.03042	-0.65956	-1.12248	-0.77256	-0.178216	-1.29783	-1.62719	-0.0605118	-0.149284	0.209795	0.0683956	-0.110309	0.588663	-0.550225	-0.497056	0.356292	-0.0293314	-0.309135	0.338467	-0.671696	-0.876059	0.0171332	-0.404405	-0.522534	-0.627009			MYLK4	4.30256	1.03328	Danuglipron	30min
	ASSVSTKES(UniMod:21)PARK_Q13428_225_238_S233	-0.175336	-0.00441512	0.179751	-0.149484	2.20811	2.33344	2.40414	2.22343	2.69222	-0.495198	0.322731	0.172467	0.264276	0.0460244	-0.087755	0.06196	0.428871	-0.0216415	-0.516102	1.95267	-1.43657	2.01187	1.88415	-0.579872	2.35103	1.54452	2.14056			DCAMKL1	2.79667	0.757339	Danuglipron	30min
	ATS(UniMod:21)FSSAGEVPK_O15231_62_74_S64	-0.596541	0.345389	0.251152	0.29222	-0.274868	-0.562202	-1.40572	-1.70143	-1.74571	0.107031	0.362323	-0.469355	0.571982	0.0130719	0.147075	0.150968	0.146278	-0.127793	-0.00338215	0.125314	-0.121932	0.615934	0.238377	0.251335	0.483584	0.633515	0.344757			PIM1	1.39833	0.367703	Danuglipron	30min
	AVDS(UniMod:21)SSEEIEVEVPVVDR_Q9Y6X4_632_650_S635	0.210261	-0.185581	-0.0246801	-0.48257	-0.631333	-0.540312	-2.00526	-0.814943	-2.22507	0.18635	-0.117859	-0.0684902	0.268486	-0.291475	-0.139026	-0.083402	-0.362283	-0.266627	0.0662651	-0.189531	0.123266	-0.629458	-0.209745	-0.311534	-0.417702	0.0387917	-0.118773			PIM3	1.69495	0.655206	Danuglipron	30min
	AVGAAAY(UniMod:21)GARSPGGSPGQSPPTGYSILSPAHFSGPR_Q9UBI9_254_290_Y260	0.178631	-0.0966056	-0.0820255	1.22782	1.10623	-0.56303	0.790066	1.04878	1.1098	0.289893	-0.00870656	-0.281187	-0.550028	-0.190344	0.0475707	0.164373	0.528367	0.204359	-0.830589	0.417981	0.412608	-0.276658	1.2396	0.35615	0.837678	0.762057	0.581307			P70S6KB	4.66111	1.08582	Danuglipron	30min
	AVS(UniMod:21)ILPLLGHGVPR_Q9Y2W2_179_193_S181	0.0408968	-0.149695	0.108798	0.795304	1.82695	0.0266421	1.83047	1.65786	2.30323	0.0260261	0.0380265	-0.0640526	0.342355	-0.276967	0.600208	0.501014	0.158308	0.670952	0.262128	-0.251948	-0.0101798	-0.303649	-0.470848	0.368148	0.203422	0.00846151	-0.138688			PIM2	3.17803	1.59203	Danuglipron	30min
	DAELQDQEFGKRDS(UniMod:21)LGTYSSR_Q9C0C2_859_880_S872	-0.09659	-0.173242	0.269832	3.35274	3.16545	3.56873	0.206514	0.209485	0.346399	-0.00641547	-0.255294	0.261709	0.43668	-0.0846547	0.0888387	0.308175	0.260466	-0.0517035	0.221326	0.277102	-0.498428	-0.134197	-0.0385004	-0.0930401	-3.15432	-0.238741	-0.175471			QIK	2.58515	2.32907	Danuglipron	30min
	DEY(UniMod:21)EY(UniMod:21)VSDDGELKIDEFPIR_O75151_675_695_Y677;Y679	-0.326765	-0.249173	0.575939	-0.59376	-0.0939308	-0.62244	-0.852514	-1.30665	-1.15196	-0.188986	0.373875	-0.184889	-0.524731	-0.517713	-0.845019	-0.699929	-0.596537	-0.514691	-0.0674926	0.0606655	0.00682709	-0.0755897	0.507342	-0.509918	-0.564411	-0.164084	0.0586468			MAPKAPK3	1.29647	0.518396	Danuglipron	30min
	DFQHLISS(UniMod:21)PLKK_Q15361_58_70_S65	0.150894	-0.135475	-0.0154188	0.851645	0.916338	0.68921	0.206256	0.390624	0.940126	0.102039	-0.12828	0.0262414	-0.205199	-0.658832	0.133948	-0.312464	-0.0263931	-0.287996	0.271144	-0.227909	-0.0432349	-0.0624955	0.0977263	0.123842	0.32376	0.354919	0.242588			P70S6K	2.63836	1.31696	Danuglipron	30min
	DGGNPFAEPSELDNPFQDPAVIQHRPS(UniMod:21)R_O14828_6_34_S32	0.465439	-0.09351	-0.371929	1.83259	2.11289	1.92627	2.08605	1.7391	1.36637	-0.0253595	-0.0320731	0.0574325	1.44114	0.94049	1.25223	1.25335	1.27723	1.18468	-0.154972	0.187166	-0.0321942	0.335236	0.343405	0.544248	0.0171985	0.225556	-0.0760631			MSK1	2.46765	0.873448	Danuglipron	30min
	DGQDAIAQS(UniMod:21)PEKESK_Q9NWH9_281_296_S289	0.293988	0.0874463	-0.381434	-1.81867	-1.26884	-0.837797	-1.36279	-1.10729	0.529903	0.0991356	-0.115137	0.0160015	-0.104677	-0.190815	-0.0165216	-0.21705	-0.359561	-0.0035322	0.185817	-0.543313	0.357496	-0.678325	0.567421	-0.362532	-0.133695	0.111148	0.0992255			MSK2	2.79667	0.757339	Danuglipron	30min
	DGVMEMNS(UniMod:21)IEPAK_P11169_478_491_S485	0.422215	-0.295746	-0.12647	0.546571	0.725379	1.01929	0.852951	0.50911	-0.0822968	-0.0095869	-0.0835083	0.0930952	-0.409265	0.393698	0.105876	0.156723	0.0449676	-0.402252	-0.228656	0.222429	0.0062266	0.0267495	0.0246564	0.0711661	0.210752	-0.00712462	-0.0360014			MRCKA	1.99762	0.386943	Danuglipron	30min
	DHS(UniMod:21)PT(UniMod:21)PSVFNSDEER_Q6UN15_490_505_S492;T494	-0.212876	-0.00685566	0.219732	-0.863982	-0.403852	-1.18843	0.0212507	0.526132	-1.23369	0.239548	0.303677	-0.543224	-0.812211	-1.50885	0.176072	-0.82347	-1.22754	-0.857282	-0.25072	-0.0108583	0.261579	0.1321	0.0481834	-0.0161469	-0.069813	-0.0273901	-0.298082			CAMK1D	2.15128	0.409959	Danuglipron	30min
	DHS(UniMod:21)PTPSVFNS(UniMod:21)DEER_Q6UN15_490_505_S492;S500	0.306491	-0.398531	0.0920397	-1.62707	-2.01556	-1.50555	-2.25909	0.577025	0.304762	0.231449	-0.253788	0.0223388	-0.300718	-1.30182	0.0249237	-0.222028	-0.853307	-0.532754	-0.411654	-0.174274	0.585928	0.496286	-1.34171	0.0457595	0.49367	0.0283483	0.59835			caMLCK	5.59333	1.64944	Danuglipron	30min
	DKLDFAPPT(UniMod:21)PPHYPPHER_Q86Y56_326_344_T334	0.237626	-0.00378763	-0.233839	1.06321	1.28486	1.10932	1.2724	0.120032	-0.126154	-0.125811	0.6097	-0.483889	0.454402	-0.715406	-0.0643607	0.626613	0.787271	-0.479229	-0.549717	0.335698	0.214019	-0.850086	0.696499	-0.26044	-0.619972	-0.576076	0.553948			LATS1	1.82391	0.622638	Danuglipron	30min
	DLELPLS(UniMod:21)PSLLGGPGPER_P19419_318_336_S324	-0.348368	0.60892	-0.260552	1.05483	-1.66856	-0.30424	-1.96321	-1.86306	-1.46873	0.477447	-0.979657	0.502211	-2.01126	-0.0634719	-0.529631	-0.453454	-1.91206	-0.271479	0.479953	-0.236936	-0.243017	-1.13939	-0.722261	-0.696253	-1.61904	-0.143618	-0.118696			LATS2	2.27636	1.3975	Danuglipron	30min
	DLKIES(UniMod:21)DVQEPTEPEDDLDIMLGNKK_P20042_100_126_S105	-0.199643	0.587229	-0.387585	1.06405	0.942249	0.999699	1.03791	1.39459	1.24026	0.515079	-0.333433	-0.181646	-0.668496	-0.284504	0.0535218	-0.301741	-0.300398	0.118886	0.0777894	-0.039482	-0.0383073	0.0549004	-0.143553	0.100419	0.000457107	0.112699	-0.0203942			PKACA	1.69381	0.470379	Semaglutide	30min
	DLTHS(UniMod:21)DSESSLHMSDR_Q13586_515_531_S519	-2.06722	1.06858	0.998637	-2.95091	0.397725	0.661623	-3.62191	-3.26618	-3.39627	0.886162	0.556905	-1.44307	2.89499	0.373276	0.244933	-1.53297	3.15519	0.738665	2.50771	-0.971672	-1.53604	-1.05619	-0.77329	-0.814184	-1.37886	-1.04698	-0.919404			PASK	4.70503	1.11677	Semaglutide	30min
	DMES(UniMod:21)PTKLDVTLAK_P27816_277_291_S280	-0.417406	0.347581	0.0698246	-0.90953	-0.882794	-0.462214	-1.81976	-1.0369	-0.194624	-0.122119	-0.162388	0.284507	-0.252743	-0.98486	0.485146	-0.177854	0.071584	-0.433152	0.128546	0.0830623	-0.211608	-0.216549	0.0289853	0.145215	0.0617391	0.248145	-0.133117			PRKD3	5.40578	2.9156	Semaglutide	30min
	DMGAQGGRPS(UniMod:21)LIAR_Q9HC52_323_337_S332	-0.308438	0.366909	-0.0584711	2.13329	2.01196	2.21159	2.19617	1.83677	1.65594	0.000679416	0.0993605	-0.10004	1.07429	0.344252	1.83798	1.07976	1.32212	0.778022	0.0840902	-0.00711975	-0.0769705	0.00474597	0.335402	0.199068	0.133214	0.116814	0.0991163			PRKD2	4.80204	4.54696	Semaglutide	30min
	DPTQHKEDEGEIQPENKEDS(UniMod:21)IENVR_A0MZ66_600_625_S619	0.87375	0.81884	-1.69259	-3.0232	0.658452	0.370845	-3.10871	-3.03495	-3.16091	1.26203	-0.548616	-0.713417	-1.03415	1.70384	-0.515063	1.26145	-1.50632	-1.50768	-0.109503	0.269218	-0.159715	-1.50424	-0.230531	-1.18239	1.64567	-0.301915	-0.140507			NUAK2	6.19686	5.97628	Semaglutide	30min
	DSALVEESNGT(UniMod:21)LEEK_Q9UJA5_281_296_T291	0.428835	-0.366464	-0.0623714	0.2302	-0.0457477	-0.687351	-0.947282	-1.1336	-0.708064	-0.307715	-0.00954026	0.317255	1.03923	0.687939	0.551084	1.06509	1.08913	0.884192	-0.0837134	0.324618	-0.240904	-0.501648	0.0418106	0.222014	0.0246363	-0.000625792	0.0603856			NDR2	4.76384	3.77051	Semaglutide	30min
	DSDKRPS(UniMod:21)LGLAPGGLAVVGR_O95785_1474_1494_S1480	0.515349	-0.0846356	-0.430713	3.02855	3.15953	2.77204	2.81533	3.03696	3.05172	-0.224502	0.0837474	0.140755	1.12558	0.735634	1.33957	1.14254	1.3637	1.106	0.19383	-0.113412	-0.0804177	-0.0815859	0.280684	0.11876	0.0998291	0.616489	0.0686794			CHK2	8.46905	1.52464	Semaglutide	30min
	DSFSHS(UniMod:21)PGAVSSLK_Q9H6R7_685_699_S690	-0.00938608	-0.0689663	0.0783524	-0.275519	-0.354913	-0.701087	-1.24441	-0.550892	-0.502237	-0.0645563	-0.104205	0.168761	0.0356823	-0.716332	0.141892	0.163808	0.134527	0.116499	0.369214	-0.666752	0.297538	-0.34698	-0.0242388	-0.180278	-0.308434	-0.346396	-0.799917			SIK	3.96987	4.16686	Semaglutide	30min
	DSISAVSSEKVS(UniMod:21)PSK_P46821_1241_1256_S1252	-0.0854796	-0.0310626	0.116542	-0.911829	-0.683991	-1.1442	-1.03399	-0.908964	-0.627143	0.129215	-0.233211	0.103996	0.118811	0.276659	0.262222	0.184722	0.32509	0.199432	0.0288747	0.205635	-0.23451	0.554305	0.497236	0.119573	0.69345	0.889814	-0.160257			SGK1	11.5487	2.4451	Semaglutide	30min
	DSS(UniMod:21)MKPLK_P43220_430_438_S432	0.139348	-0.129937	-0.00941102	-0.531829	-1.09591	-0.616062	-0.576831	-0.61152	-1.12086	-0.0999499	0.22823	-0.12828	0.192513	0.787121	0.212927	0.255853	0.165506	0.424558	-0.344741	0.00421248	0.340529	0.201777	0.378583	0.329413	0.26191	0.583723	0.324084			PKN3	8.2338	4.35161	Semaglutide	30min
	DTLS(UniMod:21)NPQSPQPSPYNSPKPQHK_Q96PU5_472_494_S475	0.011844	0.0706057	-0.0824497	0.826983	0.680222	1.03428	0.887393	0.62344	0.234435	-0.107208	0.476711	-0.369502	0.0710073	-0.176402	0.09375	-0.371497	-0.00758359	-0.527152	-0.0854681	0.428955	-0.343487	-0.221581	0.15384	0.351547	0.387215	0.368133	-0.0632166			GCK	6.04932	1.77204	Semaglutide	30min
	DVLSLLNLS(UniMod:21)PR_Q96AY4_2390_2401_S2398	-0.153513	-0.0886753	0.242188	0.318951	0.265087	0.0598806	1.48906	1.43237	1.19774	0.314833	-0.11803	-0.196802	0.115487	0.794625	0.165056	0.420469	0.656042	0.290671	-0.154047	-0.189843	0.34389	-0.854386	-1.04246	-0.178712	0.286611	-0.191157	-0.0620616			CAMK4	4.70503	1.89244	Semaglutide	30min
	DYGHS(UniMod:21)SSRDDYPSR_P38159_245_259_S249	0.211266	0.0304346	-0.2417	0.837005	0.59743	1.00438	0.435064	0.356998	0.437037	-0.519806	0.188442	0.331364	-0.685767	-1.31651	-0.808508	-0.810641	-0.728862	-0.67574	0.682101	-0.893043	0.210941	0.567543	0.558276	-0.635311	0.26296	0.714996	-0.632968			PKN1	4.88599	1.55122	Semaglutide	30min
	DYTGC(UniMod:4)STSESLS(UniMod:21)PVK_O95297_199_214_S210	0.627525	-0.24327	-0.384255	-1.48065	-1.5392	-0.850643	-0.897383	0.547234	-1.5784	-0.110742	-0.0287061	0.139448	1.00138	0.932332	0.387083	0.10521	-0.109614	0.163085	0.945426	0.0489562	-0.994382	-0.131644	0.155206	0.0537053	-0.451029	-0.0144329	-0.596566			DCAMKL1	4.70503	1.51259	Semaglutide	30min
	EAAEAGAEARLALDGET(UniMod:21)LGEEEQEDEQPPWASPS(UniMod:21)PTSR_Q14160_1406_1444_T1422;S1439	-0.45264	0.356214	0.0964258	-1.43889	-1.84333	-0.883644	0.625851	0.629972	0.462781	0.658463	0.258363	-0.916827	0.047902	-1.23603	-0.255198	-0.824649	-0.291726	-2.04455	-0.266712	0.0442128	0.222499	-0.0952343	-0.572276	-0.109506	-0.871093	-0.993586	-0.594952			PIM1	5.57174	2.55245	Semaglutide	30min
	EAFS(UniMod:21)LFDK_P0DP23_15_23_S18	-0.720998	0.558386	0.162611	-1.64665	-1.04141	-1.16623	-1.14944	-1.23412	0.484719	0.0297454	0.0402131	-0.0699585	0.0949172	-0.0184281	0.503934	0.273699	0.195468	0.50627	-0.955743	0.380053	0.57569	-0.29543	-0.00393382	0.794056	-0.19277	0.906957	0.596629			PIM3	5.29315	3.68495	Semaglutide	30min
	EAPAEGEAAEPGS(UniMod:21)PT(UniMod:21)AAEGEAASAASSTSSPK_P29966_106_138_S118;T120	0.164201	0.259243	-0.423444	0.730539	0.819497	0.717588	0.670059	0.968971	0.715864	-0.341395	0.536134	-0.19474	-0.649454	-0.730297	0.0133878	-0.204149	-0.86151	-0.27513	0.0903353	-0.268974	0.178639	0.0118537	0.0123238	0.380817	0.117022	0.140219	0.224679			PIM2	7.41042	4.09361	Semaglutide	30min
	EDEGRRES(UniMod:21)INDR_Q9UIG0_182_194_S189	-0.182642	0.260533	-0.0778907	0.583678	0.745573	0.881704	1.1073	0.897512	0.487087	0.152778	0.0923156	-0.245093	0.17054	0.386625	0.275456	0.74609	0.486066	0.185441	-0.301537	0.303237	-0.0017005	-0.31719	-0.215582	-0.0734104	0.153754	0.0287256	0.240114			QIK	3.90879	4.10619	Semaglutide	30min
	EEAVPEAS(UniMod:21)PVTQAGASVITVETVIQENVGAQK_O43491_791_823_S798	0.171937	-0.312508	0.140571	-0.485257	-1.79969	-1.8208	-0.587918	-0.134237	-0.438887	-0.309143	0.1378	0.171343	-1.36079	-0.0878832	0.12918	-0.376657	-0.322504	-0.515021	-0.199035	0.00811899	0.190916	-1.08843	-0.522728	-1.11268	-0.743486	-1.01659	-0.614557			MAPKAPK3	5.29315	7.8654	Semaglutide	30min
	EEPQTVPEM(UniMod:35)PGET(UniMod:21)PPLSPIDM(UniMod:35)ESQER_P05412_227_253_T239	-0.369415	0.496453	-0.127039	-1.45056	-1.20672	-1.39115	-1.19512	-1.50739	-0.888558	0.289419	-0.251709	-0.0377102	-0.639778	0.246338	-0.631244	-0.429178	-0.462001	-0.317079	-0.0903954	-0.214244	0.30464	0.124721	0.240787	0.275669	0.190461	0.237603	0.190195			P70S6K	4.07166	2.02333	Semaglutide	30min
	EEQEVQAT(UniMod:21)LES(UniMod:21)EEVDLNAGLHGNWTLENAK_Q08211_153_183_T160;S163	-0.260251	0.193253	0.0669982	-0.120258	0.145161	0.509216	0.875261	0.868217	0.548648	-0.54421	1.05502	-0.510806	0.177959	-0.0550067	0.141887	0.215393	0.0965736	0.676196	0.378164	-0.395563	0.0173992	-0.0821486	-0.00949973	-0.0893107	0.174409	0.161173	0.0914411			MSK1	4.70503	1.89244	Semaglutide	30min
	EGEEPTVYS(UniMod:21)DEEEPK_O00264_173_188_S181	-0.401895	0.074257	0.327638	-1.40159	-0.657722	-0.0695033	-1.46636	-0.590834	-1.41664	0.154987	0.84731	-1.0023	-0.292786	-0.964101	-1.97953	-0.949001	-1.47254	-1.78169	-0.460027	-0.861939	1.32197	1.07559	0.672617	0.851742	-0.297549	0.0900763	0.999842			MSK2	7.36439	2.5105	Semaglutide	30min
	EGPGEEHFEDM(UniMod:35)AS(UniMod:21)DEDMKPK_Q99856_107_127_S119	0.60773	-0.616232	0.00850186	-0.503026	-1.55449	-1.15399	-1.61579	-0.905706	-1.28473	-0.445616	0.334679	0.110938	-0.0188802	-0.0861777	-0.06935	0.0256573	0.0405797	-0.119393	0.13801	-0.172717	0.0347074	-0.444744	0.265254	-0.42851	0.164385	0.166312	0.146347			MRCKA	6.51465	1.34234	Semaglutide	30min
	EGSGPELS(UniMod:21)PSVMPEAPLESPPFPTK_Q5T4F4_7_32_S14	-0.386566	0.16571	0.220856	-1.45282	-1.21392	-0.703498	-1.13986	-1.39697	-0.674317	0.0266464	0.0980181	-0.124664	0.108478	-0.00968341	-0.262099	-0.137204	0.100216	0.161816	0.0738205	0.0970845	-0.170905	-0.199397	0.543762	0.0027566	-0.229565	-0.151184	0.0778026			CAMK1D	14.1151	2.64928	Semaglutide	30min
	EGSTQQLQTTS(UniMod:21)PK_Q5T8P6_606_619_S616	-0.100548	0.124171	-0.0236233	0.0635666	-1.19849	-0.943108	-2.0282	-1.74498	-1.48876	-0.0298155	0.924958	-0.895143	-0.29544	-1.0153	-0.814845	-0.90749	-0.538306	-0.512334	0.322692	-0.379854	0.0571615	-0.161165	-0.553829	-0.51502	-0.339908	-0.519721	-0.579869			LATS1	8.26249	4.92152	Semaglutide	30min
	EHASIDAQSGAGVPNPSTSAS(UniMod:21)PKK_Q8IXJ6_348_372_S368	0.00644867	-0.19731	0.190861	-0.947172	-0.708866	-0.722913	-0.46314	-1.21984	-0.184707	-0.365121	-0.453014	0.818135	-0.279334	-0.128832	-0.156204	-0.391266	0.0985545	0.0313309	-0.344741	0.00421248	0.340529	-0.453453	-0.289681	-0.242712	0.0821095	0.0213742	-0.265786			LATS2	6.04932	6.33818	Semaglutide	30min
	EHQTSAYS(UniMod:21)PPR_Q96K21_456_467_S463	0.513511	-0.0567713	-0.45674	0.309784	-0.744481	-0.308199	-0.788046	-1.17151	-1.58548	-0.642075	1.35451	-0.712434	-0.872676	-0.341799	-0.704071	-0.214304	-0.410425	-0.211029	-0.579615	0.135375	0.44424	0.305489	0.137902	0.539401	0.911259	0.734176	0.681695			PKACA	3.62034	1.26544	Danuglipron	5min
	EIEDFDS(UniMod:21)LEALR_P46060_44_56_S50	-0.519384	0.5828	-0.0634154	-1.16351	-1.19788	-1.33161	-1.71635	-0.739257	-0.511375	-0.0869598	0.173148	-0.0861885	-0.190309	-0.599316	0.105606	-0.398589	-0.879649	-0.863263	0.0191484	0.131409	-0.150557	0.394403	0.302886	0.661248	0.506114	0.221935	0.523023			AKT2	13.4087	1.88351	Danuglipron	5min
	EIIKQEES(UniMod:21)VDPDYWEK_Q14839_1301_1317_S1308	-0.101417	-0.0010145	0.102432	1.4151	1.3681	0.51154	0.45293	0.0853216	0.162898	0.202954	0.943796	-1.14675	-1.62022	-2.45744	0.344697	-0.439569	-2.45729	-2.94369	-0.134864	0.291596	-0.156732	0.0699634	-0.308332	-0.522266	-1.21063	-1.5057	-0.936973			DAPK2	4.7636	1.54816	Danuglipron	5min
	EKGT(UniMod:21)WVQLK_P46778_121_130_T124	-0.0757185	-0.0190636	0.0947821	-0.134131	-0.472101	-0.244404	-1.13097	-0.814688	-0.598841	0.153415	-0.0692515	-0.0841639	-0.229824	-0.292466	-0.00610759	-0.32589	-0.114402	-0.0211333	-0.0426045	0.0150069	0.0275975	0.439123	0.550324	0.104807	-0.254002	-0.242478	-0.435497			PASK	3.01695	0.533739	Danuglipron	5min
	EKPELSEPSHLNGPS(UniMod:21)S(UniMod:21)DPEAAFLSR_Q9H4A3_1997_2022_S2011;S2012	0.239215	-0.666369	0.427154	-1.96319	-1.15981	-1.58447	-1.72604	-1.48653	-0.143902	-0.00440468	-0.526596	0.531001	-0.0792089	0.0817211	-0.105854	-0.0553373	0.159725	0.16162	-0.175609	-0.0803537	0.255963	-0.504946	-0.323641	-0.327278	0.117909	-0.063192	-0.109444			PRKD3	6.55859	2.89165	Danuglipron	5min
	ELS(UniMod:21)ENTPHLSDEALM(UniMod:35)GLSVR_Q9ULX9_16_36_S18	0.064615	-0.0381207	-0.0264944	-0.797278	-0.690371	-1.0964	-1.03981	-0.722387	0.276789	0.222747	-0.0346593	-0.188088	0.480032	0.476525	0.025592	0.509361	0.292386	0.730068	0.194121	-0.141243	-0.052877	0.368604	0.958034	0.635544	0.348229	-0.0185114	0.495286			PRKD2	3.44794	2.05903	Danuglipron	5min
	ELSDQATAS(UniMod:21)PIVAR_Q5JSH3_88_102_S96	-0.0407827	-0.0746785	0.115461	-0.754874	-0.758879	-0.824583	-0.794399	-0.624929	-0.076025	-0.134863	0.0473342	0.0875291	0.294232	-0.205898	-0.158938	0.334338	0.50003	0.0792957	-0.0540827	0.0314961	0.0225867	0.0354659	0.0587857	0.293027	0.25491	0.34615	0.329058			NUAK2	4.0678	2.38755	Danuglipron	5min
	ENAAAESGSESSSQEATPEKES(UniMod:21)LAESAAAYTK_Q9H6Z4_347_379_S368	0.442096	-0.0432234	-0.398873	-0.566677	-1.48963	-1.87593	-0.791085	-0.656086	-0.553927	0.0396927	0.00374881	-0.0434415	-0.16412	-0.27539	-0.195747	-0.276493	-0.0209391	-0.110783	-0.101826	-0.373671	0.475497	-0.299129	0.204329	-0.128727	-0.177777	0.0498266	0.237782			MNK2	7.0987	1.42704	Danuglipron	5min
	ENPPVEDS(UniMod:21)SDEDDKR_Q8TCJ2_491_506_S498	-0.49477	0.296084	0.198686	0.986247	1.30091	1.20194	1.12207	-0.616284	0.543127	-0.0126336	-0.00213987	0.0147735	-0.120604	-0.522609	0.0470093	-0.171043	-0.609533	-0.456803	0.19227	-0.247377	0.0551074	2.47124	2.47392	2.51869	2.54271	2.57235	0.273444			SIK	4.9532	4.80654	Danuglipron	5min
	ENS(UniMod:21)REALAEAALES(UniMod:21)PRPALVR_O14745_267_288_S269;S280	0.207944	0.464988	-0.672932	1.07907	1.01178	0.928297	-0.00182507	0.143246	-0.466109	-0.085348	0.10209	-0.0167421	0.286219	-0.105832	-0.260867	0.0846821	0.169903	0.181494	-0.189006	-0.0567	0.245706	0.332624	0.384826	0.0776198	0.0121686	0.10721	0.154196			PKN3	1.43664	0.293426	Danuglipron	5min
	EPEQLRKLFIGGLS(UniMod:21)FETTDDSLR_P51991_30_53_S43	0.144255	0.0765637	-0.220819	-2.00632	-2.04275	-0.886117	-1.18755	-1.10534	-0.396394	0.26612	0.0518471	-0.317967	-0.138951	-0.0489623	-0.884224	-0.244823	-0.377596	-0.144017	-0.152814	-0.0470756	0.199889	-0.0861031	0.518504	0.210845	0.334431	0.1288	0.131005			TAO3	6.0339	1.3099	Danuglipron	5min
	EPGSGTESDTSPDFHNQENEPS(UniMod:21)QEDPEDLDGSVQGVKPQK_Q9HAF1_115_155_S136	0.101188	-0.315384	0.214196	-0.97985	-0.439742	-0.872438	-0.469625	-0.140084	-0.60933	0.468318	0.390336	-0.858654	0.220607	0.700178	1.24774	0.280324	0.107325	0.823183	0.0460168	0.105934	-0.151951	0.0855023	0.0175397	-0.179314	-0.0393912	-0.155469	-0.109553			P90RSK	3.35217	0.570542	Danuglipron	5min
	EPSEVPT(UniMod:21)PK_P17096_47_56_T53	0.237485	-0.352304	0.11482	-0.717892	-1.50826	-1.3733	-0.865431	-1.62551	-1.43134	0.0572005	-0.0402141	-0.0169864	0.105623	0.110138	-0.0307517	-0.459217	-0.229097	0.0279025	0.2015	-0.109281	-0.0922186	0.0522134	-0.0102666	0.119759	0.554452	0.371372	0.292011			GCK	2.51412	0.471236	Danuglipron	5min
	EQTLHT(UniMod:21)PVMM(UniMod:35)QTPQLTSTIMR_Q8N3U4_1107_1128_T1112	0.453521	-0.78992	0.3364	-1.8383	-1.26203	-1.36156	-1.14085	-0.259758	-0.174479	0.307741	-0.509071	0.201329	0.0168515	0.311735	0.571581	0.0445423	0.54001	0.474432	-1.1906	1.20046	-0.00985973	-0.253119	0.612299	0.410487	1.51659	-0.00862234	0.102103			CAMK4	5.83926	1.76415	Danuglipron	5min
	ERPISM(UniMod:35)INEASNYNVTSDYAVHPM(UniMod:35)S(UniMod:21)PVGR_Q9HAU0_116_145_S140	0.137543	-0.0226093	-0.114934	0.453425	1.65114	1.62962	1.82415	-0.18818	0.348143	0.00251236	0.329626	-0.332139	-0.308322	-0.743861	-0.48784	-0.328704	-0.315629	-0.113247	0.00676172	-0.11218	0.105419	0.175772	0.361484	0.112687	-0.17773	0.125137	-0.0544801			PKN1	4.46955	1.09623	Danuglipron	5min
	ERPPAPSS(UniMod:21)FVFQEETK_Q02952_1219_1235_S1226	-0.196002	0.234853	-0.0388509	1.09034	0.748905	1.09457	0.824858	1.16544	0.287368	0.224266	0.163901	-0.388167	0.395893	0.790901	0.01094	0.384281	0.461122	0.418028	-0.505541	0.0505384	0.455002	-0.427639	-0.0903234	-0.233875	0.265542	-0.00551663	0.217368			MYLK4	8.61985	1.56733	Danuglipron	5min
	ERVPS(UniMod:21)VAEAPQLRPAGTAAAK_Q63ZY3_536_557_S540	-0.389751	0.270536	0.119214	1.57384	1.17653	1.8144	1.54038	1.41015	0.994372	1.01299	-0.748849	-0.264138	0.428202	-0.53318	0.614432	0.247982	0.778523	-0.0237146	0.120687	0.139459	-0.260146	0.777654	0.409747	-0.351905	-0.0615155	-1.06587	0.382818			PIM1	2.80646	0.779485	Danuglipron	5min
	ESDGPDDSRPESASDS(UniMod:21)DT_Q9Y3B9_265_283_S280	-0.545718	0.6001	-0.0543818	-1.72567	-1.34228	-1.12173	-1.63334	-1.45699	-2.47178	-0.0217052	-0.037404	0.0591092	0.604032	-0.754832	0.255344	-0.0134839	0.109631	-0.24999	0.177512	-0.157852	-0.0196597	-0.0375435	0.41816	0.302553	0.234434	0.10465	0.201965			PIM3	2.96749	1.06921	Danuglipron	5min
	ESES(UniMod:21)EEAEAGAAELR_Q8NAF0_193_208_S196	0.415099	-0.185329	-0.22977	-0.655544	-1.04383	-0.585779	-1.63694	-0.333023	-0.370946	-0.0273034	-0.107719	0.135023	-0.120213	-0.338964	0.161841	-0.161526	-0.111264	0.223011	0.143755	-0.0854373	-0.0583177	-0.741254	0.656349	0.115344	0.173469	0.499786	0.0771539			P70S6KB	5.02825	0.715152	Danuglipron	5min
	ESKEEET(UniMod:21)SIDVAGKPNEVTK_P53985_460_480_T466	-0.207054	-0.0775657	0.28462	-0.274465	-0.681196	-0.0753066	-0.662473	-0.959918	-0.697741	0.272065	-0.51981	0.247746	0.115899	0.427765	0.137435	0.770422	-0.0806607	0.249724	-0.197543	0.369247	-0.171704	0.330725	-0.0466641	0.325696	-0.364234	-0.0408751	0.194538			QIK	4.40431	3.99104	Danuglipron	5min
	ESRPGLVTVTSSQST(UniMod:21)PAK_Q9NZJ0_415_433_T429	0.0583386	-0.0146358	-0.0437028	0.167068	-0.0772391	-0.366471	-1.11366	-0.905837	-0.571906	-0.26798	0.137191	0.130789	0.839098	-0.110578	0.100102	-0.675558	-0.151478	-0.0997167	0.164022	-0.342891	0.178869	-0.418732	0.206426	-0.315335	-0.197066	-0.149368	-0.252522			MAPKAPK3	2.9797	2.24195	Danuglipron	5min
	ESYTEEIVS(UniMod:21)EAESHVSGISR_Q5QJE6_133_153_S141	0.672747	-0.386817	-0.28593	1.05322	0.977491	0.957488	1.15115	0.514119	-0.142263	0.190373	0.05912	-0.249493	-1.66965	-0.446338	0.197918	-0.306005	-0.966389	-0.0761071	0.236057	-1.27883	1.04277	0.565651	0.405763	1.43222	2.76516e-05	0.19605	0.607941			MSK1	5.48536	1.69739	Danuglipron	5min
	EWNGVVSESDS(UniMod:21)PVK_P18858_41_55_S51	0.080751	-0.397917	0.317166	-1.84684	-0.167843	-0.81884	-2.70663	-1.69645	-1.69516	-0.403074	0.031111	0.371963	-0.156136	0.855269	1.57158	1.07534	0.912728	0.587063	0.300303	-1.56868	1.26837	-1.39568	-1.15932	-0.918925	1.69114	-0.641943	-0.673434			MSK2	5.74657	1.27487	Danuglipron	5min
	FALKVDS(UniMod:21)PDVKR_Q7Z4V5_484_496_S490	0.0129752	0.203626	-0.216601	-1.55841	-0.843508	-1.0193	-1.19552	-1.16025	-0.305292	-0.319397	0.323942	-0.00454522	-0.635203	1.67238	-1.20359	-0.0851928	-0.555769	-0.266038	0.697105	-0.392736	-0.304369	-0.405594	-0.612507	0.0558666	-0.918348	0.125048	-0.00657106			MRCKA	7.54237	0.861208	Danuglipron	5min
	FHDTSS(UniMod:21)PLMVTPPSAEAHWAVR_Q9UBC2_103_125_S108	0.834317	-1.68155	0.847234	-3.82192	-3.0383	-2.28389	-3.35613	0.801058	0.924419	0.157661	-0.296863	0.139202	-0.824251	0.280749	-0.018491	-0.287558	1.75372	0.580716	-0.157669	0.173317	-0.0156489	0.442333	0.735679	0.526307	0.419751	0.38465	0.301328			CAMK1D	4.30993	0.659773	Danuglipron	5min
	FKAEAPLPS(UniMod:21)PKLEGELQAPDLELSLPAIHVEGLDIK_Q09666_5102_5138_S5110	0.344192	-0.42927	0.0850782	-1.80275	-1.07749	-0.992554	-0.168336	-0.412485	-2.69025	-0.123978	0.661185	-0.537207	-0.807515	-0.0999525	-0.115372	-0.312577	-1.95582	-1.04732	-0.303553	-0.0243761	0.327929	0.399905	0.256386	0.193618	0.139125	-0.119274	0.253804			caMLCK	3.35217	0.570542	Danuglipron	5min
	FLSHST(UniMod:21)DSLNK_Q12802_1925_1936_T1930	0.305454	-0.19557	-0.109883	0.346147	-1.5752	0.506808	1.41434	1.33136	0.716879	-0.01025	0.0848826	-0.0746326	0.109819	0.628647	0.22491	0.0892446	0.372994	0.0438088	-0.384326	0.0240049	0.360321	-0.233347	-0.210262	-0.222919	0.266459	0.12805	0.0785378			LATS1	4.52542	1.49447	Danuglipron	5min
	FSFRS(UniMod:21)QEDLNEPIK_Q7Z460_1192_1206_S1196	0.156885	-0.151127	-0.00575844	0.809047	0.77341	0.702932	-0.067386	-0.230113	-0.403171	-0.219527	0.147252	0.0722751	0.0922662	-0.383857	-0.733187	0.14593	0.0457258	0.136035	0.545471	0.20613	-0.751602	0.361218	0.396758	0.650809	0.397902	0.498821	0.521385			PKACA	5.59686	2.18137	Semaglutide	5min
	FSLS(UniMod:21)PSLGPQASR_Q9NYF3_231_244_S234	0.308889	-0.124523	-0.184366	-0.551988	-0.742956	-0.685395	-0.827957	-1.33246	-0.839096	0.131226	0.0191441	-0.15037	-0.306246	-0.865758	-0.363966	-0.277661	-0.621516	-0.299671	-0.073861	0.0100767	0.0637843	0.149698	0.0124946	0.147272	-0.0864992	0.0621764	-0.010154			DAPK2	3.78166	0.98393	Semaglutide	5min
	GAAAAATGQPGT(UniMod:21)APAGT(UniMod:21)PGAPPLAGMAIVK_Q13263_525_555_T536;T541	0.561291	-0.0855088	-0.475782	1.70916	1.67119	1.73289	0.295362	1.30969	1.15031	0.053658	0.0617956	-0.115454	-0.306638	0.377901	-0.236348	-0.202605	1.23903	-0.862388	0.0646613	0.0886091	-0.15327	0.0854368	-0.0752177	0.188435	0.318619	0.198277	0.148271			PRKD3	2.97705	0.821109	Semaglutide	5min
	GAAAADLLSSSPESQHGGT(UniMod:21)QS(UniMod:21)PGGGQPLLQPTK_Q9H3S7_1113_1146_T1131;S1133	0.108467	-0.173396	0.0649292	-1.3649	-1.62968	-0.348956	0.0970191	-1.76187	-0.39171	0.201207	-0.124521	-0.0766863	0.2536	-1.42995	-0.291058	-1.16751	-0.368322	-0.191362	0.0980712	-0.213193	0.115122	-0.930444	0.367705	-0.235295	-0.159812	-0.224069	-0.0354545			PRKD2	2.09882	0.754321	Semaglutide	5min
	GAFM(UniMod:35)LEPEGM(UniMod:35)SPMEPAGVS(UniMod:21)PMPGTQK_Q6IBW4_190_216_S208	-0.110861	-0.0700973	0.180958	1.29515	1.27848	1.47898	0.281779	0.289368	0.825102	-0.374817	-0.0388989	0.413716	0.282703	-0.0865837	0.200183	0.254607	0.213899	-0.025758	-0.0968722	-0.271537	0.36841	-0.313236	-0.0370676	-1.18328	-0.55597	-0.549421	-0.770655			NUAK2	2.91503	1.29286	Semaglutide	5min
	GAGAGHPGAGGAQPPDS(UniMod:21)PAGVR_Q13884_71_93_S87	-0.0352204	0.171697	-0.136477	-0.479469	-0.716554	-0.538542	-0.770502	-0.72629	-0.930719	0.0522517	-0.0108065	-0.0414452	-0.502666	-1.05007	-0.340433	-0.362662	-0.130356	-0.172847	-0.0787137	0.0494108	0.029303	0.0964257	0.331491	0.386872	0.245596	-0.038164	0.29012			NDR2	3.94145	1.69058	Semaglutide	5min
	GDDDEES(UniMod:21)DEEAVKK_O43395_613_627_S619	-0.543966	0.184559	0.359407	-0.729111	-0.614346	-0.0705141	-1.48054	-0.75844	-2.38545	-0.336013	0.614447	-0.278434	-0.60641	-2.4535	-0.232892	-0.586116	-1.76671	-3.31647	-0.0111328	0.140721	-0.129588	0.0826957	-0.428739	-0.523233	-0.884925	-1.0411	-0.740816			SIK	5.03315	4.50987	Semaglutide	5min
	GEGESPPVNGTDEAAGATGDAIEPAPPS(UniMod:21)QGAEAK_P49006_44_78_S71	0.437568	-0.315616	-0.121952	0.173471	0.353758	0.00923007	-3.60987	-4.53335	-4.8382	0.107509	-2.19708	2.08957	-3.08529	-3.19374	-1.65704	2.07337	1.87277	-1.88985	0.360364	0.320396	-0.68076	-1.78884	-1.59108	-1.56756	-1.44838	0.449514	-1.4948			DCAMKL1	5.18228	1.20704	Semaglutide	5min
	GGAS(UniMod:21)EEALSAVAPR_O15056_1188_1202_S1191	0.162601	-0.334802	0.172202	0.206405	0.0930331	0.00724141	-0.825185	-0.433029	-1.19182	0.0286834	-0.368184	0.339501	0.0688363	-0.0369004	0.262466	0.0892121	0.220626	0.421272	-0.440679	1.08626	-0.645585	2.61585	2.69591	2.10279	2.42826	1.25171	1.71677			PIM3	3.3852	1.20373	Semaglutide	5min
	GGQVSLTVHGTQQVHS(UniMod:21)PPEQSPVQANSSSSK_P22670_189_220_S204	-0.256959	-0.025822	0.282781	-1.21058	-0.544417	-0.986321	-0.257304	-1.6448	-0.175286	0.132593	-0.184698	0.0521053	-0.467693	-0.134387	0.33377	-0.0512545	0.291474	0.445398	-0.147602	0.067528	0.0800737	-0.196936	-0.200985	-0.0446356	0.338626	0.187811	0.0156039			PIM2	3.10937	0.850171	Semaglutide	5min
	GGTMTDLDEQEDES(UniMod:21)METTGKDEDENSTGNKGEQTK_Q8TAQ2_374_409_S387	0.897529	1.55372	-2.45125	-2.762	-2.35806	-2.26707	-3.42929	-3.44284	-3.61613	0.233401	-0.182884	-0.0505166	0.392725	0.818221	0.837552	0.330378	0.410214	0.355251	-0.339396	0.328396	0.0109995	0.0432563	0.176021	0.151263	0.253953	0.23688	0.112241			QIK	6.0596	5.66883	Semaglutide	5min
	GIAPAPALS(UniMod:21)VSPQNNHSPDPGLSNLAASY(UniMod:21)LNPVK_Q9NQT8_1422_1456_S1430;Y1450	0.0333063	-0.207809	0.174503	1.10165	4.672	4.50399	0.475392	0.562915	0.716114	-0.0442118	0.140958	-0.0967459	0.0758571	0.606734	0.244461	0.130691	0.226202	0.271574	-0.393477	0.0423055	0.351171	-0.409737	-0.228432	-0.23207	0.213117	-0.0372824	0.0361514			MAPKAPK3	2.76161	1.65153	Semaglutide	5min
	GIEYSRVS(UniMod:21)PQPMISR_Q9P270_370_385_S377	0.338307	-0.584725	0.246417	-0.843493	-1.19835	-0.840267	-1.21522	-0.812617	0.758972	-0.0371572	-0.381807	0.418964	0.41253	0.208432	-0.392491	0.0378703	0.143987	0.0917344	0.204056	-0.350383	0.146327	-0.0117708	0.452803	0.349956	0.666039	0.554662	0.521815			P70S6K	5.71108	2.21031	Semaglutide	5min
	GILSLPHQAS(UniMod:21)PVSR_O75925_494_508_S503	0.282469	-0.54589	0.263421	-0.871419	-1.08461	0.603351	-0.777612	-1.10207	-1.13784	0.681597	-0.163764	-0.517833	-0.52787	-0.156077	0.584348	0.653951	0.515458	-0.697209	-0.207043	0.159043	0.0480002	0.567765	0.354854	0.316707	0.368882	0.280082	0.243217			MSK1	4.11534	1.043	Semaglutide	5min
	GIS(UniMod:21)HASSSIVSLAR_Q6GQQ9_98_112_S100	0.0891342	0.0081939	-0.0973281	1.14374	0.734271	0.710497	0.0801128	0.567301	0.156803	-0.0293683	0.255576	-0.226208	-0.380004	-0.478532	-0.138114	-0.207294	-0.259493	-0.215415	0.28144	-0.308757	0.0273174	-1.3446	-1.424	-1.35652	-0.199656	-0.545486	-0.767591			MSK2	7.77342	1.50211	Semaglutide	5min
	GIVDQSQQAY(UniMod:21)QEAFEISK_P63104_140_158_Y149	0.115534	0.332576	-0.44811	-1.49722	-1.84751	-2.29524	-0.824566	-1.1216	0.401719	0.282445	0.33336	-0.615805	-1.01546	0.538271	-0.34706	0.531863	-0.202114	-0.446799	-0.105349	-0.142006	0.247354	-0.512475	0.183502	0.335318	0.335016	-0.0945089	-0.0316622			LATS1	3.04177	0.83545	Semaglutide	5min
	GKIEVLDS(UniMod:21)PASK_Q8N5I9_171_183_S178	0.101921	0.215564	-0.317485	-0.623703	-0.990221	-0.761343	-0.831929	-0.776306	-0.732962	0.0503051	-0.0298816	-0.0204235	-0.0725616	0.12122	-0.0460597	-0.289102	-0.216267	-0.10199	-0.0178314	0.013666	0.00416533	-0.000760943	0.172907	0.17352	0.0703433	-0.162579	0.459002			LATS2	3.10937	1.37551	Semaglutide	5min
	GLGKPGGQGDAIQLS(UniMod:21)PK_Q5VV41_160_177_S174	-0.338797	-0.0188726	0.357669	-0.957774	-0.902871	-1.10869	-0.946948	-0.673633	-0.177062	-0.122986	0.208554	-0.0855686	0.0469935	-0.472266	0.339427	-0.184028	-0.268797	-0.275627	-0.121133	0.206227	-0.0850934	0.0539247	0.0988467	-0.247579	-0.0843125	0.310717	-0.105085			PKACA	0.646442	0.2645	Danuglipron	60min
	GLLSDS(UniMod:21)M(UniMod:35)TDVPVDTGVAAR_O43399_16_35_S21	-0.520933	-0.188291	0.709224	2.38949	2.02275	-0.14908	2.17401	2.08316	2.78833	-1.58756	-0.829639	2.4172	-1.31492	2.28867	-1.02075	0.000818809	0.188031	2.65478	0.0262609	-0.093156	0.0668951	0.349387	0.604208	-0.131263	0.139676	0.442645	0.332124			AKT2	3.51952	0.572772	Danuglipron	60min
	GLNSSFETS(UniMod:21)PK_Q8IV63_51_62_S59	0.472344	-0.522533	0.0501881	1.30741	0.231475	1.88935	0.880131	0.92619	0.701784	0.145814	0.436233	-0.582047	-0.156398	-0.297017	-0.35907	-0.375144	-0.420691	-0.261194	-0.804387	0.565337	0.239051	0.194768	0.465264	-0.263517	-0.264498	-0.528418	0.0810865			AKT1	8.63882	2.1003	Danuglipron	60min
	GLQLT(UniMod:21)PGIGGMQQHFFDDEDRTVPSTPTLVVPHR_P12270_2112_2146_T2116	-0.36318	0.223682	0.139498	1.21896	1.22385	1.26634	1.26273	1.27007	1.29437	-0.62975	0.733508	-0.103758	-0.50217	-1.39082	-0.635059	0.624222	-0.0392254	-0.941823	0.706677	-0.332738	-0.373939	1.13223	-0.0752857	0.0622265	0.101677	0.0889695	-0.758953			DAPK2	3.68322	1.83179	Danuglipron	60min
	GLRRQVS(UniMod:21)AS(UniMod:21)ELHTSGILGPETLR_P58107_2712_2735_S2718;S2720	0.204334	-0.149116	-0.0552175	-0.244595	0.0715499	-0.305637	-0.30369	-1.10527	-0.992569	0.300506	0.188294	-0.488799	0.0518552	-0.161907	0.198261	0.0609648	-0.00754894	0.102338	0.0924766	0.0053271	-0.0978037	0.255041	-0.0447436	0.494282	0.314637	-0.0576666	0.212324			PASK	4.75135	1.4997	Danuglipron	60min
	GLRRQVS(UniMod:21)AS(UniMod:21)ELHTSGILGPETLR_P58107_3777_3800_S2718;S2720	0.204334	-0.149116	-0.0552175	-0.244595	0.0715499	-0.305637	-0.30369	-1.10527	-0.992569	0.300506	0.188294	-0.488799	0.0518552	-0.161907	0.198261	0.0609648	-0.00754894	0.102338	0.0924766	0.0053271	-0.0978037	0.255041	-0.0447436	0.494282	0.314637	-0.0576666	0.212324			PRKD3	3.36975	1.69234	Danuglipron	60min
	GLRRQVS(UniMod:21)AS(UniMod:21)ELHTSGILGPETLR_P58107_4311_4334_S2718;S2720	0.204334	-0.149116	-0.0552175	-0.244595	0.0715499	-0.305637	-0.30369	-1.10527	-0.992569	0.300506	0.188294	-0.488799	0.0518552	-0.161907	0.198261	0.0609648	-0.00754894	0.102338	0.0924766	0.0053271	-0.0978037	0.255041	-0.0447436	0.494282	0.314637	-0.0576666	0.212324			PRKD2	3.6295	3.45395	Danuglipron	60min
	GLRRQVS(UniMod:21)AS(UniMod:21)ELHTSGILGPETLR_P58107_4844_4867_S2718;S2720	0.204334	-0.149116	-0.0552175	-0.244595	0.0715499	-0.305637	-0.30369	-1.10527	-0.992569	0.300506	0.188294	-0.488799	0.0518552	-0.161907	0.198261	0.0609648	-0.00754894	0.102338	0.0924766	0.0053271	-0.0978037	0.255041	-0.0447436	0.494282	0.314637	-0.0576666	0.212324			NUAK2	3.77091	3.3002	Danuglipron	60min
	GLS(UniMod:21)VDSAQEVK_Q9Y4A5_2049_2060_S2051	0.173053	-0.22235	0.0492963	0.6033	0.609362	0.540621	0.706412	0.819515	0.870141	0.0920643	-0.189982	0.0979181	0.300963	-0.181528	-0.0739641	0.214089	0.261856	0.202239	0.666018	0.326719	-0.992737	-0.83229	0.157788	0.142898	-0.463492	-0.295548	-0.206509			NDR2	3.16757	2.06781	Danuglipron	60min
	GLTLAPGLS(UniMod:21)PARPLFGSDFEK_Q8IU81_178_199_S186	-0.271222	0.361405	-0.0901827	-1.63978	-0.136276	-1.18769	-1.44652	-0.736074	-1.19189	-0.0160692	0.0649474	-0.0488782	0.835626	0.0522076	0.00991516	0.304572	-0.0422412	-0.133559	-0.095208	0.00573883	0.0894692	-0.503138	0.0466685	-0.149635	-0.0989457	0.144161	0.0701696			CHK2	2.87961	0.506237	Danuglipron	60min
	GNAS(UniMod:21)PGAATHDSLSDYGPQDSRPTPMR_Q9UGU0_963_990_S966	-0.124298	0.231364	-0.107066	-1.20456	-1.47579	0.0610373	-1.30443	-0.675168	-1.23346	-0.440446	0.618461	-0.178015	-0.737231	0.691799	-0.496012	-0.327268	-0.48623	-1.0027	-0.0747069	0.176012	-0.101305	0.172715	0.386903	0.286154	0.2141	-0.198573	-0.0764766			SIK	2.28065	1.69202	Danuglipron	60min
	GNS(UniMod:21)RPGT(UniMod:21)PSAEGGSTSSTLR_P35269_383_403_S385;T389	0.118988	-0.00640113	-0.112587	-1.47539	0.117956	-0.0838998	-1.08382	-1.47439	-1.73735	0.226989	-0.0759947	-0.150994	-0.314755	-2.14508	-1.40098	0.181042	0.180615	-0.42517	-0.291887	0.207118	0.0847687	0.385306	0.271824	-0.0804181	0.65618	0.380718	0.463202			PKN3	3.95946	1.94698	Danuglipron	60min
	GPALTPIRDEEWGGHS(UniMod:21)PRS(UniMod:21)PR_Q86X29_449_470_S464;S467	0.0735461	0.090171	-0.163717	0.870821	0.865615	1.05471	0.869629	0.496123	-0.442806	0.237199	0.422903	-0.660102	-0.90912	0.0333006	0.742313	-0.327079	-0.756203	-1.18163	-0.0954867	0.0189166	0.0765701	0.201436	-0.908244	0.0349094	-0.123557	-0.211872	-0.16765			TAO3	3.16757	0.84044	Danuglipron	60min
	GPGQVPTATSALS(UniMod:21)LELQEVEPLGLPQASPSR_Q6P2E9_696_727_S708	0.403751	-0.117683	-0.286068	0.267995	-0.561117	-0.0579924	0.508045	0.69627	1.10319	-0.136626	0.0970393	0.0395871	-0.145691	0.0935136	-0.0207688	0.0835114	0.0365587	0.0131246	-0.916645	1.07183	-0.155181	0.174962	0.275784	0.818366	0.225897	0.234467	0.202499			P90RSK	3.33428	0.873454	Danuglipron	60min
	GPPS(UniMod:21)RGGHMDDGGYSMNFNMSSSR_P38159_121_145_S124	0.19193	-0.0516199	-0.14031	-0.954285	-1.15658	-0.603985	-1.33459	-0.687948	-0.900658	-0.0318196	-0.0815907	0.11341	-0.235633	-0.346902	-0.546251	-0.350293	-0.254947	-0.182295	0.00190679	-0.269938	0.268032	-0.2703	0.471848	-0.0691571	-0.297036	0.082516	0.0973718			GCK	1.50837	0.304236	Danuglipron	60min
	GPS(UniMod:21)QEEEDNHSDEEDRASEPK_Q86VM9_57_78_S59	0.0584831	-0.145852	0.0873686	-2.3939	0.163204	-0.396664	-2.09233	-0.602243	-2.36939	-0.164762	0.072144	0.0926182	-0.189485	-0.470812	0.269448	-0.0425273	-0.65374	-0.995011	-0.0719448	0.0609332	0.0110115	-0.278852	-0.0515684	0.474936	-0.260394	0.372839	0.0351016			CAMK4	3.24879	1.38684	Danuglipron	60min
	GPS(UniMod:21)WDPFR_P04792_13_21_S15	0.723468	-0.35658	-0.366888	1.33665	0.907091	1.21051	1.3752	0.989692	0.528202	0.106181	0.110341	-0.216522	-0.124727	-1.28304	-0.225127	-0.46596	-0.586046	-0.160624	-0.0297437	-0.308755	0.338498	0.394726	-0.222267	-0.38451	-0.465773	-0.312551	-0.462368			PKN1	3.06539	1.07504	Danuglipron	60min
	GPS(UniMod:21)WDPFRDWYPHSR_P04792_13_28_S15	-0.00536545	0.0317904	-0.026425	0.836677	0.790921	0.992166	0.831906	0.815388	0.650027	0.0485679	0.151429	-0.199997	-0.163648	-1.42294	-0.500848	-0.4753	-0.736912	-0.200827	0.50891	-0.225293	-0.283617	0.20158	0.0212258	0.0944042	-0.304632	0.050286	-0.254664			DCAMKL1	5.27928	2.0155	Danuglipron	60min
	GRGPS(UniMod:21)PEGSSSTESSPEHPPK_Q9UQ35_1644_1665_S1648	0.102692	-0.245446	0.142753	2.48006	1.85961	2.18693	1.64516	-0.142443	-0.667454	-0.182659	0.107095	0.0755649	0.35038	-1.12055	-1.06121	-1.31659	-0.375172	0.764829	0.467351	-0.218794	-0.248557	-0.0607171	-0.0324399	-0.00794444	-0.0659661	-0.0932381	0.0881242			PIM1	2.87961	1.01706	Danuglipron	60min
	GRMS(UniMod:21)MKEVDEQM(UniMod:35)LNVQNK_P07437_319_337_S322	0.306256	-0.554736	0.24848	0.865354	1.71542	1.19966	1.68796	0.338452	0.643125	-0.265522	0.57396	-0.308438	-0.822635	0.174036	0.46672	0.50809	-0.435745	-0.141875	-0.414855	0.372328	0.0425271	0.235422	0.407029	0.168785	0.581218	0.358826	0.322307			PIM3	5.27928	4.39003	Danuglipron	60min
	GS(UniMod:21)ISSTSEVHSPPNVGLR_Q8WWQ0_673_691_S674	0.201082	-0.11785	-0.0832316	2.38478	2.18908	2.54712	3.4271	2.20831	1.9006	-0.19757	0.184643	0.0129267	0.986428	0.277396	1.14697	-1.66676	1.02344	0.708187	-0.127531	0.548573	-0.421041	0.739742	-0.870397	0.198842	-0.00837049	-0.424569	0.121643			P70S6KB	2.87961	0.506237	Danuglipron	60min
	GS(UniMod:21)YGDLGGPIITTQVTIPK_P61978_378_397_S379	0.369715	0.154296	-0.524011	1.6301	2.49676	2.03734	1.4913	1.83271	1.71719	0.448256	-0.646889	0.198632	0.729439	1.40766	-1.03015	-0.530607	0.784745	0.77097	0.185661	-0.427678	0.242017	-0.242402	-1.40837	-0.941911	-1.34214	-1.12013	-0.980541			PIM2	8.38474	5.39641	Danuglipron	60min
	GSS(UniMod:21)LSGTDDGAQEVVK_Q9Y6D5_275_291_S277	0.370274	0.0254596	-0.395734	0.611386	0.788739	0.993384	0.920576	0.924841	0.869143	-0.077906	-0.0212865	0.0991925	0.449665	0.134502	0.0312611	0.399069	0.435988	0.0884896	0.070054	-0.297343	0.227289	-0.0975201	0.111819	0.0595718	0.361525	0.501034	0.400791			QIK	2.41799	1.98903	Danuglipron	60min
	GTDDLNPVTSTPAKPSS(UniMod:21)PPPEFSFNTPGK_Q6NXT4_366_395_S382	-0.0788654	-0.226463	0.305329	1.09118	0.946375	0.660473	0.414476	0.368189	0.257995	-0.0141995	0.0809331	-0.0667336	0.105869	-0.079724	0.00451935	0.160703	0.297019	0.196908	-0.212002	0.196329	0.0156733	-0.254398	-0.0469581	-0.0505954	0.394591	0.152176	0.105008			MAPKAPK3	3.40814	4.78622	Danuglipron	60min
	GTPSQS(UniMod:21)PVVGR_P52594_176_187_S181	-0.0874343	0.174449	-0.0870148	-0.641945	-0.84273	-0.687269	-0.462983	-0.955321	-0.996485	0.0956973	0.0375653	-0.133263	-0.519378	-0.930642	-0.574912	-0.72091	-0.566409	-0.727189	0.176543	-0.0262223	-0.150321	0.10176	-0.105191	0.125425	0.140403	0.0411602	-0.0427515			P70S6K	4.34764	2.76377	Danuglipron	60min
	GWAFGSNS(UniMod:21)LPIAGSVGM(UniMod:35)GVAR_Q5PRF9_550_571_S557	0.274212	-0.491176	0.216963	-0.846496	-1.34179	-0.59982	0.179131	-0.828413	-1.14474	-0.0293668	-0.00261703	0.0319838	0.0153634	-0.219858	0.431622	-0.209815	-0.0192401	-0.0792415	-0.0287747	-0.0975184	0.126293	-0.490798	0.222243	-0.294393	0.0079848	0.0239766	-0.327606			MSK1	3.83948	1.59805	Danuglipron	60min
	GYGFVDFDS(UniMod:21)PAAAQK_P29558_104_119_S112	-0.0424214	0.303634	-0.261213	-0.900639	-0.73528	-0.712768	-0.59051	-0.558945	-0.887954	1.08742	-0.163048	-0.924376	-0.536731	-0.153963	-0.191734	-0.59103	-0.648108	-0.348414	0.00855087	-0.00388644	-0.00466443	0.11384	0.0208155	-0.00953656	0.109542	0.0364704	-0.122498			MSK2	7.19902	2.93718	Danuglipron	60min
	GYTS(UniMod:21)DS(UniMod:21)EVYTDHGRPGK_Q92538_1315_1332_S1318;S1320	-0.0908441	0.147361	-0.0565166	-1.13265	-0.754987	-1.01281	-1.12499	-0.0955428	-0.121324	0.442324	0.198268	-0.640592	0.0581481	0.75455	0.351931	0.758397	0.32757	0.142483	0.394712	-0.166738	-0.227975	-0.33673	-0.142986	-0.0298234	0.259404	-0.195193	0.124919			MRCKA	9.05019	2.73879	Danuglipron	60min
	HDHAVSLLTAAS(UniMod:21)PTIALLLER_Q14160_928_949_S939	0.235702	0.366934	-0.602636	1.50187	1.9973	0.706901	1.5248	2.3181	1.76446	-1.17833	0.76006	0.418265	1.70218	-1.575	0.199555	-1.04615	0.287089	-1.26093	0.461899	-0.423691	-0.0382089	-1.52851	-1.63363	-2.01597	-1.69491	-1.43308	-1.05771			CAMK1D	10.5586	2.94389	Danuglipron	60min
	HGS(UniMod:21)FHEDEDPIGS(UniMod:21)PR_Q96T58_1266_1281_S1268;S1278	0.707309	-0.215441	-0.491867	1.27606	1.24131	1.63545	0.915585	1.44712	-0.0716519	-0.132486	0.211684	-0.0791981	-0.303251	-1.68699	-0.223042	-0.475776	-0.995635	-1.17009	0.0783179	-0.0380953	-0.0402226	0.0144708	0.0396274	-0.00683129	-0.258159	-0.134538	-0.0896307			caMLCK	1.86328	0.367286	Danuglipron	60min
	HGS(UniMod:21)FHEDEDPIGSPR_Q96T58_1266_1281_S1268	0.142834	0.0361408	-0.178975	0.932347	0.85813	1.06165	0.637535	0.597246	0.153448	0.0630381	-0.0209978	-0.0420404	-0.0567455	-0.556357	0.290032	0.126924	-0.0715001	-0.207837	-0.0700193	0.139902	-0.0698829	0.148505	0.245279	0.0922952	0.174168	0.190976	0.288421			LATS1	2.53405	1.08769	Danuglipron	60min
	HGS(UniMod:21)VSADEAAR_Q9NWW5_29_40_S31	-0.0273132	0.057072	-0.0297588	0.275534	1.13062	1.54239	1.73916	1.38973	1.5603	-0.0266034	-0.21604	0.242643	0.644438	0.409264	0.934587	0.5628	0.821158	0.474566	0.453184	-0.284367	-0.168817	-0.363621	-1.24801	-1.16186	-0.215402	-0.627216	-0.396046			LATS2	4.09921	3.87665	Danuglipron	60min
	HIKEEPLSEEEPC(UniMod:4)TSTAIAS(UniMod:21)PEK_Q9Y2X3_495_518_S514	0.162259	0.25662	-0.418879	0.155946	-0.202082	0.330484	-1.20741	-0.827184	-0.837744	-0.164177	-0.265924	0.430101	-0.758224	-0.17745	0.171028	-0.649519	-0.0229793	-1.66267	-0.0660101	-0.372407	0.438417	0.132595	1.72357	1.1197	1.66572	0.796031	0.754464			PKACA	0.61982	0.282179	Semaglutide	60min
	HKS(UniMod:21)DSPES(UniMod:21)DAEREK_O75400_881_895_S883;S888	-0.822771	-0.718988	1.54176	2.41021	2.64087	1.92698	-0.310528	1.6019	2.94927	-0.130777	0.471662	-0.340886	2.45607	2.50751	0.314311	-0.849573	-0.628847	0.0767026	-0.392231	1.40026	-1.00802	0.727485	0.603424	1.48837	0.289657	0.680491	0.397126			AKT2	9.38585	1.56574	Semaglutide	60min
	HLSNVSSTGS(UniMod:21)IDMVDSPQLATLADEVSASLAK_P10636_724_756_S733	0.609616	-0.30841	-0.301206	-1.07897	-0.931892	-0.718726	-0.0994613	-0.686	-0.956543	0.305586	0.186436	-0.492022	-0.172555	-0.029262	0.176907	-0.0815999	-0.291205	0.555305	0.128604	-0.358505	0.229901	-0.386411	-0.311304	-0.286521	-0.145265	0.00583361	0.0995725			AKT1	8.21262	1.47717	Semaglutide	60min
	HM(UniMod:35)DPLLLPGELAS(UniMod:21)PSQALGAGEIPAPSETPWLSPDPLFLEQR_Q8TBC5_156_198_S168	-0.170288	-0.501456	0.671744	-0.288929	0.139629	-0.623645	-1.12344	-2.40116	-2.2885	-1.16574	0.744154	0.421589	0.093241	0.466136	0.489198	0.324903	0.0196824	0.110783	-0.332822	0.334046	-0.00122348	0.244374	-0.624377	-0.228226	-0.778952	-0.457295	-0.211045			DAPK2	5.60862	3.35913	Semaglutide	60min
	HPLLSSGGPQS(UniMod:21)PLR_Q9P1Y5_358_372_S368	0.487055	-0.384038	-0.103017	-0.716302	-0.786683	-0.498584	-0.734388	-0.922085	-1.03878	-0.539329	0.360874	0.178455	-0.948724	-1.55405	0.0669771	-0.889862	-0.865911	-0.817607	0.113653	0.115465	-0.229118	0.12246	0.240917	0.209644	0.239833	0.27352	0.484817			PASK	5.79714	1.70289	Semaglutide	60min
	HQDGLPYIDDS(UniMod:21)PS(UniMod:21)SSPHLSSK_P11274_449_470_S459;S461	0.209564	-0.00974581	-0.199819	-1.59406	-1.61015	-0.854973	-1.27386	-1.09467	-0.482704	0.16184	-0.0417679	-0.120072	-0.24323	-0.153242	-0.494192	-0.287655	-0.331308	0.0113651	0.114736	0.138	-0.252736	-0.778221	0.818252	-0.318597	-0.184207	-0.117366	-0.185583			PRKD3	4.19368	2.36761	Semaglutide	60min
	HQGVMVGM(UniMod:35)GQKDS(UniMod:21)YVGDEAQSK_P60709_40_62_S52	0.078737	-0.171645	0.0929078	-0.917684	-0.491277	-1.19348	-0.160562	-0.176551	1.24272	0.470287	-0.356486	-0.1138	-0.598467	0.0757899	-0.389507	0.0207915	-0.105915	-0.189389	-0.0198278	-0.113568	0.133396	-0.152596	1.28103	0.648626	0.388247	0.155922	0.225597			PRKD2	5.47508	7.00299	Semaglutide	60min
	HQPWQSPERPLSRLS(UniMod:21)PER_Q9BQ52_194_212_S208	-0.251698	-0.230137	0.481835	-1.19174	-1.84118	-1.51594	-0.262486	-0.532656	-0.183527	0.281421	0.719047	-1.00047	0.669437	0.378665	-0.0989476	0.576184	0.689688	0.38237	0.0970479	-0.0704227	-0.0266252	-0.150876	-0.0349721	0.413896	0.407998	0.347117	0.173732			NUAK2	4.10631	3.58049	Semaglutide	60min
	HRAEAPPLEREDS(UniMod:21)GT(UniMod:21)FSLGK_O75569_6_26_S18;T20	0.134245	0.239147	-0.373392	1.13945	1.98073	0.708509	1.28069	1.3008	1.21127	-0.150805	0.487977	-0.337173	-0.0686054	-0.00477839	-1.84857	0.547686	-0.0804736	-0.197384	0.220335	-0.476643	0.256309	0.180615	0.169045	0.031997	0.0754121	0.257694	0.185357			NDR2	3.99533	3.18843	Semaglutide	60min
	HRGS(UniMod:21)ADYSMEAK_Q04726_214_226_S217	-0.0065557	0.302185	-0.295629	2.48578	2.73059	2.9389	2.70086	2.67447	2.46346	0.212169	0.025927	-0.238096	0.839403	-0.111733	1.36118	0.743339	0.838151	0.0864538	0.0139484	0.116777	-0.130725	0.120487	-0.0512415	-0.0784232	-0.0931538	0.0930916	0.0882613			CHK2	5.47508	1.20451	Semaglutide	60min
	HRGS(UniMod:21)EEDPLLSPVETWK_Q13017_1192_1209_S1195	0.114663	-0.0356267	-0.0790368	1.11637	1.14039	1.47969	1.08586	1.1583	1.0084	-0.19967	0.0562632	0.143407	0.37036	-0.404118	0.101482	0.355039	0.171189	0.115372	0.0232995	0.207494	-0.230794	0.132143	0.223735	0.224108	-0.174132	-0.133723	0.23149			MNK2	1.4932	0.301602	Semaglutide	60min
	HRPS(UniMod:21)EADEEELAR_O14617_655_668_S658	-0.194261	0.152001	0.0422596	2.26475	2.03165	2.55699	2.30111	2.28404	1.98471	0.206631	-0.146232	-0.0603993	0.790348	0.155618	0.932781	0.926418	0.821572	0.660637	-0.00236849	0.292762	-0.290394	0.0274048	-0.00166343	-0.0990321	-0.0169312	0.204447	-0.0664665			SIK	2.06932	1.35162	Semaglutide	60min
	HRS(UniMod:21)IHEVDISNLEAALR_Q9Y2H5_865_882_S867	0.173915	-0.327835	0.15392	0.887721	0.593659	0.873044	0.912437	1.05773	0.495567	-0.139087	0.00976558	0.129321	0.115702	-0.595572	0.0592119	0.167403	0.299722	0.332335	0.0892806	0.0697523	-0.159033	0.432645	-0.214977	0.0291874	-0.152115	-0.185774	-0.184472			SGK1	1.17323	4.86031e-12	Semaglutide	60min
	HS(UniMod:21)ISGPISTSK_Q69YQ0_886_897_S887	0.414831	-0.272498	-0.142332	2.08234	1.35577	1.40945	2.19754	1.80883	0.775077	-1.75222	0.950554	0.801662	1.10878	0.113506	1.07099	1.10081	0.96618	0.679044	-1.11566	0.580239	0.535422	0.150526	0.531281	-0.881879	-0.247713	-0.451514	-0.217048			PKN3	3.12862	1.34254	Semaglutide	60min
	HSAGS(UniMod:21)GAEESNSSSTVQK_Q8IYL3_144_162_S148	-0.257119	0.619695	-0.362576	-1.80178	-3.15071	-2.46118	-2.03698	0.0165239	-0.444493	-0.609371	1.09645	-0.48708	-0.986198	0.260843	-1.01974	0.401707	-1.24104	-0.744959	-0.235021	-0.399098	0.634118	0.405004	0.586049	0.199601	0.185424	0.681546	0.0125104			TAO3	4.92757	1.53928	Semaglutide	60min
	HSHS(UniMod:21)HS(UniMod:21)PMSTR_P62995_94_105_S97;S99	0.0856604	-0.253194	0.167533	-0.711022	-0.978816	-0.743106	-0.600945	-1.12065	-0.650012	-0.528343	-0.0156289	0.543972	0.0946463	-0.556502	0.744027	0.147774	0.245932	0.0422482	0.124725	-0.250203	0.125478	0.916149	0.806913	0.454685	0.299896	-0.153388	0.333168			P90RSK	6.57009	1.82956	Semaglutide	60min
	HSS(UniMod:21)WGDVGVGGSLK_O95210_209_223_S211	-0.217267	0.127947	0.0893198	0.738835	0.786062	0.744869	1.06579	0.941896	0.812628	0.193493	-0.285152	0.091659	0.509849	-0.334467	0.747365	0.510167	0.561389	0.791421	-0.147602	0.067528	0.0800737	-0.196936	-0.0220777	0.013805	0.202004	0.0068514	0.120789			GCK	0.782154	0.274255	Semaglutide	60min
	HSSGIVADLSEQS(UniMod:21)LK_Q15435_35_50_S47	0.958382	-0.711621	-0.246761	1.3053	1.77317	1.30238	1.03149	0.481951	-0.444058	-1.03609	0.612114	0.423976	0.451789	0.421727	0.747027	0.367799	0.226432	0.277488	-0.0706534	0.242722	-0.172069	-0.500529	0.102202	-0.860536	-0.702622	-0.190553	0.041244			CAMK4	7.18604	3.94408	Semaglutide	60min
	HTDDEM(UniMod:35)T(UniMod:21)GY(UniMod:21)VATR_Q16539_174_187_T180;Y182	0.156298	-0.138081	-0.0182174	1.11809	0.553536	0.672566	1.14663	1.05193	1.14354	-0.0434916	0.154625	-0.111134	0.116432	-0.301428	0.0112877	-0.128944	-0.204363	0.230014	-0.83859	0.343934	0.494656	-0.987471	-1.46146	-4.75985	-1.26121	-1.19011	-4.10505			PKN1	6.3174	2.72445	Semaglutide	60min
	HVTSNAS(UniMod:21)DSESSYR_Q12959_681_695_S687	-0.0282704	-0.0539484	0.0822188	-2.56238	-0.555891	-2.16709	0.231653	-0.0581259	-0.115452	0.70798	0.700468	-1.40845	-1.41139	0.963994	0.382745	-1.37914	-1.87244	-1.40856	-0.504044	0.354638	0.149406	-0.221213	-0.211567	0.0529488	-0.0810166	0.043765	-0.10929			MYLK4	1.09502	1.83849e-13	Semaglutide	60min
	IADGVNEINTENMVSSIEPEKQDS(UniMod:21)PPPKPPR_Q05209_309_340_S332	-0.776092	0.542288	0.233804	1.3212	1.30329	1.30382	1.02759	1.16497	1.18577	-0.142639	-0.0297861	0.172425	-0.116484	0.188781	0.318865	0.0784054	0.38371	0.160153	0.205117	-0.261605	0.0564883	0.146372	0.334364	0.178359	0.264315	0.411735	0.163285			DCAMKL1	5.71312	2.126	Semaglutide	60min
	IATTTASAATAAAIGAT(UniMod:21)PR_Q14980_2090_2109_T2106	0.155628	-0.179755	0.0241274	-1.12792	-0.687431	-0.906051	0.0381566	-0.777469	-0.477437	-0.0893025	0.332166	-0.242864	-0.100167	0.355346	-0.355483	-0.200129	0.125262	-0.108852	0.17651	-0.20667	0.0301601	-0.490757	0.137752	-0.129296	0.486872	0.222289	0.0601922			PIM1	4.10631	1.68816	Semaglutide	60min
	IEGGNGNVATQQNS(UniMod:21)LEQLEPDYFK_O00559_73_97_S86	0.245049	-0.00560129	-0.239447	0.55315	1.06837	0.834186	-0.0738862	-0.617603	1.60471	-0.0923787	-0.0423057	0.134684	-0.451622	-0.513573	-0.504608	-0.427576	0.0148625	-0.103309	-0.490855	0.237061	0.253793	-0.507115	-0.31679	-0.329448	-0.141249	-0.13466	-0.0315453			PIM3	6.02259	5.28535	Semaglutide	60min
	IERPGEGS(UniMod:21)PM(UniMod:35)VDNPMR_Q96T88_280_296_S287	0.50322	0.375674	-0.878893	1.64213	2.28227	1.79106	1.56604	1.42843	0.818853	-0.212114	0.520147	-0.308033	-0.148336	0.0163744	-0.125565	-1.0845	-0.155927	-0.136192	0.144559	-0.653604	0.509046	-0.151261	0.177926	0.121113	0.324575	0.473613	-3.24827			P70S6KB	2.52696	0.464281	Semaglutide	60min
	IEVLDS(UniMod:21)PASK_Q8N5I9_173_183_S178	0.0917542	-0.00238932	-0.0893648	-0.0501338	-0.205093	-0.827373	-0.619087	-0.814982	-0.833771	0.0298151	-0.1043	0.0744844	0.0011769	-0.272748	-0.0885898	0.0652083	0.0910825	0.211668	-0.0431743	-0.115144	0.158319	0.00486624	-0.0271281	0.103827	0.296381	0.500471	0.196295			PIM2	7.99065	5.26686	Semaglutide	60min
	IGNPVPY(UniMod:21)NEGLGQPQVAPPAPAASPAASSRPQPQNGSSGM(UniMod:35)GSTVSK_P27694_112_158_Y118	0.106659	-0.0410429	-0.0656159	0.976279	0.325002	0.979647	-0.348472	0.22206	-0.172224	0.0462778	0.36114	-0.407418	-0.0592633	0.809203	-0.109801	0.307077	0.0380774	0.743414	-0.155336	0.250396	-0.0950599	0.0704433	-0.293309	0.0639965	-0.0298617	-0.4602	0.0498326			QIK	1.91828	1.20121	Semaglutide	60min
	IGS(UniMod:21)DPLAYEPK_P19634_701_712_S703	-0.0824369	-0.227112	0.309549	1.82035	1.63518	2.09363	1.65057	1.61867	1.32655	-0.0979971	-0.178855	0.276852	0.316922	-0.241346	-0.0295889	0.269519	0.50867	0.272858	-0.183508	0.153229	0.0302788	0.842216	0.125459	-0.307886	-0.362969	-0.150505	-0.42677			MAPKAPK3	4.03073	6.67163	Semaglutide	60min
	IHS(UniMod:21)MTIEAPITK_O60658_384_396_S386	-0.114038	0.275364	-0.161326	-1.21509	-1.00133	-0.320418	-1.38858	0.425324	-0.39613	0.91347	0.842982	-1.75645	0.00760834	1.2038	1.35719	1.44057	0.792958	0.879702	-0.449151	1.32987	-0.880721	0.667999	0.140343	0.131724	-0.430293	-0.43345	-0.356001			P70S6K	6.3174	5.00566	Semaglutide	60min
	IISIFS(UniMod:21)GTEK_Q13177_53_63_S58	-0.271093	0.194311	0.0767823	0.684729	0.801146	0.813065	0.402212	0.770501	0.784151	0.0453388	0.0496356	-0.0949743	0.0376327	-1.14432	-0.521695	0.0971844	0.0603504	0.257495	0.230403	-0.265274	0.0348712	-0.179094	0.423638	-0.347589	0.248109	0.0430155	0.171773			MSK1	4.97734	2.32523	Semaglutide	60min
	ILATDVSSKNT(UniMod:21)PDSK_Q03188_120_135_T130	0.412657	0.0325184	-0.445175	0.301525	-1.49492	-0.409855	-0.800197	-0.76904	-0.690757	0.00296474	0.107179	-0.110144	0.257232	-0.837245	0.00503834	0.0136679	-0.215463	-0.256469	0.160424	0.198812	-0.359236	-0.19059	-0.212957	0.191963	-0.0717139	0.162425	0.0387902			MSK2	6.84385	2.85962	Semaglutide	60min
	ILLLFGETELS(UniMod:21)PTATPR_Q8NCF5_304_321_S314	-0.198369	0.21563	-0.0172615	-2.25982	-1.98502	-0.763393	-0.113058	-4.00982	-3.85978	-0.797992	-0.876388	1.67438	1.9955	2.21897	2.0214	1.91418	1.86799	1.86485	-0.329637	0.337232	-0.00759499	-0.789381	-0.054997	0.00361969	-0.604474	-0.651804	-0.259572			MRCKA	4.69292	1.10083	Semaglutide	60min
	ILNDLS(UniMod:21)SDAPGVPR_P16220_123_137_S128	0.0463359	0.14281	-0.189146	0.6806	0.648513	0.965829	1.2366	0.659731	0.28411	-0.151432	-0.147341	0.298773	0.0216074	-0.274338	-0.409953	0.0696012	0.186788	-0.154694	-0.0602129	0.0214467	0.0387662	-0.0550875	0.0254076	0.204739	0.0894448	0.236271	0.306681			CAMK1D	10.1078	2.89505	Semaglutide	60min
	ILS(UniMod:21)PSM(UniMod:35)ASK_Q9Y6A5_69_78_S71	0.402104	-0.394826	-0.00727879	-1.57949	-1.51301	-0.934641	-1.31236	-1.59089	-1.94319	0.26612	0.0518471	-0.317967	-0.291517	-0.0489623	-0.585817	-0.492963	-0.52642	-0.324814	-0.121145	-0.152746	0.27389	0.0939715	0.307688	0.24492	0.159712	0.206854	-0.00915051			caMLCK	1.93238	0.378964	Semaglutide	60min
	IS(UniMod:21)APNVDFNLEGPK_Q09666_5447_5461_S5448	0.02884	-0.0584838	0.0296438	1.0381	1.38668	1.14136	1.5459	1.37264	1.11035	-0.0351313	-0.00212058	0.0372519	1.05073	0.552405	0.910892	0.958409	1.19393	0.947547	-0.152498	-0.0335081	0.186006	-0.0539037	-0.391254	-0.287185	-0.246803	-0.0880988	-0.588378			LATS1	3.5707	1.78642	Semaglutide	60min
	IS(UniMod:21)FFLEK_Q96FF9_82_89_S83	0.0128081	0.26365	-0.276458	0.782462	0.988131	0.373521	1.13462	0.719127	0.95559	0.0129558	-0.0630527	0.0500969	-0.00456335	-0.85649	0.142662	0.0791825	-0.0202053	0.209975	-0.05008	-0.164795	0.214875	0.11224	-0.071372	-0.166501	0.023476	-0.0664177	0.0134202			LATS2	4.47961	4.54713	Semaglutide	60min
	KAS(UniMod:21)AEGPLLGPEAAPSGEGAGSK_Q9BRJ6_21_44_S23	0.187531	0.0391601	-0.226691	0.894331	0.551043	1.13055	1.47418	0.379517	0.128431	-0.00895604	-0.0600954	0.0690514	0.108566	-0.339392	0.357119	0.0374991	0.205641	-0.0649616	0.000911489	0.0857221	-0.0866336	-0.242507	0.340812	0.356696	0.334465	0.0237529	-0.758012
	KAS(UniMod:21)EEIEDFR_Q96FT9_76_86_S78	0.0984634	0.112654	-0.211117	0.695145	0.582269	1.13063	0.997743	0.691361	0.818945	-0.239307	0.231064	0.00824334	0.448917	0.59053	0.25471	0.348387	0.504829	0.248308	0.5633	-0.672892	0.109592	-0.230351	-0.55958	-0.57944	-0.106358	-0.0425428	-0.688745
	KAS(UniMod:21)GPPVSELITK_P10412_34_47_S36	-0.0131913	0.100596	-0.087405	2.59419	2.5839	3.1895	2.81283	2.49398	3.00646	-0.226472	0.28268	-0.0562086	1.00705	-0.298242	0.310121	0.860637	0.885688	0.522915	0.0757106	-0.139469	0.0637579	-0.0635743	0.379451	-0.226017	-0.0656088	0.285522	-0.0429635
	KAS(UniMod:21)GSENEGDYNPGR_Q02880_1548_1563_S1550	0.282951	-0.923483	0.640533	-0.297889	-0.414684	1.5121	1.57676	1.3701	1.2696	1.18214	-0.59881	-0.583334	-0.623937	1.57224	0.871839	1.18405	1.15762	1.19724	0.601147	-1.13363	0.532483	0.644973	-0.99502	-0.998808	-0.85436	-1.25395	-1.10351
	KAS(UniMod:21)ISYFK_Q9H4L7_77_85_S79	-0.366631	0.314734	0.0518968	1.48675	1.23364	1.46276	1.18334	1.27728	1.17631	-0.0995265	-0.066654	0.16618	0.741655	0.261542	1.00602	0.730124	0.825135	0.665616	0.205966	-0.0567155	-0.149251	0.178527	0.250374	-0.0196976	-0.0888786	0.116846	-0.248623
	KAS(UniMod:21)LLPLQR_A6NCL7_403_412_S405	-0.298998	0.340687	-0.0416888	0.824289	0.774435	0.894057	0.864564	1.07001	1.0527	0.0306245	0.173465	-0.204089	1.06893	-0.279309	0.868301	1.01508	1.02475	0.731719	0.160166	-0.362482	0.202317	0.0201707	-0.360562	-0.120542	0.0165965	-0.302323	-0.16416
	KAS(UniMod:21)LVALPEQTASEEETPPPLLTK_Q9UKV3_398_422_S400	0.44031	-0.441133	0.000822765	0.966903	1.14907	1.229	1.03667	0.775732	0.883454	-0.0518004	-0.0670214	0.118822	0.409619	0.378335	0.182338	0.471274	0.594586	0.608001	0.285327	-0.507127	0.2218	-0.318294	-0.293166	0.106475	0.0698686	0.362406	0.0110749
	KAS(UniMod:21)VVDPSTESSPAPQEGSEQPASPASPLSSR_Q66K14_409_441_S411	0.419768	0.317066	-0.736833	1.43699	1.48938	1.54001	-1.35261	1.3798	-0.77077	0.430632	-1.15663	0.725999	0.961426	-0.140721	-2.16368	1.09681	1.12641	0.34824	0.196223	0.039307	-0.23553	0.399991	0.49134	0.0437154	0.00617581	0.0638225	0.257501
	KDELS(UniMod:21)DWSLAGEDDRDSR_P51114_416_434_S420	-0.359211	0.117024	0.242187	-1.3313	-1.09381	-1.23061	-1.54515	-0.91434	-0.802837	-0.317193	0.434539	-0.117346	-0.344234	-0.648027	-0.0945617	-0.562162	-1.10948	-1.03175	-0.305906	0.0446119	0.261294	0.364255	0.075681	0.0896429	-0.0984394	-0.308989	0.177465
	KDS(UniMod:21)IPQVLLPEEEK_Q15052_682_696_S684	-0.0494896	0.193978	-0.144488	1.2259	1.2075	1.28473	1.28265	1.0798	1.24117	0.0149885	-0.102997	0.0880087	0.669019	0.209859	0.570814	0.7145	0.706644	0.46809	0.0661737	0.125846	-0.19202	0.0640238	-0.0920911	-0.0354864	-0.331121	-0.229093	-0.356837
	KEKPELS(UniMod:21)EPS(UniMod:21)HLNGPSSDPEAAFLSR_Q9H4A3_1996_2022_S2002;S2005	-0.0771772	-0.334834	0.412011	-0.287221	-0.222421	-0.887364	-1.21804	-0.525263	-1.12527	-0.0197922	0.314308	-0.294515	-0.650651	0.205728	-0.0354194	0.0649667	0.0263989	0.219025	-0.110051	0.090574	0.0194768	-0.0870995	0.386819	0.127912	0.0861921	-2.10506e-05	0.0816439
	KES(UniMod:21)IIKSEGELLER_A1X283_526_540_S528	-0.468712	0.443181	0.0255316	1.07251	1.14253	1.18964	1.35596	1.59124	1.36601	-0.162718	0.158162	0.00455662	-0.73369	-2.50824	-1.88282	-2.1187	-1.76372	-1.05955	0.0207303	-0.101764	0.0810334	-0.874107	-0.681869	-1.39904	-1.40297	-1.60595	-1.25656
	KES(UniMod:21)KEETPEVTK_P46821_559_571_S561	0.0198107	-0.107663	0.0878524	2.71485	2.65994	3.03515	2.72663	2.82301	2.47046	-0.0775773	0.186661	-0.109084	0.752583	0.156036	0.422609	0.934956	0.867878	0.249232	0.371136	-0.246963	-0.124173	-0.26294	0.0185892	0.472976	0.292324	-0.176328	0.28906
	KETTSGT(UniMod:21)STEPVKNSSPAPPQPAPGK_Q9NYV4_1068_1094_T1074	-0.694076	0.652037	0.0420393	2.11192	1.97624	2.07046	2.03724	1.61308	2.01992	-0.156703	-0.0615705	0.218274	-0.0366342	0.783675	0.470648	0.085803	0.11371	0.321949	-0.496391	0.0322379	0.464153	0.886722	1.15836	0.620113	0.889223	0.690763	0.670469
	KFS(UniMod:21)AGGDSDPPLK_O75152_288_301_S290	-0.788674	0.289303	0.499371	1.46977	1.24878	1.69312	1.90111	1.18548	0.382717	-0.0182529	-0.0222593	0.0405122	0.739555	0.18803	0.897751	0.639658	0.91045	0.559139	0.251541	-0.0741539	-0.177387	1.34578	0.904649	0.171274	0.207164	-1.44249	0.237599
	KFS(UniMod:21)AGGDSDPPLKR_O75152_288_302_S290	-0.498735	0.482314	0.0164213	2.33959	2.11129	2.04231	1.8428	1.79669	2.0024	0.142237	-0.0798029	-0.0624341	0.429336	-0.122188	0.632766	0.547839	0.683979	0.498727	0.39769	-0.350055	-0.0476349	1.25808	0.34839	0.888731	-0.851151	0.499558	0.366964
	KFS(UniMod:21)GFSAK_P49916_225_233_S227	-0.138113	0.135674	0.0024381	-0.870278	-1.22872	-0.620166	0.186043	-1.09871	-1.04533	1.00145	0.260002	-1.26145	0.256214	-0.580227	0.467152	0.181066	0.314622	-0.0588178	0.256508	-0.23495	-0.0215579	-0.574735	-0.347451	0.179053	-0.34577	0.0769562	-0.106332
	KFS(UniMod:21)KEEPVSSGPEEAVGK_O00567_561_579_S563	-0.209462	0.264261	-0.0547991	3.09351	2.689	3.1343	3.06304	2.91882	2.73512	-0.20507	0.108848	0.0962219	0.46345	-0.281577	0.787857	0.555692	0.900619	0.502326	-0.0306434	-0.0136986	0.044342	-0.18527	0.313007	0.233505	0.142516	-0.270011	0.222237
	KFS(UniMod:21)LDELAGPGAEGPSNLK_O76064_155_174_S157	-0.120068	0.815642	-0.695574	1.52457	1.3882	1.40233	1.24568	1.43305	1.3272	-0.15868	0.0547926	0.103887	-0.0416749	-0.140109	-0.0312648	0.129727	0.0988906	0.0339816	-0.131027	0.290126	-0.159099	0.561518	0.354938	-0.445495	-0.112236	-0.342407	-0.480181
	KFSKEEPVS(UniMod:21)S(UniMod:21)GPEEAVGK_O00567_561_579_S569;S570	-0.31803	0.303347	0.0146826	-1.77736	-1.36232	-1.16616	-2.22238	-2.48832	-1.90732	1.68906	-1.06649	-0.622563	-0.356572	0.14785	0.0577073	-0.411012	-0.0182023	-0.196667	0.601121	-0.467522	-0.133599	0.274505	0.589607	-0.522067	-0.763904	0.306728	0.1789
	KGS(UniMod:21)FGLPGQGDFLR_Q9BZ72_1275_1289_S1277	-0.167343	0.344354	-0.177011	1.02338	1.19952	1.14332	1.35115	1.17771	0.743122	0.199714	-0.451731	0.252017	0.836275	-0.100149	1.18777	1.14045	1.00219	0.845517	-1.86472	0.735853	1.12887	-1.33954	-1.68794	-1.60226	-0.31056	-1.25858	-2.25577
	KGS(UniMod:21)FSALVGR_Q13619_8_18_S10	-0.231667	0.260542	-0.0288756	1.84824	1.72133	1.91221	1.96438	1.83356	1.68634	0.257371	-0.158749	-0.0986223	1.19245	0.37129	1.36884	1.08316	1.22874	0.951769	-0.618261	1.13765	-0.519387	0.0334656	0.244798	-0.0617793	-0.0657142	-0.108905	-0.179591
	KGS(UniMod:21)LAALYDLAVLKK_Q6P4R8_296_311_S298	-0.632838	0.541038	0.0918005	1.63434	1.50109	1.62759	1.29688	1.51553	1.6648	0.381749	-0.261804	-0.119944	0.204042	0.570615	0.797547	0.0286741	0.205677	0.182856	0.065809	1.11359	-1.1794	-0.386656	0.0532271	0.333994	-0.56787	-0.41867	-0.0692807
	KGS(UniMod:21)MISVMSSEGNADTPVSK_P21359_874_894_S876	-0.286828	0.888599	-0.60177	1.30821	1.11865	1.45357	1.75613	0.52751	0.356358	0.45688	-0.33977	-0.11711	0.00508017	0.113866	-0.163985	-0.194321	-1.25086	-0.346753	0.532679	-0.154492	-0.378187	0.50294	0.374889	0.155074	-0.0721158	-0.0322111	0.360923
	KHIKEEPLS(UniMod:21)EEEPC(UniMod:4)TSTAIASPEK_Q9Y2X3_494_518_S502	0.118801	0.310725	-0.429525	0.117244	-1.46131	0.0309942	-0.906339	-0.51579	-0.863377	-0.108998	-0.170064	0.279062	-0.600791	-0.22274	0.490211	-0.50144	0.103054	-1.50311	-0.631938	1.52863	-0.896695	0.450267	0.88736	-0.00462128	-0.119217	-0.0970593	0.183212
	KHVTTAEGT(UniMod:21)PGTTDQEGPPPDGPPEK_O14497_1880_1906_T1888	0.0395089	-0.0415469	0.00203798	0.382854	1.10124	0.926041	0.283435	0.305953	0.100729	-0.008213	-0.0905862	0.0987992	-0.55563	-0.204473	0.257521	-0.00456055	0.337724	0.0375938	-0.395293	0.273246	0.122048	-0.497066	-0.329146	-0.293264	0.0315577	-0.0904925	-0.118582
	KIFVGGIKEDT(UniMod:21)EEYNLR_P51991_127_144_T137	0.286487	0.106363	-0.39285	-1.43202	-1.00652	-0.417306	-0.865494	-0.564371	-1.21989	-0.0318196	-0.0815907	0.11341	-0.235633	-0.176039	-0.147477	-0.161637	-0.277323	-0.176748	-0.164481	-0.301676	0.466156	-0.361784	0.305461	-0.120894	-0.240432	0.12501	-0.0578703
	KIS(UniMod:21)GTTALQEALK_P30622_346_359_S348	-0.0707305	0.0628367	0.00789381	2.19811	2.57103	2.86142	2.47066	3.41182	3.32735	-0.137855	0.145064	-0.00720838	1.7084	0.533763	1.56524	1.7078	1.65852	1.41046	0.999654	0.497312	-1.49697	-1.32594	-1.15447	-1.1554	-0.309234	-1.19723	-2.03816
	KIS(UniMod:21)RDEVSLEDSSR_Q9P246_624_638_S626	0.338888	-0.141315	-0.197573	0.774105	1.11217	1.18281	1.22836	1.00438	1.16737	0.161222	-0.345994	0.184772	0.678376	0.317135	0.412378	0.783048	0.637157	0.4328	-0.45313	0.772022	-0.318892	-0.0181911	-0.262814	0.00959298	-0.0479742	-0.0509894	-0.180268
	KIS(UniMod:21)TEDINK_Q00536_108_117_S110	0.0432902	-0.0205055	-0.0227847	1.06933	-1.98463	1.25918	1.13207	1.12823	1.02363	0.823712	-0.816311	-0.0074015	0.219926	-0.335106	-2.13674	0.134677	0.065198	-0.120116	-0.349586	0.154673	0.194913	-0.172387	-0.720499	-0.323609	-0.185221	-0.133915	-0.551
	KIS(UniMod:21)VVNVNPTNIRPHSDTPEIR_Q9UKE5_1019_1041_S1021	-0.211029	0.0857699	0.12526	1.15469	1.10079	0.902674	1.1135	1.25683	0.902504	0.0686235	-0.111543	0.0429197	1.33641	0.88613	1.55226	1.39553	1.55389	1.1799	-0.674941	1.37855	-0.703607	1.23074	0.664278	-0.488161	-0.690393	-0.734143	0.278964
	KIS(UniMod:21)VVSATK_Q9UKV3_823_832_S825	-0.484967	0.186759	0.298208	2.16626	1.86458	2.16412	2.17099	1.92103	2.16152	-0.0235422	-0.150278	0.17382	0.644371	0.425961	0.966975	0.825819	0.655106	0.853069	0.117822	0.332073	-0.449896	0.021439	-0.00929664	0.0541632	0.13231	0.227464	-0.311982
	KKAS(UniMod:21)LVALPEQTASEEETPPPLLTK_Q9UKV3_397_422_S400	-0.412465	0.0771113	0.335354	0.925313	0.782669	0.685576	0.28412	0.864006	1.38401	0.00341486	-0.262736	0.259321	0.422319	0.180419	0.473027	0.275068	0.85062	0.640686	-0.738008	0.114892	0.623117	-0.07862	0.835336	0.0634749	0.197438	0.966726	0.552653
	KKS(UniMod:21)EPDDELLFDFLNSSQK_Q8TBA6_114_133_S116	-0.269152	-0.16939	0.438542	0.452631	1.65867	0.340242	0.975142	1.05279	0.954251	0.160014	-0.505354	0.34534	1.19596	0.876872	-0.1241	-0.100952	0.529454	1.29258	-0.357264	-0.341548	0.698812	0.00872696	0.175715	-0.027274	0.0401132	-0.258341	0.285283
	KKS(UniMod:21)IDPDSIQSALLASGLGSK_A3KN83_792_813_S794	-1.1941	0.868703	0.325395	2.47502	2.53474	1.11416	2.15432	2.43054	2.57581	-0.711963	-0.409304	1.12127	0.655417	0.226242	0.526936	0.700716	0.790656	0.674575	-0.210851	0.45262	-0.241769	0.511388	-0.613088	-0.431435	-1.4555	-0.142785	-1.52368
	KKS(UniMod:21)IPLSIK_Q9C0C9_513_522_S515	-0.275196	0.56643	-0.291234	2.2184	1.84323	2.03614	2.063	1.95516	1.47908	-0.0400057	-0.0188684	0.0588741	-1.00439	-0.262865	-0.388922	-1.23356	-1.02016	-1.01009	-0.0428307	-0.135234	0.178065	0.226656	-0.584838	-1.12553	-1.22335	-1.50892	-0.703735
	KKS(UniMod:21)IVAVEPR_Q5VZL5_1179_1189_S1181	0.143742	0.0338592	-0.177601	1.51741	1.94703	2.26988	1.89017	1.94272	2.1638	-0.143354	0.530328	-0.386974	0.408074	0.667384	0.784166	-0.199219	0.347126	0.281065	-0.0886451	0.473111	-0.384466	-1.02714	-0.587257	-0.332138	-1.15248	-1.09592	-0.335121
	KKS(UniMod:21)VGGDSDTEDM(UniMod:35)R_Q9UK61_692_706_S694	-0.371378	0.183285	0.188093	-1.52093	-1.80351	-1.66389	-0.865033	-1.98687	-1.56306	0.497255	1.04723	-1.54449	0.0129821	-0.53711	-1.06468	-0.218697	-0.160218	-0.224548	0.27925	-0.262356	-0.0168936	-0.541689	-0.114485	0.293516	-0.583683	0.362698	0.0229265
	KLHEEEIQELQAQIQEQHVQIDVDVS(UniMod:21)K_P08670_236_263_S261	0.129792	0.00348343	-0.133276	-1.03017	-0.708488	-0.523341	-0.361207	0.0519025	-0.783426	-0.0519207	0.00805713	0.0438636	-0.715638	0.565641	0.160718	-0.542143	-1.11973	-1.24213	0.472759	-0.0822721	-0.390486	0.75393	0.893627	1.064	1.14072	1.35538	1.02895
	KLS(UniMod:21)DINQEEASGTSLHQK_Q4L235_647_665_S649	-0.082803	-0.0912195	0.174023	1.12145	1.088	1.02931	0.966826	1.23636	1.192	-0.0574379	-0.056309	0.113747	0.293327	0.0220646	0.153103	0.161184	0.230488	0.147158	0.0784018	-0.201218	0.122816	-0.4977	-0.346212	-0.146344	-0.525408	-0.554881	-0.253067
	KLS(UniMod:21)HDAESEREDPAPAK_Q92766_173_190_S175	-0.0131711	0.143113	-0.129942	0.831806	0.223875	0.592766	1.01307	0.966148	1.08475	0.175927	-0.556421	0.380493	0.75166	0.11687	0.281195	0.427336	0.366661	0.553816	0.05166	0.327667	-0.379327	1.21055	0.349146	0.0477918	-0.0683008	0.259294	-0.227453
	KLS(UniMod:21)LGQYDNDAGGQLPFSK_Q68CZ2_774_793_S776	-0.0897122	0.1939	-0.104188	0.804218	0.772089	0.827069	0.887597	0.699635	0.692603	-0.529933	0.741503	-0.21157	0.8873	-0.892758	1.02044	1.01194	1.10803	0.912985	-0.62918	0.207632	0.421548	0.204647	0.967976	0.71367	0.360997	-0.32966	0.382277
	KLS(UniMod:21)MGSDDAAYTQALLVHQK_Q9NYJ8_522_542_S524	-0.441991	0.206582	0.235409	0.668417	1.35729	0.716616	0.52509	0.424331	0.141145	0.182117	-0.410727	0.22861	0.618224	0.315941	-0.775174	0.327212	0.751137	0.67739	0.126841	-0.094925	-0.0319159	0.57628	-0.26827	-0.678425	0.190548	0.0603265	-0.0640642
	KLS(UniMod:21)NSSSSVSPLILSSNLPVNNK_Q9BVC5_141_164_S143	-0.666879	0.603846	0.0630326	1.93382	2.04275	1.68804	0.302861	1.72419	0.117758	-0.400277	-0.0617302	0.462008	-0.158261	0.513857	0.200831	-0.184014	0.155799	0.240668	-1.05837	0.315372	0.742997	-0.0509852	0.0290791	0.355751	-0.0827343	0.0449697	-0.0787323
	KLS(UniMod:21)VPT(UniMod:21)SDEEDEVPAPKPR_Q8NE71_103_122_S105;T108	-0.938398	0.420085	0.518312	0.899391	-1.72271	0.68757	-1.59612	-1.77477	-1.24637	-0.436507	0.967438	-0.530931	0.743837	-0.799947	1.07313	0.543956	0.452582	0.756243	0.101886	0.758777	-0.860663	0.248933	1.00299	-0.327957	0.239984	0.166226	0.199968
	KLSSWDQAET(UniMod:21)PGHTPSLR_O75533_214_232_T223	-0.291615	0.177441	0.114174	-4.121	-0.494928	-3.5358	-3.29127	-3.86568	-4.07723	-0.105266	0.192906	-0.0876406	-4.63997	-1.44445	-0.0385931	-5.53894	-1.50709	-5.06911	0.247132	0.383947	-0.631079	0.124082	0.317262	0.389132	0.316045	-2.7455	0.357051
	KLSVPT(UniMod:21)SDEEDEVPAPK_Q8NE71_103_120_T108	-0.62377	0.281252	0.342518	0.963649	1.10447	0.914655	0.347087	0.830433	0.218649	-0.0603476	0.149026	-0.088678	0.083925	-0.101668	-0.231757	0.138759	0.23427	0.174964	-0.364171	-0.0163059	0.380477	-0.406567	-0.190106	-0.0584432	0.157146	7.1065e-06	0.0986932
	KM(UniMod:35)PLDLS(UniMod:21)PLATPIIR_P15336_106_121_S112	0.130841	-0.0824042	-0.0484372	1.06726	0.377729	-0.0518482	0.243393	1.08836	1.01711	-0.0180091	0.252957	-0.234948	0.167629	-0.63279	-0.627212	0.142571	0.0653891	-0.172089	0.418563	-0.41218	-0.00638279	0.53704	0.644331	0.649771	0.574448	0.461508	0.529806
	KMS(UniMod:21)FDIIDK_Q8IX01_313_322_S315	0.188011	-0.00232415	-0.185687	2.12234	2.48363	2.47805	2.89366	2.13242	1.54613	0.226525	-0.382348	0.155823	0.324647	-0.430427	0.641747	0.406749	0.463078	0.426044	0.229884	-0.185511	-0.0443731	0.277795	-0.26188	-0.424602	-0.247048	0.0203088	-0.565614
	KMS(UniMod:21)FEILR_Q14674_1499_1507_S1501	-0.0184477	0.0475237	-0.029076	0.808961	1.22365	1.2461	1.40005	0.973196	0.773578	-0.552782	0.526317	0.026465	-2.98952	0.313857	0.628301	-2.61671	-2.66832	-2.68319	-0.820841	0.465497	0.355344	0.162933	1.1396	-0.200317	0.319503	-0.181524	0.398874
	KMS(UniMod:21)IQDSLALQPK_Q86SQ0_210_223_S212	-0.384286	0.345235	0.0390509	0.398332	0.7509	0.665283	1.29714	1.02087	0.47837	-3.74511	2.77687	0.968238	0.799624	1.18468	0.806288	-0.899232	-0.929688	0.767027	-0.116805	0.0290852	0.0877198	0.00423197	-0.0572318	-0.422123	0.111462	-0.103206	-0.116739
	KMT(UniMod:21)LVEEGFNPAVIK_O14975_575_590_T577	-0.158328	0.0685306	0.0897976	1.64204	1.78616	1.83183	1.96199	1.97833	1.97999	-0.258815	0.181908	0.0769064	0.435288	-0.438944	1.07197	0.616787	0.765645	0.073827	0.41643	0.518272	-0.934701	-0.0360353	0.558873	0.658966	-0.217249	-0.14887	0.28134
	KNS(UniMod:21)APQLPLLQSSGPFVEGSIVR_Q8IY18_33_56_S35	0.171249	-0.269487	0.0982374	1.66094	1.45484	1.35988	1.15205	1.25871	2.01382	0.0134312	0.071306	-0.0847372	1.19189	0.938293	0.86687	1.16081	1.38884	0.967544	-0.372633	0.155503	0.21713	-0.497659	-1.04172	-0.96905	-0.841845	-0.600804	-0.539997
	KNS(UniMod:21)FGYR_Q92615_496_503_S498	-0.211434	0.617758	-0.406324	1.60768	0.794164	1.25622	1.52769	1.04391	0.383806	0.179743	-0.157147	-0.0225957	0.117559	-0.118835	0.236178	-0.0548047	-0.163613	-0.327426	-0.292583	-0.0157254	0.308309	-0.44972	0.431354	-0.372154	-0.697125	-0.33577	-0.2247
	KNS(UniMod:21)GAEAAQLSER_Q5SYE7_1087_1100_S1089	-0.146206	0.225785	-0.0795792	0.705096	0.928719	1.09539	1.37223	1.08522	0.717675	0.246584	-0.268147	0.0215637	0.384787	-0.270349	0.536232	0.581933	0.625408	0.492251	-0.902459	0.4255	0.47696	0.268984	0.313369	-0.641651	-0.129254	-0.182112	0.126387
	KNS(UniMod:21)IHELLLER_Q76I76_782_793_S784	-0.395078	0.433083	-0.0380052	1.25044	1.11255	1.35138	1.14894	1.47949	1.16635	0.00381667	0.0619093	-0.065726	0.656569	-0.0965203	0.864166	0.683327	0.710173	0.3042	-0.0615707	0.0652159	-0.00364527	0.173346	-0.050281	0.300447	0.233808	0.12629	0.11551
	KNS(UniMod:21)STDQGS(UniMod:21)DEEGSLQK_Q12789_1060_1077_S1062;S1068	0.485114	-0.0626716	-0.422443	0.915855	0.870119	1.49284	2.44075	1.2847	0.55528	-0.115475	0.142047	-0.0265728	-0.34936	-1.42755	-0.115145	-0.55893	-0.83798	-0.855717	-0.602774	0.35058	0.252194	0.622541	-0.334337	-0.518552	-1.1025	-0.921797	-0.904086
	KNS(UniMod:21)STDQGSDEEGSLQK_Q12789_1060_1077_S1062	0.0942967	0.126224	-0.220521	1.12349	0.826873	0.960818	1.20444	0.768795	0.668671	-0.22303	0.167474	0.0555564	0.477601	0.279494	0.135116	-0.00936289	0.425137	0.102714	-0.295149	0.285019	0.0101301	0.0804913	1.95231	0.362106	0.24301	0.491198	0.66337
	KNSS(UniMod:21)QDDLFPTSDTPR_Q9H6T3_478_494_S481	-0.0405926	-0.0389401	0.0795327	-1.80362	-1.67855	-1.73971	-0.356826	-0.360098	-0.161563	-0.368281	0.609707	-0.241426	-0.000490697	0.838852	-0.132535	1.1911	1.26398	1.30514	0.0601318	-0.059285	-0.000846829	0.305506	-0.967462	1.03713	-0.987187	-0.0500023	0.552121
	KPS(UniMod:21)EEEYVIRK_Q15052_638_649_S640	-0.542462	0.39654	0.145922	1.44501	1.21356	1.54622	1.06014	1.18503	1.43634	0.598495	0.11463	-0.713125	-0.634815	-1.28272	-0.198147	-0.00152609	0.680316	-0.808826	0.505851	0.250216	-0.756067	-0.125752	0.032743	-0.609315	0.246706	-0.16497	0.0270553
	KPS(UniMod:21)VSEEVQATPNK_Q9UKJ3_1105_1119_S1107	-0.505896	0.0993572	0.406539	0.00260926	-0.111178	0.559597	1.02102	1.27204	0.684235	0.0677581	0.0330926	-0.100851	-0.427388	-0.451644	0.0478148	-0.0472177	-0.470999	-0.0650601	-0.277205	-0.313521	0.590725	0.529188	-0.191898	0.216153	-0.0622426	0.10225	0.0584976
	KPSGLNGEAS(UniMod:21)KSQEM(UniMod:35)VHLVNK_P16070_695_716_S704	0.148923	0.0551858	-0.204109	-0.547991	-0.466575	-0.607922	-1.48761	-1.11941	-0.997866	0.348043	-0.00977784	-0.338265	-0.578658	0.599667	-0.972905	0.057912	-0.572458	-0.138454	-0.00520857	0.180123	-0.174914	0.108345	0.136468	0.0208604	0.281675	0.131514	0.303498
	KPSGLNGEASKS(UniMod:21)QEMVHLVNK_P16070_695_716_S706	-0.429528	0.484183	-0.0546557	-0.716752	-1.06727	-0.986591	-0.708708	-0.554579	-0.961568	0.215703	-0.328746	0.113043	-0.59444	0.986006	1.44087	0.967984	0.753346	1.19199	-0.0472455	-0.123137	0.170382	0.634678	1.18448	0.779557	0.748897	0.504986	0.175198
	KQGGS(UniMod:21)PDEPDSK_Q9ULX6_279_291_S283	-0.0345509	0.380285	-0.345735	-0.590631	-1.02098	-1.49661	0.360275	-0.771148	-0.515438	0.353439	-0.125586	-0.227852	-0.00558116	-0.135902	-0.225977	-0.280696	-0.0847561	0.0569209	0.350722	0.524592	-0.875314	0.0116672	-0.216382	0.798206	-0.37764	-0.151599	0.191275
	KQS(UniMod:21)FDDNDS(UniMod:21)EELEDKDSK_O60841_105_123_S107;S113	0.00357418	-0.22887	0.225296	-1.24069	-4.01937	-3.47917	-4.17743	0.278278	-0.267785	-0.402327	0.215988	0.186338	-0.291916	-1.28975	0.206833	-1.14484	-2.32331	-1.41255	0.00219733	0.0881487	-0.090346	0.218109	-0.399852	-0.362312	-1.90845	-1.36995	-0.866147
	KQS(UniMod:21)LGEDHVILEEQK_Q9HBD1_1117_1132_S1119	-0.0337194	-0.0447051	0.0784245	1.0471	0.857342	1.44083	0.66326	1.02959	0.859504	-0.168824	0.21318	-0.0443554	0.344205	-0.211258	0.286104	0.434132	0.48406	0.234967	0.0748234	-0.194061	0.119238	-0.69224	-0.00565113	-0.863479	-0.11306	-0.558459	-0.305316
	KQS(UniMod:21)LPATSIPTPASFK_P49792_1507_1523_S1509	0.100826	-0.075628	-0.0251983	4.03724	3.89316	4.11546	4.11433	3.25453	3.56318	-0.0491286	0.122329	-0.0732005	1.12127	-0.0578027	0.432151	0.735987	1.07281	0.738427	-0.202978	0.196584	0.00639374	-0.18735	0.424865	0.00122807	-0.0998074	0.150032	-0.14303
	KQS(UniMod:21)VFSAPSLSAGASAAEPLDR_Q14573_932_954_S934	-0.384509	0.160738	0.223771	1.25739	0.965762	0.471365	1.01328	0.563554	1.04163	0.339348	0.302324	-0.641672	0.966804	0.0318839	0.511602	0.565594	0.268197	0.0845118	-0.276439	0.165139	0.1113	0.28258	-0.224472	-0.493544	-0.869092	-0.547255	-0.135691
	KRDS(UniMod:21)DAGSSTPTTSTR_P51532_1414_1430_S1417	-0.0993365	0.0942558	0.00508062	2.50544	2.55571	3.24119	3.14642	2.74718	2.82745	0.0561044	-0.279354	0.22325	0.826678	0.528006	0.656647	1.20986	1.09948	0.604504	0.189129	-0.210626	0.0214965	-0.214289	0.0327578	0.0981475	0.277879	0.171524	0.0859386
	KRS(UniMod:21)ES(UniMod:21)PPAELPSLR_Q14669_308_322_S310;S312	0.14745	-0.0448118	-0.102638	0.537133	1.09745	1.00857	0.394447	0.635071	0.395727	0.199482	-0.0526562	-0.146826	-0.523165	-0.222419	0.0147377	-0.417928	-0.255071	-0.434083	0.070142	-0.120071	0.0499293	-0.0583581	-0.384431	0.0517914	0.35909	0.251944	0.101348
	KRS(UniMod:21)FGNPFEGSR_Q96RR4_493_505_S495	-0.26442	0.181119	0.0833016	1.28147	1.26877	1.64778	1.07549	0.981136	1.06144	-0.112339	0.033149	0.0791903	0.240306	-0.209727	0.553725	0.372366	0.631043	0.0142759	0.36913	-0.189643	-0.179488	-0.160342	-0.129567	-0.102032	0.192591	0.164925	-0.115331
	KRS(UniMod:21)FGNPFEPQAR_Q8N5S9_456_469_S458	-0.446033	0.388342	0.0576906	1.56937	1.69235	1.91456	1.6409	1.41676	1.36344	0.163389	0.0294876	-0.192877	0.788152	0.31217	1.12881	0.763666	0.87193	0.589704	0.241591	-0.131522	-0.110069	0.124087	-0.0351495	0.113752	-0.049624	-0.108101	-0.282189
	KRS(UniMod:21)MGGAAIAPPTSLVEK_Q96I25_167_185_S169	0.786418	-0.300303	-0.486115	1.56869	1.83643	1.85802	1.08598	1.89781	2.28476	-0.362951	0.726481	-0.36353	-0.307553	0.0922123	-3.448	0.215088	-0.282991	-0.301145	-1.43356	0.912146	0.52141	0.216653	1.11129	0.223855	0.106678	0.558483	0.624872
	KRS(UniMod:21)VQEGENPDDGVR_P42696_12_27_S14	-0.0299821	0.065853	-0.035871	1.18449	1.44183	1.87683	1.62936	1.7446	1.58579	0.0582526	-0.0277259	-0.0305267	0.404036	0.178526	0.420135	0.738064	0.722989	0.367744	0.0954448	0.0792868	-0.174732	0.423748	0.366339	-0.0104966	0.101987	0.0416302	-0.0698266
	KRVS(UniMod:21)LEPHQGPGTPESK_Q14980_1988_2005_S1991	-0.0641793	0.21642	-0.152241	2.21128	2.06013	2.28746	2.02536	2.1974	1.89366	1.03686	-1.90167	0.864805	-0.83663	1.34643	1.65963	1.49282	1.81562	1.45662	0.0193282	0.0137612	-0.0330894	0.296761	0.561422	0.167846	0.528567	0.315741	-0.197746
	KSEAPAEVTHFS(UniMod:21)PK_Q6PID6_186_200_S197	-0.245718	0.37508	-0.129363	0.205502	-0.324144	0.0694987	-1.25857	-0.554823	-0.877361	-0.014073	0.0896917	-0.0756187	-0.270254	-0.335087	-0.327333	-0.170687	-0.412396	-0.187528	0.0665864	0.111268	-0.177854	0.0908887	-0.0552138	-0.0612766	0.254712	-0.0746159	0.234336
	KTEVVMNSQQTPVGT(UniMod:21)PK_O75781_131_148_T145	-0.000531953	-0.105517	0.106049	-0.770106	-0.971217	-0.588118	-0.705809	-0.567697	-0.840633	0.151715	-0.209041	0.0573259	-0.291585	0.0821053	-0.681361	-0.345383	-0.382657	-0.738308	0.258463	0.109199	-0.367663	-0.0488454	0.308992	0.565194	0.926283	0.541984	0.625837
	KTS(UniMod:21)AVSSPLLDQQR_Q5T200_236_250_S238	-0.0731014	0.123435	-0.050334	-0.898315	-0.013817	0.629005	-1.05024	-0.834255	-0.669668	-0.26798	0.137191	0.130789	0.839098	-0.549657	-0.157021	-1.24533	-0.816023	-0.317829	0.131803	-0.360105	0.228302	-0.198882	-0.0653712	-0.348232	-0.505638	-0.511137	-0.31559
	KTS(UniMod:21)PASLDFPESQK_Q96JM3_457_471_S459	-0.0348483	-0.0835027	0.118351	-1.38643	-1.63116	-1.56101	-1.36093	0.153426	-1.16631	-0.64653	0.970213	-0.323683	1.05304	-0.259395	-0.726736	1.05882	-0.363129	0.910191	0.160194	-0.139406	-0.0207877	-0.113358	-1.29518	-0.0486061	0.0299159	-1.17326	0.0629697
	KTS(UniMod:21)QSEEEEAPR_Q7RTP6_683_695_S685	-0.0362217	0.293443	-0.257221	0.643403	0.622082	1.00145	0.845161	0.856861	0.336601	0.343976	-0.773735	0.429759	-0.265166	0.367493	-0.786825	0.161383	-1.13476	-0.891101	0.332906	-0.463776	0.13087	-0.29297	0.484627	0.221695	-0.157432	-0.280643	-0.00073125
	KVPSFT(UniMod:21)FTPTVTYQR_Q9Y6N7_937_952_T942	-0.124992	0.121867	0.00312508	-1.4324	-1.7244	-1.91973	0.190622	0.00978011	-0.039294	-0.607431	1.20948	-0.60205	-0.102493	0.740181	1.32164	1.27886	0.273529	1.22405	-0.180271	1.10376	-0.923493	0.142856	1.41617	1.14386	0.984289	1.47913	0.931252
	KVS(UniMod:21)IVSKPVLYR_Q9NRY4_1148_1160_S1150	-0.410116	0.346639	0.0634765	1.03799	1.24148	1.32647	0.84657	1.41038	0.203345	0.0390403	0.180573	-0.219613	0.436378	-0.339106	1.00873	0.299797	0.539698	0.179376	0.30091	0.158523	-0.459432	0.536505	0.426318	0.166928	0.0422671	0.180553	-0.307491
	KVS(UniMod:21)KQEEASGGPTAPK_P50552_237_253_S239	-0.753934	0.629784	0.12415	1.80619	1.91867	1.92059	1.88709	2.07026	2.02663	-0.43551	0.141764	0.293747	0.69482	0.519062	0.573899	0.643003	1.32002	0.53865	-0.710329	0.117277	0.593051	-0.30896	-0.168179	-0.384214	-0.343899	-0.274909	-0.290359
	KVS(UniMod:21)QEILELLNTTTAK_Q86U44_241_257_S243	-0.185642	0.0317463	0.153895	-1.12248	0.146456	-1.90931	-1.99314	-0.56726	-1.57029	0.0382709	0.444981	-0.483251	1.02916	0.791831	-0.843494	1.19288	0.198738	1.16935	-0.893247	2.0906	-1.19736	-0.957905	-1.14057	-1.65296	-0.0634117	-0.0277753	-1.49157
	KVS(UniMod:21)SAEGAAKEEPK_P05114_5_19_S7	1.59439	-0.724281	-0.87011	4.74443	4.93924	1.66225	1.71822	1.59405	1.62949	-1.47936	1.01397	0.465396	3.27093	1.38475	3.00334	-0.657635	3.3331	-0.673527	-0.239083	-0.123167	0.36225	-0.157352	0.541337	-0.0172416	-0.0168315	1.37918	0.0898985
	KVVGSMPTAGSAGS(UniMod:21)VPENLNLFPEPGSK_Q8WU79_227_255_S240	0.0629123	-0.413398	0.350486	-0.578081	1.42697	1.31276	1.08939	0.793561	1.63331	-0.0975345	-0.179908	0.277442	-0.583225	0.553411	0.137626	-0.140212	-0.348375	0.310988	-0.736211	0.416568	0.319643	0.382452	0.837192	0.354833	0.235127	0.289511	0.301484
	KYS(UniMod:21)EVDDSLPSGGEKPSK_Q05D32_26_44_S28	-0.463541	0.16304	0.300501	1.73241	1.55692	1.83025	1.64446	1.60119	1.19695	-0.116734	0.0127283	0.104006	0.463457	-0.180561	0.728299	0.423437	0.684495	0.367803	0.337728	-1.02156	0.683829	-0.00318392	-1.53776	-1.52909	-0.948814	-1.57824	-1.1061
	LAAAEETAVS(UniMod:21)PRKS(UniMod:21)PR_Q9BUH6_139_155_S148;S152	-0.610306	0.126929	0.483377	-1.43423	-1.03036	-0.969576	-1.96825	0.221959	-0.882999	0.252616	-0.341263	0.0886475	-0.0763566	0.645027	0.841921	0.713499	0.625501	-0.978981	0.113634	-0.245669	0.132035	-0.329738	-0.395648	0.259929	0.231911	0.285781	0.0322582
	LAAFADALEFADEEKES(UniMod:21)PVEFTGHK_Q5SY16_471_496_S487	0.036327	0.0162226	-0.0525496	1.17705	1.38699	1.29298	0.526885	0.431804	0.0449441	-0.159804	0.317481	-0.157677	0.0327508	-1.51079	0.0763723	-1.14943	-1.40523	-1.6274	-0.0429891	-0.0363667	0.0793558	-0.0179177	-0.157531	-0.0619756	-0.391771	-0.478115	-0.253097
	LAFAY(UniMod:21)LEDLHSEFDEQHGK_O75396_83_102_Y87	0.210653	0.358245	-0.568897	-1.261	0.863245	0.902023	-2.62824	-2.45705	-4.67353	1.76949	-2.3952	0.625709	2.27731	1.2769	-1.92805	1.15353	1.33693	1.08154	-0.24936	0.427715	-0.178355	-1.18615	-0.909312	-0.291591	-1.26487	-1.10392	-0.818104
	LDFIESDS(UniMod:21)PC(UniMod:4)SSEALSK_O43432_1402_1419_S1409	-0.0048682	0.0375397	-0.0326715	0.932979	0.576369	1.07151	0.325908	1.07314	1.16608	0.446757	-0.283007	-0.16375	0.0858793	-0.562244	-0.374667	-0.578878	-0.55239	0.00807532	-0.122684	0.109272	0.013412	0.950214	1.08918	0.30853	0.339287	0.161557	0.689492
	LDS(UniMod:21)QKHIDFSLR_P46781_151_163_S153	0.0560724	0.114555	-0.170627	-1.27392	-1.81962	-2.29183	-1.84163	-0.858968	0.110288	0.348043	-0.00977784	-0.338265	-0.968923	-1.00973	-1.26682	-0.418912	-1.20437	-0.697172	0.260102	-0.174234	-0.0858677	-0.560837	-0.133633	0.132499	-0.699847	0.0304018	0.143848
	LDVS(UniMod:21)RSPPLM(UniMod:35)VK_Q8N264_410_422_S413	0.188032	0.283142	-0.471175	-1.37217	0.401367	-0.305089	-1.58951	-2.04547	-2.1475	-0.412858	-0.250318	0.663177	-0.30842	-0.622835	0.0926257	-0.310139	0.11137	-0.621816	-0.339238	0.838709	-0.499472	0.136373	0.237525	0.312334	0.187199	0.234341	0.194055
	LEEDIS(UniMod:21)S(UniMod:21)SMTNSTAASRPPVTLR_Q15366_79_102_S84;S85	0.147551	0.0780487	-0.2256	-0.584774	-0.911673	-0.928498	-0.290099	-0.091539	-0.0612846	1.52392	-1.99928	0.475356	0.723314	0.784658	0.551034	0.879954	0.58886	1.8584	0.427635	1.06233	-1.48997	0.0843798	-0.0301482	0.0311578	-0.459645	-0.6989	-0.197352
	LFGS(UniMod:21)QEIM(UniMod:35)TEK_Q92794_470_481_S473	0.279087	-0.171763	-0.107323	1.4772	1.10204	1.78684	0.26501	0.628258	0.462165	-0.338439	-0.0962321	0.434671	0.972477	-0.0238901	0.570016	0.799883	0.881103	0.923019	-1.65348	0.913446	0.740034	0.134137	0.45068	-1.36585	-0.0811579	-1.62378	-1.71212
	LFPSPGLPTRT(UniMod:21)SPVR_Q8IY17_351_366_T361	0.0121818	-0.135416	0.123234	3.08258	3.10706	1.32725	0.505523	0.666544	0.866313	-0.0442118	0.140958	-0.0967459	0.172501	0.606734	0.244461	0.130691	0.226202	0.495013	-0.451155	-0.0153735	0.466529	-0.50049	1.0833	-0.145428	0.214873	0.110578	0.151456
	LFS(UniMod:21)QGQDVSNK_P55196_1797_1808_S1799	-0.173026	-0.299905	0.472931	0.944614	1.02716	1.34634	0.845721	0.961207	1.15151	-0.000361147	0.116971	-0.11661	0.206264	-0.580035	-0.438553	0.194959	-0.0664629	0.292751	0.725814	-0.734431	0.00861716	1.654	-0.178068	-0.249797	0.680883	1.06473	0.409542
	LFSLS(UniMod:21)NPSLSTTNLSGPSR_Q6UUV7_366_385_S370	0.185315	-0.0290253	-0.15629	-0.783202	-0.567725	-1.03303	-0.796912	-0.358918	-0.182982	0.165628	0.16518	-0.330807	-0.264746	-1.09211	-1.32654	-0.232586	-0.596182	-0.637684	0.225974	0.0134893	-0.239463	0.0885351	0.0118949	0.491155	-0.478836	0.312609	0.189464
	LGADESEEEGRRGS(UniMod:21)LSNAGDPEIVK_O43847_81_106_S94	-0.03007	0.469562	-0.439492	1.69753	1.30248	1.37473	0.953136	1.37914	1.33076	-0.27194	0.223636	0.0483032	0.468681	0.398136	0.633706	0.418794	0.513536	0.217988	0.674211	-0.417131	-0.25708	1.13099	0.0642635	0.603289	0.844663	2.07868	0.174816
	LGS(UniMod:21)FGSITR_Q14315_2231_2240_S2233	-0.186108	0.245498	-0.0593899	0.483604	0.697373	0.651867	0.816924	0.894403	0.93708	-0.0666226	0.13343	-0.0668072	0.209738	-0.534634	0.21802	0.274337	0.141837	0.245611	0.0251197	0.263534	-0.288654	0.170294	-0.170469	-0.328801	0.0854523	-0.116089	-0.0200201
	LGS(UniMod:21)IAEIDLGVPPPVMK_Q9BXP5_134_151_S136	-0.208677	0.0853888	0.123288	1.75254	2.13817	1.8027	1.618	1.82246	2.49843	-0.00580794	-0.174717	0.180524	1.04123	0.519893	0.95655	0.968934	1.19029	0.828712	0.751545	-0.854193	0.102648	0.703954	0.274926	-0.841819	-0.890644	-0.926197	-0.261677
	LGS(UniMod:21)YSGPTSVSR_Q9BZ23_187_199_S189	-0.205763	0.431438	-0.225675	0.981463	0.850079	1.03867	1.00267	0.977991	0.782311	0.126227	0.00177583	-0.128003	0.0579897	-0.720896	-0.000380593	0.134071	0.130577	0.177144	-0.00489646	0.32967	-0.324773	0.346064	-0.0540152	-0.155552	-0.420376	-0.346758	-0.217039
	LGSQHS(UniMod:21)PGR_Q8IZP0_220_229_S225	-0.0499454	-0.0699543	0.1199	-0.575122	-0.762715	-1.00951	-0.603745	-1.05867	-0.259628	-0.590104	0.238613	0.351491	0.0574059	1.18185	0.0169248	-0.000865569	0.439438	0.117461	0.34121	-0.0801597	-0.26105	0.0681951	-0.0460174	0.617837	0.57507	-0.324004	0.174643
	LGSVLSPESPKPTPLTPLEPQKPGSVVSPELQTPLPS(UniMod:21)PEPSK_Q96JM3_137_179_S173	0.316847	-0.0438794	-0.272968	-1.45645	-1.49177	-1.0669	-1.01495	-0.932752	-0.126607	0.310414	0.27732	-0.587734	-0.196142	-0.561573	-0.582102	-0.267311	0.293628	-0.26593	-0.132277	0.0929157	0.0393616	0.292333	1.63431	0.0431595	0.410897	0.221788	0.14927
	LIHTLDDRTQLWASEPGT(UniMod:21)PPLPTSLPSQNPILK_Q9BXP5_527_560_T544	-0.615702	0.348043	0.267659	-1.75275	-0.468734	-0.543629	-1.70554	-1.80356	-1.26861	0.0109288	0.707187	-0.718116	-1.81052	-0.811235	0.455852	0.0247821	-0.160505	-0.525683	0.256043	-0.0341567	-0.221886	-0.238702	-0.508021	-0.185891	-0.719203	-0.0561288	-0.237442
	LKS(UniMod:21)IEER_O15164_1040_1047_S1042	0.160134	0.0819858	-0.24212	0.968549	1.00844	1.0693	1.17873	0.662715	0.837668	-0.655551	0.345108	0.310443	-0.268082	-0.188702	0.183888	-0.695695	0.643339	-0.130455	0.147465	-0.0542633	-0.093202	-0.209725	0.0565895	-0.0270739	-0.140156	-0.126671	-0.164755
	LLS(UniMod:21)PRPSLLTPTGDPR_Q9Y618_937_953_S939	-0.0119898	-0.0369526	0.0489423	0.782194	0.83725	1.07001	0.80764	0.882578	0.777617	-0.136426	0.133417	0.00300875	0.247638	-0.504254	0.119896	0.239328	0.176824	-0.126515	0.309035	-0.360892	0.0518565	0.15674	-0.220649	-0.0322211	0.40825	0.423183	0.177881
	LLSGPS(UniMod:21)QESPQTLGK_Q9BWE0_19_34_S24	0.161987	-0.373121	0.211134	-1.08589	-1.26562	0.480417	-1.0839	-1.61764	-1.50273	-0.361647	0.970451	-0.608804	-0.888222	-0.396655	-0.628318	-0.685553	-0.450892	-0.509823	0.26879	-0.12032	-0.14847	-0.816509	-0.103084	0.0983625	-0.562182	0.083107	-0.259251
	LM(UniMod:35)ELHGEGSS(UniMod:21)SGK_P61247_228_241_S237	0.146215	-0.0949001	-0.0513153	-0.862558	-1.0161	-0.981705	-0.0655911	-0.812378	-0.896648	0.127328	0.112375	-0.239703	0.0408866	-0.141253	-0.0462088	0.16603	-0.260837	-0.260286	-0.436918	0.559207	-0.12229	-0.058877	-0.271234	-0.367344	0.0370579	-0.393765	-0.110948
	LM(UniMod:35)SLLTSPHQPPPPPPASASPSAVPNGPQS(UniMod:21)PK_Q96RU3_330_362_S359	-0.263528	0.207134	0.0563941	0.159743	0.609632	0.842579	-0.817689	-0.814003	-0.756082	-0.0145327	0.202745	-0.188212	-0.053291	-0.080756	-0.503531	-0.999014	-0.87439	-0.154989	0.165936	-0.192689	0.0267529	0.201885	-0.0288668	0.228344	0.0644236	0.193019	0.180923
	LNS(UniMod:21)NNALIEFLLEGTPEIR_Q96JB2_661_680_S663	0.584168	-1.05224	0.46807	1.29947	2.40244	1.4868	1.26876	1.65351	2.13187	0.281039	-0.515663	0.234624	-1.24551	-1.13581	-0.295337	0.231797	-0.549946	0.291616	-1.52107	0.938987	0.582084	-0.562414	-0.458812	-2.22901	-2.83561	-2.24196	-1.24487
	LPAKLS(UniMod:21)ISK_Q6NZI2_162_171_S167	0.043117	-0.127752	0.0846349	1.25145	1.22644	1.64593	1.61937	1.48675	0.795397	0.212021	-0.0741155	-0.137906	0.187861	-0.264858	0.303231	0.497872	0.431164	0.125579	0.0755143	0.164819	-0.240333	0.191398	0.124927	0.184041	0.0560692	-0.00195947	0.280403
	LPNS(UniMod:21)KQSQDEPLR_Q13148_177_190_S180	0.264075	0.224976	-0.48905	-0.760601	-0.690659	0.244296	-0.98041	-0.913116	-0.665644	0.0518316	-0.124063	0.0722313	0.208096	0.337888	0.181122	0.287732	0.147402	0.313274	0.136477	0.0959412	-0.232419	0.221142	1.07022	0.482483	0.479114	0.31366	0.376823
	LQELAS(UniMod:21)PPAGRPTPAPR_Q8N3F8_290_307_S295	0.0235576	0.270922	-0.294479	-0.810571	-0.911907	-0.606213	-0.795901	-0.990037	-1.1678	0.189545	-0.115019	-0.074526	-0.714064	-0.455744	-0.482193	-0.705395	-0.607148	-0.833956	0.0193547	-0.182246	0.162891	0.265661	0.361835	0.318635	0.392366	0.239181	0.187949
	LQELESC(UniMod:4)S(UniMod:21)GLGSTSDDTDVR_Q14C86_735_755_S742	0.110639	0.162398	-0.273036	-1.51604	-0.45519	-1.97301	0.361181	-0.391719	1.19406	-0.623469	0.441043	0.182427	-0.060029	-2.44883	-1.71059	-0.196076	-2.09737	-1.05938	1.0514	-0.256892	-0.794507	-0.225945	-0.0498122	0.0346336	0.154029	-0.209259	-0.395001
	LQQQHSEQPPLQPS(UniMod:21)PVMTRR_Q5JTV8_130_150_S143	-0.359282	0.22574	0.133542	-0.885042	-1.50267	-1.19381	-1.93172	-1.32765	-0.275018	0.347214	-0.0106068	-0.336607	-0.579487	0.501084	-0.973734	-0.419741	-0.573287	-0.292125	0.0369375	0.222269	-0.259206	-0.27709	0.604229	0.0630064	0.323821	0.406459	0.378048
	LQQT(UniMod:21)QAQVDEVVDIM(UniMod:35)R_P63027_32_48_T35	-0.813508	0.211735	0.601774	-1.11837	-1.61608	-1.79783	-1.07035	-0.75377	-1.07484	-0.361868	-0.104423	0.466291	-0.628891	0.142361	-0.775958	-0.232676	0.0726975	0.656293	-0.569106	0.741925	-0.172819	0.53445	0.828566	0.522864	0.429923	0.348249	0.540322
	LQTTDNLLPMS(UniMod:21)PEEFDEVSR_P42224_717_737_S727	0.551071	-0.128477	-0.422594	0.833496	1.22606	0.895387	0.262699	1.04776	1.12446	-0.14707	-0.0640047	0.211075	0.409453	0.0328227	0.0776517	0.161754	0.337527	-0.55571	0.112645	-0.451955	0.33931	-0.237876	-0.550069	-0.223139	-0.297383	-0.316446	-0.233473
	LRPSPGS(UniMod:21)LLDTIEDLGDDPALSLR_Q9BRK0_172_196_S178	-0.27113	0.0230287	0.248102	-1.38235	-0.401082	-0.607696	-1.73595	-0.89936	-0.787881	-0.3233	0.441032	-0.117732	-0.646615	-1.39206	-0.724501	-0.842598	-0.337065	-0.187938	-0.343295	0.0563968	0.286898	-0.0736282	-0.0920441	-0.149002	-0.157323	-0.448727	-1.56428
	LRSS(UniMod:21)VPGVR_P08670_70_79_S73	0.540374	-0.133696	-0.406678	1.60283	0.523564	1.63241	1.64856	1.04219	1.06753	0.184239	-0.111016	-0.0732228	0.694124	0.0975417	0.725357	0.633516	0.88624	0.605718	0.467411	-0.313731	-0.15368	1.15204	0.242345	1.25334	-0.957196	0.393513	0.170803
	LS(UniMod:21)AKPAPPKPEPR_O00479_28_41_S29	-0.29583	0.10926	0.186571	-0.237185	-0.48938	-0.419056	-1.12433	-0.611416	-0.5946	-0.267312	0.287568	-0.0202554	0.245736	0.750158	0.19828	0.336338	-0.0378594	-0.0312241	0.192323	0.216592	-0.408915	0.0423029	-0.0263869	0.510372	0.805875	0.865949	0.199456
	LS(UniMod:21)LQGHPTDLQTSNVK_Q9P270_390_406_S391	-0.226154	-0.161457	0.387612	1.29361	1.19146	1.00067	1.83276	1.97604	1.4117	-1.41834	0.724653	0.693685	2.52638	1.67275	2.21058	2.34869	2.40718	2.26252	0.582715	-0.979341	0.396626	0.339476	0.71518	0.772415	1.14481	1.06491	-1.03518
	LS(UniMod:21)VSSNDTQESGNSSGPSPGAK_Q9Y6D6_393_415_S394	0.458036	-0.188919	-0.269117	-0.915467	-1.26239	-1.05813	-3.1029	-2.97426	-1.30321	-0.17523	0.0657456	0.109484	0.817793	-0.143522	0.0787974	-1.80735	-0.43479	-0.288356	0.101426	-0.217698	0.116272	-0.481328	-0.425701	-0.465094	-0.0430817	-0.156627	-0.060877
	LSDVDANTAIKHEEQS(UniMod:21)NEDIPIAEQSSK_Q12888_207_235_S222	-0.0922957	0.494647	-0.402351	2.40665	0.125697	1.95557	1.75154	2.14163	0.802747	-0.156487	0.140047	0.0164408	-0.1367	1.43431	-0.0477449	-0.0392375	0.811493	-0.280158	-0.417089	0.13004	0.287049	-0.0634716	0.0165928	0.307427	0.133224	0.106733	0.217564
	LSEGSQPAEEEEDQET(UniMod:21)PSR_Q9UKV3_239_258_T254	0.291782	-0.259709	-0.0320731	0.505911	0.842916	1.00115	0.139244	1.05069	0.146642	-0.311155	0.332781	-0.0216256	0.049402	-0.250301	-0.127319	-0.382031	-0.757196	-0.735749	0.0884072	-0.158585	0.0701775	-0.400395	-0.0493133	-0.120791	0.146282	-0.108788	0.238797
	LSMEDSKS(UniMod:21)PPPK_Q9NQG5_127_139_S134	-0.163007	0.337905	-0.174898	0.376234	0.00692726	0.267335	-1.17838	-1.76732	-1.0896	0.0436486	0.0895403	-0.133189	-0.304004	-0.580889	0.0899424	-0.329902	-0.140798	-0.228985	-0.344393	-0.312354	0.656747	1.05502	-0.0148353	1.16203	0.0461725	0.345717	0.649267
	LSPPSSSAASSYS(UniMod:21)FSDLNSTRGDADM(UniMod:35)YDLPK_P50402_48_79_S60	0.257058	-0.0987793	-0.158279	-0.0340913	-1.62359	-0.731482	-1.40479	-1.06251	-1.18479	0.298462	-0.149741	-0.148721	0.424815	-0.371706	-0.0236074	-0.163633	-0.442514	-0.296081	-0.141609	-0.201219	0.342828	-0.303598	0.0137268	0.252401	-0.00302142	0.0393622	-0.0307434
	LSPPVAS(UniMod:21)GGIPHQSPPTK_Q96T58_2480_2498_S2486	-0.700738	0.393463	0.307275	-1.64636	-1.14437	-0.951985	-1.24776	-0.841783	-0.300832	-0.262175	-0.104121	0.366295	0.884867	0.190956	2.34682	0.258936	0.0986694	2.08094	0.43091	-0.271226	-0.159685	-1.10931	-1.34283	-0.299998	0.612306	0.801519	-0.206574
	LTPVS(UniMod:21)LS(UniMod:21)NSPIK_P46100_590_602_S594;S596	-0.36877	-0.441744	0.810514	0.0943737	0.668267	0.556503	3.08972	2.62765	2.11329	0.316506	0.165952	-0.482458	0.761111	-0.287291	1.06665	2.30364	0.739614	1.03043	-0.351792	-0.136662	0.488454	-0.614795	-0.321062	-0.0460643	-0.169088	0.113296	-0.0987011
	LTQTSS(UniMod:21)TEQLNVLETETEVLNK_Q5JSH3_157_179_S162	-0.245645	0.154092	0.0915527	0.928268	1.29521	0.795032	0.563502	-0.371702	0.378646	-0.895814	0.186175	0.709639	1.17001	1.50841	1.27582	0.847495	0.898943	2.62965	0.139413	-1.35058	1.21117	-0.900556	-0.603798	-0.738063	-0.460558	-0.582608	-0.561511
	LTQYHGGS(UniMod:21)LPNVSQLR_Q6UUV7_55_71_S62	-0.0636604	0.284378	-0.220718	-1.13934	-0.932701	-1.05526	-0.885283	-0.673871	-0.73249	-0.0151124	0.0711852	-0.0560728	-0.6613	-1.20279	-0.656468	-0.689839	-0.642562	-0.595398	-0.0989645	-0.066268	0.165233	-0.125019	-0.0637398	0.16599	0.184358	0.129316	0.447603
	LVSNHSLHETS(UniMod:21)SVFVDSLTK_P21333_2521_2541_S2531	-0.421982	0.663182	-0.241199	2.05438	2.04071	2.49938	0.613696	0.0217092	0.615327	0.175763	0.454251	-0.630013	-0.108859	0.963562	1.19291	0.997742	0.714626	0.621294	-0.384326	0.0240049	0.360321	-0.233347	-0.258802	-0.232958	-0.201623	-0.141532	-0.0777351
	LWQGHHATESEHSLSPADLGS(UniMod:21)PASPK_Q13506_160_186_S180	-0.740417	0.00831425	0.732103	1.38703	1.3034	1.7227	1.13413	0.580243	0.611927	0.0737238	-0.144224	0.0705002	-0.903579	-0.513659	0.130594	1.13165	-0.877361	0.283366	-0.187881	0.139159	0.0487219	-0.612706	0.0128043	-0.0110612	-0.034193	-0.259255	-0.105385
	M(UniMod:35)AAAVAAAGAGEPQS(UniMod:21)PDELLPK_Q9NS69_1_23_S15	-0.531365	1.04472	-0.513357	1.87016	1.41561	1.65416	1.46101	-0.930514	-0.891129	1.15688	-0.563536	-0.593347	-0.520062	-0.990752	1.66653	-0.598917	-0.421209	-0.438624	0.815056	-0.207749	-0.607308	-0.201711	-0.318447	-0.511814	-0.0047874	-0.407695	-0.159916
	M(UniMod:35)EEESQSQGRDLT(UniMod:21)LEENQVKK_Q14683_354_375_T366	0.240813	-0.11697	-0.123843	1.35435	1.91363	1.63675	1.86531	1.4778	2.21915	-0.0499667	0.245572	-0.195605	1.48699	2.46805	1.04436	1.46874	1.82339	1.86615	-0.986799	0.330047	0.656753	0.422403	0.902772	0.812713	-0.0361316	-0.162257	0.308542
	M(UniMod:35)GS(UniMod:21)PAPLLPGDLLGGGSDSI_Q9UPQ9_1814_1834_S1816	-0.192236	0.0404765	0.15176	-1.48272	-1.53917	0.0708266	-2.45365	-1.8979	-0.974254	-0.427946	0.24944	0.178506	1.58252	0.881765	-0.498615	1.5892	-0.158376	1.42027	-0.760959	0.460758	0.300201	0.0202854	-0.080997	-0.027377	-0.109637	-0.201504	0.214848
	M(UniMod:35)LLADQGQSWKEEVVT(UniMod:21)VETWQEGSLK_P09211_20_46_T35	0.1948	-0.548046	0.353246	-0.900989	-1.33893	-1.43377	-0.145614	-0.554055	-0.493279	-0.0874433	0.239269	-0.151826	-0.432632	0.873133	-0.235385	0.187173	0.0814314	-0.038425	0.60733	-0.100796	-0.506534	0.358378	0.194267	0.0450429	0.723731	0.260265	0.139265
	M(UniMod:35)QVDQEEPHVEEQQQQT(UniMod:21)PAENK_P34932_522_544_T538	-0.0627378	0.246363	-0.183626	-0.440456	-0.00968656	-0.785582	-1.1443	-0.56803	-0.859256	-0.0680768	-0.0188406	0.0869174	0.104167	0.000711618	0.275464	0.16912	-0.227647	0.37519	0.334141	-0.545997	0.211856	-0.224136	0.486127	0.63546	-0.490675	0.032543	0.425169
	M(UniMod:35)RLEKEIET(UniMod:21)Y(UniMod:21)HNLLEGGQEDFESSGAGK_P35527_445_473_T453;Y454	0.148923	0.0551858	-0.204109	-0.547991	-0.466575	-1.60785	-1.48761	-1.257	-1.88211	0.348043	-0.00977784	-0.338265	-0.968923	-1.00973	-1.26682	-0.418912	-1.194	-0.735999	-0.294336	0.348638	-0.0543017	-0.205352	0.360032	0.256108	-0.129432	0.350585	0.192844
	M(UniMod:35)S(UniMod:21)ADGAEADGSTQVTVEEPVQQPSVVDR_O60664_1_29_S2	0.442096	-0.0432234	-0.398873	-1.04007	-1.59706	-1.87715	-1.40934	-1.22536	-0.841308	0.16184	-0.0417679	-0.120072	-0.24323	-0.153242	-0.697953	-0.287655	-0.322911	0.0113651	0.129765	-0.0994273	-0.0303376	-0.413132	0.875934	-0.334975	-0.126525	-0.0596838	-0.201594
	M(UniMod:35)S(UniMod:21)PM(UniMod:35)GTASGSNSPTSDSASVQR_O76080_47_69_S48	-0.349099	-0.526762	0.875861	1.31213	1.40229	1.18485	-0.814326	-0.549373	1.22653	0.048339	0.183412	-0.231751	-0.0487333	0.634452	-0.406891	-0.298295	-0.249741	0.118988	0.952753	-0.621384	-0.331369	-0.575607	-0.195619	-0.200012	-0.671555	-0.613766	-0.633909
	M(UniMod:35)S(UniMod:21)QKQEEENPAEETGEEK_O43768_1_19_S2	0.15344	-0.0714889	-0.0819513	-1.00322	-2.59842	-1.88371	-1.52986	-1.17941	-1.04081	-0.207241	-0.993934	1.20118	-0.229482	-0.497313	-0.902797	-0.617103	1.2102	-0.199989	-0.4288	-0.00423627	0.433036	-0.2687	-0.104929	-0.0579593	0.00735779	-0.216143	-0.159508
	MAESPC(UniMod:4)SPSGQQPPSPPS(UniMod:21)PDELPANVK_Q14160_1292_1319_S1309	-0.516716	0.318728	0.197988	1.44776	1.12564	1.92559	0.835385	1.33509	1.46385	-0.12772	0.709187	-0.581467	-0.836876	-0.234634	0.468109	-0.385238	-0.277094	-0.560136	-0.136364	0.43504	-0.298676	0.212619	0.568303	-0.265123	-0.0988286	0.0269497	0.124479
	MQVDQEEPHVEEQQQQT(UniMod:21)PAENKAESEEM(UniMod:35)ETSQAGSK_P34932_522_558_T538	-0.178836	0.22526	-0.0464234	0.883634	0.68962	1.19547	0.545558	1.2493	0.540794	-0.532396	0.247898	0.284498	0.269975	0.245802	-1.85609	0.593758	0.565672	0.192668	-0.145808	-0.249522	0.395329	-0.324381	-0.422134	-0.0880269	-0.0743114	-0.274105	-0.35871
	MS(UniMod:21)ADMSEIEAR_O43318_388_399_S389	-0.0655004	0.0110826	0.0544178	1.30824	0.608539	1.34092	1.24218	1.55624	1.4471	-0.023395	0.480919	-0.457524	-1.72542	-0.136571	-1.52737	-0.205471	-1.17262	-1.93377	0.236192	-0.0862871	-0.149904	-0.341816	-0.748465	-0.229576	0.235217	0.164362	-0.436954
	MS(UniMod:21)LPDVDLDLK_Q09666_1067_1078_S1068	0.11442	0.055035	-0.169455	0.835912	1.30044	1.62747	1.2456	1.21331	1.18618	0.0584344	-0.121173	0.0627389	1.26213	0.413844	1.91119	1.60415	0.837607	1.40917	-0.114494	0.40246	-0.287966	-0.437581	-0.648338	-0.543271	-0.404095	-1.07089	-0.211862
	MSFEILRGS(UniMod:21)DGEDSASGGK_Q14674_1500_1519_S1508	-0.449393	0.258505	0.190888	-0.250798	-0.974135	-0.987114	-0.751441	-0.625029	-0.891956	-0.267312	0.287568	-0.0202554	0.36739	0.990992	0.102002	0.298506	0.235026	0.054391	-0.618034	1.09815	-0.48012	0.536185	-0.25816	0.465971	-0.325997	-0.304489	-0.0609204
	MTPS(UniMod:21)KIHMQEMELKR_Q96D71_458_473_S461	0.0727477	0.159808	-0.232556	-1.46467	-1.20727	-1.43324	-1.46848	-0.764929	-0.642423	0.348043	-0.00977784	-0.338265	-0.968923	-1.00973	-1.53731	-0.418912	-1.20437	-0.717356	0.210061	-0.174127	-0.0359342	-0.186985	-0.133525	0.274476	-0.253469	0.343657	0.211212
	MVNPT(UniMod:21)VFFDIAVDGEPLGR_P62937_1_20_T5	-0.118726	-0.223629	0.342355	0.424747	0.50742	1.21105	2.87865	0.752592	1.73237	0.945816	0.464986	-1.4108	0.541193	0.598205	0.970453	-0.227766	0.807219	1.17078	-0.505193	1.05027	-0.545074	-0.132713	-0.429447	-0.259014	-0.500662	-1.96865	-2.23114
	MVVS(UniMod:21)M(UniMod:35)PNLQDIAMPELAPR_A2RUS2_469_488_S472	0.130066	0.229685	-0.359751	-1.16387	-0.815178	-0.776915	-0.166644	-2.05905	-0.34089	0.825798	-1.25101	0.425214	-0.168177	-0.324172	-0.57953	0.879438	-1.57735	0.759252	0.494021	0.468399	-0.96242	0.373344	0.152512	-0.0157389	0.208555	0.253159	0.490929
	NAFDLFKLT(UniMod:21)PEEK_Q99549_446_459_T454	0.141128	-0.0460435	-0.0950842	0.873444	0.851813	0.625566	0.547427	0.502767	0.281216	0.17168	-0.0123353	-0.159344	-0.361569	-1.35346	-0.463788	0.0934864	-0.258252	-0.52091	-0.107513	-0.198889	0.306402	-0.362505	-1.00891	-0.728995	-0.624406	-0.934863	-0.924449
	NDVGGGGSES(UniMod:21)QELVPRPGGNNK_Q8TAD8_193_215_S202	0.0453902	-0.130858	0.0854683	-1.79952	-0.182495	-1.96502	-1.33878	-2.22157	-1.91717	-0.662878	-0.632971	1.29585	1.49942	-1.50503	-0.672861	0.0849583	1.52055	-0.315528	0.383656	-0.361754	-0.0219017	-2.7689	-2.75351	-0.85018	-2.47514	-1.33025	-1.55547
	NEEDEGHS(UniMod:21)NSS(UniMod:21)PR_Q14103_73_86_S80;S83	-1.19637	0.282359	0.914009	-2.02567	-1.95652	-1.49442	-1.64271	-1.26556	0.343675	-0.277359	0.621377	-0.344018	-0.210314	-0.987164	-0.176129	-0.257916	-0.716234	-0.5445	-0.144131	-0.0238005	0.167931	-0.0994308	-0.390321	-0.194586	-0.321738	-0.493676	-0.298659
	NHETDGGS(UniMod:21)AHGDDDDDGPHFEPVVPLPDKIEVK_P49792_1153_1186_S1160	-0.531564	-0.00360209	0.535166	-1.85594	-1.63857	-1.15824	-0.577946	-1.34304	0.15291	-0.0100104	0.103363	-0.093353	-0.387814	0.228847	-0.261254	-1.20254	-0.934306	-0.518389	-0.0656748	0.147591	-0.0819163	-0.0832397	-0.129374	-0.208638	-0.987863	-1.17676	-0.698738
	NHGSS(UniMod:21)PEQVVRPK_O43164_305_318_S309	0.00394573	0.0378018	-0.0417476	-4.81591	-4.64174	-0.42037	-4.36385	-4.62266	-4.42949	-0.273259	0.0732231	0.200036	-4.52485	-0.338054	0.219569	-0.291876	0.198025	0.137437	-0.117142	0.21733	-0.100188	0.334147	0.300708	0.32807	0.583393	0.738071	0.515147
	NHVDES(UniMod:21)PVEFPATR_Q9UBC3_131_145_S136	0.285161	-0.42171	0.136549	-2.38419	-2.25524	-1.96819	-1.83534	-2.36959	-2.08057	-0.345411	-0.288612	0.634023	0.233468	0.397301	0.100753	-0.61465	-0.1107	0.691368	-0.0603673	-0.159288	0.219655	-1.45853	-0.0637482	-0.0694056	0.184947	0.473138	0.126187
	NKLEGDS(UniMod:21)DVDSELEDR_Q92614_1964_1980_S1970	-0.151411	-0.135965	0.287376	-1.34368	-1.7211	0.564975	-2.2224	-1.63171	-0.57571	-0.80695	-0.316996	1.12395	-0.452517	-0.485344	1.38792	0.701479	-1.82149	0.113298	-0.810146	-0.0919223	0.902069	-0.109403	0.618144	0.724974	-0.533801	-0.69276	-0.43352
	NLGS(UniMod:21)INTELQDVQR_O75396_134_148_S137	-0.235477	0.180962	0.0545157	1.50166	1.29754	1.49158	1.50793	1.30609	1.39219	-0.00244032	-0.221487	0.223927	1.30232	1.03613	1.34328	1.34526	1.53574	1.24805	0.194007	-0.0269021	-0.167105	-0.0541184	0.0753357	0.924786	0.326134	0.092596	0.179386
	NLLEIS(UniMod:21)GPET(UniMod:21)VPLPNVPSIALPSK_Q9H444_179_203_S184;T188	0.0357752	0.557704	-0.593479	-2.79227	-1.92811	-0.985852	-0.598621	-0.462205	0.202379	0.0253234	0.477748	-0.503072	-0.416779	-0.402989	-0.431782	0.193582	-0.218901	-0.281551	-0.0575016	-0.433541	0.491043	-0.375202	-0.355179	-1.65617	-0.617563	-0.601136	-0.486768
	NLSDIGWPVFEIPS(UniMod:21)PRPSK_Q9Y6R4_418_437_S431	-0.0716677	0.158966	-0.0872979	1.78862	0.554503	1.6777	0.0640003	0.232016	1.71786	-0.855528	0.272231	0.583297	0.461391	0.158803	0.409277	0.428228	-0.388348	0.461971	0.0105285	-0.197301	0.186772	0.142872	-0.0843617	0.358617	0.191571	-0.149125	0.116763
	NM(UniMod:35)S(UniMod:21)IIDAFK_P49959_617_626_S619	-0.0426993	0.0198782	0.0228211	1.15876	1.06867	0.733223	1.2439	1.13349	1.35019	0.00240909	-0.0604811	0.058072	1.07	0.514903	0.918699	0.942509	0.925796	1.20421	-0.0523117	0.175357	-0.123045	0.421915	0.188337	0.541891	0.533626	-0.125173	0.153783
	NM(UniMod:35)VDLVNT(UniMod:21)HHLHSSSDDEDDRLK_Q9UPN7_517_540_T524	0.535226	0.0390021	-0.574228	-0.946938	-2.83551	-3.27799	-0.838929	-0.647928	-0.594806	-0.47959	0.183981	0.295609	-0.788193	-0.265579	-0.234658	-0.292931	-0.362702	-0.350105	0.0401798	0.0634439	-0.103624	-0.891871	0.510121	-0.507139	-0.343627	-0.0569354	-0.260139
	NMS(UniMod:21)IIDAFK_P49959_617_626_S619	0.0353947	0.0483359	-0.0837307	1.02079	1.31295	1.07931	1.19139	1.28901	1.22783	0.17674	-0.0371655	-0.139575	0.686572	-0.65792	1.02696	0.780604	0.939847	0.521062	0.487761	-0.0263568	-0.461405	-0.0138024	-0.215515	0.134586	0.241085	0.138778	-0.080553
	NQGGGLS(UniMod:21)SSGAGEGQGPK_P07814_992_1010_S998	-0.676613	0.96397	-0.287357	1.36463	1.556	1.5337	1.58772	-0.383323	1.82867	0.0746166	0.137506	-0.212122	1.55848	0.424063	-0.118638	-0.0805472	0.0927429	0.313055	0.210061	-0.174127	-0.0359342	-0.56073	-0.393898	0.00175252	-0.719499	-0.797216	-0.117467
	NQGGYGGSSSSS(UniMod:21)SYGSGR_A0A2R8Y4L2_256_274_S267	-0.54729	0.264481	0.282809	0.171351	-0.393055	-0.435223	0.764541	1.16116	0.979913	-0.149856	0.279862	-0.130006	0.227807	0.058963	0.34085	0.195621	0.119055	0.0780441	0.282683	-0.438271	0.155587	-0.638737	-0.35353	-0.284029	0.0894403	0.2811	0.00323485
	NS(UniMod:21)SQDDLFPTSDTPR_Q9H6T3_479_494_S480	0.180371	0.0499	-0.230271	3.32868	3.39734	3.3271	0.690839	0.778362	1.05163	-0.171296	0.0380773	0.133219	-0.0270234	0.503854	0.141581	0.0347187	0.123321	0.392133	-0.451155	-0.0153735	0.466529	0.154741	1.10106	0.388653	0.376208	0.110578	0.243753
	NSGEPLPPKPGPGSPS(UniMod:21)HPGALDLDGVSR_A1X283_278_306_S293	-0.408074	0.289439	0.118635	0.00947058	0.654321	0.0323431	0.621905	0.721984	0.938642	-0.0587686	-0.200395	0.259163	-0.0911086	0.544571	0.170511	0.116381	0.012451	0.0481094	-0.185043	-0.0705732	0.255616	0.337778	-0.2909	0.304667	0.306443	0.363849	0.1947
	NSKS(UniMod:21)PEEHLEEMMK_Q9UIG0_358_372_S361	-0.03065	0.0274209	0.00322908	-0.845101	-0.761077	-0.666428	-0.884348	-0.0808316	-0.650532	0.025076	-0.285031	0.259955	-0.141058	0.0260777	0.293697	-0.0364254	0.249676	-0.301504	0.0595109	0.0566479	-0.116159	-0.099451	0.0597465	0.381464	0.329875	0.150474	0.205768
	NSLLAGGDDDTM(UniMod:35)S(UniMod:21)VISGISSR_Q8N3U4_1046_1067_S1058	0.00895518	-0.0887407	0.0797855	-0.985662	-1.29744	-0.185273	-1.06841	-1.20702	-0.789767	-1.32329	0.469296	0.85399	1.12758	0.301844	0.947662	0.864229	1.09622	1.14665	-0.0630449	0.221041	-0.157996	0.509825	1.14789	0.646027	0.114671	0.230871	0.504195
	NSS(UniMod:21)YFVEWIPNNVK_P04350_337_351_S339	0.0376628	0.00309329	-0.0407561	0.554722	0.939139	1.4142	1.41846	1.02923	0.958711	0.511903	-0.407157	-0.104745	-0.154329	-0.203635	-0.224165	0.0655077	0.184623	-0.0817472	0.176668	-0.00893715	-0.167731	-0.165453	-0.121068	-0.262115	-0.356534	0.0131763	-0.0486945
	NYS(UniMod:21)VGSRPLKPLSPLR_O60825_481_497_S483	-0.632743	0.331834	0.300909	1.25582	1.41227	1.64406	1.21899	1.35992	1.41303	0.097801	-0.0381166	-0.0596844	-0.271652	-0.737366	0.087526	-0.300492	-0.183832	-0.367793	0.0943399	0.42398	-0.51832	0.284904	0.548188	0.0380418	0.195228	0.125324	0.209265
	PAVVLPS(UniMod:21)AAPAGAAAPPSGSR_P19419_177_198_S183	-0.417405	0.0346993	0.382706	-1.05894	-0.948255	-0.889143	-0.298401	0.185451	-0.826518	0.369481	-0.0891879	-0.280293	-0.374292	0.837869	0.221465	0.12914	0.0110383	-0.0771633	0.372882	-0.347043	-0.0258386	-0.353228	-0.300593	0.0791353	-0.148578	-0.265843	-0.26838
	PDEKAIM(UniMod:35)T(UniMod:21)Y(UniMod:21)VSSFYHAFSGAQK_O43707_252_274_T259;Y260	-0.230946	-0.227502	0.458448	-1.7984	-1.12568	-0.677403	-0.668596	-0.401134	-0.279955	0.124944	-0.468618	0.343674	0.820451	0.256398	0.182607	-0.0249773	0.147297	-0.288526	0.219475	0.0648907	-0.284365	-0.242775	-0.531718	-0.0925728	-0.575574	-0.956137	-0.307361
	PEPVAMARS(UniMod:21)ASSSSSSSSSSDSDVSVK_Q7Z4V5_245_272_S253	-0.00248942	0.100491	-0.0980011	-0.980632	-1.26588	-0.971566	-1.87512	-2.30916	-0.717037	-0.763626	0.325999	0.437627	-0.646175	-0.0126422	0.245833	-0.150913	-0.220684	-0.97613	-0.0520465	0.0304347	0.0216118	-0.307618	0.170363	-0.414633	-0.63915	-0.277051	-0.425359
	PGDTTSTFC(UniMod:4)GTPNY(UniMod:21)IAPEILR_P41743_406_427_Y419	-0.226607	0.425881	-0.199274	1.44291	1.53087	1.39718	1.74799	1.51542	1.35394	-0.444245	0.188991	0.255254	-0.201781	-0.57481	0.0716061	-0.126759	0.00440915	-0.191409	-0.850595	0.300688	0.549907	0.37602	0.593227	0.475229	0.336773	0.294626	0.268708
	PHLRAKNS(UniMod:21)DLLT(UniMod:21)SPDVGLLK_P05412_51_71_S58;T62	0.144255	0.0765637	-0.220819	-2.2796	-2.23918	-0.886117	-1.18755	-1.10534	-0.396394	0.26612	0.0518471	-0.317967	-0.138951	-0.0489623	-0.884224	-0.244823	-0.377596	-0.25753	-0.152814	-0.0470756	0.199889	0.0199702	0.518504	0.210845	0.334431	0.1288	0.131005
	PLPPPQPPPVPAPQPQQS(UniMod:21)PAPRPQS(UniMod:21)PAR_Q9NWA0_29_57_S46;S53	0.0697319	-0.193088	0.123356	1.01318	1.10471	1.18774	1.45744	0.661416	0.565237	-0.052847	-0.0365018	0.0893488	-0.380554	-0.604664	-0.162335	-0.116448	-0.187871	-0.348328	-0.0653374	-0.0012351	0.0665725	-0.0606227	0.00406286	-0.125616	0.161111	-0.137681	0.121316
	PNNKAM(UniMod:35)ADELS(UniMod:21)EKQVYDAHTK_Q03135_27_48_S37	-0.0917322	0.239477	-0.147745	-0.749617	-0.945345	-0.79606	-0.419349	-0.724335	-0.434874	0.391159	-0.0393488	-0.351811	0.274622	-0.0428734	0.00248388	0.369905	-0.0241977	0.180898	-0.0568362	-0.256452	0.313288	0.43689	-0.0936463	0.100811	0.437497	-0.0870618	0.289572
	PPQDVT(UniMod:21)DDS(UniMod:21)PPSK_Q96T58_1214_1227_T1219;S1222	0.377128	-0.152891	-0.224237	2.4681	2.49986	0.657619	0.399634	0.443997	0.204579	1.9375	-0.881926	-1.05557	1.8635	0.10683	-0.53582	-0.727029	-0.774434	-0.250562	0.0402405	0.816244	-0.856484	0.115023	1.00596	0.985617	0.133099	0.182079	0.864592
	PQKIS(UniMod:21)IPDVGLHLK_Q09666_1448_1462_S1452	0.446487	-0.31078	-0.135706	0.695244	0.865318	1.0948	1.46167	0.8138	0.473798	0.00712377	0.0151981	-0.0223219	1.30552	0.880409	1.31721	1.08429	1.07078	1.1365	0.0128092	-0.0363878	0.0235786	0.658866	0.314917	0.742501	0.339767	0.40222	0.327499
	PS(UniMod:21)PNIPIELIPHINK_Q5SW79_844_859_S845	0.450671	-0.0313992	-0.419272	-2.55824	-4.35541	-3.05156	0.142622	-2.6261	-2.75656	0.481153	0.383255	-0.864407	-0.147808	0.674479	0.332091	0.984946	-0.221459	0.800187	0.118301	0.348831	-0.467132	0.131651	0.201908	-0.063108	-0.597622	0.192352	-0.0711789
	PVGGNY(UniMod:21)GKQPLLLS(UniMod:21)EDEEDTKR_B5ME19_26_48_Y31;S39	-0.880084	0.587238	0.292846	1.2815	1.04041	0.599782	3.11702	2.49448	1.60695	-1.36429	0.755071	0.60922	-1.65917	-1.87283	0.61838	-1.95327	-0.872351	0.476742	-0.52993	-0.779863	1.30979	0.0558687	0.59075	0.459993	1.3768	0.771473	1.24836
	PVSMDARIQVAQEKQVAEQGGDLS(UniMod:21)PAANR_O94804_415_444_S438	-0.0366251	-0.0684274	0.105052	-1.3237	-0.320121	-0.890838	-0.0980829	-0.999988	0.301337	-0.0625936	0.104957	-0.0423631	0.151889	-0.263577	-0.000133647	0.0738137	0.208774	0.318142	0.483693	-0.109126	-0.374567	0.104492	0.102776	-0.120978	0.478502	-0.0768168	0.15532
	QAQTQTS(UniMod:21)PEHLVLQQK_Q9ULV3_344_360_S350	-0.377082	-0.169806	0.546888	1.47774	1.49062	1.4141	1.64004	-0.21864	-0.218004	0.48284	0.496704	-0.979544	0.641331	-1.88314	0.649977	0.817879	0.738051	0.824935	0.35791	0.24944	-0.607351	0.407574	-0.444306	0.502559	0.550035	0.904222	0.501836
	QAVEMKNDKS(UniMod:21)EEEQSSSSVK_P07910_224_244_S233	-0.441356	0.310291	0.131065	0.857679	-0.464234	-0.634842	-0.587867	-1.04599	-1.64045	0.214238	-0.265259	0.0510212	-0.0884673	0.404078	0.226884	0.168505	0.515118	0.0440022	-0.0130414	-0.0273717	0.0404131	-0.135958	0.120748	-0.0816603	0.146837	-0.0828544	-0.0189299
	QLEMENS(UniMod:21)PLLSPR_Q9HCM4_511_524_S517	0.133732	-0.0635964	-0.070136	-0.785564	-1.046	-0.65792	-1.10181	-0.679065	-0.914103	-0.248119	0.394524	-0.146404	-0.728262	-0.749644	0.233758	-0.728872	-0.222102	-1.02987	-0.0181919	0.0641482	-0.0459563	-0.201154	0.12045	0.101586	0.119653	0.345905	0.0885164
	QLS(UniMod:21)MSSADSADAK_Q5JSZ5_414_427_S416	-0.0656526	0.207912	-0.14226	0.399115	0.941267	0.72846	1.04928	1.0365	0.819092	-0.347851	0.349263	-0.001412	-0.536251	0.0106912	-0.0847301	-0.435651	-0.580063	-0.513867	0.0363716	-0.0322135	-0.00415808	-0.168236	0.327391	-0.0192361	-0.553154	-0.14017	-0.0181683
	QQDS(UniMod:21)QPEEVM(UniMod:35)DVLEM(UniMod:35)VENVK_Q9H307_378_398_S381	0.393226	-0.229779	-0.163448	0.900216	1.10208	0.398352	0.0877278	0.704845	0.993382	0.0070735	0.259699	-0.266772	0.800161	0.64912	-0.463721	0.325026	0.590569	0.522746	0.289078	-0.190133	-0.0989455	-0.707966	-0.243759	-0.275904	-0.558383	-1.02083	-0.258979
	QRS(UniMod:21)LGPSLATDKS_Q9H3N1_268_281_S270	-0.377537	0.0871282	0.290409	1.38048	0.864125	1.23612	1.24016	1.23453	1.35821	0.206035	-0.233626	0.0275913	0.498476	0.24038	0.643692	0.714578	0.657375	0.711976	-0.276424	0.528448	-0.252024	0.235092	-1.19211	-0.886175	-0.226554	-0.685029	-0.430158
	QS(UniMod:21)FASLALR_Q12955_1458_1467_S1459	0.0270467	0.00887363	-0.0359204	0.787811	0.744056	0.669244	0.931577	1.23116	0.700473	0.109847	-0.0996018	-0.010245	1.05007	0.256739	0.86711	1.26639	1.06345	0.829648	0.0163243	-0.1659	0.149575	0.31405	0.240637	0.0139794	-0.0141567	0.0585358	-0.0486249
	QS(UniMod:21)M(UniMod:35)ISTQNQYSTLSK_Q16513_309_324_S310	0.0397724	-0.0656294	0.025857	-1.21454	-1.06268	-0.431862	-1.07826	0.261078	-0.172871	0.173623	0.0624189	-0.236042	-0.175288	0.3698	-0.00507708	-0.110045	-0.0905838	-0.406109	0.0666616	-0.230578	0.163917	-0.26542	-0.00769971	0.233013	0.241129	0.351428	0.0222741
	QSM(UniMod:35)DM(UniMod:35)S(UniMod:21)PIK_Q14562_455_464_S460	0.122325	-0.0443444	-0.0779806	0.906644	0.926282	-0.640126	1.05177	1.34482	0.52048	0.138036	0.293537	-0.431573	0.109593	-0.107166	0.233623	0.129604	-0.124293	-0.225616	0.343128	-0.406847	0.0637187	-0.140742	0.132904	-0.171169	0.171522	0.256154	-0.0777133
	QT(UniMod:21)KKAEGEPQEES(UniMod:21)PLK_Q9NYF8_165_181_T166;S177	0.0816443	-0.16311	0.0814657	0.161663	0.660414	0.484503	0.688876	0.900489	0.874538	-0.0332498	0.173575	-0.140325	0.340107	0.301043	0.140538	0.131296	0.366277	0.27583	0.306547	0.0150939	-0.321641	0.226077	0.0188389	0.310186	0.461672	0.282063	0.268004
	QTETEM(UniMod:35)LYGSAPRT(UniMod:21)PSK_O43663_457_474_T470	-0.160327	0.0183631	0.141964	0.449749	0.932728	0.892749	-0.242537	0.911482	0.76761	0.494705	-0.184171	-0.310534	-0.443508	0.17305	0.109456	-0.547665	-0.00251577	0.363155	0.44012	-0.187388	-0.252733	-0.576648	-0.785718	-0.0173464	-0.66666	-0.299482	-0.51962
	RAPS(UniMod:21)VANVGSHC(UniMod:4)DLSLK_P21333_2149_2166_S2152	0.65266	-0.276362	-0.376298	1.52415	2.04648	1.96841	2.08398	1.12468	0.956878	0.142427	-0.218468	0.0760416	0.117057	0.172648	0.611745	0.335571	0.490385	-0.585443	-0.18564	0.931988	-0.746348	1.12704	1.36073	0.629396	0.324824	-0.199775	-0.103366
	RAS(UniMod:21)AGPAPGPVVTAEGLHPSLPS(UniMod:21)PTGNSTPLGSSK_Q4KMP7_685_720_S687;S707	-0.185951	-0.0109066	0.196857	1.442	1.36465	1.43468	1.21823	1.3603	1.29097	0.0954041	-0.126403	0.0309991	0.283762	-0.0497319	-0.118481	-0.2135	0.402598	-0.114865	0.116973	-0.00563662	-0.111336	1.91238	0.746181	0.0472044	0.813156	-0.0316871	0.0650647
	RAS(UniMod:21)AGPAPGPVVTAEGLHPSLPSPTGNSTPLGSSK_Q4KMP7_685_720_S687	-0.0582259	0.117697	-0.0594707	0.935206	0.865691	0.893812	0.834595	0.672158	0.833023	-0.0116469	0.00145792	0.010189	0.518209	0.549973	0.508088	0.447108	0.619256	0.602112	0.0597947	0.0238125	-0.0836073	0.140299	0.0654163	-0.000104626	0.00911671	-0.061249	-0.0695415
	RAS(UniMod:21)ALIDRPAPYFER_Q9Y2J2_418_433_S420	-0.209561	0.202855	0.00670575	1.78351	1.75837	1.9405	1.53939	1.81129	1.52006	-0.0568966	-0.116233	0.17313	0.944408	0.318882	1.07878	1.06492	1.13091	0.56402	-0.034608	0.438791	-0.404183	0.15858	0.398448	0.243481	0.397648	0.14581	-0.163886
	RAS(UniMod:21)APHGPLDMAPFAR_Q8N4B1_211_227_S213	-0.00330508	0.108971	-0.105666	0.809334	0.831431	1.02128	0.885758	0.76581	0.662462	0.0156447	-0.050914	0.0352693	0.183479	-0.45719	0.602576	0.157521	0.318274	0.040243	0.11248	0.106735	-0.219215	0.278009	0.0594721	-0.00380638	0.220408	0.326813	0.127947
	RAS(UniMod:21)DTSLTQGIVAFR_Q9H0K1_585_600_S587	-0.26865	0.461661	-0.193012	0.703256	0.538232	0.763317	0.685889	0.752236	0.865561	-0.267207	-0.0615465	0.328754	0.420416	-0.409993	0.242353	0.223545	0.348328	-0.137995	-0.0253494	0.0874798	-0.0621304	-0.126091	0.0273037	0.0185692	-0.0289942	0.0591677	-0.0322566
	RAS(UniMod:21)GQAFELILSPR_P16949_14_28_S16	-0.164611	0.252524	-0.0879123	0.713444	0.424367	0.677435	0.660707	0.680858	1.07013	0.151187	-0.381862	0.230675	0.0658666	0.161128	0.186061	-0.136864	0.104849	0.529198	0.317873	0.049453	-0.367326	0.213447	-0.332258	0.239179	0.268064	0.683147	-0.110572
	RAS(UniMod:21)LTLEEK_Q6P3W7_675_684_S677	-0.327463	0.0239285	0.303534	1.14408	1.04776	1.52102	1.30967	1.13847	1.00625	0.346949	0.236803	-0.583752	0.350366	1.50275	0.963298	0.300805	0.451948	0.250637	-0.314392	-0.435913	0.750306	-0.279211	-0.48538	-0.542587	0.331426	0.0585679	-0.641268
	RAS(UniMod:21)M(UniMod:35)QPIQIAEGTGITTR_Q14980_1967_1985_S1969	-0.104087	-0.16824	0.272326	1.84904	1.65631	1.45089	1.51856	1.69312	2.04311	-0.101201	-0.0189378	0.120139	1.16179	0.770505	1.04241	0.977085	1.00287	1.18597	0.0301821	-0.186011	0.155828	0.160365	0.254193	0.20297	0.22339	0.125255	0.519738
	RAS(UniMod:21)MQPIQIAEGTGITTR_Q14980_1967_1985_S1969	-0.326247	0.371883	-0.0456359	2.12313	2.34331	2.17172	2.13031	2.14686	2.19783	-0.102994	0.132917	-0.0299229	1.14235	0.133224	1.4475	1.22525	1.27031	0.329632	-0.00349672	-0.0569928	0.0604895	-0.226991	-0.668347	-0.419471	-0.00153143	-0.141826	0.105603
	RAS(UniMod:21)QGLLSSIENSESDSSEAK_Q5UIP0_1540_1561_S1542	-0.592406	-0.267593	0.859999	2.1333	2.32028	2.06635	2.37764	2.06887	2.0328	-0.364782	0.109795	0.254986	0.873829	0.0451455	1.01999	0.825417	0.827212	0.818353	-0.918195	0.165485	0.752711	-0.704344	0.045237	-1.32272	-0.440521	-1.16679	-1.58869
	RAS(UniMod:21)RGPIAFWAR_Q9UNF1_216_228_S218	-0.592751	0.606839	-0.0140881	2.30785	2.85117	3.34674	2.35738	2.03099	2.57464	-0.0858015	0.0916734	-0.00587189	1.43213	0.442545	1.25959	1.46351	1.46931	1.14205	-0.217262	0.614993	-0.397732	0.620225	0.765347	0.50492	0.611129	0.432065	0.217688
	RAS(UniMod:21)SDLSIASSEEDK_Q9H2G2_338_353_S340	0.209472	0.0636729	-0.273145	3.28229	3.16634	2.34294	2.43207	3.12369	3.07564	0.114203	0.059568	-0.173771	1.5995	1.15667	1.19635	1.07303	0.900507	0.954082	-0.0401121	-0.0986175	0.13873	0.0651374	0.0944706	0.144007	-0.260412	0.284249	-0.307665
	RAS(UniMod:21)SVLAQR_O14681_44_53_S46	-0.316067	0.472489	-0.156422	0.873641	0.990612	0.863865	0.93352	0.802772	0.551234	0.084485	-0.0900833	0.00559837	-0.24227	-0.347055	0.057572	-0.121098	-0.383383	-0.283426	-0.216102	-0.0898084	0.30591	-0.451947	-0.376839	-0.352057	-0.0738293	-0.167668	-0.277188
	RAS(UniMod:21)YDYNQDR_Q96T58_621_631_S623	0.703598	-0.38957	-0.314028	1.11207	1.02405	1.52044	1.30132	1.41643	1.09343	-0.166929	0.0217242	0.145205	0.342199	-0.266516	0.244212	0.115204	0.326917	0.460649	0.381347	-0.651696	0.270349	0.370727	0.239366	0.498748	0.361451	-0.0157083	0.30381
	RAT(UniMod:21)VVVGDLHPLR_Q9NSI2_136_149_T138	-0.166457	0.0267985	0.139658	1.23426	1.42674	0.626389	1.85052	1.54434	1.15922	0.0318662	0.0432566	-0.0751228	0.97678	0.270827	1.36642	0.619612	0.877826	0.807399	-0.842636	0.873985	-0.0313489	-0.180937	-0.152815	-0.649431	-0.336541	-0.770182	-0.208492
	RDS(UniMod:21)DAGSSTPTTSTR_P51532_1415_1430_S1417	-0.175246	0.154241	0.0210049	-1.22037	-1.21583	-1.33833	-0.928138	-1.64184	-1.81833	1.21483	-1.58354	0.368713	-0.680431	-1.02047	-0.975362	-0.62376	-0.718648	-1.12084	0.350722	0.524592	-0.875314	-0.150891	-0.0672485	0.798206	-0.37764	-0.0353271	0.0464034
	RDS(UniMod:21)DGVDGFEAEGK_Q96KR1_1052_1066_S1054	0.301717	-0.143412	-0.158305	0.778421	0.707328	0.817014	0.915785	0.937399	0.296508	0.0528829	-0.127231	0.0743478	-0.0673311	-0.653217	-0.227881	-0.0762145	0.0371368	-0.12387	0.197586	0.0650639	-0.262649	0.307343	-0.709136	0.497595	-0.134352	-0.036434	0.0272394
	RDS(UniMod:21)FDDRGPSLNPVLDY(UniMod:21)DHGSR_P43243_186_208_S188;Y202	0.0711978	-0.307698	0.2365	1.45951	1.30013	1.15675	0.710525	1.51087	1.98246	-0.236156	-0.148276	0.384432	0.711722	1.11964	0.104476	1.16958	1.27918	0.609827	0.311498	-0.452335	0.140837	0.917138	0.974572	0.0972699	0.687023	0.579843	0.0948262
	RDS(UniMod:21)LGAYASQDANEQGQDLGK_Q9C0C2_891_912_S893	0.451795	-0.247049	-0.204746	0.558331	1.00181	1.29108	0.505125	0.135255	0.0956493	0.00584626	-0.115898	0.110052	0.285732	-0.111492	0.627717	-0.0490211	0.339526	0.215275	-0.321068	0.294057	0.0270114	-0.0750992	-0.217011	-0.241219	0.0981568	0.365052	-0.373162
	RDS(UniMod:21)LTGSSDLYK_Q14671_707_719_S709	0.670359	-0.418863	-0.251496	1.70088	1.56395	1.8786	1.66706	1.74451	1.34656	0.113233	0.131414	-0.244647	1.23055	0.239334	1.2731	1.10855	1.16544	0.804043	-0.195857	0.70661	-0.510753	0.411717	0.21003	-0.133637	-0.454069	-0.372118	-0.294539
	RDS(UniMod:21)SESQLASTESDKPTTGR_Q96B23_64_84_S66	-0.766267	-0.821959	1.58823	3.14267	-0.274492	0.0306897	3.19059	3.10836	2.95008	1.34953	1.34305	-2.69258	-2.30505	-0.760059	-0.335384	-2.59672	1.29799	-2.49386	-0.0876154	0.0584537	0.0291617	-3.2437	0.2045	0.41639	-2.95666	-2.90642	0.228762
	RDSFDDRGPS(UniMod:21)LNPVLDYDHGSR_P43243_186_208_S195	0.517205	-0.225438	-0.291767	0.65997	-0.160927	0.406253	0.782131	0.833658	0.926343	-0.420925	0.0674778	0.353447	-0.492966	-0.423736	0.0497496	-0.553156	0.376471	-0.199285	0.204828	-0.058723	-0.146105	0.53169	0.592282	0.0950262	0.121348	0.129316	0.169056
	RENIS(UniMod:21)HNTQDILIPNVLLSQEK_Q12802_1105_1127_S1109	0.209564	-0.00974581	-0.199819	-1.65212	-1.64711	-0.972426	-1.27386	-1.19165	-0.482704	0.213521	0.00991287	-0.223434	-0.19155	-0.101561	-0.646272	-0.235974	-0.363604	0.0630459	-0.216149	-0.0680782	0.284227	-0.00103246	1.40075	0.189842	0.398293	0.201412	0.118488
	RES(UniMod:21)EVLDLK_O95613_1651_1660_S1653	0.217709	-0.2107	-0.00700843	0.660889	0.646493	0.995799	0.577759	0.847838	0.634129	0.0447886	-0.151709	0.10692	0.607697	0.123316	0.662324	0.599323	0.334838	0.254512	0.0476859	0.021224	-0.0689099	0.222931	0.211781	0.117202	-0.257689	-0.144404	0.318105
	RES(UniMod:21)KPEEPPPPK_O00255_490_502_S492	0.733542	-0.224599	-0.508942	1.61749	1.68149	1.87067	1.68409	1.44147	1.53562	0.0539148	-0.0578245	0.00390968	0.638786	0.00549141	0.436478	0.413379	0.465445	0.562039	-0.198701	0.0238303	0.174871	-0.050617	0.141395	0.00717237	-0.209492	-0.0199639	0.00972102
	RES(UniMod:21)LGLESK_Q96BH1_448_457_S450	-0.13791	0.300746	-0.162836	1.2873	1.0288	1.33859	1.43494	1.47743	1.55374	0.571342	-0.785667	0.214325	0.948814	0.218175	0.825735	1.06169	0.802979	0.963928	0.739333	1.12407	-1.8634	-2.68122	-2.0883	-2.84509	-2.12177	-2.39742	-1.53133
	RES(UniMod:21)LSTSSDLYK_Q8TB72_585_597_S587	0.0480121	-0.158227	0.110215	1.11207	1.23633	1.11854	1.53397	1.48289	0.8564	-0.338116	0.226783	0.111332	1.51211	0.939649	1.4019	1.41171	1.46201	1.29061	-0.172489	0.241539	-0.0690501	0.914772	0.343463	0.082665	-0.453701	-0.395516	-0.716953
	RES(UniMod:21)VNLGK_P46013_372_380_S374	-0.011205	0.028222	-0.017017	1.8346	1.21876	1.40561	1.79862	1.60848	1.44122	0.0372005	0.039802	-0.0770025	0.376638	0.362057	0.801476	0.722185	0.628104	0.489473	0.412402	-0.174389	-0.238013	0.157596	-0.506716	-0.0812238	0.36472	0.229583	0.475175
	RES(UniMod:21)WISDIR_P57737_19_28_S21	-0.0161802	-0.0626012	0.0787814	0.872256	0.835186	0.987552	0.721535	1.00771	0.847233	0.00208536	0.00859264	-0.010678	0.354934	0.573139	0.289751	0.494922	0.441172	0.361984	-0.0221524	0.168333	-0.14618	0.128587	0.280758	0.206553	0.075926	0.24999	0.186866
	RFS(UniMod:21)ADEQFFSVGQAASSSAHSSK_P46019_1013_1036_S1015	-0.0638771	-0.256164	0.320041	0.981973	0.973194	0.935946	0.867484	1.10614	1.3733	-0.324192	0.0133877	0.310805	1.24192	1.29683	0.376888	1.20647	1.42537	0.861547	0.195647	-0.259583	0.0639358	-0.0340484	-0.283519	0.129674	-0.0539426	0.0215987	-0.199545
	RFS(UniMod:21)DFLGLYEK_Q13596_186_197_S188	0.0764223	-0.00222959	-0.0741927	2.91632	2.87949	2.89245	2.81859	2.63692	2.92556	-0.0272702	0.12077	-0.0934995	0.89739	-0.0996439	0.546507	0.635415	0.528887	0.683974	0.458007	0.421358	-0.879365	0.409722	-0.559032	0.593581	0.339881	0.398697	0.271213
	RFS(UniMod:21)DGAASIQAFK_Q9Y2K2_624_637_S626	-0.266621	0.582093	-0.315472	0.736438	0.992674	0.8171	1.06292	1.09	0.945186	-0.0746592	0.196489	-0.12183	0.60512	0.6218	1.21745	0.680323	0.611501	0.540104	-0.0998715	0.584205	-0.484333	0.267824	0.318958	0.0232137	0.0884276	-0.106674	0.0356273
	RGS(UniMod:21)ALGPDEAGGELER_O75145_15_31_S17	-0.0917404	0.17367	-0.0819296	1.36624	1.08765	1.37354	0.853072	1.25512	1.02087	0.472116	-0.308125	-0.163991	1.23544	0.455291	0.871868	1.18256	1.09354	0.656968	0.0635708	-0.210883	0.147312	-0.105657	-0.421418	-0.190907	0.0765172	-0.0923383	-0.506438
	RGS(UniMod:21)DASDFDISEIQSVC(UniMod:4)SDVETVPQTHRPTPR_Q03001_7508_7540_S7510	0.0484427	0.0481857	-0.0966284	0.798542	0.903082	0.842652	0.884262	0.349643	0.424389	-0.420743	0.574475	-0.153732	-0.108577	0.733545	0.226418	0.13501	0.355007	-1.11911	-0.113964	0.0765068	0.0374569	0.383066	1.74774	0.459159	0.394141	0.622719	0.439405
	RGS(UniMod:21)FPLAAAGPSQSPAPPLPEEDR_Q8IY26_68_92_S70	0.202349	0.054727	-0.257076	1.08222	0.977772	1.12757	1.24734	1.12278	0.964514	-0.0968388	0.000441135	0.0963976	1.05957	0.615583	0.996386	1.13526	1.0852	0.902276	0.909447	-0.489718	-0.419729	-0.140177	-0.357103	-0.358224	-0.503551	-0.388421	-0.241263
	RGS(UniMod:21)GDTSSLIDPDTSLSELR_Q9Y608_326_346_S328	0.628373	-0.348854	-0.279519	1.14061	1.14418	1.04123	1.02565	0.738331	0.420652	-0.00941542	-0.01867	0.0280854	0.216798	0.0270081	-0.111358	0.260429	0.129098	0.45524	-0.02001	-0.217472	0.237482	0.414815	0.22122	0.135213	0.133184	0.235132	0.101016
	RGS(UniMod:21)GHPAYAEVEPVGEK_Q6UX71_504_521_S506	-0.104821	0.184313	-0.0794926	1.24864	1.12679	1.18408	1.32949	1.34043	0.708413	0.184614	0.262062	-0.446675	-0.0951198	2.17987	-0.094396	0.217592	0.291519	-0.266444	0.269818	-0.110419	-0.159399	0.62216	-0.531597	0.00510573	-0.0454196	0.0770299	0.23037
	RGS(UniMod:21)LPDTQPSQGPSTPK_Q86Y91_660_677_S662	-0.301595	0.144141	0.157454	1.51224	1.48149	1.67167	1.52567	1.40145	1.38382	0.0403939	-0.165057	0.124663	0.858415	0.344601	0.836529	1.05213	0.825945	0.699607	0.351676	-0.755124	0.403447	-0.14731	-0.653938	-0.790389	0.32551	-0.290241	-0.494243
	RGS(UniMod:21)LSNAGDPEIVK_O43847_92_106_S94	0.424943	-0.351157	-0.0737861	1.28324	1.33398	1.41395	1.75419	0.951555	0.672196	0.10321	-0.0208884	-0.0823217	0.322952	-0.406772	0.373865	0.371794	0.363021	0.346444	-0.0473102	0.0907459	-0.0434357	0.214184	0.448528	0.324662	0.0307377	0.158149	0.144409
	RGS(UniMod:21)LSQEMAK_Q8NFC6_1075_1085_S1077	0.131072	-0.310142	0.17907	1.17284	0.671268	0.902346	1.05145	0.975005	0.319726	0.333623	-0.260338	-0.0732847	-0.04358	0.808557	0.345608	0.176325	0.0813845	0.469971	0.494808	-0.562614	0.0678062	0.470484	-0.00124834	-0.106035	0.3525	-0.0126886	0.161723
	RGS(UniMod:21)QNSSEHRPPASSTSEDVK_O15014_411_432_S413	-0.0460157	0.170594	-0.124578	1.13494	0.964975	1.20992	1.02603	0.979956	0.80496	-0.0653593	0.0777599	-0.0124006	0.0354007	-0.220209	-0.259332	0.139005	0.166089	-0.0274072	-0.117136	-0.0224413	0.139577	0.199563	-0.0231196	-0.331691	0.296544	0.11742	0.225293
	RGS(UniMod:21)STERPQLGSQVDLGR_Q5H9F3_1031_1049_S1033	-0.071064	0.0710758	-1.1777e-05	1.37272	1.06028	1.10869	1.20013	1.1166	1.06346	-0.116834	0.0390361	0.0777982	0.179103	-0.47093	0.606058	0.440021	0.546852	0.429991	0.0315543	-0.013652	-0.0179024	0.263092	0.53025	0.343388	0.228656	-0.245997	0.330025
	RGTGQS(UniMod:21)DDSDIWDDTALIK_Q16637_23_42_S28	0.377025	-0.0965105	-0.280514	0.605777	0.790021	0.854818	0.330082	0.886298	0.393713	-0.196768	0.0728457	0.123923	-0.0814948	-0.383268	-0.0290161	-0.0544728	-0.038611	-0.368927	0.137365	-0.360723	0.223358	-0.582585	-0.408076	-0.35809	-0.764362	-0.643055	-0.466044
	RHS(UniMod:21)FLESEALPPWSPPSR_Q49MG5_623_641_S625	-0.0419627	0.142592	-0.100629	1.21266	1.11266	1.25713	1.40852	1.16366	0.797897	0.444696	-0.0873496	-0.357346	-0.751303	0.640038	0.763638	0.889564	0.0101983	0.0250127	-0.200859	-0.356933	0.557793	0.484969	-0.132121	-0.0820743	-0.366633	0.0467098	-0.512907
	RHS(UniMod:21)YAGEQPETVPYLLLNR_Q5T0W9_386_405_S388	-0.151856	-0.0393428	0.191198	0.892295	0.932886	0.928621	0.85841	0.253955	1.05625	-0.0691121	0.0691362	-2.40112e-05	0.606337	-0.137547	-0.0793192	0.45843	0.166191	-0.0287508	0.113144	-0.247585	0.134442	-0.0340122	-0.00431006	-0.0381504	-0.00541562	0.137913	0.0610859
	RHT(UniMod:21)VEDAVVSQGPEAAGPLSTPQEVSASR_Q96NW4_1021_1050_T1023	0.234497	0.276702	-0.511199	0.632535	0.466543	0.569205	0.802654	0.806583	0.816225	-0.0484103	-0.16545	0.21386	0.0793931	-0.384875	-0.0311016	0.432404	0.614919	0.430617	-0.0233997	-0.0278453	0.051245	0.0187169	-0.610844	0.0700581	-0.0444422	-0.0682995	-0.647933
	RIS(UniMod:21)LSDMPR_Q9ULU4_423_432_S425	-0.125802	0.0598573	0.0659448	1.65638	1.35192	1.45483	1.56386	1.45423	1.40454	0.0029288	-0.0237673	0.0208385	0.183551	-0.485627	0.795085	0.243332	0.425923	0.0477105	-0.0680827	0.201921	-0.133838	0.700285	0.410308	0.0756045	-0.148914	-0.183781	0.0863828
	RKADTTTPTPTAILAPGS(UniMod:21)PASPPGSLEPK_P25440_281_310_S298	-0.0460072	0.0174278	0.0285794	1.15579	0.993558	0.339309	-0.61876	0.709714	0.594344	-0.0667027	-0.0997972	0.1665	-0.0252287	0.0138971	0.284226	0.0878419	0.095778	0.0911553	-0.510341	0.561525	-0.0511837	0.217753	0.521258	0.154209	0.801648	0.0799281	0.260612
	RKAS(UniMod:21)GPPVSELITK_P10412_33_47_S36	-0.220397	0.1995	0.0208979	2.55723	2.56134	3.12556	2.32773	2.15821	2.53937	-0.0641729	0.261156	-0.196983	0.880706	-0.32763	0.629401	0.775775	0.684022	0.282404	0.127212	0.0662878	-0.1935	0.0866387	0.263249	0.173414	-0.0589148	0.0161127	0.341539
	RKDS(UniMod:21)VWGSGGGQQSVNHLVK_Q53EL6_310_330_S313	0.32612	-0.0874794	-0.23864	1.93544	1.85427	1.66232	2.11445	2.41136	1.60664	-0.802146	0.775725	0.0264204	1.20734	-0.0596225	-0.727219	-0.958935	1.10741	-0.930401	-0.00846057	-0.146843	0.155304	-0.919187	-0.600465	-0.644509	-1.09355	-0.501105	-0.75534
	RKGS(UniMod:21)LADVVDTLK_P35711_135_148_S138	-0.434498	0.381856	0.0526424	1.65766	1.77785	1.57986	1.31139	1.7842	1.82202	-0.122346	0.165189	-0.0428426	0.933927	0.72317	1.18211	0.930132	1.27706	0.905689	0.153871	0.426471	-0.580341	0.586677	0.415428	0.0350144	-0.190834	0.0928578	-0.0250522
	RKGS(UniMod:21)VDQYLLR_Q8NCN4_690_701_S693	-0.228499	0.314918	-0.0864194	2.1141	1.37361	1.76985	1.78983	1.5023	1.3274	-0.0337955	0.0405906	-0.00679511	0.521565	-0.372577	0.617735	0.622723	0.64696	0.4038	0.283179	0.0351997	-0.318379	0.626033	0.553637	0.49905	0.518943	0.240008	0.569225
	RKLS(UniMod:21)GLEQPQGALQTR_Q6RFH5_358_374_S361	-0.249326	0.206925	0.0424015	2.64855	2.19679	2.16404	1.89716	2.37999	2.38644	0.722854	-0.25471	-0.468144	0.550459	0.334848	1.06549	0.894001	1.01589	0.780943	-0.0903822	0.142729	-0.0523466	-0.485952	-0.746914	-1.15455	-1.15848	-0.959732	-0.568032
	RKNS(UniMod:21)APQLPLLQSSGPFVEGSIVR_Q8IY18_32_56_S35	-0.078819	0.0695501	0.00926884	0.80525	0.878147	0.786077	0.717173	0.761822	0.696976	0.195662	-0.144124	-0.0515376	-0.0570456	-0.981867	0.316756	0.092208	0.369811	0.258712	0.0301039	-0.253797	0.223693	0.123109	0.042448	-0.908199	-0.874592	-0.155301	-0.404909
	RKNT(UniMod:21)HENIQLSQSK_Q6ZWT7_471_485_T474	0.199682	-0.0164637	-0.183219	0.487246	0.601601	0.705921	1.25963	0.810499	0.556334	0.0294732	-0.357658	0.328185	0.0320028	0.332088	0.135374	-0.0546845	0.287897	-0.33017	-0.771052	0.496395	0.274657	0.189859	-0.78331	-0.965722	-0.699961	-0.345292	-0.311799
	RKPS(UniMod:21)VPDSASPADDSFVDPGER_P16333_82_104_S85	-0.199964	0.245295	-0.045331	1.22819	1.09849	1.19576	1.15907	1.22405	1.15874	-0.140082	-0.0111744	0.151256	0.718809	0.401389	0.46022	0.674189	0.745746	0.705809	0.22643	-0.18861	-0.0378196	0.524249	0.0526321	-0.068784	-0.108786	-0.242494	-0.0738688
	RKPVEGYDIS(UniMod:21)FLITNFHTEQMYK_P59998_106_129_S115	0.0671026	0.055183	-0.122286	-1.04071	-1.30107	-0.999323	0.0231722	-0.853466	-0.0945771	0.086906	-0.176716	0.08981	-0.715506	-1.15349	-0.036726	-0.418421	-0.830062	0.135598	-0.41435	0.147407	0.266943	-0.0190494	-0.352551	-0.17101	-0.362666	-0.0580389	-0.0564396
	RKQS(UniMod:21)SSEISLAVER_P48634_453_467_S456	-0.363861	0.230431	0.133431	1.36709	1.01509	1.39936	0.588094	1.33959	1.07404	0.395515	-0.859709	0.464194	0.456023	0.0692084	0.609493	0.468234	0.523421	0.273485	-0.0449302	-0.762477	0.807407	-1.4095	-1.80265	-0.193171	-0.526209	-0.279341	-0.65826
	RKS(UniMod:21)DASSLMPPLR_Q6IQ26_849_862_S851	0.366433	0.0628769	-0.42931	0.778369	0.684009	0.623408	1.26142	0.948085	0.547601	-0.9138	0.216404	0.697396	0.319852	0.0517262	-0.154183	0.0786423	0.725031	0.121244	-0.261148	0.678665	-0.417517	0.597898	0.430378	-0.18692	-0.107325	-0.622604	0.148983
	RKS(UniMod:21)ELPQDVYTIK_Q14738_571_584_S573	-0.33349	0.320086	0.0134039	0.827355	0.82207	0.846246	0.825467	0.705546	0.445721	0.131697	-0.0635861	-0.0681113	0.220649	-0.352858	0.650836	0.342508	0.349428	0.375575	0.127401	-0.278311	0.15091	0.0165381	-0.0572243	0.141932	0.307502	0.124282	0.380215
	RKS(UniMod:21)NEM(UniMod:35)ITNLGK_Q7Z2T5_610_622_S612	-0.11494	-0.222771	0.337711	-0.150102	1.39606	-0.405783	1.66219	0.52765	1.20998	-0.570038	0.30058	0.269458	0.554354	0.608492	0.523287	0.00800037	-0.0998824	0.29258	-1.11602	0.400285	0.715731	0.251662	0.411914	0.43683	0.570195	0.315336	0.429336
	RKS(UniMod:21)QM(UniMod:35)EEVQDELIHR_Q12929_683_698_S685	-0.32506	0.381155	-0.0560949	1.05442	0.751325	0.470369	0.855055	0.779394	0.564388	0.10886	-0.0247197	-0.0841401	1.04121	0.467298	1.21038	1.1119	1.01777	0.921877	-0.356461	0.23304	0.123421	0.442481	0.774402	0.333707	0.538936	0.574582	0.343383
	RKS(UniMod:21)QMEEVQDELIHR_Q12929_683_698_S685	-0.193388	0.279661	-0.0862734	0.848441	2.56138	1.37593	1.42485	0.796861	0.459846	-0.888755	-0.504479	1.39323	2.55288	1.86028	1.08091	0.28914	0.738758	0.134502	0.716221	-1.04844	0.332217	-1.16754	-1.11348	0.567081	-1.18758	-1.73048	-2.00775
	RKT(UniMod:21)LDAEVVEK_Q9H3P2_275_286_T277	0.203326	0.0949405	-0.298267	0.648269	0.676553	1.05041	1.01346	0.414628	0.111291	0.148227	0.153481	-0.301708	-0.168403	-0.82175	-0.10993	-0.250355	-0.124695	-0.280461	0.0507543	0.119175	-0.169929	0.775359	0.347921	-0.0339999	-0.133285	-0.218572	-0.0743454
	RKT(UniMod:21)LVSMPPLPGLDLK_P48382_166_182_T168	-0.0610792	0.681495	-0.620416	-0.172866	-1.97343	0.507052	-1.69868	-1.76606	-1.03369	0.483894	-0.193183	-0.290711	-0.168521	-0.0597358	-0.337587	-0.414416	-2.42621	-0.277919	0.178376	0.049063	-0.227439	0.287418	0.607208	0.743332	0.229151	0.465458	0.66219
	RKT(UniMod:21)SQSEEEEAPR_Q7RTP6_682_695_T684	-0.142991	-0.0277465	0.170737	0.517171	0.343723	0.3136	0.484226	1.25214	0.60739	-0.427938	0.846783	-0.418845	0.404522	0.284193	0.189607	0.125787	0.711285	-0.446151	0.0412087	-0.111837	0.0706288	0.422621	-0.379499	-1.04187	-0.573719	-0.949754	-0.568073
	RKTS(UniMod:21)DANETEDHLESLIC(UniMod:4)K_Q09161_19_38_S22	-0.106487	0.442286	-0.335798	0.844113	1.60582	1.55014	0.818225	1.13528	0.988073	0.508626	0.196664	-0.70529	-0.526441	0.974147	0.470709	-0.276008	-0.015426	0.36532	-0.339304	1.55409	-1.21479	1.03775	1.20154	0.418422	-0.421564	0.0460525	1.02927
	RLEISPDSS(UniMod:21)PER_Q99959_147_159_S155	0.132139	-0.174095	0.0419565	-0.285432	-0.0534546	-0.440258	-1.07684	-0.516137	-0.892343	-0.372642	0.644292	-0.27165	0.593984	0.724464	0.303815	0.464042	0.760344	1.29965	0.118203	-0.831136	0.712932	-0.476232	-0.30234	0.00888987	-0.505747	-0.276196	-0.0114047
	RLS(UniMod:21)APLPSSC(UniMod:4)GDPEK_Q96EP0_464_479_S466	0.131862	0.357067	-0.488929	1.07606	0.701014	1.27173	1.53885	0.219404	0.337024	0.207406	-0.194392	-0.0130138	0.102466	0.711329	0.887416	0.241958	-0.183715	0.684804	0.0186606	0.394896	-0.413557	-0.14132	-0.367574	-0.401761	0.254315	-0.0910462	-0.0691347
	RLS(UniMod:21)AQFENLMAESR_Q9H7C4_323_337_S325	0.0724816	-0.199902	0.12742	0.918781	1.10182	0.975724	0.821753	1.17067	0.963749	-0.224715	-0.0579898	0.282704	0.100042	0.895855	0.473518	0.52002	0.964984	0.45516	0.034169	0.0254058	-0.0595748	-0.13879	0.0974816	0.0147995	0.500662	-0.223337	-0.0327832
	RLS(UniMod:21)AQGQAISVVGSLSSM(UniMod:35)SPLEEEAPQAK_Q92797_492_521_S494	-0.136985	-0.311914	0.4489	1.76443	1.31923	1.30207	1.07105	1.65963	1.98614	-0.0874239	0.0709528	0.0164711	0.651854	0.658499	0.154229	0.622376	0.816333	0.797141	-0.128523	-0.0630292	0.191552	0.452664	0.270218	0.387936	0.146943	0.053876	0.0314026
	RLS(UniMod:21)AQGQAISVVGSLSSMSPLEEEAPQAK_Q92797_492_521_S494	-0.0120627	-0.27093	0.282993	1.46506	1.46935	1.69911	1.29892	1.14779	2.09547	-0.104638	0.0824122	0.0222256	0.749443	-0.286709	0.4851	0.393659	0.927589	-0.112412	0.256429	-0.274074	0.0176455	0.301522	-0.0738568	-0.180302	-0.424096	0.0221945	-0.0899359
	RLS(UniMod:21)EGVEPWR_Q92794_939_949_S941	-0.164539	0.297137	-0.132598	0.837771	0.621616	1.03358	1.47335	1.15172	0.774172	0.00593692	0.179353	-0.18529	-0.295036	-0.493918	-0.192938	-0.102219	-0.172948	-0.591043	0.1459	0.057105	-0.203005	0.336349	0.274557	0.206489	0.198781	0.280492	0.318993
	RLS(UniMod:21)EQLAHTPTAFK_Q9UBF8_509_523_S511	-0.0653491	0.233136	-0.167787	0.881666	0.641236	1.07825	0.941452	0.975239	0.185217	0.0252424	0.0665	-0.0917424	0.439476	-0.421858	0.632047	0.335813	0.317028	0.172467	-0.0484717	0.331781	-0.28331	0.375195	0.297339	0.287322	0.334287	0.260299	-0.0392533
	RLS(UniMod:21)ESQLSFR_Q96PK6_616_626_S618	-0.167257	0.221338	-0.0540805	2.9963	2.84369	3.03842	3.04684	2.95128	2.98574	0.102209	-0.0822238	-0.0199853	0.828922	0.0483728	0.996962	0.821129	0.880321	0.700942	0.184204	-0.0935024	-0.0907015	-0.189601	-0.0758205	0.0220913	0.145364	0.281587	-0.0918333
	RLS(UniMod:21)GGSHSYGGESPR_Q13905_333_348_S335	-0.201334	0.0445588	0.156775	1.90826	1.31793	1.67159	1.59649	1.33613	1.13532	-0.415713	-0.609854	1.02557	-0.297141	0.148109	0.408083	-0.0134541	-0.42471	0.297527	-0.400124	-0.0646969	0.464821	-0.128847	-0.165389	0.234692	0.206401	0.0999002	0.0267644
	RLS(UniMod:21)IIGPTSR_Q9Y2U5_151_161_S153	-0.123437	0.307861	-0.184424	1.06061	0.967863	1.17644	1.28547	1.08097	1.00338	0.212937	-0.120231	-0.0927056	1.04351	0.528109	1.02258	0.829299	1.06565	0.962738	0.109798	-0.406757	0.296958	0.306347	0.394311	-0.199078	0.321555	0.657359	0.181633
	RLS(UniMod:21)LDIQSPPNIGLR_Q9NSI6_694_709_S696	-0.262507	0.167112	0.0953949	1.02227	0.658612	0.989073	1.14169	1.22076	1.26331	-0.0771182	-0.0101629	0.087281	0.17607	-0.134603	0.161094	0.24444	0.389383	0.368079	-0.0366688	0.21821	-0.181542	0.126202	0.0378785	0.245234	-0.291062	-0.0632732	-0.107247
	RLS(UniMod:21)LGQGDSTEAATEER_Q6ZRV2_1001_1018_S1003	0.0898318	-0.0988064	0.00897455	1.13233	0.817497	0.863825	1.2407	1.23403	0.689939	-0.226153	0.0900413	0.136111	0.710979	0.0581039	0.71987	0.81381	0.69399	0.403605	0.239398	-0.0756318	-0.163767	-0.260385	-0.765756	-0.198206	-0.124951	0.0643606	-5.74315e-05
	RLS(UniMod:21)LMEQVSGVEAFLQASQPPDPHR_Q9Y4H2_1107_1132_S1109	-0.373762	0.336221	0.0375414	0.720942	0.356561	1.67139	1.13913	0.709652	1.803	0.140905	-0.10584	-0.0350648	-0.950648	-0.0346819	-0.96387	-0.504053	-0.880127	-0.687789	-0.284354	-0.285311	0.569665	1.08665	0.469584	0.843421	0.115577	-0.289573	-1.14537
	RLS(UniMod:21)LPGLLSQVS(UniMod:21)PR_Q96Q42_481_495_S483;S492	-0.151504	0.0353091	0.116195	0.977285	0.85794	0.545734	0.520973	0.579207	0.682296	-0.0749515	0.118676	-0.0437245	0.297262	-0.498816	-0.0453784	0.453279	0.161677	-0.0719666	0.19633	-0.461615	0.265285	-0.262146	-0.616696	-0.498849	-0.668225	-0.410898	-0.395258
	RLS(UniMod:21)LPGLLSQVSPR_Q96Q42_481_495_S483	0.0378067	0.0935703	-0.131377	2.47787	2.53993	2.02255	2.09213	2.24587	2.6326	0.121567	-0.0324515	-0.0891159	0.944298	0.427336	0.693112	0.942934	0.994099	0.543917	0.097039	-0.149607	0.0525677	-0.388096	-0.232499	-0.18704	-0.384383	-0.0154365	-0.432348
	RLS(UniMod:21)LPNTAWGSPSPEAAGYPGAGAEDEQQQLAANR_Q765P7_637_672_S639	-0.0350223	0.227775	-0.192752	0.899598	0.760393	0.904051	0.836817	0.984833	0.634791	-0.475891	0.114689	0.361202	0.165065	-1.79924	-1.17366	-0.339783	0.207596	0.124111	-0.192221	0.393653	-0.201432	-0.326559	-0.337954	-0.533064	-0.158927	-0.267994	-0.658678
	RLS(UniMod:21)QPAGGLLDSITNIFGR_Q676U5_267_286_S269	0.327573	-0.675338	0.347765	-1.71712	-1.59207	-1.11122	-0.782069	0.604414	0.525118	-1.03866	1.62648	-0.587821	1.84375	-1.12107	2.04971	-0.190697	-0.78109	-0.0415787	-0.377112	-1.39219	1.76931	-0.247442	-2.44395	0.458251	-0.551674	-0.231986	-0.478477
	RLS(UniMod:21)SASTGKPPLSVEDDFEK_A0A1B0GTU1_757_777_S759	-0.144747	-0.314154	0.4589	1.1335	1.05188	1.09026	1.67275	0.93708	0.319266	-0.0766145	0.0615333	0.0150812	0.0436768	-0.279809	0.100517	0.104656	0.160893	0.0324969	0.114298	0.00373836	-0.118037	0.264978	-0.246135	-0.365527	-0.463717	-0.590599	-0.315548
	RLS(UniMod:21)SFVTK_P27708_1404_1412_S1406	-0.354412	0.211706	0.142706	3.39652	2.80515	3.53304	3.17634	2.68452	3.04213	0.0890198	-0.0704188	-0.018601	1.15006	0.6856	1.47134	1.11305	1.18234	0.915578	-0.0578444	0.327152	-0.269308	0.0537031	-0.183302	0.022156	0.156712	0.242927	0.107646
	RLS(UniMod:21)VDPYERPALTPR_Q8NEZ4_2066_2081_S2068	0.460704	-0.145972	-0.314731	1.3022	1.55552	1.59335	1.85831	1.62949	1.1419	-0.00929561	-0.0744194	0.083715	0.323917	-0.376954	0.493998	0.0219651	0.280307	0.0256248	0.469291	-0.706765	0.237473	0.0242334	-0.105612	-0.126316	-0.217811	-0.55048	-0.507457
	RLT(UniMod:21)ADMISHPLGDFR_Q00587_32_47_T34	-0.282553	0.161388	0.121166	0.675537	0.735369	0.799431	0.990921	1.02401	0.986178	0.987115	-1.49523	0.508111	0.154953	0.817478	-0.0007378	0.596126	0.0371987	0.534673	0.475988	0.593775	-1.06976	0.532634	1.16843	0.66365	0.70899	0.552959	0.702842
	RLT(UniMod:21)VSSLQESGLK_P21333_2334_2347_T2336	-0.444065	0.192073	0.251992	2.42473	2.65917	2.55142	2.57252	2.59919	2.54835	0.669961	-1.10327	0.433314	1.48197	-0.730467	1.52744	1.50127	1.64166	1.24374	-0.19885	0.319243	-0.120393	-0.396421	-2.07766	-0.655982	-0.5979	-0.854201	-0.497115
	RM(UniMod:35)S(UniMod:21)GEPIQTVESIR_Q5VT52_1097_1111_S1099	0.0679645	-0.0198649	-0.0480996	1.18393	1.34688	1.33436	1.55698	1.51618	1.55228	-0.0580526	0.0183739	0.0396787	0.27749	-0.296209	0.111112	0.269493	0.0559503	0.17308	0.0584658	-0.0813963	0.0229305	0.260008	0.319357	0.24832	0.280732	0.188181	0.288295
	RMS(UniMod:21)ADMSEIEAR_O43318_387_399_S389	0.00879498	0.10925	-0.118045	1.52024	1.23114	0.410098	0.773028	0.883635	0.529475	0.470095	0.169144	-0.639239	-0.411529	-1.48178	0.31802	0.0311655	0.173825	-2.17939	0.182182	-0.0138921	-0.16829	-0.185514	-0.329326	-1.34426	0.215501	-1.98115	-1.89633
	RMS(UniMod:21)GEPIQTVESIR_Q5VT52_1097_1111_S1099	-0.0740403	0.254999	-0.180959	1.62249	1.69792	1.93183	1.63655	1.60962	1.29111	-0.28458	0.0929623	0.191618	0.066867	-1.1761	0.500783	0.475534	0.457874	-0.671851	-0.00558302	-0.0730016	0.0785846	-0.285811	-0.11424	-0.168023	-0.179993	0.0917972	-0.0784851
	RNLGS(UniMod:21)INTELQDVQR_O75396_133_148_S137	-0.435946	0.341677	0.0942687	1.30734	1.31738	1.53319	1.20259	1.38932	1.54349	-0.107948	-0.106682	0.21463	1.0669	0.801972	1.41069	1.17459	1.37142	1.09571	0.0287773	0.685668	-0.714445	0.351903	1.62521	0.566134	0.225694	-0.08647	-0.0287335
	RNS(UniMod:21)EGSELSC(UniMod:4)TEGSLTSSLDSR_Q5T5U3_1667_1689_S1669	0.169264	-0.142778	-0.0264855	0.878278	0.719014	0.72614	1.13363	0.579191	0.261034	0.655937	0.119038	-0.774975	-0.112995	-0.444169	-0.735991	0.158409	0.0886709	0.242009	0.316299	-0.322579	0.00628002	0.178378	0.215662	-0.0497604	0.0656636	-0.202311	0.0388608
	RNS(UniMod:21)FTPLSSSNTIR_O60825_464_478_S466	-0.298152	0.256509	0.0416428	0.781205	0.763008	1.00909	0.866223	0.965394	0.994463	0.0938298	-0.0152624	-0.0785675	0.0866814	-0.123492	0.359389	0.404865	0.3439	0.0189219	0.4924	-0.0821007	-0.410299	1.14093	1.52833	1.18953	0.404172	0.512765	-0.303342
	RNS(UniMod:21)LEGYSR_Q8NDT2_560_569_S562	-0.0616426	-0.0239173	0.0855599	1.06051	0.931516	1.14734	1.0781	0.999996	0.542341	0.0295622	0.0480207	-0.0775829	0.170331	0.766088	0.139195	0.228759	0.170769	0.250636	-0.0562555	-0.14993	0.206185	0.696486	1.07206	0.444741	0.488972	0.451174	0.654953
	RNS(UniMod:21)VDTATSSSLSTPSEPLSPTSSLGEERN_P13807_708_738_S710	-0.681443	0.711318	-0.0298757	1.62006	1.4416	1.32506	1.43371	1.69437	1.90193	-0.195114	-0.0300243	0.225138	1.09349	1.18921	1.0679	1.35208	1.51924	1.28572	-0.458291	-0.263638	0.721929	0.374046	-0.561863	-0.382064	0.170757	0.0908074	-0.515901
	RNS(UniMod:21)VTPLASPEPTK_Q16875_459_473_S461	-0.27027	0.113963	0.156308	0.53833	0.725397	0.495821	0.795033	0.571516	1.03607	-0.0111179	0.0868208	-0.075703	0.11405	0.257614	0.195016	0.0694931	0.366707	0.288908	0.312442	-0.59072	0.278279	-0.673099	-0.826084	-0.600642	0.437162	-0.339389	-0.045259
	RNT(UniMod:21)IDSTSSFSQFR_Q8TDN4_413_427_T415	-0.0542673	0.0986053	-0.044338	0.760352	0.688877	0.440995	0.742329	0.854424	0.807974	-0.02281	-0.159084	0.181894	0.550495	0.349039	0.414136	0.630758	0.651524	0.571963	0.00528193	-0.0549782	0.0496963	-0.570819	-0.705052	-0.260067	-0.598528	-0.402164	-0.136027
	RPES(UniMod:21)PSEISPIK_Q7Z5K2_218_230_S221	0.62654	0.733404	-1.35994	0.705874	-1.56316	0.876116	-2.01931	-1.94779	-1.8492	0.893229	0.956339	-1.84957	0.787012	0.148847	0.971202	-1.98911	-2.00825	0.750493	0.149346	-0.0441529	-0.105193	0.119787	0.0431858	0.0237567	0.0104022	0.190049	0.203566
	RPHSVIGGS(UniMod:21)LGSFM(UniMod:35)AM(UniMod:35)PR_Q00537_72_90_S80	0.184723	-0.14869	-0.0360331	-1.00946	-0.172823	-0.292243	-1.3069	-1.20326	-0.318641	-0.340755	-0.175528	0.516283	0.0280386	0.283868	0.513372	0.0683563	0.307569	0.525994	0.412379	0.0139547	-0.426333	0.323958	0.126794	0.989364	0.362621	0.220611	0.0980437
	RPS(UniMod:21)AAAKPSGHPPPGDFIALGSK_Q8N201_11_34_S13	-0.614141	0.328632	0.285509	1.0829	0.908872	0.930417	0.920245	1.49883	1.40805	-0.363649	0.849603	-0.485955	-0.220352	0.877754	0.0650419	-0.0485614	-0.0756383	-0.348714	-0.0863313	-0.0482329	0.134564	-0.0720283	-0.937875	-1.5341	-1.34944	-0.509514	-0.528924
	RPS(UniMod:21)ADSESPGTPSPDGAAWEPPAR_Q96PE2_140_164_S142	-0.0831289	0.307318	-0.224189	0.747838	0.694638	1.04785	0.0428189	0.743785	0.51271	0.113533	-0.0628366	-0.0506967	0.0315931	0.0819464	-0.224583	0.198394	0.159902	-0.0163815	0.346177	-0.589451	0.243274	-0.207617	-0.488062	-0.53326	-0.0339535	-0.261757	-0.300587
	RPS(UniMod:21)ASSPNNNTAAK_O75151_1054_1068_S1056	-0.0591964	0.122322	-0.0631255	1.13312	1.14114	1.45082	1.31321	1.05973	1.04802	0.74396	-0.172011	-0.571949	-0.117737	0.769093	-0.122278	0.262656	0.0633025	-0.220267	-0.360704	0.234689	0.126015	-1.25794	0.0923046	-0.269907	-0.303128	-1.32015	-0.484179
	RPS(UniMod:21)GPAELGTWHALHSVTPR_Q99501_655_675_S657	-0.315965	0.375839	-0.0598749	0.813585	0.841451	0.593141	1.17817	0.945263	0.724335	0.32455	-1.22806	0.903507	-0.6401	-1.32113	-0.203101	-0.282883	-0.330865	-0.55894	-0.0265386	0.190701	-0.164162	-0.169799	0.177059	0.471891	0.10567	0.166981	0.2374
	RPS(UniMod:21)LGELLLR_Q8N612_857_867_S859	-0.00630098	0.200612	-0.194311	1.05279	1.15157	1.25063	1.09935	1.09627	1.02357	-0.0466726	-0.0180713	0.0647438	0.506109	-0.0496211	0.424613	0.405236	0.447623	0.601002	0.691775	-1.29929	0.607518	-0.561639	-0.698288	-0.304088	-1.40743	-0.527347	-0.275651
	RPS(UniMod:21)QNAISFFNVGHSK_Q9BXB4_187_203_S189	-0.120816	0.261467	-0.140651	0.775884	0.697527	0.968247	0.789421	0.77045	0.829487	0.085809	-0.171828	0.0860193	0.602165	-0.0702499	0.599196	0.529485	0.74218	0.438842	1.28219	1.57592	-2.85811	1.87444	1.93387	1.85797	1.36977	1.36906	1.71427
	RPS(UniMod:21)STSVPLGDK_Q9NXR1_304_316_S306	-0.0099722	-0.636141	0.646113	1.33752	1.38433	1.58675	1.6385	1.52923	1.23808	-0.589909	0.215513	0.374396	-0.765466	-1.11104	-1.03574	-0.670743	-0.798983	-1.04273	-0.68874	0.928745	-0.240004	-0.724772	0.890478	-0.156041	0.803547	0.440106	0.304246
	RPS(UniMod:21)TFGIPR_P78347_782_791_S784	0.0808613	-0.0218477	-0.0590136	1.59096	1.43111	1.87281	1.79098	1.32768	1.23006	-0.0486707	0.117582	-0.0689112	0.410028	-0.414968	0.0768088	0.309831	0.186455	0.220257	-0.484848	0.557585	-0.0727365	0.439845	0.347184	-0.116326	-0.301205	-0.0971185	-0.0176683
	RPTPNDDTLDEGVGLVHSNIATEHIPS(UniMod:21)PAKK_Q01581_469_500_S495	0.622317	0.920831	-1.54315	-2.4352	-2.52891	-1.91235	-1.34987	-2.21339	-1.94753	0.60957	-0.573187	-0.0363835	2.65744	0.183566	0.645416	0.712361	0.245869	0.552324	-1.25354	2.05233	-0.79879	-0.383395	-0.353071	-0.461572	-0.440144	-1.13874	-0.453231
	RQNS(UniMod:21)HWDPVSLISHALK_Q6P444_302_319_S305	0.0104841	0.381991	-0.392475	1.09974	1.32185	1.0694	1.75021	0.884135	0.950032	0.418375	-0.00661403	-0.411761	0.572527	3.52633	0.646886	0.900962	0.97727	1.17896	-0.058834	0.160994	-0.10216	-1.15421	-0.442975	-0.860458	-1.09123	-1.3759	-1.37881
	RQS(UniMod:21)ENISAPPVLSEDIDK_Q8TDJ6_2397_2415_S2399	-0.188591	0.229356	-0.0407649	1.26903	1.13807	1.38511	1.27235	1.47796	1.27229	-0.0390962	0.138437	-0.0993405	-0.43585	-0.236688	-0.240433	0.0460645	-0.0393038	-0.502955	-0.282164	0.0290697	0.253094	-0.677734	0.00885526	-0.279298	-0.51448	-0.318116	-0.163355
	RQS(UniMod:21)FASLALR_Q12955_1457_1467_S1459	-0.060821	0.151704	-0.0908835	1.13218	0.95585	1.08115	0.921827	1.13687	0.846217	-0.110949	0.0750436	0.0359053	0.875187	0.289979	0.879581	1.06333	0.989053	0.68989	-0.0789047	-0.143954	0.222859	0.858036	0.823892	0.522711	0.226014	0.206713	0.227183
	RQS(UniMod:21)FGGSLFAYSPGGAHGMLSSPK_Q99856_351_375_S353	-0.814558	0.383836	0.430722	1.77033	1.70072	2.12101	1.99792	2.03949	1.97386	0.165297	0.179054	-0.344352	0.237141	1.21222	1.45281	0.588688	1.14018	1.02706	-0.263081	-0.0592019	0.322283	0.4342	0.339432	-0.204736	0.711608	-2.12133	-0.160387
	RQS(UniMod:21)IPEEFKGSTVVELMK_Q9Y3R0_41_59_S43	-0.170019	0.130189	0.0398293	-1.55739	-1.54145	-2.0196	-1.85516	-1.16047	0.281385	0.348043	-0.00977784	-0.338265	-0.459641	-0.642748	-1.02503	-0.418912	-0.697851	-0.566564	0.265352	0.0937069	-0.359059	-0.327117	0.105101	0.00117698	-0.384363	0.0703584	-0.00563445
	RQS(UniMod:21)M(UniMod:35)AFSILNTPK_Q14980_2045_2058_S2047	-0.0878857	-0.00648732	0.094373	2.43591	2.34502	1.50555	2.43146	2.17317	2.36122	-0.184668	-0.0351219	0.219789	1.93572	0.9252	1.68955	1.73058	1.9228	1.45847	0.0262609	-0.093156	0.0668951	0.349387	-1.00133	-0.149816	0.020411	-0.0889864	-0.145329
	RQS(UniMod:21)MAFSILNTPK_Q14980_2045_2058_S2047	-0.410879	0.0711602	0.339719	1.81237	2.02912	1.89904	2.10226	2.23005	2.20924	-0.358249	-0.156921	0.51517	1.67631	0.355337	2.05465	1.80208	1.92357	1.22084	0.433398	-0.545291	0.111893	-0.52645	-0.439565	-0.355894	-0.198043	-0.226588	-0.382801
	RQS(UniMod:21)SGSATNVASTPDNR_Q7Z460_644_661_S646	-0.0793542	0.265008	-0.185654	0.620886	0.725304	1.06111	1.06076	0.874519	0.565592	-0.113809	0.117599	-0.00379051	0.709912	0.0135455	0.529045	0.671367	0.671232	0.622115	0.0801309	-0.0837944	0.00366348	0.129042	0.537722	0.19284	0.257048	0.373773	0.0881881
	RQS(UniMod:21)SSYDDPWK_Q96D71_270_281_S272	0.287231	-0.0712253	-0.216006	1.88701	1.29057	1.76984	0.592201	2.04779	1.41472	-0.21227	0.178778	0.0334918	0.816395	0.126572	0.865671	0.784967	0.736001	0.747222	0.0384007	0.190748	-0.229148	0.22028	0.145634	0.19898	-0.476908	-0.381033	0.222068
	RQS(UniMod:21)VGDFVSGALNK_Q6P4F7_283_297_S285	-0.222516	0.28539	-0.0628737	0.951738	1.01508	0.955815	1.51447	1.29318	0.804089	-0.345499	0.214702	0.130797	0.598794	-0.582563	0.634857	0.464773	0.363381	0.152636	-0.1629	-0.134707	0.297607	0.213498	-0.0630745	0.142969	0.399458	0.291084	0.0175484
	RRAS(UniMod:21)APHGPLDMAPFAR_Q8N4B1_210_227_S213	-0.176376	-0.159596	0.335973	0.914765	1.03967	1.15397	0.729516	1.13085	1.1564	0.443473	-0.225328	-0.218145	0.331524	-0.827708	0.534866	-0.0368932	0.169073	-0.0415269	0.14418	0.45794	-0.60212	0.400085	0.489731	0.433675	0.692048	0.572064	0.243528
	RRDS(UniMod:21)APYGEYGSWYK_Q9H0B6_425_440_S428	0.160337	0.218864	-0.3792	1.33553	1.57433	1.68048	1.63842	1.8227	1.29326	-0.0213353	0.189824	-0.168488	-0.832211	-0.386309	-0.543814	-0.974724	-1.19091	-1.09984	0.226669	-0.157518	-0.0691515	-0.170376	-0.116917	-0.0168239	-0.586115	-0.134428	0.341063
	RRDS(UniMod:21)DGVDGFEAEGK_Q96KR1_1051_1066_S1054	0.292644	-0.0986841	-0.19396	0.806462	0.606658	1.02966	1.11177	0.496609	0.359433	0.0488473	0.00176392	-0.0506112	0.0485041	-0.612566	-0.179269	0.0624223	0.0176271	-0.143696	-0.169878	0.0310408	0.138837	0.24446	0.0238633	0.594182	0.00571064	0.303867	0.161383
	RRFS(UniMod:21)DFLGLYEK_Q13596_185_197_S188	-0.3877	0.225456	0.162244	2.68583	2.74393	2.95276	2.82676	2.72681	2.81474	0.000502022	0.0222174	-0.0227194	0.710681	-0.11061	0.396969	0.616958	0.480524	0.674647	0.0234944	0.238074	-0.261569	0.389973	0.666794	0.662663	0.503262	0.293111	0.474823
	RRLS(UniMod:21)AQGQAISVVGSLSSMSPLEEEAPQAK_Q92797_491_521_S494	0.445839	-0.964607	0.518768	1.42003	1.51419	1.47655	1.11633	1.50592	0.397449	-1.29429	0.638285	0.656005	0.919931	-0.276608	0.876196	0.730153	0.850897	-1.22986	1.26308	-0.144032	-1.11904	0.777338	0.840473	0.499931	0.695767	1.00036	0.494116
	RRLS(UniMod:21)EVIYEPFQLLSK_Q8IWB9_292_308_S295	0.0852245	-0.11316	0.0279356	1.37826	1.004	0.81925	0.833197	1.00232	2.15148	-0.751814	-1.08596	1.83778	0.320274	-0.622364	0.280479	-0.344599	0.971883	1.79489	1.0654	0.824178	-1.88958	1.43833	0.508457	-1.58832	0.0957398	-2.19405	0.0819227
	RRPS(UniMod:21)DENTIAPSEVQK_Q86W92_791_807_S794	-0.169098	0.125653	0.0434453	1.23045	0.777864	1.05024	0.718788	0.887491	0.801414	0.604168	-0.369651	-0.234517	-0.297121	-0.119004	-0.0759739	0.318241	0.130918	-0.0688511	0.0438783	-0.535227	0.491349	0.526781	0.86681	0.611216	0.227888	0.0957074	0.855045
	RRPS(UniMod:21)LLSEFQPGNER_Q9Y618_64_79_S67	-0.291975	0.125573	0.166402	1.40676	1.42934	1.34636	1.44651	1.51656	1.15955	-0.041434	-0.0654538	0.106888	0.166654	-0.313306	0.312962	0.334437	0.335074	0.201686	0.441479	-0.116794	-0.324685	0.697585	0.162748	0.197423	0.0386815	-0.50528	0.248954
	RRS(UniMod:21)FLESNYFTK_O60293_1044_1056_S1046	0.497624	-0.11999	-0.377634	1.01011	1.46371	1.10221	1.78447	0.722059	0.395438	-0.0116117	-0.0645524	0.0761641	-0.133224	-1.23061	-0.0513038	-0.292425	-0.109218	-0.342427	0.0122563	0.127953	-0.140209	0.455834	0.0538757	0.330388	0.573828	0.286101	0.411252
	RRS(UniMod:21)FPDIEDEEK_Q5VUA4_525_537_S527	0.841788	-0.554278	-0.28751	1.51675	1.5443	1.96393	1.56224	1.23138	0.738597	-0.0472712	0.0272166	0.0200546	0.0781534	-0.360931	0.328925	0.162118	0.0843447	-0.00736451	-0.140005	0.335356	-0.195351	0.0672591	0.463332	0.0472336	-0.127859	-0.00153013	-0.0651837
	RRS(UniMod:21)LPAGDALYLSFNPPQPSR_Q92974_884_905_S886	-0.367386	0.33872	0.0286664	0.662001	1.02695	0.517729	0.690542	0.929031	1.08134	-0.309393	0.416965	-0.107573	1.47684	0.926011	1.09832	1.49105	1.56665	1.31216	-0.0062048	-0.00919999	0.0154048	0.113158	0.360807	0.383046	0.320132	0.518704	0.0869428
	RRS(UniMod:21)NTLDIMDGR_O94915_1955_1967_S1957	-0.139044	0.260373	-0.121329	1.54818	0.96205	1.37228	1.3841	0.899165	0.74314	-0.200028	-0.132764	0.332792	0.9111	-0.000407244	1.48748	1.08069	1.16035	0.485418	-0.055652	-0.000831972	0.056484	0.174652	0.213816	0.198857	0.0883325	-0.310625	0.0628074
	RRS(UniMod:21)PQEGPTWSR_Q9Y4F5_770_782_S772	-0.0840028	0.0201856	0.0638172	-0.0139482	-0.597808	-0.503194	-0.316141	-0.970028	-1.11812	0.0686731	-0.0368809	-0.0317921	-0.219929	-0.403224	0.00755351	-0.0946847	-0.105666	-0.0317318	-0.156032	0.245768	-0.0897362	0.0805495	-0.233928	0.0979468	0.128415	0.200245	0.146604
	RRT(UniMod:21)EEGPTLSYGR_P43243_148_161_T150	-0.167584	0.197992	-0.0304083	1.1217	0.836162	1.32714	1.0784	0.461117	0.842705	0.253582	-0.167662	-0.0859196	0.0893841	-0.628725	0.0531182	0.058846	0.0576927	0.263597	0.309523	0.185693	-0.495215	-0.0290761	1.23255	-0.509726	-0.155286	-0.00314775	0.114369
	RRT(UniMod:21)LPQLPNEEK_Q5SW79_642_654_T644	-0.288143	0.207622	0.0805202	0.984398	0.73935	1.19151	0.981405	0.874884	0.035628	-0.164379	0.222271	-0.0578922	1.63072	0.6212	1.64531	1.45693	1.65339	1.28568	0.163535	0.21234	-0.375876	-0.791067	-0.370317	-0.731492	-0.263793	-0.30338	-0.25684
	RRT(UniMod:21)TQIINITMTK_Q14980_1809_1822_T1811	-0.1869	0.136999	0.0499006	0.90961	1.19098	1.70167	1.73586	1.55304	1.46072	0.175434	-0.307026	0.131591	0.262257	-0.704621	0.918609	0.0703772	0.361027	0.226536	0.196961	-0.139306	-0.0576551	0.329161	0.288669	0.515745	0.825728	0.385529	0.686756
	RRVS(UniMod:21)HS(UniMod:21)PPPK_Q8IYB3_633_643_S636;S638	0.0421539	-0.179295	0.137141	-0.645084	-1.17671	-0.682589	-0.738406	-0.830193	-0.654573	-0.873765	0.258943	0.614821	0.741273	0.432108	0.239833	0.640636	0.556349	0.243503	0.439715	0.0244109	-0.464126	-0.0201409	-0.041054	0.427839	0.686098	-0.21961	0.404169
	RS(UniMod:21)S(UniMod:21)NPPARSQSSDTEQQSPTSGGGK_P23588_487_512_S488;S489	0.144255	0.0765637	-0.220819	-3.1644	-3.02008	-1.23949	-1.18755	-1.10534	-0.396394	0.265252	0.336624	-0.601876	-0.72574	0.222171	-0.881427	-0.309899	-0.458553	-0.271351	0.0653332	-0.28389	0.218557	-0.0674351	0.154705	0.189587	0.104378	-0.123306	0.104113
	RSS(UniMod:21)DGSLSHEEDLAK_Q13136_237_252_S239	-0.174521	-0.0858681	0.260389	0.813387	0.344648	2.54676	1.05532	0.828532	0.872758	1.07968	-0.414182	-0.665495	-0.204358	1.31514	1.59495	-0.504564	0.72052	1.92773	0.184925	0.00718726	-0.192112	0.00513274	0.00915994	-0.355352	0.0257236	-1.16152	-0.00671573
	RSS(UniMod:21)DSWEVWGSASTNR_Q8N6T3_359_375_S361	-0.110468	0.117734	-0.00726683	-1.97283	-2.24598	-2.01314	1.14478	1.44566	1.24395	-0.115714	-0.102959	0.218673	0.579307	1.81737	0.618318	1.68248	1.8197	1.4234	1.79486	-0.969275	-0.82559	-1.20587	-0.840444	-0.525272	-0.744147	-0.676593	-0.655759
	RSS(UniMod:21)EMLVK_Q9H0B6_555_563_S557	-0.317464	0.203609	0.113855	1.53757	0.971165	1.66141	1.06401	0.146325	0.307855	0.663041	-1.57875	0.915705	0.610483	-0.873485	1.58071	1.00329	0.777198	0.0775656	-0.315136	0.0251595	0.289976	0.0833839	-0.889242	-1.1901	-1.11144	-1.35348	-0.908739
	RSS(UniMod:21)GREEDDEELLR_O14639_585_599_S587	-0.246805	0.449783	-0.202978	1.32345	0.997584	1.16242	1.14764	1.2773	1.08306	-0.0488567	0.0817409	-0.0328841	0.698805	-0.115053	1.12279	0.801986	0.829928	0.53873	1.33377	-0.254269	-1.0795	-1.09887	-0.102871	0.226885	0.423745	0.364325	-0.241667
	RSS(UniMod:21)LLSLMTGK_Q6WKZ4_433_444_S435	-0.188393	0.267299	-0.0789067	1.1267	1.09696	1.28092	0.0761073	1.15774	0.94522	0.851141	-0.464479	-0.386661	0.265875	-0.261752	0.674802	0.41354	0.514613	0.064593	-0.206563	0.529818	-0.323255	0.347451	0.888222	0.803161	0.0225361	0.906678	0.488103
	RSS(UniMod:21)S(UniMod:21)APLIHGLSDLSQVFQPYTLR_Q7Z309_22_46_S24;S25	-0.44763	0.294944	0.152686	-0.33998	-0.733671	-0.590092	-0.832223	-0.760649	-0.824974	0.262565	0.0589568	-0.321522	-0.436133	-0.131932	-0.597228	-0.18693	-0.564138	-0.0928759	-0.0549412	-0.148682	0.203623	0.275599	1.08657	0.0693127	0.0148195	0.225208	0.24262
	RSS(UniMod:21)SSSAAASTPPPGPPAPADPLGYLPLHGGYQYK_Q8NDT2_228_263_S230	0.244531	-0.363887	0.119357	0.759097	1.00061	0.768764	-0.0531434	0.493872	0.563682	-0.603956	0.226979	0.376978	0.193673	0.311305	0.180232	0.376663	0.494112	0.282164	-0.795325	0.292978	0.502347	0.296282	0.168517	0.949724	0.347217	0.355787	0.215951
	RSS(UniMod:21)TSSEPTPTVK_Q69YQ0_830_843_S832	-0.0367925	0.144843	-0.108051	1.35544	0.97496	1.22725	1.53503	1.16346	0.871394	0.417341	-0.694036	0.276696	0.153454	0.611122	0.479831	0.697435	0.583376	0.210372	-0.154101	-0.0872813	0.241383	-0.226862	0.284703	0.00949279	0.0282484	-0.107013	-0.26119
	RTFS(UniMod:21)LTEVR_O95239_798_807_S801	-0.260747	0.0934262	0.16732	0.876901	0.644112	0.884273	0.810518	0.697091	0.49938	-0.0689016	0.0860664	-0.0171648	0.140313	-0.119999	-0.0553871	0.088024	0.142059	-0.0724766	-0.73012	1.4338	-0.703683	-0.0875448	1.06958	0.385624	0.469013	-0.656483	0.461061
	RTS(UniMod:21)FSFQK_Q9BPZ7_508_516_S510	0.0785541	0.101352	-0.179906	-0.940308	-0.63472	-0.886759	-1.19963	-0.871939	-1.29982	0.135006	-0.0533287	-0.0816771	-0.427543	-0.380487	-0.597169	-0.406525	-1.12591	0.0464822	-0.42352	0.172333	0.251187	-0.26692	-0.150838	-0.197757	-0.152526	-0.410859	-0.307895
	RTS(UniMod:21)FSTSDVSK_Q13459_1352_1363_S1354	-0.235046	0.14904	0.0860067	1.49012	1.17562	1.4055	1.2533	1.46123	1.389	-0.367869	0.420889	-0.0530199	0.695429	0.328668	0.942394	0.9191	0.781574	0.628119	-0.171489	-0.410649	0.582138	-1.12984	-1.50038	-0.722231	-0.589104	-1.88532	-0.909627
	RTS(UniMod:21)M(UniMod:35)GGTQQQFVEGVR_P35222_550_566_S552	-0.0216433	-0.288357	0.31	1.41833	1.13405	0.7838	0.793622	1.42859	1.38084	0.0634154	-0.0615968	-0.00181864	0.501653	-0.257158	0.213735	0.612204	0.492297	0.496527	0.23645	-0.368926	0.132477	1.09684	0.328438	-0.407033	0.623653	0.0995452	0.67712
	RTS(UniMod:21)MGGTQQQFVEGVR_P35222_550_566_S552	-0.182779	0.247956	-0.0651765	1.21731	1.13356	1.76968	1.6588	1.22603	0.845492	0.0319665	-0.151927	0.11996	-0.00540288	-1.09844	0.559725	0.280761	0.432496	-0.358641	0.0899168	-0.00585916	-0.0840577	-0.16402	-0.276405	0.05029	0.102243	-0.360723	-0.389419
	RTS(UniMod:21)TPVIMEGVQEETDTR_Q8NFC6_657_675_S659	0.00794185	0.00853906	-0.0164809	-0.863586	-0.992718	-0.904932	0.0348798	-1.18031	-0.132186	-0.195397	0.211205	-0.0158076	-0.101732	0.250479	-0.0343569	0.147471	0.35244	0.113977	-0.0899002	-0.0410952	0.130995	-0.329505	0.309577	-0.243204	-0.515245	-0.192055	-0.293558
	RVQT(UniMod:21)PLLR_Q9UHD8_46_54_T49	-0.265535	0.250044	0.0154916	1.21785	0.858872	1.0985	1.06036	1.11066	0.481065	0.0275566	0.4636	-0.491157	0.0416899	-0.670506	0.142049	-0.322791	-0.105203	-0.427649	-0.234825	-0.0202604	0.255086	-0.207923	-0.346788	0.517867	0.220215	0.46662	0.393953
	RVS(UniMod:21)EVEEEKEPVPQPLPSDDTR_O43290_446_468_S448	0.773529	-0.32048	-0.453049	1.22084	1.3667	1.46902	1.01159	1.09172	0.335482	-0.359467	0.324042	0.0354255	-0.120718	-0.429178	-0.249697	-0.149684	-0.56341	-0.84369	-0.304153	0.313458	-0.00930532	0.603472	0.340733	0.0679779	-0.206523	0.0684008	0.14043
	RVS(UniMod:21)FADPIYQAGLADDIDRR_Q5UIP0_2203_2223_S2205	-0.350773	0.248222	0.102551	1.82222	1.84366	1.84579	2.1615	1.87851	2.01149	-0.0233706	0.135351	-0.11198	1.08755	0.691423	1.8064	1.10433	1.09366	1.02613	-0.0390723	-0.253651	0.292723	-0.0113202	-0.0890945	-0.515996	0.252989	0.215737	-0.132423
	RVS(UniMod:21)FADTIK_Q8NG31_58_67_S60	-0.245018	0.224525	0.0204936	1.14523	1.27163	1.55108	1.39585	1.40465	1.20662	0.0318848	-0.123428	0.0915429	0.570272	-0.240086	0.655886	0.631252	0.768025	0.452302	0.14896	-0.370918	0.221958	-0.0146382	-0.0213268	0.0880854	-0.339546	0.266314	0.0357937
	RVS(UniMod:21)FGGHLRPELFDENLPPNTPLK_P46013_505_529_S507	-0.15539	-0.00499163	0.160382	1.72859	1.65251	1.53679	1.80217	1.99788	1.75962	-0.156981	0.146999	0.00998175	0.852236	0.55576	0.985327	0.922248	1.10333	0.91238	-0.0308874	0.0234239	0.00746351	0.455939	0.262027	0.3138	0.0123357	0.130342	0.112127
	RVS(UniMod:21)GDAAQDLDR_Q9Y4H2_558_570_S560	-0.0956374	0.196401	-0.100763	1.05711	0.742009	0.661834	0.683987	1.09042	0.599929	-0.103744	0.0158166	0.0879273	0.566557	-0.0221957	0.465304	0.556602	0.597839	0.157466	0.0122406	0.100937	-0.113177	0.171728	0.494725	0.140956	0.178646	-0.167016	0.250569
	RVS(UniMod:21)LEPHQGPGTPESK_Q14980_1989_2005_S1991	-0.063754	0.109126	-0.0453718	3.57422	3.2437	3.43035	3.71461	3.17856	2.89729	-0.0774551	0.0011585	0.0762966	1.4393	1.02372	1.30487	1.5374	1.43523	0.758636	0.0636649	0.235761	-0.299426	0.702633	0.407641	0.237058	0.231509	-0.0135506	0.0763627
	RVS(UniMod:21)LHC(UniMod:4)LLDQFDK_Q8IWF6_125_138_S127	-0.0395325	0.490738	-0.451206	0.84175	0.835961	1.10822	1.72022	0.396968	-0.0677596	0.201658	-0.10935	-0.0923079	-0.431839	0.684587	0.342085	-0.12401	0.267715	-1.22329	-0.214081	0.74341	-0.529329	0.724585	1.03386	0.277485	-0.048877	0.203185	0.376708
	RVS(UniMod:21)LSEIGFGK_Q00536_151_162_S153	0.0687644	-0.0254269	-0.0433375	1.35142	1.01181	1.17189	1.31156	1.02077	0.856222	0.0354043	-0.0313659	-0.00403849	0.385572	0.101862	0.703715	0.435911	0.447546	0.403	0.143462	-0.114934	-0.0285282	0.394962	-0.132968	-0.223365	-0.154075	0.0608175	-0.462398
	RVS(UniMod:21)QDLEVEKPDASPTSLQLR_O94885_88_109_S90	-0.117326	-0.0175678	0.134894	1.03653	0.515247	0.864643	0.605548	1.15015	1.15328	-0.196365	-0.0292303	0.225595	0.611995	0.842381	0.59825	0.955388	1.06581	0.745625	0.0879465	0.371064	-0.45901	0.653473	0.248951	0.110682	-0.149171	-0.366632	-0.453404
	RVS(UniMod:21)VELTNSLFK_P14923_663_675_S665	0.0721098	0.0045554	-0.0766652	0.877615	0.43019	0.65998	1.31059	1.07328	0.765529	0.0146879	0.120959	-0.135646	0.0816686	-0.214894	0.0566879	-0.0205877	0.135657	-0.169502	-0.0147266	0.00454758	0.0101791	-0.127287	-0.170873	0.0576901	0.316349	0.2356	0.244348
	RYS(UniMod:21)DHAGPAIPSVVAYPK_P27448_417_435_S419	-0.0501517	-0.540829	0.590981	1.39082	1.33492	1.51283	1.76386	1.45882	1.27174	-0.309759	0.151798	0.157961	0.398952	-0.64945	0.564923	0.308743	0.307489	0.358238	-0.571894	0.0243354	0.547559	-0.342021	-0.261957	-0.141318	-0.109983	-0.138234	-0.385989
	S(UniMod:21)AGNIPLSPLAR_O15021_1370_1382_S1370	0.0356767	0.14902	-0.184696	1.37217	1.33278	1.52219	1.35535	1.31071	0.996438	-0.0340209	-0.120719	0.15474	0.893899	0.230748	1.16583	0.956179	0.976197	0.995117	0.0711657	-0.199974	0.128808	0.338357	0.370239	0.235285	-0.377387	0.0308987	-0.200852
	S(UniMod:21)AGSIPLSPLAHTPSPPPPTASPQR_Q6P0Q8_1337_1362_S1337	0.165075	-0.0114269	-0.153648	1.57877	1.56013	1.57364	1.47133	1.42651	1.49128	0.00917881	-0.0539194	0.0447406	0.11211	-0.0447869	0.027413	0.138884	0.326176	0.127106	-0.131557	-0.176166	0.307724	-0.85041	-0.420361	-1.1378	-0.109585	-0.876543	-0.312676
	S(UniMod:21)AGSMC(UniMod:4)ITQFMK_Q13111_873_885_S873	-0.00343778	-0.316086	0.319523	0.83856	0.954077	1.0358	1.50967	0.0527417	-0.206286	-0.10409	0.45079	-0.346699	0.341645	0.610077	-0.150609	0.354518	0.320431	0.0484732	-0.129629	0.379664	-0.250036	0.256346	0.337848	0.0852349	0.107496	0.233233	0.0349778
	S(UniMod:21)APAS(UniMod:21)PTHPGLM(UniMod:35)SPR_P85037_416_431_S416;S420	-0.39598	0.197509	0.198471	0.706307	0.928432	0.802023	1.05751	1.05629	0.0780719	0.281069	-0.500652	0.219583	-0.0542557	-1.11407	-0.800469	0.119776	0.144175	-0.693663	-0.192743	-0.0248879	0.217631	0.234875	0.246873	0.983046	0.0296326	0.0720904	0.417296
	S(UniMod:21)AQWLDQEEAPK_Q53H47_508_520_S508	-0.220365	0.0748141	0.145551	2.26006	2.24912	2.13569	2.84525	2.12566	2.28867	0.0753933	-0.172213	0.0968196	0.858833	0.274775	0.829084	0.935468	1.2076	0.679694	0.0889036	-0.046492	-0.0424116	-0.208616	-0.0186473	-0.146489	0.278332	0.303714	-0.0235863
	S(UniMod:21)AS(UniMod:21)PYPSHSLSSPQR_Q5T200_370_385_S370;S372	0.0151415	0.0301707	-0.0453121	-0.994948	-1.68076	-1.41402	-0.265396	-0.422757	-2.22405	0.311915	-0.672896	0.36098	0.168284	-1.45799	0.488908	0.287091	0.283399	0.459564	0.919616	-0.0540084	-0.865608	-1.22954	-1.10664	-0.758344	0.0567116	-0.553871	-0.524649
	S(UniMod:21)AVFLSFK_Q96JM7_670_678_S670	0.234928	0.19189	-0.426818	2.19144	2.25478	1.95697	2.25665	2.19405	2.29203	-0.0973406	-0.0955966	0.192937	0.600685	-0.112096	0.702249	0.662362	0.767642	0.660105	0.117924	-0.264258	0.146334	1.05736	0.0659514	0.42638	0.577361	0.589673	0.400808
	S(UniMod:21)C(UniMod:4)FESSPDPELK_Q9UQ35_871_883_S871	0.207396	0.141478	-0.348874	0.872453	0.936553	0.884729	1.76872	0.364978	0.0611028	0.0454715	0.487215	-0.532686	-1.25934	-0.653286	-0.0694573	-0.926579	-0.142218	-0.868804	-0.166415	-0.24806	0.414475	-0.814799	-0.268274	-0.803507	-0.392107	-0.174861	-0.329109
	S(UniMod:21)DEFRPQNYHQQDFR_O14647_1728_1743_S1728	0.265015	-0.225755	-0.0392603	2.52426	2.25082	2.25141	2.44398	2.04121	1.63994	-0.0640459	0.0137156	0.0503303	0.282004	-0.61983	0.17838	0.106596	0.317021	-0.118373	-0.400289	0.0371622	0.363127	-0.419004	-0.175925	-0.209686	-0.385164	-0.216073	-0.0112159
	S(UniMod:21)DSGEQNYGERES(UniMod:21)R_P62995_2_16_S2;S14	0.464738	-0.170748	-0.29399	0.864208	0.572571	0.862743	1.27009	1.62653	0.379834	-0.0841382	0.100587	-0.0164485	-0.408099	-0.285518	0.269326	-0.732856	-1.25254	-0.490927	-0.403843	-0.0442853	0.448129	0.425817	0.354078	0.144001	0.318554	-0.208601	-0.0302322
	S(UniMod:21)FLESNYFTKPNLK_O60293_1046_1060_S1046	-0.251068	0.337264	-0.0861958	1.12106	0.990952	0.96303	1.12558	1.25664	0.833011	0.0844135	0.0349662	-0.11938	0.803774	0.949072	0.416358	-0.0201038	-0.224716	-0.197116	-0.00462811	-0.0467479	0.051376	-0.287538	0.0724851	-0.146912	-0.414683	-0.232957	-0.465414
	S(UniMod:21)FPHLSKPVAPGSAPLGSGEPGGPGLWVGSSQHLK_A1L170_18_53_S18	-0.539442	0.0869908	0.452451	-0.842079	-1.25476	-1.46893	-0.828583	-0.455487	0.658125	-0.0999499	0.22823	-0.12828	0.0443226	0.787121	0.159414	0.0237484	0.194667	0.424558	0.135419	-0.222142	0.0867232	-0.674185	0.206697	-0.352197	0.651045	0.082404	0.105845
	S(UniMod:21)FSKEELMSSDLEETAGSTSIPK_O00567_511_534_S511	-0.0407212	0.0260156	0.0147056	2.71779	2.70206	2.63113	2.57344	2.64135	2.74007	-0.462029	0.239305	0.222724	0.365372	0.839719	0.0854063	0.194128	-0.922824	0.122788	-0.0416121	0.608952	-0.56734	0.56907	0.292387	-0.256934	-0.578826	0.268791	-0.418037
	S(UniMod:21)FSLDEPPLFIPDNIATIR_Q92576_680_699_S680	-0.457464	0.519505	-0.0620408	1.73504	1.78092	0.992303	-0.27068	1.26588	-0.344622	-1.01244	0.564846	0.447597	0.878704	0.0719725	0.122969	0.57453	0.448915	0.0843162	0.725696	-1.23891	0.513214	-0.325322	0.0171046	-0.392883	-0.159869	-0.18753	0.16524
	S(UniMod:21)FTPDHVVYAR_Q6NZI2_300_311_S300	-0.229094	0.423961	-0.194867	1.10084	0.822166	1.42458	1.31301	0.976081	0.88631	0.170419	-0.181443	0.0110246	0.874988	0.102652	0.562145	0.701336	0.641569	0.656494	0.0130279	-0.0838147	0.0707868	-0.0868237	-0.0977632	0.00381625	0.656012	0.262877	0.373191
	S(UniMod:21)FVPEEEKHEER_O94880_835_847_S835	0.151378	0.0643901	-0.215768	1.41364	1.43783	1.47752	1.63269	1.16499	0.0499585	-0.0666074	0.0870538	-0.0204464	0.269081	-0.477988	0.385391	0.39129	0.423574	0.293601	0.122417	-0.109204	-0.0132128	0.128953	0.113788	0.208575	0.0177288	0.178217	0.454379
	S(UniMod:21)GSEEAVTDPGER_Q92508_1619_1632_S1619	-0.0118854	0.33418	-0.322294	0.343169	1.32772	-0.1536	1.36662	1.64406	1.35711	-0.440945	-1.04938	1.49033	-0.685843	-0.00435605	-0.135622	-0.0643403	0.889252	1.48469	0.87345	-0.638957	-0.234493	-0.468843	-0.662931	-0.234931	0.190577	-0.0110029	-0.183717
	S(UniMod:21)HEAEVLK_P16949_63_71_S63	0.355548	-0.0301393	-0.325408	1.72293	0.895459	1.45588	1.72145	1.08367	1.08557	-0.149028	0.290102	-0.141075	0.563443	0.373894	0.331195	0.382799	0.432045	0.318255	0.159343	-0.18185	0.0225073	0.449574	-0.0250208	0.29219	0.366853	-0.0419031	0.0730014
	S(UniMod:21)HGLESVPVLPGSGEAGVSFDLPAQADTLHSANK_Q641Q2_996_1030_S996	0.496523	-0.347814	-0.148709	1.53378	1.5563	1.17143	1.15804	1.9594	1.95968	-0.150431	0.225627	-0.0751967	1.10812	0.662492	0.524782	1.3583	0.922669	0.898971	-0.450315	0.770515	-0.3202	-1.34426	-1.17604	-1.13993	-1.42788	-1.51771	-1.30695
	S(UniMod:21)IAEELELSILK_Q9UBT7_374_386_S374	0.691536	-0.63855	-0.0529859	2.87863	3.19788	0.579496	3.23171	2.98176	4.44678	-2.33303	1.63669	0.696344	1.30095	-1.67552	-3.00426	-2.00088	-2.13635	-1.91068	1.52291	-1.10347	-0.419445	-0.710136	-1.19954	-0.414081	-1.42539	-0.617903	-0.462619
	S(UniMod:21)IGASPNPFSVHTATAVPSGK_P09884_186_207_S186	-0.0102246	0.288953	-0.278729	2.07937	2.01713	2.14982	2.09971	1.64781	1.66642	0.0979837	-0.23842	0.140436	0.333461	0.0105043	0.39335	0.210547	0.398453	0.249886	0.0189344	0.06727	-0.0862044	0.0415104	-0.101723	0.0398251	0.208315	0.228768	-0.104358
	S(UniMod:21)IQGVGHMMSTMVLSR_Q14573_916_932_S916	-0.328442	-0.538722	0.867164	1.85093	1.84212	1.72529	1.57732	1.66189	1.80877	-0.744892	1.22438	-0.479493	-0.362458	1.37759	0.0133189	-0.178572	-0.0235604	-0.669186	-0.0653843	0.139417	-0.0740329	0.0626074	0.194253	0.270325	-0.087552	1.26305	1.22559
	S(UniMod:21)IVAVEPR_Q5VZL5_1181_1189_S1181	0.37981	-0.152416	-0.227395	1.40217	1.47268	1.61441	2.12602	1.24489	0.979875	-0.0869166	-0.00903059	0.0959472	0.814476	0.203258	0.899921	0.922885	0.916564	0.72683	0.125998	-0.293357	0.167359	0.0923185	-0.502632	-0.395708	-0.200561	-0.283203	-0.224403
	S(UniMod:21)LATMDSPPHQK_Q14676_1814_1826_S1814	-0.0730804	-0.219034	0.292114	2.27636	2.30986	2.24061	2.3966	2.40024	1.93925	0.498528	0.339366	-0.837894	0.365875	0.542216	0.530116	0.566613	0.640158	-0.0528149	-0.0468816	0.0557275	-0.0088459	0.162434	-0.393876	-0.61369	-0.140111	-0.422127	-0.255837
	S(UniMod:21)LDLPSIGGSSVGK_Q9UMZ2_812_826_S812	-0.0935923	-0.27598	0.369572	-0.965383	-0.917893	-0.656025	-0.580031	0.554679	0.22747	0.121549	-0.0628781	-0.0586705	-0.16034	-0.980102	-0.438326	-0.231992	-0.37669	-0.219949	0.0257361	-0.22143	0.195694	-0.136809	-0.255101	0.126261	0.0783404	0.237956	0.0688519
	S(UniMod:21)LELSSLAGPGEDPLSADSLGKPTR_Q13615_647_672_S647	0.293572	-0.0871393	-0.206433	1.07017	1.17564	1.05067	1.0718	1.05308	0.892107	-0.148001	0.0572242	0.0907766	0.470841	0.313093	0.105896	0.550528	0.594351	0.522292	0.0258061	-0.00239893	-0.0234071	-0.299512	-0.207141	0.0303225	-0.203296	-0.115679	-0.237252
	S(UniMod:21)LEVIPEK_Q9UPR0_1113_1121_S1113	-0.049968	0.20649	-0.156522	1.43459	1.19355	1.37125	1.38315	1.17095	1.06748	-0.0361242	-0.0433703	0.0794945	0.69709	-0.623909	0.526744	0.653841	0.707591	0.692817	-0.0366396	0.134833	-0.0981936	0.0490622	0.137324	0.0148858	-0.0875994	-0.00552792	-0.0562385
	S(UniMod:21)LGPSLATDKS_Q9H3N1_270_281_S270	-0.296929	-0.519135	0.816065	1.4861	1.60074	1.45947	1.50244	1.53559	1.78952	0.107207	-0.401178	0.293971	0.870061	0.171666	0.787748	0.658187	0.821955	1.05953	0.0169134	-0.193813	0.176899	-0.124096	-0.175248	-0.132052	0.0681531	0.365678	-0.247396
	S(UniMod:21)LHPIHQGITELSR_Q9H410_109_123_S109	0.112902	-0.0474724	-0.0654294	2.36292	1.98539	2.22239	2.36138	1.6454	1.38556	0.22233	-0.220228	-0.00210199	0.742042	0.433639	1.02664	0.745578	0.994145	0.623469	-0.634232	0.87758	-0.243348	0.0498875	-0.0830949	-0.272477	0.155033	0.174523	-0.166061
	S(UniMod:21)LNLVDSPQPLLEK_P46019_729_743_S729	-0.0401176	0.147065	-0.106948	2.00432	1.85594	1.91812	1.77644	1.94014	2.01406	-0.00901033	-0.0153745	0.0243848	1.08563	0.635594	0.930732	1.07105	1.23821	1.00588	-0.237675	0.103518	0.134157	-0.406853	-0.208424	0.0380526	-0.752636	-0.165461	-0.738266
	S(UniMod:21)LPAGDALYLSFNPPQPSR_Q92974_886_905_S886	0.74195	-0.201435	-0.540515	1.69667	1.75225	1.53584	1.73895	1.45892	1.66189	-0.324263	-0.427671	0.751934	1.70083	1.12534	1.34771	1.56561	1.74959	1.45561	-0.0870528	-0.245832	0.332884	0.896087	1.0448	0.653184	0.283812	-0.343316	0.868622
	S(UniMod:21)LPVSVPVWGFK_Q96B36_183_195_S183	0.574341	-0.25248	-0.321861	-0.867911	-0.229245	0.332185	-0.940716	-0.81137	-1.16984	-0.234851	1.04889	-0.81404	0.997445	0.1165	-0.847424	-1.02712	0.236958	-1.01778	1.41764	-0.680365	-0.737276	-0.160149	0.278316	0.674568	-0.0537024	1.36104	-0.0189598
	S(UniMod:21)LTLTPTR_Q3V6T2_1417_1425_S1417	0.276424	0.0817578	-0.358181	0.979336	0.671494	1.14828	1.19228	0.947305	0.469364	0.0537706	0.00641448	-0.0601851	0.154923	-0.115006	0.45047	0.561345	0.312337	0.374337	-0.0409176	-0.0496159	0.0905335	0.116205	0.166208	-0.0172039	0.426177	0.352313	-0.121016
	S(UniMod:21)LTNDWEDHLAVK_P07900_315_328_S315	-0.447691	-0.106689	0.55438	-1.35943	-0.908792	-1.21555	-0.384133	-0.910959	-0.665082	-0.105692	0.0626734	0.0430182	-0.102588	-0.735424	-0.00446821	-0.302344	-0.330712	-0.478837	0.0575569	-0.31249	0.254933	0.259491	0.276393	0.0632737	0.233167	0.154944	0.175467
	S(UniMod:21)LTPAVPVESKPDKPSGK_P20810_133_151_S133	-0.407843	0.624603	-0.21676	2.32498	2.16223	2.22154	2.40131	2.225	2.02903	0.218891	-0.102419	-0.116472	0.0714782	-0.359591	0.712253	0.566506	0.591945	-0.00259757	-0.0805014	0.33124	-0.250739	-0.147913	0.312566	0.27044	0.458193	0.185552	0.0237186
	S(UniMod:21)LVMHTPPVLK_P46013_538_549_S538	0.328403	0.0515379	-0.379941	2.70878	3.12975	3.08296	3.19536	2.84242	2.18622	0.810107	-0.477794	-0.332313	-1.00204	-2.31825	-0.502158	-0.910498	-0.764857	-1.96367	-0.0482492	0.0223961	0.025853	-0.246475	0.694951	0.0542385	0.125804	0.336824	0.337373
	S(UniMod:21)LVMHTPPVLKK_P46013_538_550_S538	-0.819398	0.506104	0.313294	2.58509	2.58198	2.48224	2.55952	3.00586	2.77118	0.348776	-0.0137308	-0.335045	-0.458908	0.496761	-0.950524	-0.264456	-0.92158	-0.317887	-1.05669	0.639213	0.417475	0.332676	0.590255	-0.503194	0.356732	0.0540633	0.149213
	S(UniMod:21)LYESFVSSSDR_P18615_131_143_S131	-0.311009	0.234107	0.0769019	1.57701	1.45759	1.49086	1.97451	1.71892	1.76152	-0.268981	0.00860209	0.260378	1.15224	0.978307	0.744119	1.23538	1.39702	0.74286	0.39395	-0.372149	-0.0218004	-0.579757	-0.569444	0.086896	-0.00820663	0.332909	0.195447
	S(UniMod:21)MGGAAIAPPTSLVEK_Q96I25_169_185_S169	-0.0775805	0.200768	-0.123188	3.28894	3.1769	2.6897	3.01423	2.6547	2.78401	-0.184295	0.0496802	0.134615	1.31035	0.600762	1.9286	1.39641	1.69897	1.26498	0.0926843	-0.106436	0.0137522	0.332223	0.358361	0.239954	0.0385231	0.168592	0.285242
	S(UniMod:21)PLSQGDSSAPSLPK_Q92793_121_136_S121	-0.480842	0.106583	0.374259	-0.871626	-1.30446	-0.874003	-0.585909	-0.904344	-0.660073	-0.0578771	0.070348	-0.0124709	-0.0293234	-0.251777	-0.0149892	-0.139961	-0.000142311	-0.281753	-0.0628963	-0.0656227	0.128519	0.13991	0.136278	0.19286	0.157217	0.399819	0.349044
	S(UniMod:21)PMMPENAENEGDALLQFTAEFSSR_Q9UNN5_320_345_S320	0.545376	0.0102119	-0.555587	1.09809	0.802765	1.14274	-0.0428778	0.647468	0.616939	0.218641	-0.303849	0.0852081	-0.716071	-0.343771	-0.292976	0.805535	-0.0202261	-0.12249	0.0228084	-0.261538	0.238729	-0.365238	-0.770921	-0.232614	-0.104667	-0.0768706	0.0395729
	S(UniMod:21)PQPQNTSLPMQGVAPTTHTIAQAR_Q53TQ3_232_257_S232	-0.00643371	0.0639595	-0.0575258	-1.11243	-1.19946	-1.4811	-0.681549	-1.55826	-0.697786	-0.330426	0.413795	-0.0833691	0.182623	0.687044	-0.34711	0.235392	-0.235905	-0.0943377	0.237265	0.0334361	-0.270702	-0.0516486	-0.0463722	0.187333	0.105363	0.0874187	0.138715
	S(UniMod:21)PRPTGSDLLPGAPILSLR_Q8N1F8_599_618_S599	-1.08599	0.627999	0.457992	0.348117	2.38041	0.267068	-1.80599	-1.60399	-1.49647	-1.1651	-0.524942	1.69005	0.233923	-1.83475	-0.203339	-0.469616	-0.645575	-0.906713	0.312955	-0.0825358	-0.230419	0.239993	-0.0695559	0.283998	0.161553	0.320075	0.312589
	S(UniMod:21)PSGPVKS(UniMod:21)PPLSPVGTTPVK_Q9BVC5_182_202_S182;S189	0.117472	-0.152706	0.0352339	1.041	0.928808	1.11163	1.02238	0.702294	0.579058	0.181281	0.332231	-0.513512	0.335991	-0.507503	0.388808	0.658635	-0.142807	-0.103866	0.236022	-0.21479	-0.0212328	-0.24747	-0.244651	-0.00570605	-0.192683	0.124779	0.0952846
	S(UniMod:21)QLQDTLIHLIK_Q9NPI6_545_557_S545	0.358847	-0.172394	-0.186453	2.95019	3.29325	3.58527	0.640217	2.57362	2.39107	0.484349	-0.503432	0.0190831	0.716662	-1.83636	-0.463759	0.343913	-0.260177	0.884238	0.350722	0.524592	-0.875314	0.0116672	-0.216382	-0.0999423	-0.37764	-0.0353271	-0.689835
	S(UniMod:21)QVEQQQLITVEK_Q6PL18_1302_1315_S1302	-0.818874	1.68241	-0.863536	2.88197	2.68444	2.58819	3.08861	2.487	2.37136	0.241502	-0.258544	0.0170424	1.38542	1.18236	1.23546	1.58167	1.62787	1.22281	-0.692805	0.283588	0.409217	-0.380207	-0.728332	-0.401677	-0.863256	-0.68433	-0.15176
	S(UniMod:21)RDSGDENEPIQER_Q8WX93_1118_1132_S1118	0.00519085	-0.176474	0.171284	-0.0893493	-0.435488	-1.53544	-0.538394	-1.44765	-0.613085	0.647177	0.342449	-0.989626	-0.331227	-0.503391	0.936153	-0.585565	0.952744	0.826685	0.576819	0.477993	-1.05481	-0.202109	-1.18429	-0.852774	0.0818502	-0.422621	-0.823959
	S(UniMod:21)RS(UniMod:21)PHEAGFC(UniMod:4)VYLK_Q9NTZ6_422_436_S422;S424	-0.177458	-0.0530864	0.230544	-1.2099	-1.05511	-1.06637	-0.447823	-0.439303	-0.896845	-0.14529	0.143442	0.00184739	0.727884	1.55297	0.215824	-0.271858	0.219893	-0.304994	-0.0229377	-0.0114816	0.0344192	-0.400142	-0.00858794	-0.178963	-0.322912	-0.230634	-0.00830406
	S(UniMod:21)RVFDLQFSTDSPR_Q15003_70_84_S70	0.199543	-0.840352	0.640809	1.76259	1.24723	1.28801	1.58386	2.199	2.39065	-0.0871224	-0.233821	0.320944	1.13724	0.8825	0.841319	1.09298	1.15003	1.24133	-0.594477	0.597892	-0.00341567	0.170164	0.024474	-0.579606	0.250295	0.231604	0.212461
	S(UniMod:21)S(UniMod:21)PPVLQGPAPAGFSQHPGLLVPHTHAR_O15027_73_101_S73;S74	-0.0309494	-0.37436	0.405309	1.75564	-1.12257	0.483274	1.69916	1.00179	1.54956	-1.07865	0.478998	0.599652	-2.37521	0.409885	0.374356	-0.873457	-0.346755	-0.116641	-0.538817	0.778029	-0.239211	1.04646	1.33011	0.547262	0.682759	-0.321456	0.470006
	S(UniMod:21)SLSASHPM(UniMod:35)VGK_Q8TEW0_220_232_S220	0.0310406	0.200022	-0.231063	-1.09679	-1.0513	-0.860659	-1.76344	-1.02055	-0.793772	-0.10744	-0.297325	0.404765	0.428697	0.520909	-0.022304	0.0729066	0.0121184	0.255474	0.169022	0.683107	-0.852128	-0.139656	0.164965	0.119194	0.164425	0.00287844	0.0908382
	S(UniMod:21)VAAEGALLPQTPPS(UniMod:21)PR_Q86X27_315_332_S315;S329	-0.0714303	0.28523	-0.2138	1.10066	0.588002	1.05528	1.12013	0.829201	1.01553	0.337662	0.725985	-1.06365	0.227547	-0.4467	0.114104	0.247759	0.272463	-0.134243	0.539861	-0.358489	-0.181372	-0.235984	0.0999873	-0.337658	-0.27766	-0.44023	-0.203655
	S(UniMod:21)VGGDSDTEDMR_Q9UK61_694_706_S694	0.0690983	-0.0978391	0.0287409	1.77823	0.870963	1.51915	1.48128	1.43663	0.481206	0.0695902	1.08691	-1.1565	-0.730402	-0.170576	0.219195	-0.290682	-0.0969984	-0.852291	-0.180672	-0.240932	0.421603	0.0746788	-0.261146	-0.435094	0.167458	-0.0725847	-0.306847
	S(UniMod:21)VQEGENPDDGVR_P42696_14_27_S14	0.0177533	-0.291501	0.273748	0.619894	1.35006	1.00928	1.01614	1.48435	1.66806	-0.219756	-0.255952	0.475708	0.978666	0.581469	0.14611	0.861746	0.661677	0.580197	-0.0659072	-0.248419	0.314326	0.633909	-0.636807	0.229376	-0.418684	0.33684	0.0355171
	S(UniMod:21)VSSPTSSNTPTPTK_Q5M775_131_146_S131	-0.332587	0.472013	-0.139426	0.891271	1.06926	0.678248	1.18153	1.38902	0.490844	-0.0173497	0.226187	-0.208837	0.436902	2.07385	0.202274	0.632384	0.956061	1.28092	0.19804	-0.219887	0.0218467	-0.425359	-0.211168	-0.461454	-0.337799	-0.41135	-0.0360418
	S(UniMod:21)VSSSPWLPQDGFDPSDYAEPMDAVVKPR_Q9NRY4_1070_1099_S1070	-0.0734422	-0.692963	0.766405	1.62693	2.13297	0.81325	1.70019	1.43963	1.83545	-0.598945	0.548654	0.0502909	-0.397778	1.79376	1.29723	0.887232	0.302458	-0.365708	0.189873	-0.249276	0.0594031	-0.0625623	-0.967709	0.0518457	-0.950884	-1.49618	-0.475673
	S(UniMod:21)VWVARNPPGFAFVEFEDPRDAADAVR_P84103_38_65_S38	-0.126562	0.243398	-0.116836	1.44225	0.165884	0.132763	0.541865	1.85631	2.18146	0.075747	0.279103	-0.35485	0.190025	-0.124363	0.0505754	-0.865599	-0.253138	-0.214722	0.0686475	0.134523	-0.20317	0.288075	0.0586907	0.261707	0.50065	0.642012	0.426997
	S(UniMod:21)Y(UniMod:21)DVPPPPMEPDHPFYSNISK_P18669_118_139_S118;Y119	-0.348623	-0.0675881	0.416211	0.833161	0.810913	0.809199	0.751259	0.643782	0.56522	0.921466	-0.505259	-0.416207	-0.753546	-1.20916	-0.162775	-0.697584	-0.552323	-0.772806	0.218019	0.195648	-0.413668	-0.44445	-0.361167	-0.605157	0.160168	-0.200714	-0.283814
	SAS(UniMod:21)PDDDLGSSNWEAADLGNEER_O00193_15_38_S17	-0.610589	0.475224	0.135365	1.80089	-0.75776	2.48693	1.34861	2.48625	1.05112	-0.188509	1.82605	-1.63755	1.94493	2.98599	1.3383	3.44552	2.22819	2.27122	-1.27826	0.115656	1.16261	-0.374247	-0.0564796	0.971125	1.11259	5.12364	5.29599
	SAS(UniMod:21)VNKEPVSLPGIM(UniMod:35)R_Q8WWI1_1491_1507_S1493	-0.133898	-0.0250676	0.158965	0.317335	0.873473	-0.235534	0.544465	1.16605	1.22228	-0.0163959	-0.00294209	0.019338	0.157262	-0.0325771	-0.0124663	0.166124	0.0585767	0.319797	-0.107357	0.738262	-0.630905	-0.659125	0.0576872	-0.227064	0.279197	-0.557081	-0.0907662
	SAS(UniMod:21)VNKEPVSLPGIMR_Q8WWI1_1491_1507_S1493	-0.0979633	0.273262	-0.175298	0.758388	0.956769	1.12778	0.849934	0.986409	0.791829	-0.0687766	-0.211416	0.280192	0.108037	-1.12786	0.63897	0.0497066	0.0680122	-0.197596	0.0948359	-0.292321	0.197485	-0.145302	-0.306404	-0.348231	-0.115142	-0.224357	-0.215986
	SDS(UniMod:21)EKKEDEEGK_Q99442_313_325_S315	0.479238	-0.0678832	-0.411355	1.88483	3.47216	1.88988	-0.0297245	0.276365	-0.183619	-0.824627	0.2119	0.612727	-1.24561	0.396735	0.18312	-0.814179	1.04203	-1.12436	0.0398541	-0.31725	0.277396	-0.619814	0.356857	-0.0206423	-0.150538	-0.0349313	0.120922
	SDS(UniMod:21)RAQAVSEDAGGNEGR_P55884_117_135_S119	0.173646	-0.156023	-0.017623	3.24307	-0.29612	3.62614	3.30424	0.737859	3.63821	0.859373	-0.761578	-0.0977943	0.504171	0.312778	0.532817	3.32727	0.511694	0.209057	-0.0487683	-0.207881	0.256649	-0.433693	0.561392	2.54819	2.48757	2.71621	2.40222
	SEAPET(UniMod:21)PM(UniMod:35)EEEAELVLTEK_Q5JTH9_72_91_T77	-0.370629	0.723128	-0.352499	-1.77203	-1.28462	-2.2734	0.368025	-0.698947	-1.20671	-0.184624	0.15391	0.0307139	0.32535	-0.0132575	-0.0750818	0.159245	-0.3049	-0.529547	0.473236	-0.0913115	-0.381925	-1.25813	-0.895402	-0.558884	-1.59993	-1.30381	-0.549191
	SEDS(UniMod:21)SGAAGLSGLHR_Q86U86_931_946_S934	0.411423	-0.212066	-0.199357	2.13762	2.26003	3.1527	0.815458	0.496937	2.12787	0.554712	-0.34078	-0.213932	0.76538	0.89781	0.166356	1.34451	-0.384136	-0.907696	0.024819	0.204814	-0.229633	-0.573601	0.787993	0.581895	-0.954817	-1.12001	-0.511376
	SEGS(UniMod:21)PVLPHEPAK_Q9UKE5_766_779_S769	0.828255	0.614476	-1.44273	0.488722	-1.62854	0.418976	-1.87679	-2.18277	-2.45338	0.822171	0.794701	-1.61687	0.830813	0.283819	0.859626	-1.65573	-1.82256	-1.57749	-0.00302492	0.106691	-0.103666	0.273968	0.328432	0.192528	0.217205	-2.51685	-2.54771
	SEHTAPPPEEPTDKS(UniMod:21)PEAEDPLGVER_Q96KM6_651_677_S665	0.0561974	-0.167822	0.111625	0.731819	0.949929	0.955172	0.825197	0.535005	0.190389	-0.307815	-0.101033	0.408849	0.167672	-0.984724	-0.42812	0.0817721	-0.769633	-0.135531	-0.0258083	0.141004	-0.115196	0.0593916	0.221572	0.235156	0.0636803	-0.264697	0.241743
	SEPVKEESSELEQPFAQDTSS(UniMod:21)VGPDRK_Q14151_226_253_S246	-0.437784	-0.0551058	0.492889	1.49515	0.820601	1.61252	0.904895	1.47265	0.357347	-0.240507	0.0644399	0.176067	0.498574	0.965899	0.51091	0.323651	0.366925	-0.43917	-0.360436	0.154368	0.206069	-0.775645	-0.15902	-0.807262	-0.269753	-0.0917472	-0.146662
	SES(UniMod:21)PQKEDGLSSQLK_Q96T58_2124_2139_S2126	0.366591	-0.383656	0.0170644	0.0321913	0.0744264	0.0838818	1.0299	0.827897	0.649101	0.439574	-0.834066	0.394492	0.41291	-0.784313	-0.409573	-0.413467	-0.479148	0.5636	0.672083	-0.429721	-0.242362	-0.197875	-0.350448	-0.160935	0.932473	0.89863	-0.210198
	SFDTVIGAGT(UniMod:21)PPGLAEPLLVVRPK_Q9H6A9_361_385_T370	-1.14156	0.540698	0.600866	-1.93141	0.908365	-1.18572	-2.34516	-1.44485	-2.26475	1.34482	-1.05142	-0.293392	1.14698	-0.427129	0.901367	-0.333002	-0.673087	-0.365339	0.873545	-0.998647	0.125102	-1.52098	0.59001	0.774933	-0.982227	0.771056	-0.0885118
	SFS(UniMod:21)ASQSTDR_Q9ULJ3_409_419_S411	0.189621	-0.318797	0.129176	0.511104	0.893123	0.963387	1.03201	1.21333	0.527555	0.143491	-0.317211	0.17372	0.519314	-0.0826791	-0.14469	0.200794	0.0347378	-0.339243	0.338337	-0.391423	0.053086	-0.544645	-0.629303	-0.222938	0.706441	0.214903	0.362801
	SFS(UniMod:21)LASSSNSPISQR_Q9BXB4_172_187_S174	-0.21396	-0.0401292	0.254089	1.19154	0.805585	1.03614	1.32647	1.35687	1.23781	-0.0577408	0.0439745	0.0137663	0.886071	0.58135	0.721175	0.912513	1.16954	0.687543	0.242967	-0.0698667	-0.1731	1.75148	0.948813	0.70059	0.668273	-1.30062	0.460646
	SFSLASSSNS(UniMod:21)PISQR_Q9BXB4_172_187_S181	0.033262	-0.010759	-0.022503	-0.819384	-0.770784	-0.705055	-0.483476	-0.702001	-0.642888	-0.00447427	0.000134989	0.00433928	-0.439343	-0.717281	-0.472819	-0.337542	-0.0416625	-0.178316	-0.17678	0.134528	0.0422523	0.117145	0.191416	0.272736	0.272791	0.46432	0.283812
	SGLTVPTS(UniMod:21)PK_Q53EL6_87_97_S94	-0.13605	0.177961	-0.0419106	0.283218	-0.665401	-0.851782	-0.954401	-1.18898	-0.723793	-0.239864	0.266426	-0.0265618	-0.53365	-0.528394	-0.403496	-0.0854712	0.250107	0.323128	-0.299923	0.367429	-0.0675065	0.431004	0.794685	2.119	0.829484	0.472379	0.665167
	SGPKPFS(UniMod:21)APKPQT(UniMod:21)SPSPK_Q01518_295_313_S301;T307	0.0497985	-0.11971	0.0699114	0.545863	-0.0281291	-0.0832681	1.41412	0.353333	1.11746	0.353701	-0.352169	-0.00153235	0.391067	0.572888	1.19085	1.34506	1.63043	0.92289	-0.343442	0.119676	0.223766	-0.0176657	-0.182407	-0.269353	-0.172233	-0.149302	0.218395
	SGRES(UniMod:21)VSTASDQPSHSLER_Q8TEW0_958_977_S962	-0.0409962	-0.313178	0.354175	1.04252	0.642381	1.02252	0.896561	0.25778	0.833405	-0.0825658	0.525099	-0.442533	-0.0877886	0.417435	0.095637	0.0672342	0.147552	-0.0958173	0.397969	-0.204752	-0.193217	0.144082	0.113585	-0.113099	0.324915	-0.00726315	-0.0567669
	SGS(UniMod:21)VYEPLK_Q93100_25_34_S27	-0.278332	0.135161	0.143171	1.11762	0.913181	1.05562	1.25707	1.3801	1.03608	-0.106225	-0.0152445	0.12147	0.589655	-0.0777025	0.92722	0.805451	0.796982	0.74421	0.355022	-0.474631	0.119609	0.153766	-0.0550492	-0.15263	0.00738873	0.358688	-0.0515422
	SGSDSS(UniMod:21)QADQEAK_Q9Y385_165_178_S170	-0.0590717	0.937893	-0.878821	-2.1697	-2.66656	-1.92457	-2.16122	-1.34651	-2.1322	1.25919	-0.805618	-0.453577	-0.481183	1.31693	-0.504786	0.0219909	-0.653886	-0.447793	0.225703	-0.265755	0.040052	-0.77868	-0.117883	0.0553495	-0.376575	0.359299	0.133313
	SGSLDSELSVS(UniMod:21)PKR_Q12802_2718_2732_S2728	0.00421497	0.509253	-0.513468	-1.17991	-0.103399	0.0203995	-1.42008	-0.910244	-0.93001	-0.0692216	0.197398	-0.128177	-0.113869	0.204337	-0.332126	0.0173554	0.240431	0.178602	-0.0944722	-0.237517	0.331989	-0.723059	0.71274	0.718139	-0.458766	-0.555088	-0.271358
	SHILEQHPHTLDLS(UniMod:21)PSEK_Q9BUA3_108_126_S121	0.464598	-0.231067	-0.233531	-0.390333	0.258372	0.193328	-0.691	-0.896785	-1.00536	-0.476991	0.177676	0.299315	-0.618977	-1.13748	0.562677	-0.658058	-0.591476	-0.573166	-0.407203	0.897231	-0.490028	1.12646	1.07301	-0.248438	-0.269328	-0.346412	-0.655777
	SHMS(UniMod:21)GSPGPGGSNTAPSTPVIGGSDKPGMEEK_A0FGR8_688_720_S691	-0.00490257	0.238122	-0.23322	0.881753	0.748306	1.24528	-0.0607187	0.469842	0.0985537	0.441704	-0.618943	0.177239	0.237953	1.0503	0.108975	0.351136	1.01503	0.821316	0.527695	0.184306	-0.712001	-0.0898707	-0.421873	-0.302452	-0.250473	-0.061639	-0.110845
	SHS(UniMod:21)APSEVGFSDAR_Q86V48_903_917_S905	-0.0289567	0.0145808	0.0143759	-0.58554	-0.898097	-0.119481	-1.13429	-0.269349	-1.00455	0.418782	-0.987489	0.568707	-0.569606	0.330514	-0.261976	-0.280358	-0.31817	-0.499165	0.262907	-0.669522	0.406615	0.459656	-1.05301	0.448036	0.452765	0.599639	-0.423177
	SHVEDGDIAGAPAS(UniMod:21)S(UniMod:21)PEAPPAEQDPVQLK_Q9P2E9_1263_1292_S1276;S1277	0.397662	0.116466	-0.514128	2.35447	1.6168	1.91652	0.00241455	2.54098	-0.236049	-0.462264	-0.382768	0.845032	0.251551	0.799681	3.71989	1.11876	0.718727	3.33207	-0.0908817	-0.00509453	0.0959763	-0.0309278	-0.246123	0.103134	-0.00326058	0.129703	0.0162081
	SILAKPS(UniMod:21)SSPDPR_Q9BTC0_1011_1024_S1017	-0.30814	0.188203	0.119937	1.39361	0.923702	-0.539442	1.3134	0.828736	0.741944	0.31091	-0.232365	-0.0785447	-0.727612	-0.549511	-1.35093	-1.0491	0.0170945	0.17184	0.0866316	-0.271294	0.184662	0.259394	0.670636	0.425705	0.500697	2.25857	0.517878
	SKESVPEFPLS(UniMod:21)PPKK_P16949_28_43_S38	0.0735027	0.202249	-0.275752	-0.936449	-1.12742	-1.2838	-1.40365	-0.875669	0.101499	0.583864	0.130513	-0.714377	-2.22104	0.44588	-1.20604	-0.648955	0.0881646	-0.0653262	-0.00571616	-0.0345058	0.040222	-0.750898	-0.137002	-0.285293	-0.419325	-0.220739	-0.416747
	SKGS(UniMod:21)DKDFVIVR_Q13309_72_84_S75	-0.40217	0.18941	0.212761	-0.337144	-0.645479	-0.702241	-0.910615	-0.791956	-0.763453	-0.11199	-0.0125438	0.124533	-0.23296	-0.404016	0.338479	-0.0648915	0.268867	0.125419	0.210612	-0.195576	-0.0150367	-0.211046	0.318378	0.532674	0.0444841	0.517415	0.0583983
	SKS(UniMod:21)DGEAKPEPSPSPR_P26358_141_157_S143	-0.454593	-0.475724	0.930317	1.52089	1.36551	1.75417	1.276	1.36982	1.05435	0.203917	0.135515	-0.339432	-0.0533408	-0.306266	-0.435341	-0.241578	0.0396665	-0.397106	0.735407	-0.0787931	-0.656614	-0.0872227	0.218596	-0.0106567	-0.50577	0.295786	0.282599
	SKS(UniMod:21)EDM(UniMod:35)DNVQSK_Q6VMQ6_557_569_S559	0.0584211	0.162973	-0.221394	1.9588	2.05959	1.71157	1.58806	0.144623	0.294386	1.08362	-0.371071	-0.712546	-0.737011	-1.52965	1.72178	-1.14625	-0.810889	1.44788	-1.36062	0.305808	1.05481	-0.971497	-0.588726	-0.00185494	-0.822128	-0.946896	-0.513684
	SKS(UniMod:21)PLPPEEEAKDEEEDQTLVNLDTYTSDLHFQVSK_Q1KMD3_226_262_S228	0.0728948	0.0799536	-0.152848	0.979307	1.58088	0.953058	0.0786251	1.31541	0.297358	1.58786	-0.723989	-0.863867	1.66141	0.121256	-0.19177	-0.0406802	-0.236802	0.177547	-0.865958	0.278546	0.587412	-0.20657	0.254573	0.682573	0.336418	0.222491	0.226284
	SLGVLPFTLNSGS(UniMod:21)PEK_P42695_1372_1388_S1384	-0.243922	0.377224	-0.133302	1.08998	0.754109	0.91915	0.903338	0.58243	0.734267	-0.271485	0.154928	0.116557	0.158688	-0.147875	0.777885	0.803056	0.198265	0.241421	-0.0832668	0.0470754	0.0361915	-0.198072	-0.0672098	0.285777	0.210834	0.586201	0.365601
	SLQS(UniMod:21)LLGPSSK_P57737_462_473_S465	0.0565484	-0.0212629	-0.0352855	0.879741	0.550712	0.826126	0.62431	0.571977	0.678972	0.089493	-0.122491	0.0329982	0.314285	-0.173138	0.282679	0.358456	0.235653	0.741815	1.17184	-0.454717	-0.717119	2.98371	2.58137	2.38822	0.279946	2.23826	2.25598
	SLS(UniMod:21)APGNLLTK_Q96RR4_509_520_S511	-0.096123	0.176357	-0.0802339	1.03844	0.917732	0.961939	0.987305	0.80605	0.934156	0.026174	-0.0801619	0.0539879	0.345438	-0.16891	0.27182	0.400509	0.501773	0.387262	-0.0249924	0.0502978	-0.0253054	-0.0983327	0.00963607	-0.00469189	0.0353308	0.169391	0.213509
	SLS(UniMod:21)EMEIGMVVGGPEASAAATGGYGPVSGAVSGAK_P11831_101_136_S103	-0.153798	0.223088	-0.0692897	1.0721	-0.0243109	-0.222421	1.15177	1.23117	0.487392	1.10977	-1.02074	-0.0890212	-0.0932145	-1.48257	-0.144018	-0.377815	-0.806013	-1.25384	-0.0382686	-0.203965	0.242233	-0.181005	0.110062	-0.275011	0.043466	0.120961	-0.0251024
	SLS(UniMod:21)RPSSLIEQEK_Q12802_2561_2574_S2563	0.146215	-0.0949001	-0.0513153	-0.862558	-0.933392	-1.58398	-0.324153	-0.497723	-0.352446	0.0524434	0.0464241	-0.0988675	0.24117	-0.0083994	0.0668821	0.157908	0.277456	0.214481	0.0170872	-0.272922	0.255835	-0.585148	-0.31561	-0.337708	-0.0814351	-0.0231741	-0.132183
	SM(UniMod:35)GTGDTPGLEVPSS(UniMod:21)PLRK_Q86WB0_381_400_S395	0.12946	0.019527	-0.148987	-1.33806	-0.997244	-0.33901	-1.01443	-1.68577	-1.23176	-0.0204727	-0.108783	0.129256	2.12008	1.73873	-0.4083	0.0552328	0.103179	2.25731	-0.0282313	-0.0529005	0.0811317	0.912907	1.03749	2.46271	0.36135	0.476397	0.717575
	SM(UniMod:35)S(UniMod:21)FQGIR_P15924_2207_2215_S2209	0.404825	-0.327482	-0.0773433	1.41964	0.988287	1.0402	0.784502	1.45709	1.14051	-0.0989921	1.03107	-0.932075	0.0367585	-0.34428	0.159114	-0.130557	0.218689	-0.130817	0.168204	-0.639187	0.470983	0.31002	0.144404	0.134665	0.323788	0.198634	0.0924704
	SM(UniMod:35)S(UniMod:21)LDMGQPSQANTK_P21359_2521_2536_S2523	0.0870583	-0.287525	0.200467	1.54852	1.25447	0.863786	1.24881	1.26781	1.52774	-0.111101	-0.140773	0.251874	0.66422	0.0276214	0.646326	0.656054	0.836239	0.356063	-0.116988	0.0735149	0.0434727	-0.745951	-0.121312	-0.767421	-0.637392	-0.0856898	-0.214968
	SMDAM(UniMod:35)SS(UniMod:21)PTKTETVK_Q9UPN3_4490_4505_S4496	-0.00132498	-0.138547	0.139872	-1.0101	-0.884365	-0.620421	-0.471693	-0.61263	-0.274228	0.196844	-0.0282738	-0.16857	0.516009	-0.375387	0.136812	0.0633348	-0.0623133	0.342187	-0.187348	-0.194031	0.381379	0.271069	-0.0725599	0.305889	0.205163	0.0691784	0.257641
	SMS(UniMod:21)APGNLLVK_Q8N5S9_473_484_S475	-0.0855661	0.0839106	0.00165555	1.35572	1.48586	1.64027	1.40887	1.31973	1.31518	-0.163068	-0.234945	0.398013	0.68071	0.299255	1.06628	1.07632	1.37463	0.794306	0.994775	-1.18812	0.193348	-1.0602	-0.267279	-0.148756	0.169496	0.173641	-0.0954176
	SMS(UniMod:21)IDDTPR_Q96N67_180_189_S182	-0.134515	0.0219056	0.112609	-1.77211	-1.10204	-1.14032	-0.52645	1.15535	0.168987	0.045904	-0.148071	0.102167	0.235396	-0.687416	0.128697	0.442394	0.217045	0.0308654	0.401449	-0.339107	-0.0623413	-0.387637	-0.39664	-0.647994	0.0875673	0.133342	-0.394524
	SMS(UniMod:21)VDLSHIPLK_A0JNW5_933_945_S935	-0.174362	-0.335158	0.50952	1.01194	0.961362	1.05148	1.59502	0.570837	0.0736684	0.128681	0.104063	-0.232744	-0.0207799	-0.864083	0.49558	0.0809852	-0.0113014	-0.13233	0.10184	-0.278674	0.176834	0.263206	-0.203252	0.446312	0.36503	0.291714	0.549222
	SNS(UniMod:21)AWQIYLQR_Q8N4C8_699_710_S701	-0.330221	0.39968	-0.069459	0.944122	0.99268	0.924918	1.29262	1.07348	0.862891	0.0552241	0.107065	-0.162289	0.564428	-0.172732	0.599064	0.583172	0.663453	0.233436	-0.230181	0.247376	-0.0171948	0.122092	0.249526	0.267594	0.0435592	0.204071	0.191817
	SPAPGAPT(UniMod:21)RSPSTPAK_Q9BQG0_1232_1248_T1239	-0.00333072	0.0433535	-0.0400228	-0.617093	-0.663513	-1.29024	-0.219916	-0.953682	-0.382455	-0.495678	-0.122271	0.61795	0.730749	2.76274	1.00598	0.859838	0.404171	0.795092	-0.43482	0.234138	0.200682	0.667093	0.352237	0.216929	-0.0180102	0.295392	0.100871
	SPGEGPSPSPM(UniMod:35)DQPS(UniMod:21)APSDPTDQPPAAHAK_Q9BSJ8_4_34_S18	-0.347839	0.449533	-0.101694	-1.23249	-0.940322	-0.896125	-1.17807	-0.867958	0.261056	0.209555	0.146658	-0.356212	0.232991	0.115708	-0.0971199	0.099082	0.00120797	0.151614	0.0797244	0.186521	-0.266245	0.454979	0.647016	0.422176	0.13486	-0.0921089	0.388431
	SPHSPSPIATPPSQSSSC(UniMod:4)S(UniMod:21)DAPM(UniMod:35)LSTVHSAK_Q9NYF8_225_256_S243	-0.501373	-0.174499	0.675872	1.97647	0.890526	2.0795	1.36996	0.991388	1.67628	-0.11879	0.0801121	0.0386778	0.282554	0.801382	0.397645	0.119808	0.432899	0.41509	-0.344147	-0.00872038	0.352868	-0.266246	-0.448678	-0.0724815	-0.0411465	0.0189441	0.0292406
	SPMSTNSSVHTGS(UniMod:21)DVEQDAEK_Q9ULU4_432_453_S444	-0.0437625	-0.29442	0.338183	0.698782	1.5415	1.52818	0.00610256	-0.0227591	-0.453198	0.209137	0.510555	-0.719691	-0.963354	1.19684	-0.0498384	1.01708	0.197252	0.841489	-0.813006	0.793935	0.0190712	-0.532518	-0.780218	-0.42863	-0.273762	-0.394295	-0.550706
	SPRIT(UniMod:21)PPAAKPGS(UniMod:21)PQAK_P35658_666_683_T670;S678	-0.212944	0.176116	0.0368281	-2.47137	-2.67251	-2.59844	-2.78079	-2.53048	-0.356882	-0.611748	-1.08935	1.7011	1.70402	-0.0140104	1.88406	0.139431	0.827506	1.66301	0.780684	0.11824	-0.898924	0.210833	-0.685704	0.155187	-0.0735569	-0.0447346	0.0125215
	SPS(UniMod:21)MPENLNRPR_P30307_214_226_S216	-0.465798	0.57189	-0.106091	0.944689	1.84226	2.22812	0.606573	2.23884	2.06047	0.0963128	0.118543	-0.214856	-0.394764	0.131448	0.321025	-0.00326691	0.623503	-0.267203	-0.723726	0.378518	0.345208	0.662179	1.3319	1.0745	1.11236	0.853603	3.04875
	SPS(UniMod:21)PLSGHVAQAFPTK_Q6P0Q8_1362_1378_S1364	0.147803	0.102311	-0.250113	-1.40216	-0.88112	-2.24272	-1.38175	-0.997238	-0.720325	-0.905827	0.40669	0.499137	-0.0893266	-0.94646	0.528623	-0.323403	0.822446	0.221834	0.0137869	-0.123507	0.10972	-1.04235	-0.327133	-0.232163	0.136158	0.0752176	-0.0120388
	SPVQEASSATDTDTNS(UniMod:21)QEDPADTASVSSLSLSTGHTKR_Q658Y4_340_378_S355	-0.45978	0.0224604	0.437319	-0.95357	-1.23	-0.986204	-1.22688	-0.527896	0.636663	0.090666	0.193288	-0.283954	-0.427669	0.0448318	-2.22997	-0.0848224	-0.120078	-0.164856	0.129915	0.153179	-0.283094	-0.334265	0.759196	-0.417404	-0.169028	-0.0950895	-0.0762589
	SQS(UniMod:21)GEDESM(UniMod:35)NQPGPIK_O43933_1209_1225_S1211	0.0866198	-0.2443	0.15768	1.28707	0.978402	0.618693	0.0399842	0.364425	0.572179	0.0112665	-0.180152	0.168886	0.242286	0.0671177	0.0504634	0.148633	0.104962	0.458868	-0.676932	1.54935	-0.872416	-0.289019	-1.00158	-0.979534	-0.820597	-0.42317	-1.54086
	SQS(UniMod:21)TTSDVPANYK_Q9NU19_114_127_S116	-0.116808	0.22796	-0.111152	0.592289	0.625425	0.84367	1.1772	0.948712	0.700222	0.168513	0.068321	-0.236834	-0.181344	0.194404	-0.0879976	-0.207458	-0.291569	0.0452166	-0.089204	0.525921	-0.436717	0.301515	0.0589258	-0.411438	0.118393	-0.607058	-0.380112
	SQSGT(UniMod:21)LDGESAAWSASGEDSR_P49815_1418_1439_T1422	-0.0163854	-0.203634	0.220019	0.877506	1.5025	0.895966	0.00798044	0.732279	0.259117	0.0710064	0.571035	-0.642042	-0.282795	-0.503477	-0.0393117	-0.474579	-0.462367	-0.0437635	-0.309824	0.411685	-0.10186	0.406008	0.36803	-0.0672882	-0.14492	0.0545204	0.177356
	SQSKS(UniMod:21)PTGTPAR_Q13595_16_28_S20	-0.107753	0.395628	-0.287875	-0.482122	-1.01722	-1.33499	-0.836664	-0.603312	-0.369784	0.349605	-0.0129018	-0.336703	-0.967361	-1.00817	-1.53574	-0.41735	-1.19244	-0.727726	-0.0723662	-0.0865482	0.158914	0.00786363	0.0613232	0.327455	-0.504891	0.538506	0.138865
	SRKS(UniMod:21)PS(UniMod:21)PAGGGSSPYSR_Q14004_337_354_S340;S342	-0.183823	-0.436666	0.62049	-1.81634	-0.328978	-2.21653	-0.752602	-2.3539	-2.42381	0.992958	-1.87855	0.885588	0.860763	0.42033	0.661982	1.14185	0.706276	0.83324	-0.104518	-0.259557	0.364075	-0.669212	-0.826851	-1.13803	-0.815221	-0.992787	-0.500753
	SRLS(UniMod:21)PAGEMK_Q9BXK5_441_451_S444	0.269796	-0.20396	-0.065836	0.164477	-0.535227	-0.320241	-1.41812	-0.545143	-0.648893	0.655483	-0.703255	0.0477717	-0.283821	0.703766	0.156021	0.469185	0.282636	0.771345	-0.060364	0.18331	-0.122946	0.652858	0.380346	0.229491	0.41694	0.366604	0.0782226
	SRRPS(UniMod:21)LGELLLR_Q8N612_855_867_S859	-0.60868	0.234084	0.374596	0.546668	0.788672	0.660111	0.844694	1.00466	0.90388	0.0531491	0.113878	-0.167027	0.340702	-0.212736	0.625708	0.213544	0.692481	0.447649	0.0263038	0.148166	-0.17447	0.757125	0.954321	0.736178	0.621088	0.443644	0.498039
	SRS(UniMod:21)FSGLIK_Q14CB8_420_429_S422	-0.0734689	-0.0372234	0.110692	0.75995	0.602768	0.694745	0.881891	0.899419	0.88818	0.0259187	0.0898932	-0.115812	0.091581	-0.152749	-0.0978527	0.105754	0.259357	-0.0861644	-0.0344515	0.0788708	-0.0444193	0.308874	0.0419573	0.136269	0.0271862	-0.0261748	-0.134536
	SRTGS(UniMod:21)ESSQTGTSTTSSR_P23588_418_436_S422	-1.05274	0.386293	0.666446	-2.01978	-1.97271	-2.04877	-2.42423	2.0262	-1.89413	-0.12425	-1.04431	1.16856	1.85874	1.51112	2.78938	1.137	1.98485	2.72992	0.788405	-2.25074	1.46233	-2.30339	-0.148292	-0.464656	-0.29776	-2.03865	-0.668427
	SSEMS(UniMod:21)PVPMR_Q8TEU7_1153_1163_S1157	0.0384959	0.0469443	-0.0854401	-0.616126	-1.16083	-0.0054935	-1.26369	-1.30071	-1.36086	0.316279	0.153365	-0.469644	-0.748152	-0.150014	-0.0710657	-0.507842	-0.192232	-0.197029	-0.0579595	0.105666	-0.0477067	-0.0552236	-0.0270708	0.165929	0.376314	-0.00549442	-0.204516
	SSGM(UniMod:35)PTDQES(UniMod:21)LSSGDAVLQR_Q12802_429_449_S438	-0.0741885	-0.0489342	0.123123	0.317966	-0.163412	0.817384	0.450723	1.30347	0.781249	0.0924643	-0.164223	0.0717583	0.327241	0.0485528	0.0913915	0.140124	0.26375	0.680309	-0.518476	0.391305	0.127171	-0.0364234	0.299795	-0.0577456	-0.0511542	0.27637	0.194515
	SSISSVLKDPDS(UniMod:21)NPYSLLDNTESDQTADTDASESHHSTNR_P51114_463_503_S474	-0.361982	-0.154352	0.516334	0.711473	-0.158364	-0.527962	-1.41512	-0.604088	-1.42987	-0.373262	0.391071	-0.0178091	-0.507535	-0.881857	-0.74618	-0.621286	-0.656542	-0.522677	-0.0013805	-0.297629	0.299009	-0.444619	0.545153	-0.358529	-0.150558	0.079343	-0.225017
	SSPASSQEGSPSGDQQFS(UniMod:21)PK_Q6ZW49_218_238_S235	0.236061	-0.00765569	-0.228405	-1.00758	-1.48316	-0.842965	-1.24423	-0.582988	-0.0606561	0.453249	-0.279229	-0.17402	-0.198747	0.692169	1.0839	0.10991	0.539809	-0.361867	0.113699	-0.209708	0.096009	-0.205948	-0.236945	0.12755	0.117458	0.172394	0.094663
	SSS(UniMod:21)FHDDHFLSR_Q8N8E3_240_252_S242	0.154179	-0.0749749	-0.0792042	0.163994	0.286528	0.349157	1.13209	2.50051	2.23479	0.0585887	0.136321	-0.194909	2.58835	1.85341	-0.0357468	-0.163368	2.46161	0.155071	-0.27004	-0.153793	0.423833	-0.291866	-0.274364	-0.268465	0.138639	-0.29719	-0.135488
	SSS(UniMod:21)LDGEHHDGYHR_Q9C0J8_1277_1291_S1279	0.013564	-0.27909	0.265526	0.556259	0.625929	1.17869	0.511795	0.947642	0.276178	0.00166512	0.021469	-0.0231341	-0.167987	-0.120931	-0.206136	-0.721422	-0.409529	-0.111116	0.165826	0.28827	-0.454096	-0.582277	0.154839	-0.113988	0.27041	0.195331	0.0632853
	SSS(UniMod:21)LVDIREEETEGGSR_Q96Q42_464_481_S466	0.0914262	-0.231728	0.140302	-1.58465	-0.752492	-0.941214	-0.853539	-0.00290414	-0.162202	0.091765	-0.17153	0.0797649	0.0663112	-0.10289	-0.0271871	0.313784	0.231997	0.168889	0.0572714	-0.365999	0.308727	0.157965	0.304052	0.272305	0.353519	0.252423	-0.0221565
	SSS(UniMod:21)MSSLTGAYASGIPSSSR_Q96HA1_391_411_S393	-0.962049	0.234661	0.727388	1.73873	1.74432	1.79154	1.6949	0.0587599	-0.521558	-0.130072	-0.0270923	0.157165	-0.0581508	-0.451304	0.388471	-0.0746254	0.152515	0.0360002	-0.865958	0.278546	0.587412	-0.199631	0.254573	0.200166	0.025468	0.318198	0.0231828
	SSS(UniMod:21)PAPADIAQTVQEDLR_Q13283_230_248_S232	-0.129145	-0.374982	0.504127	1.20955	1.05754	1.24852	1.54833	1.37761	1.04749	-4.74618	2.67649	2.06969	0.629484	1.98604	0.127454	-5.38854	-5.14327	-4.83496	0.547341	-1.24393	0.696593	-1.19302	0.863898	-2.68833	-1.47689	-1.09455	-1.34907
	SSS(UniMod:21)PVTELASRS(UniMod:21)PIR_Q9UQ35_1101_1116_S1103;S1112	0.206745	-0.0162133	-0.190532	0.406012	0.937683	1.11027	1.77632	-0.298924	0.111575	-0.459584	-0.592119	1.0517	-1.01628	-1.71882	-0.409206	0.919623	-1.72572	1.03141	-0.471894	0.16546	0.306434	0.0559035	0.166519	0.35684	0.0657607	0.619039	0.0681972
	SSS(UniMod:21)TSDILEPFTVER_Q6GYQ0_795_810_S797	-0.50656	-0.28567	0.79223	-0.330939	1.27541	-0.399931	1.04971	1.13297	1.39848	-0.144221	0.170818	-0.0265974	-1.5691	-0.0882633	-0.0440733	-0.832605	0.0449522	0.334669	0.795093	-1.76365	0.968558	-1.51339	-2.25989	-0.317902	-0.517247	1.00098	-0.115427
	SSS(UniMod:21)VGS(UniMod:21)SSSYPISPAVSR_Q15149_4384_4402_S4386;S4389	0.458337	0.284728	-0.743065	-1.08063	-1.47641	-0.937517	0.908135	0.259202	-1.34774	0.835857	0.915137	-1.75099	-0.84833	-1.62368	0.914042	-0.970942	-0.270046	-0.88892	-0.0910804	0.399018	-0.307938	-1.76725	-0.626872	-0.264721	0.0796133	-0.171303	-0.0192252
	SSS(UniMod:21)VGSSSSYPISPAVSR_Q15149_4384_4402_S4386	-0.0396479	0.0918202	-0.0521723	1.04611	1.05524	1.04681	0.927601	0.773134	0.694418	0.0943617	0.0135712	-0.107933	0.20483	-0.325023	0.199996	0.266563	0.343586	0.0468221	-0.017863	0.268125	-0.250262	0.282586	-0.00657959	-0.223364	0.0446496	0.140617	0.137667
	SSS(UniMod:21)VSSSAASSPER_Q8WWQ0_1447_1461_S1449	-0.496969	0.260508	0.236461	0.935928	0.982347	0.830587	1.03015	1.16402	1.14249	0.00942546	-0.360046	0.35062	-0.659135	-0.620009	-0.454802	-0.286733	-0.55121	-0.325421	0.148903	-0.00147985	-0.147423	-0.0908458	-0.0809307	0.121528	0.146771	0.106852	0.188383
	SSSLEMTPYNTPQLS(UniMod:21)PATTPANKK_Q14C86_452_476_S466	-0.212557	0.386991	-0.174435	-0.840714	-0.966694	-1.0565	-1.02923	-1.03983	-1.02557	-0.0229108	0.778559	-0.755648	0.0191378	-0.436018	-0.168401	-0.413419	-0.148541	-0.142178	0.273509	-0.296951	0.0234419	-0.514226	-0.499251	0.390754	0.667245	0.708772	0.420871
	SSSPNS(UniMod:21)PLPMFR_Q7Z401_726_738_S731	0.0774102	0.0865752	-0.163985	-0.862138	-0.744548	-0.515867	-0.677947	-0.876774	-0.870355	-0.0579376	-0.0727354	0.130673	-0.625118	0.604334	-0.153063	-0.492378	-0.238977	-0.635482	0.234204	-0.128925	-0.105279	-0.375975	-0.223144	-0.760607	0.194197	-0.862826	-0.636628
	SSSSSGVPYS(UniMod:21)PAIPNKR_Q9UPT5_241_258_S250	-0.691696	0.475742	0.215954	-0.367852	-0.360705	-1.10518	-1.09367	-1.41528	-1.30134	0.13373	0.618706	-0.752437	-1.03094	0.170646	-0.081686	-0.410208	-0.14533	-0.406035	-0.24965	0.364187	-0.114537	0.341827	0.598034	0.565461	0.402859	0.0666003	-0.0430908
	SST(UniMod:21)VTEAPIAVVTSR_Q8TD19_331_346_T333	0.597911	-0.648115	0.0502042	0.588074	1.88528	1.08909	1.49943	1.15563	1.18888	0.106761	0.0673797	-0.174141	0.37095	-0.00896578	-0.248515	0.367893	0.331583	0.184915	-0.192403	-0.157613	0.350016	-0.547874	0.854478	-0.634984	-0.682326	-0.858621	-0.210474
	SSTPLHS(UniMod:21)PSPIR_O95817_283_295_S289	-0.159113	0.151991	0.00712256	-0.509715	-0.849958	-0.956649	-1.18257	-0.542179	-0.888065	0.472779	-0.206378	-0.2664	-0.413587	0.205527	-0.502886	-0.628886	-0.286468	0.187672	0.0100013	0.177746	-0.187747	-0.0512513	0.359638	0.349063	0.234599	0.0496528	0.308342
	STAPETAIEC(UniMod:4)TQAPAPAS(UniMod:21)EDEKVVVEPPEGEEKVEK_Q14839_1585_1621_S1602	-0.465698	0.486691	-0.020993	-1.07947	-1.58985	-1.75939	-1.71375	-1.04944	0.16572	0.0384742	0.12051	-0.158985	0.120306	0.00214444	-0.190313	-0.0987609	-0.160632	0.173643	0.0453852	0.111302	-0.156687	-0.376142	0.557979	0.0169742	-0.19839	-0.136966	-0.0351118
	STS(UniMod:21)ADSASSSDTSR_Q9UQ35_263_277_S265	0.150532	0.241332	-0.391864	-1.16186	-1.14324	-1.48741	-1.47178	0.0315093	-1.20959	0.29251	-0.12522	-0.167289	-0.235745	2.36815	0.322818	-0.0634305	-0.291418	0.0367393	0.350722	0.524592	-0.875314	-0.150891	-0.0672485	0.798206	0.203265	-0.151599	0.157917
	STS(UniMod:21)LSALVR_Q5VZ89_1323_1332_S1325	0.00948347	0.00673697	-0.0162204	-1.2288	-0.989758	-0.734719	-0.0584672	-0.39355	0.333623	0.00558713	-0.0626857	0.0570985	0.275789	-0.218078	0.398877	0.321413	0.335829	0.27924	-0.0589853	0.188134	-0.129149	0.00398118	-0.0163367	-0.138272	0.0744447	-0.218582	-0.162967
	STVLTPMFVETQAS(UniMod:21)QGTLQTR_P78527_2599_2620_S2612	1.09574	-1.82798	0.732241	-2.96876	-2.65394	-2.46522	-2.56559	-2.20282	-2.28224	1.54539	-1.11612	-0.429273	1.59177	0.849596	1.13659	1.59605	1.56725	1.59417	0.339328	-0.339883	0.000554559	-0.693916	-0.797519	-0.362751	-0.10205	0.262673	-0.277639
	SVS(UniMod:21)LTGAPESVQK_Q92945_191_204_S193	-0.291655	0.130462	0.161193	0.841385	0.73405	0.997502	0.537023	0.971716	0.978334	-0.0464799	0.0217932	0.0246867	0.392376	0.401947	0.292397	0.38139	0.679021	0.654087	-0.0671054	-0.266279	0.333384	0.464259	-0.0480299	0.0294681	-0.0982714	-0.0814974	-0.0510091
	SVS(UniMod:21)SDSLGPPRPAPAR_Q9P1Y5_429_445_S431	-0.195335	0.232034	-0.0366988	1.57455	1.47864	0.856208	0.288238	0.908887	1.34267	1.16545	0.125574	-1.29103	-0.252066	0.543408	0.385706	0.82916	1.10354	1.3214	-0.357464	-0.00497433	0.362439	0.0790495	0.155832	0.221187	0.103428	0.0630086	0.113988
	SVS(UniMod:21)TTNIAGHFNDESPLGLR_Q92974_149_169_S151	-0.258214	-0.0659126	0.324126	1.09401	0.76957	0.399138	-0.349498	-0.71629	-0.112403	0.712841	0.62515	-1.33799	-0.61629	-1.07145	-0.513981	-0.671783	0.00768049	-0.494138	-0.0244839	-0.0658647	0.0903485	0.0966119	0.31258	0.221898	0.38477	-0.0658691	0.111882
	SVSSASEHSTTEPS(UniMod:21)PAAR_Q9H6K5_208_226_S221	0.0278151	0.00559588	-0.033411	-0.894454	-1.6815	-0.514753	-0.449282	-0.561925	-0.691274	0.10284	0.0889723	-0.191812	-0.480475	-0.702043	0.0297965	-0.357379	-0.258835	-0.528434	-0.0656805	0.0185437	0.0471368	0.0857563	0.507557	0.402129	0.41477	0.375948	0.50866
	SYENKS(UniMod:21)GENQSVDK_Q7Z417_167_181_S172	0.842862	-0.230333	-0.612529	3.06519	0.619333	3.66634	1.12992	3.21183	3.74131	-0.33106	-0.233541	0.564601	0.324213	1.39641	-0.124647	0.0859027	-0.549047	-0.164342	0.223959	-0.218675	-0.00528347	-0.124264	-0.070804	0.0644739	-0.791498	0.151097	0.00673778
	SYS(UniMod:21)AGNASQLEQLSR_Q14678_323_338_S325	-0.368556	0.0211301	0.347426	0.939344	0.501947	0.567065	1.17181	0.734862	0.711129	0.259243	0.00184345	-0.261087	0.356654	-0.0387602	0.271149	0.410679	0.710225	0.512438	-0.775732	0.467263	0.308469	0.0232098	0.355131	0.0182123	-0.0874916	-0.102512	0.280457
	T(UniMod:21)ELFIAAEGIHTGQFVYC(UniMod:4)GK_P62917_73_93_T73	1.10967	-0.328908	-0.780765	-1.99206	-2.2651	-1.50099	0.609474	-0.725444	0.792217	0.581814	0.223993	-0.805807	-1.1232	0.912782	-0.739134	-0.191425	0.555067	0.401576	0.0114321	-0.153533	0.142101	-0.655215	-0.45743	-0.558319	-1.27182	-0.486144	-0.505461
	T(UniMod:21)PKDS(UniMod:21)PGIPPSANAHQLFR_P51812_365_384_T365;S369	0.502138	-0.140857	-0.361281	0.909916	0.562274	0.874441	2.10385	0.173352	-0.209483	-0.0434593	0.0894252	-0.0459659	0.00528611	-0.796288	0.147392	-0.121106	-0.579542	-0.268145	-0.285755	0.767245	-0.48149	0.767092	0.110892	-0.159558	-0.543316	-0.614871	0.493117
	T(UniMod:21)VITEEFK_Q96I24_76_84_T76	0.293516	0.163884	-0.4574	0.210682	0.296392	-3.61255	-2.67891	-3.11482	-2.79317	0.322503	-0.512862	0.190359	0.213434	-0.113621	0.265651	0.0243719	0.00917294	0.685886	0.290739	-0.600004	0.309266	-0.200283	0.25558	-0.569813	0.000216781	-0.199633	-0.294327
	TAAKGEAAAERPGEAAVASS(UniMod:21)PSK_P29966_8_31_S27	-0.105314	0.130106	-0.0247927	-2.10073	-1.23388	-1.58756	-0.717901	-0.136679	0.00834901	-0.202851	0.00652202	0.196329	-0.0585786	0.76173	0.248526	-0.0301548	0.0365135	0.369341	-0.50928	0.08695	0.42233	-0.279407	-0.199342	0.503459	0.376521	0.405592	0.589243
	TAS(UniMod:21)LTSAASVDGNR_Q9UN36_330_344_S332	-0.133597	-0.057044	0.190641	0.599004	0.619498	0.596319	0.867272	1.04632	1.22327	0.0954642	-0.058283	-0.0371812	0.807609	0.734113	-0.183338	0.395594	0.845799	0.318638	0.00246411	-0.000660112	-0.001804	-0.319758	-0.507215	-0.286149	-0.285073	-0.185011	-0.265426
	TASETRSEGS(UniMod:21)EYEEIPK_P48634_1083_1100_S1092	0.541879	-0.336343	-0.205536	0.96373	1.81078	0.947039	0.103923	-0.262073	0.76212	-0.161786	0.397606	-0.23582	-0.142337	0.755764	-0.70507	-0.341252	0.0971792	-0.190731	-0.670414	0.4166	0.253814	0.110064	0.367643	-0.725806	-0.171615	-0.168549	-0.0304911
	TDQEAPNASQPT(UniMod:21)PPPLPK_Q9H792_1140_1158_T1151	0.0056875	-0.0176716	0.0119841	-1.90066	-1.96048	-1.21201	-1.7812	-0.205976	-0.571645	-0.826661	0.480464	0.346197	0.249418	-0.188151	-1.12255	-0.41551	-1.04255	0.150181	0.62794	-1.36481	0.736874	-0.96303	0.863461	-1.01836	0.903862	1.01326	-0.702862
	TDSLFVLPSRDDAT(UniMod:21)PVRDEPM(UniMod:35)DAESITFK_Q7Z6E9_971_1000_T984	-0.591319	0.71509	-0.123771	-1.14268	-1.18709	-1.15098	-1.11502	0.111764	-0.152747	0.0132341	0.159494	-0.172728	0.185883	-0.235662	-0.359623	-0.0303708	-0.133942	-0.245451	-0.429759	0.065225	0.364534	-0.0939776	0.0436168	0.318964	0.323402	0.0511819	0.288439
	TDSLTTS(UniMod:21)PILSR_Q9ULD6_668_680_S674	0.20343	-0.381607	0.178177	1.19644	1.15807	1.86659	1.70883	1.8418	0.0425024	0.062671	0.0615861	-0.124257	0.125845	0.132744	-0.277903	-0.280121	0.287371	0.128826	0.0053479	-0.257804	0.252456	-0.0664708	0.020459	0.0224803	0.0866745	0.286754	0.0817662
	TEADEDRGQGDS(UniMod:21)SEEAPKQDR_O60279_229_250_S240	0.0649646	0.822186	-0.887151	-3.11325	-3.59991	-3.034	-0.924067	-1.47444	-2.72503	0.140321	0.405665	-0.545986	-0.667363	-1.21746	-1.47455	-1.0222	-0.840563	-1.11106	0.252821	-0.279314	0.026493	-0.184902	0.380483	0.0417905	-0.218649	0.34574	0.213295
	TEFLHSQNSLS(UniMod:21)PR_Q96FS4_829_842_S839	-0.0672338	-0.346856	0.41409	1.61098	1.2115	1.53797	0.577167	1.23844	0.806566	0.00111607	0.0570914	-0.0582075	0.158816	-0.235385	-0.0152389	0.100985	0.122822	-0.0767624	0.082689	-0.369573	0.286884	-0.687561	-0.0157144	-0.828145	0.426971	-0.428919	-0.855291
	TEIM(UniMod:35)SPLY(UniMod:21)QDEAPKGT(UniMod:21)EASSGTEAATGLEGEEK_Q8IY81_580_613_Y587;T595	0.115436	0.114655	-0.230091	-0.397895	-1.62052	-1.3535	-0.763277	-1.06137	-0.352214	0.447401	-0.0393665	-0.408035	-0.332567	-0.381873	-0.402403	-0.397355	-0.562049	-0.0762486	0.392774	-0.37254	-0.0202346	0.0517416	0.677858	0.365873	0.746714	0.544427	0.334282
	TELEDT(UniMod:21)LDSTAAQQELR_P35579_1146_1163_T1151	-0.269146	0.0590814	0.210064	1.24883	1.38891	0.966513	0.716167	1.16067	1.2276	0.327226	-1.48633	1.1591	1.10689	1.0952	-1.0051	1.27681	1.08928	-1.27703	-0.141981	0.115664	0.0263171	-0.250693	-0.170628	0.222061	-0.0186548	-0.180122	0.0216345
	TES(UniMod:21)RDVDSRPEIQR_Q8IZR5_192_206_S194	-0.0199745	0.0710837	-0.0511092	1.2062	1.18339	1.32415	1.58019	1.19267	0.863519	0.0670767	0.0185981	-0.0856748	0.196482	-0.289555	0.0305312	0.242753	0.197916	0.0408162	0.416059	-0.365082	-0.050977	1.96548	2.16846	-0.00508874	-1.29298	0.342161	0.110348
	TES(UniMod:21)VDNEGE_Q15651_91_100_S93	-0.527084	0.24021	0.286875	-0.903182	-0.600194	-1.13271	-1.05244	-0.656122	-2.27174	0.0666878	0.117381	-0.184069	0.17731	-0.670805	0.433961	-0.310234	-0.69434	0.0889965	-0.0861799	-0.0796413	0.165821	-0.358975	-0.527623	0.241463	-0.652464	0.0574981	-0.0967136
	TESVSDKEDKPPLAPSGGTEGPEQPPPPC(UniMod:4)PS(UniMod:21)QTGS(UniMod:21)PPVGLIK_Q8WWM7_600_642_S630;S634	-0.834875	0.452718	0.382157	-1.86965	-1.3969	-1.25701	-1.13886	-1.33836	-0.907165	0.0165648	0.290017	-0.306581	0.290203	0.625723	-0.0434667	-0.27082	0.041074	-0.269698	1.06216	-0.831375	-0.230786	-0.181723	-0.665418	-0.46888	-0.0510608	-0.387753	-0.398551
	TEVTGDHIPTPQDLPQRKPS(UniMod:21)LVASK_P56211_85_110_S104	-0.536016	0.403982	0.132034	0.922995	0.920889	0.861688	1.02098	1.122	1.50391	-0.147494	0.0755791	0.0719147	1.32743	2.03635	2.34653	1.90577	2.25408	1.92528	-0.642396	0.0265623	0.615833	0.304067	-0.159686	-0.257049	-3.28989	0.194441	-0.0832016
	TFSHELSDFGLES(UniMod:21)TAGEIPVVAIR_P30101_306_330_S318	-0.414108	0.217391	0.196717	1.6901	0.483801	1.70211	1.18634	1.83056	0.724754	-0.186715	-0.00154588	0.188261	-0.0666465	0.46423	0.440636	0.0557907	0.362258	0.35251	-0.60233	0.0852078	0.517123	0.282773	0.898767	0.516685	0.342905	0.569182	0.459874
	TGEMSGPVFTDS(UniMod:21)GIHIILR_Q13526_143_162_S154	0.33019	0.593677	-0.923868	-1.82529	-1.85837	-1.00344	-0.899179	-0.103011	-0.223162	-1.18516	1.96637	-0.781211	1.95857	0.193972	-0.305249	-0.27236	0.0657591	-0.171701	-0.165974	0.204319	-0.0383451	0.897873	0.199446	-0.034153	0.386241	0.289725	0.236939
	TGHILHPEYLQPLPSTPVS(UniMod:21)PIELDAK_Q96F45_84_110_S102	0.47118	0.0424161	-0.513596	1.2368	1.00788	1.4909	0.329172	1.16914	1.12603	-0.105028	0.268715	-0.163687	-0.176247	-1.84257	-0.667131	-0.208472	-0.00391898	-0.760596	0.210957	0.188588	-0.399544	0.389609	0.496937	0.657107	-0.963354	0.411367	0.499692
	TITLVKS(UniMod:21)PISVPGGSALISNLGK_P51610_660_683_S666	0.261064	0.3628	-0.623864	0.811393	1.19255	1.31047	0.579231	1.1463	1.31358	-0.387881	-0.211013	0.598894	-0.484848	-0.267562	0.261278	0.109939	0.264527	0.127223	1.12198	1.19673	-2.31871	1.92196	2.82345	2.77291	2.25847	2.13174	2.76057
	TITVPVS(UniMod:21)GSPK_Q7Z589_230_241_S236	0.0474639	-0.00131287	-0.0461511	0.444139	1.00907	1.09868	0.2345	-0.587825	0.197868	-0.130373	-0.0167989	0.147172	0.130442	-0.610102	-0.0590452	0.0846403	0.270037	0.0395752	0.245376	-0.273468	0.0280926	0.012289	-0.0849794	0.0313815	0.325058	0.338516	0.42766
	TLADFDPRVS(UniMod:21)IRLPSTSGSEGVPFR_P29317_883_908_S892	-0.389893	0.192315	0.197578	0.336837	-0.243958	0.0273628	1.74124	0.552906	1.34928	0.349605	-0.0129018	-0.336703	-0.967361	0.680573	-1.53574	-0.274061	-1.40675	-0.424998	-0.0754897	-0.0689511	0.144441	-0.348284	-0.181453	0.204662	-0.507053	0.161051	-0.0947828
	TLDTGETPSETKM(UniMod:35)S(UniMod:21)K_Q9UKZ1_496_511_S509	-0.379359	0.768067	-0.388707	2.04832	1.84538	1.84789	-0.00745186	-0.0885048	0.495037	-0.00630591	0.060925	-0.0546191	0.254172	0.314459	0.37853	0.054663	-0.0583912	-0.036697	-0.362424	0.113989	0.248435	0.436518	0.126969	0.0113614	0.0806644	0.219295	0.0759613
	TLRDS(UniMod:21)PNVEAAHLAR_Q9UHF7_826_841_S830	-0.000465399	-0.504161	0.504626	-1.39038	-1.49508	-1.18491	-0.414321	-1.10679	0.297467	0.00423679	-0.110781	0.106544	-0.262786	0.101961	0.528233	0.391772	0.593494	1.0224	-0.170068	0.227996	-0.0579281	0.313879	0.31263	0.59373	0.573936	0.0522776	0.600571
	TLS(UniMod:21)M(UniMod:35)IEEEIR_Q9Y2D5_718_728_S720	0.108086	-0.0324285	-0.075658	0.793778	0.616421	0.474274	0.886883	0.840622	0.724018	-0.0206322	0.0225686	-0.00193647	0.319829	-0.139072	0.228953	0.377466	0.300905	0.59482	-0.0493785	-0.0304147	0.0797932	0.529346	0.421584	0.250255	0.0650591	0.382515	0.299215
	TLS(UniMod:21)MIEEEIR_Q9Y2D5_718_728_S720	0.199539	-0.0578247	-0.141714	0.794712	1.03206	1.01155	0.979778	0.858918	0.801584	0.0998212	-0.0893943	-0.0104269	0.172025	-0.857365	0.451896	0.163737	0.105241	-0.245101	0.173832	-0.238553	0.0647206	0.181399	-0.302263	-0.255762	-0.355775	-0.296541	-0.462011
	TLS(UniMod:21)SSSM(UniMod:35)DLSR_Q9H0B6_606_617_S608	-0.126992	-0.259489	0.386481	1.07882	0.803573	0.46479	-0.18864	0.141663	1.08773	-0.0122066	-0.200036	0.212242	0.364035	0.625605	0.172823	0.391409	0.451164	0.662557	0.502274	-0.299331	-0.202943	0.0311196	-0.620275	-3.42838	-1.11753	-2.77162	-1.00059
	TLSS(UniMod:21)PSNRPSGETSVPPPPAVGR_Q8WWM7_421_444_S424	-0.0441496	0.0360774	0.0080722	-1.29252	-1.1397	-0.93131	-0.999257	-1.17458	-0.55229	-0.257431	0.121417	0.136014	-0.0546163	-0.463433	0.00442529	-0.0624504	-0.0572302	0.0103011	-0.032831	0.0221327	0.0106982	-0.131799	0.0416743	-0.356808	0.403397	0.201373	0.00291776
	TM(UniMod:35)IIS(UniMod:21)PER_O75533_125_133_S129	-0.570156	0.267172	0.302983	-0.950082	-1.32086	-0.891522	-1.19305	-0.675902	-1.68772	-0.0713249	-0.0638252	0.13515	0.468575	-0.438309	-0.167487	0.424067	0.367247	0.0716453	0.370857	-0.46022	0.0893625	-0.542695	0.00813869	-0.736378	-0.679803	-0.422429	-0.269832
	TNS(UniMod:21)M(UniMod:35)GSATGPLPGTK_O15014_465_480_S467	-0.335072	0.059378	0.275694	0.763091	0.308038	0.472141	0.787924	0.751125	0.928961	-0.0275855	0.077645	-0.0500594	0.257285	-0.481859	-0.190972	0.13456	0.202571	0.00165768	-0.389371	-0.0623309	0.451702	-0.198857	-0.0102059	0.500386	0.178993	-0.171153	0.311717
	TNS(UniMod:21)MGSATGPLPGTK_O15014_465_480_S467	-0.144597	0.168042	-0.0234443	1.30719	0.867124	1.24011	1.2507	0.880412	1.06539	-0.380899	0.631035	-0.250136	-0.370915	-1.38744	-0.164206	-0.146806	-0.136061	-0.859373	-0.142469	0.351369	-0.208899	0.0857803	0.252032	0.212027	0.312083	0.435306	0.473966
	TPQPGSPSPNTPC(UniMod:4)LPEAAVS(UniMod:21)QPGSAVASDWR_Q9Y4R8_632_663_S651	0.115956	-0.190586	0.0746292	-1.26736	-1.44913	-1.69311	-0.536867	-1.7048	-0.0533002	-0.755652	0.436556	0.319096	0.335728	1.67876	1.45473	1.78686	0.0946339	1.57037	-0.432247	0.341802	0.0904455	-0.347281	0.66185	0.706198	0.21009	0.801946	0.600476
	TQRLS(UniMod:21)AETWDLLR_Q86YR5_409_422_S413	-0.0421758	0.251475	-0.209299	0.430753	0.638263	0.914918	0.853479	0.828739	0.918916	0.0460069	-0.0856146	0.0396077	-0.00319755	-0.313108	0.0761533	0.212018	0.0257974	0.0434316	0.114089	0.0685906	-0.18268	0.281137	0.117727	0.214693	0.146438	0.164997	-0.0163279
	TSFS(UniMod:21)QEQSC(UniMod:4)DSAGEGSER_Q8IWW6_191_209_S194	0.053807	0.356872	-0.410679	-1.15974	-1.60164	-1.26435	-0.7719	-1.23114	-0.28695	0.0294026	0.809697	-0.8391	-0.347428	-0.332158	-1.48649	-1.14906	-1.08604	-0.594333	0.0550146	-0.0947301	0.0397155	-0.537454	0.343865	0.271804	0.48566	0.416822	0.128701
	TSPSGGTWS(UniMod:21)S(UniMod:21)VVSGVPR_Q99700_666_683_S674;S675	-1.46184	0.736834	0.725005	-2.49661	-2.02386	-1.88397	-1.76582	-1.96532	-1.53413	0.0165648	0.290017	-0.306581	0.290203	0.625723	-0.0434667	-0.27082	0.041074	-0.269698	0.329204	-0.556731	0.227527	-0.341225	-0.207104	-0.217479	0.0801964	-0.106572	-0.144417
	TSS(UniMod:21)FAEPGGGGGGGGGGPGGSASGPGGTGGGK_P49840_19_51_S21	-0.0219347	-0.121562	0.143497	0.689716	0.765389	0.735212	1.00757	1.2878	1.24494	0.0683204	-0.00579896	-0.0625215	0.406401	0.0271238	0.311821	0.43194	0.375868	0.358895	0.350233	-0.255142	-0.0950912	1.21063	0.300933	0.104851	0.0611912	0.213329	0.177769
	TSSVGNDILGFDSEGNVVNKPDS(UniMod:21)HGGSLEWTK_O00178_208_240_S230	-0.0121889	-0.259553	0.271741	1.21861	0.267264	-0.26674	1.18635	0.378074	0.900937	-0.808223	0.348298	0.459925	-0.623877	-0.130977	-0.259058	-0.239421	-0.337858	-0.763512	-0.0836569	0.122899	-0.0392426	0.136843	0.0834004	0.136548	0.147212	0.130725	0.0943087
	TSTDRHS(UniMod:21)LSLDDIR_Q96NE9_536_550_S542	0.405926	-0.406028	0.000102509	-0.780441	-1.2033	-0.188965	-0.730259	-1.24217	-1.29915	-0.267118	0.345742	-0.078624	-0.413025	0.146091	-0.618391	-0.0471697	0.0392606	0.0223578	-0.145037	0.170175	-0.0251381	0.240273	0.227277	0.0263504	0.163915	0.168488	-0.38165
	TTGIVMDSGDGVTHT(UniMod:21)VPIYEGYALPHAILR_P60709_148_178_T162	0.0447679	-0.0786902	0.0339223	-0.459892	-0.480793	-0.225892	-1.12654	-0.383653	-1.0892	-0.158123	-0.14805	0.306173	-0.863908	-0.65947	-0.000889608	-0.513645	-0.314276	-0.135406	0.271769	-0.0976014	-0.174167	-0.6731	-0.107675	-0.130858	0.0404245	-0.124552	0.019256
	TVSLTPSPTTQVETPDLVDHDNTS(UniMod:21)PLFR_Q05209_565_593_S588	0.110947	0.280113	-0.391059	-0.980097	-1.00492	-0.650321	-0.761227	0.174542	0.149995	0.204331	0.279603	-0.483934	-0.816134	0.400508	0.509224	0.0276134	-0.0598755	0.471735	0.358564	-0.560598	0.202034	-0.179422	-0.489395	-0.267073	0.175541	-0.0367258	-0.154413
	VADPRS(UniMod:21)PSAGILR_Q99618_24_37_S29	-0.210498	0.0968582	0.11364	-0.467563	-0.865855	-0.355368	-0.948945	-0.704318	-0.617856	0.0249792	0.221071	-0.24605	-0.591851	-0.60899	-0.605628	-0.614894	-0.412688	-0.694921	0.0424184	-0.0757377	0.0333193	-0.251209	-0.158485	-0.195504	-0.0505769	-0.0933942	-0.0323262
	VALSS(UniMod:21)ETEVALAR_P27816_436_449_S440	-0.60958	0.324198	0.285381	-0.776001	-2.31923	-1.9226	-0.959885	-1.99398	-1.8909	0.103471	0.325778	-0.429249	-0.307925	-0.0844286	-1.4708	-0.551232	-0.991043	-0.438948	-0.0165323	-0.188177	0.20471	0.156251	0.0644083	0.347126	0.423832	0.350792	0.228848
	VAS(UniMod:21)FSIPGSSSR_Q14573_1830_1842_S1832	-0.034164	0.0678365	-0.0336724	1.54504	1.58813	1.56058	1.387	1.42567	1.2971	-0.149045	-0.108442	0.257487	1.16172	0.408774	0.882896	1.17112	1.29911	0.854174	0.375326	-0.341193	-0.034133	-0.0131517	-0.478044	0.0082201	-0.0896058	0.252825	0.0362454
	VDNLTY(UniMod:21)RTSPDTLRR_Q01130_18_33_Y23	0.289894	-0.101628	-0.188265	2.19155	-1.62644	0.455564	1.96195	2.32424	0.793392	-0.283236	-0.0980664	0.381302	-0.0665235	0.538796	0.695274	0.0483632	0.265738	0.39121	-0.570464	0.117074	0.45339	-0.340591	-0.260527	0.0144705	0.312768	0.064937	-0.0564392
	VEIHLPRDQS(UniMod:21)GEVDFK_P46020_749_765_S758	0.106236	-0.147906	0.0416699	0.858994	1.51285	0.988636	-0.0157895	0.214917	0.127721	-0.0784926	-0.240744	0.319237	-0.0875571	-0.201089	-0.093277	0.0562189	0.0946925	0.0602149	0.212533	0.287855	-0.500388	0.124112	-0.0730518	0.789519	0.227868	0.23131	0.230629
	VENSPQVDGS(UniMod:21)PPGLEGLLGGIGEK_Q8WVB6_862_886_S871	-0.227293	-0.204675	0.431968	0.67397	0.942628	0.77974	0.10964	0.614399	1.59731	0.282851	0.0132845	-0.296135	1.05001	0.164267	0.54138	0.83199	0.781076	0.731548	-0.26741	-0.261746	0.529156	-0.257251	-0.684071	-0.417057	0.307001	-0.176987	-0.612321
	VEQATKPS(UniMod:21)FESGRR_P38159_81_95_S88	-0.235437	-0.0465779	0.282015	1.19177	0.778031	-0.0468808	1.20863	1.17122	0.912468	-0.0836372	-0.712891	0.796528	-0.0831524	-0.720135	0.281135	0.763036	0.383403	0.0631837	0.0255852	0.134873	-0.160458	2.24095	2.27986	-0.139996	-0.0662342	0.0129962	0.0099884
	VEQMPQAS(UniMod:21)PGLAPR_Q8N3F8_571_585_S578	-0.221871	0.305338	-0.083467	-0.308277	-0.773433	-0.591769	-0.535813	-0.877848	-0.836341	0.000640665	0.0569215	-0.0575622	-0.60559	-1.14626	-0.140739	-0.423756	-0.156447	-0.763996	-0.104798	0.0940729	0.0107252	0.20768	0.48143	0.230909	0.264982	0.547549	0.348514
	VEVT(UniMod:21)PTVPR_Q8IXS8_303_312_T306	-0.0802664	0.11827	-0.0380033	-1.02495	-0.871137	-0.772863	-0.774249	-0.699462	-0.570106	0.172116	-0.152488	-0.0196281	-0.237959	-0.387828	-0.0907053	-0.211351	-0.0386056	-0.603019	0.109084	-0.190634	0.0815501	-0.207741	-0.0719091	0.120348	0.709493	0.359026	0.324194
	VGRLS(UniMod:21)LQDVPELVDAK_Q8N5W9_2_18_S6	-0.24581	0.230238	0.0155719	1.84336	1.9274	2.15336	1.89133	1.78169	2.05681	0.0698517	-0.0650036	-0.00484816	1.22435	0.825472	1.16549	1.13991	1.30651	1.04803	0.101974	0.0413547	-0.143328	0.11361	-0.03621	-0.272464	0.0159252	0.181222	-0.291962
	VGRLS(UniMod:21)LQDVPELVDAKK_Q8N5W9_2_19_S6	-0.681879	0.428026	0.253853	1.70505	1.70332	1.88079	1.83786	1.76522	1.90648	2.15056	-1.06246	-1.0881	0.245388	0.190254	0.555187	0.298075	0.696407	0.0198924	-0.946429	0.168787	0.777643	-1.0866	0.607449	-0.287809	-0.579577	-1.05722	-0.433035
	VIY(UniMod:21)DFIEK_O00401_254_262_Y256	0.119545	0.137591	-0.257135	0.858694	0.826909	0.860714	0.865394	0.567591	0.353643	0.215485	-0.211158	-0.00432694	0.337463	-0.346734	0.103696	0.382848	0.2571	0.259264	0.439355	-0.663942	0.224587	-0.272021	0.153893	-0.111382	0.371463	0.315992	0.231576
	VLLSPS(UniMod:21)IPSVGQDQTLSPGSK_Q13625_553_574_S558	0.268145	0.225626	-0.493771	1.5057	1.53507	0.530768	0.624551	0.410659	0.509208	0.290459	-0.140056	-0.150404	1.54935	0.612728	0.557521	0.145986	0.328122	0.0623515	-0.404198	0.22502	0.179178	0.361494	0.163179	0.952327	0.514127	0.106136	0.406786
	VPAPFS(UniMod:21)PPPSKPR_Q9P206_607_620_S612	-0.157282	0.1688	-0.0115182	-0.764628	-0.824162	-0.659397	-0.868895	-0.961762	-1.07277	0.187428	0.196272	-0.3837	-0.837197	-0.933362	-0.666683	-0.77063	-0.591317	-0.956344	0.19517	0.0203855	-0.215556	0.302954	0.327466	0.0445713	0.115362	0.332684	0.426478
	VPEKPPT(UniMod:21)PKESPHFYR_Q9HDC5_442_458_T448	0.300284	-0.109108	-0.191176	-0.955298	-0.0518973	-0.134058	-1.45531	-0.793106	-0.883995	0.216261	-0.0853684	-0.130892	-0.56174	-0.823757	0.258262	-0.289763	-0.308187	-0.145102	-0.593237	-0.0682296	0.661467	0.813199	0.68114	0.0293099	-0.558854	0.120272	-0.707983
	VPLS(UniMod:21)PLSLLAGPADAR_Q53ET0_430_446_S433	0.431128	-0.146821	-0.284307	-1.90091	-0.603668	-1.07567	-1.5492	-3.2448	-1.96536	-0.428376	1.01154	-0.583162	0.473652	-1.4618	-0.640263	-0.202218	-0.250517	-0.529072	1.28555	-1.59815	0.312603	0.7251	0.342192	0.558207	-0.00665407	0.43821	0.636245
	VPLSAY(UniMod:21)ERVS(UniMod:21)GRTSPPLLDR_Q9UQ35_2385_2405_Y2390;S2394	0.674123	0.657435	-1.33156	-1.86611	-1.62189	-2.03938	-1.95883	-1.77434	-2.14748	-0.437658	-0.770308	1.20797	-0.514794	-0.371905	-0.38583	-0.742024	-0.36323	-0.338541	-0.282558	0.489642	-0.207084	-0.287609	-0.11275	-0.135308	-0.0555708	-0.155187	-0.227185
	VPVAS(UniMod:21)PSAHNISSSGGAPDR_Q7KZI7_565_585_S569	-0.0653998	0.0944449	-0.0290451	-4.10101	-3.63725	-3.68194	-3.77974	-3.83118	-3.49828	1.1443	1.34103	-2.48533	-2.65555	-0.300823	-3.13259	-2.89786	0.844695	-3.01912	-0.0920568	0.0017549	0.0903019	-0.244312	0.163639	0.358977	0.194556	0.226122	0.206109
	VQEKPDS(UniMod:21)PGGSTQIQR_Q13459_1284_1300_S1290	-0.0530512	0.0582593	-0.00520812	-0.283114	-0.334851	-0.0373325	-1.03024	-1.14735	-0.314441	-0.121143	-0.0683165	0.18946	0.776027	-0.134319	0.688869	1.00279	1.01317	0.731376	0.483542	-0.196376	-0.287167	0.174829	0.422538	0.558509	-0.238759	0.202866	-0.239939
	VS(UniMod:21)LERLDLDLTADSQPPVFK_Q13263_488_508_S489	0.692236	-0.553656	-0.13858	1.18727	1.03446	2.16372	0.838561	1.9924	2.77399	0.641784	-0.464355	-0.177429	0.586165	1.17139	0.748656	0.236227	0.317809	0.103987	-0.436694	-0.49024	0.926935	0.653538	0.19091	-0.00332559	0.140362	-0.045929	-0.727844
	VSAGEPGSHPS(UniMod:21)PAPRRS(UniMod:21)PAGNK_Q9Y4F1_417_439_S427;S433	-0.118366	0.21514	-0.0967739	-0.912114	-1.30623	-0.979436	1.01573	-0.87981	-0.177499	1.87046	1.80817	-3.67863	1.43211	1.19718	2.31095	1.47528	1.16431	1.52787	-0.541894	1.12367	-0.581775	-0.149947	-0.261558	-0.507035	-0.623339	-1.99905	-1.97744
	VSM(UniMod:35)GKPDPLRDS(UniMod:21)GTDDQEEEPLER_Q8TDP1_91_115_S102	0.0671247	-0.0309513	-0.0361735	-1.61572	-0.940708	-2.54506	-0.9458	-0.739557	-0.395056	-0.546564	-0.254438	0.801002	0.863064	0.251737	0.783574	0.908923	0.549329	0.930866	-0.862719	0.711742	0.150978	-0.0482536	0.279837	-0.752342	0.0287753	-0.209209	-1.72063
	VSSKNS(UniMod:21)LESYAFNMK_P11142_536_551_S541	-0.0544057	-0.086996	0.141402	0.922909	1.11161	0.662068	-0.0927811	1.00712	0.823544	-0.0865485	-0.553138	0.639686	-0.182016	-0.452503	-0.39262	-1.65108	-1.30797	-0.228659	-0.502935	0.148432	0.354503	-3.84473	-1.97304	-3.75351	-1.76913	-1.57635	-1.76852
	VT(UniMod:21)AIKSLS(UniMod:21)IEIGHEVK_O15155_43_59_T44;S50	-0.0786282	0.251295	-0.172666	-1.04552	-1.00003	-0.809387	-0.808378	-0.747917	-0.496799	0.236354	0.517722	-0.754076	0.385846	0.761159	-0.0102903	0.0843938	0.234287	0.352241	-0.42529	0.100142	0.325148	-0.232982	0.177064	-0.0873715	-0.0866758	-0.303636	-0.170909
	VTGDS(UniMod:21)QPKEQGQGDLK_O76094_537_553_S541	-0.142027	0.102294	0.0397329	-0.758011	-0.613274	-0.954534	-0.795219	-0.574176	-0.066383	0.469419	-0.0717094	-0.39771	-0.64059	0.439981	-0.578605	-0.105733	-0.484317	-0.2261	-0.198121	-0.272055	0.470175	-0.0253371	-0.358372	0.165538	0.0711185	0.0875454	0.201914
	VTNDIS(UniMod:21)PESSPGVGR_Q15154_60_75_S65	0.108944	0.0926501	-0.201594	-0.28555	-1.41015	-0.156271	-1.4239	-1.43779	-1.58031	0.22371	-0.282262	0.0585522	0.00421299	-0.557116	0.244151	-0.345151	-0.256414	-0.260167	-0.0390933	-0.0103082	0.0494015	0.245176	0.313823	0.259879	0.199765	0.359832	0.155856
	VTPDIEES(UniMod:21)LLEPENEK_Q14151_200_216_S207	0.257913	-0.205336	-0.0525773	0.770111	0.835998	0.679575	0.523008	0.768796	0.352034	-0.138232	-0.0467386	0.18497	-0.151196	-0.38678	0.0479715	-0.162621	-0.264297	-0.350604	-0.0108741	-0.233342	0.244216	-0.034386	-0.00757182	-0.0762038	-0.168495	-0.176658	-0.135807
	VVQEYIDAFSDY(UniMod:21)ANFK_P18433_787_803_Y798	0.219164	0.610068	-0.829232	1.51372	1.28239	1.42455	1.5794	1.42138	-0.594323	-0.242445	0.419508	-0.177063	0.116085	-2.25035	-0.60804	-0.648492	-1.22091	-1.12288	-0.0623214	0.433179	-0.370857	0.380057	-0.031889	0.234601	-0.149329	-1.28295	-0.0444803
	VVSEDFLQDVSAS(UniMod:21)TK_P09874_453_468_S465	0.265339	-0.311932	0.0465926	-0.227272	1.01077	0.888502	1.1797	0.87208	1.00357	0.48039	-0.717298	0.236908	0.0815769	0.113607	-0.232063	0.215112	0.224631	0.0997653	-0.456763	0.217703	0.239061	0.427143	0.54321	0.618018	0.685005	0.540026	0.328046
	WKS(UniMod:21)LDEMEK_P23246_494_503_S496	0.0700142	-0.163611	0.0935966	0.067284	-0.665355	-0.213231	-1.24382	-0.320984	-0.760437	-0.12727	0.197175	-0.0699056	-0.25293	-1.06022	0.100101	-0.0958046	0.0600017	-0.138812	0.090496	0.098621	-0.189117	0.19442	0.444144	0.191354	-0.18817	-0.125219	-0.542614
	WTKPSSFS(UniMod:21)DSER_Q8NC56_492_504_S499	0.0262976	0.0115113	-0.0378089	1.69895	1.67511	1.90347	1.5138	1.86116	-0.284968	-0.99328	0.469199	0.524081	-1.39506	-1.30405	-0.96921	-1.59702	-1.19888	0.185648	0.788593	-1.67261	0.884019	1.32294	0.272889	1.12423	1.15031	1.08666	1.03042
	WVSELS(UniMod:21)YVEEK_Q15154_986_997_S991	-0.319958	0.0375881	0.28237	-1.38966	-1.35711	-1.33616	-0.229683	-0.180915	0.115967	-0.117436	0.0733086	0.0441279	0.150888	-0.256266	-0.0954127	-0.475421	-0.164308	-0.109477	0.125448	-0.308312	0.182864	-0.361032	-0.653436	-0.351943	-0.616957	-0.744142	-0.417899
	YESSLYS(UniMod:21)QEYSK_P46821_1165_1177_S1171	-0.332817	0.0608092	0.272008	-1.4738	-0.750962	-0.582221	-0.976259	-0.756111	-1.05392	-0.108632	-0.0129849	0.121617	0.416941	-0.266843	0.306462	0.0403828	-0.216091	-0.140499	-0.125134	-0.012874	0.138008	0.341005	-0.0069435	0.516966	0.361832	0.520631	0.264859
	YGS(UniMod:21)IVDDER_Q13576_14_23_S16	-0.134972	0.323696	-0.188723	0.548425	0.931952	0.980236	0.645412	1.23352	0.220173	0.174436	-0.172214	-0.00222207	0.895363	0.203112	0.649895	0.795697	0.426026	0.587653	-0.851321	0.526484	0.324837	-0.351812	0.246636	0.0738631	-0.311287	0.105841	0.0473098
	YM(UniMod:35)SQM(UniMod:35)S(UniMod:21)VPEQAELEK_Q15154_88_103_S93	0.0341976	0.0363073	-0.0705049	1.02046	0.479642	0.47942	0.769861	0.930725	0.828086	-0.0774014	0.251806	-0.174405	0.292281	-0.672173	-0.405451	-0.0125179	-0.0915367	0.154815	0.463345	-1.33526	0.871919	-0.331786	-0.412842	-0.888423	-1.14141	-0.162687	-0.480273
	YQEVWT(UniMod:21)SSTSPR_Q9H792_531_543_T536	-0.567128	-0.248163	0.815291	1.78914	1.46146	1.05455	1.33438	1.79345	-0.386807	0.594113	-0.33034	-0.263773	-0.369769	0.144599	0.131128	1.56597	-0.608896	-0.472634	-0.0876498	0.244274	-0.156624	0.116985	0.259046	0.202601	0.202697	0.362369	0.159838
	YS(UniMod:21)LGPSLR_Q14573_1842_1850_S1843	-0.675481	0.38977	0.285711	1.02007	0.994925	1.31301	1.09868	0.765471	0.60463	-0.0705342	-0.239506	0.31004	0.446702	0.966522	0.550124	0.605702	0.438503	0.31296	0.0905289	-0.120093	0.0295639	-0.0226397	-0.0447582	-0.0280505	0.0707815	0.0664783	0.280065
	YSPSQNS(UniMod:21)PIHHIPSRR_Q9NYF8_284_300_S290	0.442255	-0.464438	0.0221826	0.874564	0.705383	0.874304	0.724011	0.402508	-0.405382	0.197595	-0.154078	-0.0435167	-0.397027	-0.265645	-0.00554391	0.0201891	-0.155359	0.00222496	0.230015	0.464175	-0.69419	0.937249	1.01566	0.555271	0.0639545	0.21786	0.180795
	YSPTS(UniMod:21)PTYSPTTPK_P24928_1874_1888_S1878	0.138166	0.510569	-0.648736	1.62699	-0.332011	2.07563	2.38683	1.70494	1.20376	0.299352	1.46106	-1.76041	-0.0289333	0.0835764	0.640998	0.30065	0.790388	-0.101906	1.03248	-0.767546	-0.264929	-0.140122	0.139085	-0.094158	1.39086	0.1675	0.281285
	YSS(UniMod:21)QDADEQDWEFQK_Q9C0C2_918_933_S920	0.6339	-0.658689	0.0247885	-1.16232	-1.22861	-1.41564	-0.895476	-1.51633	-0.642426	-0.407391	0.486589	-0.0791982	-0.24497	-0.578352	0.0975161	-0.318127	-0.693974	-0.951497	0.180794	-0.0120082	-0.168786	-0.224109	-0.0602789	-0.201326	-0.163592	0.046561	0.0630997

## Sheet: Fig. 6
Fig. 6c	cluster	key	Paramter	CC	Sensor	value	drugs.in.cluster		Fig. 6d	DRUG NAME	System Organ Classes (SOCs)	Lowest Level Terms (LLTs)	Count	logLR
	1	Emax_plasma membrane_Gas	Emax	plasma membrane	Gas	0.385614	Exenatide_GLP-1 (7-36)_Liraglutide			EXENATIDE	Endocrine disorders	hypoglycaemia	244	225.2296355507715
	2	Emax_plasma membrane_Gas	Emax	plasma membrane	Gas	0.534742	Lixisenatide				Gastrointestinal disorders	nausea	1552	735.5733183007396
	3	Emax_plasma membrane_Gas	Emax	plasma membrane	Gas	0.802113	Semaglutide					pancreatic carcinoma	116	236.86072344395507
	4	Emax_plasma membrane_Gas	Emax	plasma membrane	Gas	-0.831232	Danuglipron_GLP-1 (1-37)_Glucagon					pancreatitis	1410	3570.9288375431643
	1	Emax_plasma membrane_Gaq	Emax	plasma membrane	Gaq	0.361277	Exenatide_GLP-1 (7-36)_Liraglutide					pancreatitis acute	419	795.2762864102406
	2	Emax_plasma membrane_Gaq	Emax	plasma membrane	Gaq	1.24137	Lixisenatide					pancreatitis chronic	60	162.00655103505414
	3	Emax_plasma membrane_Gaq	Emax	plasma membrane	Gaq	1.08309	Semaglutide					vomiting	743	202.0952324402897
	4	Emax_plasma membrane_Gaq	Emax	plasma membrane	Gaq	-1.1361	Danuglipron_GLP-1 (1-37)_Glucagon				General disorders and administration site conditions	decreased appetite	437	241.9126682684
	1	Emax_plasma membrane_Ga11	Emax	plasma membrane	Ga11	-0.0432815	Exenatide_GLP-1 (7-36)_Liraglutide					injection site extravasation	193	394.02490231441334
	2	Emax_plasma membrane_Ga11	Emax	plasma membrane	Ga11	-0.507732	Lixisenatide					injection site haemorrhage	265	342.8939937654213
	3	Emax_plasma membrane_Ga11	Emax	plasma membrane	Ga11	2.16077	Semaglutide					injection site mass	272	467.28955117032456
	4	Emax_plasma membrane_Ga11	Emax	plasma membrane	Ga11	-0.507732	Danuglipron_GLP-1 (1-37)_Glucagon					injection site nodule	469	1576.2512533508416
	1	Emax_plasma membrane_Ga14	Emax	plasma membrane	Ga14	-0.353553	Exenatide_GLP-1 (7-36)_Liraglutide					injection site pruritus	274	234.53137829991465
	2	Emax_plasma membrane_Ga14	Emax	plasma membrane	Ga14	-0.353553	Lixisenatide					injection site urticaria	137	174.04680843930691
	3	Emax_plasma membrane_Ga14	Emax	plasma membrane	Ga14	-0.353553	Semaglutide					nodule	106	162.92758119337668
	4	Emax_plasma membrane_Ga14	Emax	plasma membrane	Ga14	0.589256	Danuglipron_GLP-1 (1-37)_Glucagon				Hepatobiliary disorders	cholelithiasis	176	219.9517534434708
	1	Emax_plasma membrane_Ga15	Emax	plasma membrane	Ga15	0.874143	Exenatide_GLP-1 (7-36)_Liraglutide				Investigations	blood glucose abnormal	137	277.6980153742479
	2	Emax_plasma membrane_Ga15	Emax	plasma membrane	Ga15	0.135826	Lixisenatide					blood glucose decreased	320	694.3532069175126
	3	Emax_plasma membrane_Ga15	Emax	plasma membrane	Ga15	0.721674	Semaglutide					blood glucose fluctuation	76	149.21957879360707
	4	Emax_plasma membrane_Ga15	Emax	plasma membrane	Ga15	-1.15998	Danuglipron_GLP-1 (1-37)_Glucagon					blood glucose increased	1382	3159.7641678826913
	1	Emax_plasma membrane_Gai1	Emax	plasma membrane	Gai1	1.05249	Exenatide_GLP-1 (7-36)_Liraglutide					glycosylated haemoglobin increased	216	423.57915003597736
	2	Emax_plasma membrane_Gai1	Emax	plasma membrane	Gai1	-1.07266	Lixisenatide					lipase increased	129	224.51009959225485
	3	Emax_plasma membrane_Gai1	Emax	plasma membrane	Gai1	-1.07266	Semaglutide					weight decreased	1515	2313.3423029749247
	4	Emax_plasma membrane_Gai1	Emax	plasma membrane	Gai1	-0.337382	Danuglipron_GLP-1 (1-37)_Glucagon			LIRAGLUTIDE	Endocrine disorders	diabetes mellitus inadequate control	92	126.41794962988934
	1	Emax_plasma membrane_Gai2	Emax	plasma membrane	Gai2	0.525281	Exenatide_GLP-1 (7-36)_Liraglutide					hypoglycaemia	159	114.03295509521558
	2	Emax_plasma membrane_Gai2	Emax	plasma membrane	Gai2	-1.37404	Lixisenatide					papillary thyroid cancer	52	135.18462352058123
	3	Emax_plasma membrane_Gai2	Emax	plasma membrane	Gai2	-0.501741	Semaglutide				Gastrointestinal disorders	abdominal pain	435	200.71489135832235
	4	Emax_plasma membrane_Gai2	Emax	plasma membrane	Gai2	0.0999786	Danuglipron_GLP-1 (1-37)_Glucagon					adenocarcinoma pancreas	48	150.199139026372
	1	Emax_plasma membrane_Gai3	Emax	plasma membrane	Gai3	0.825198	Exenatide_GLP-1 (7-36)_Liraglutide					eructation	115	258.8364904854243
	2	Emax_plasma membrane_Gai3	Emax	plasma membrane	Gai3	-1.36836	Lixisenatide					nausea	1339	660.6115529012022
	3	Emax_plasma membrane_Gai3	Emax	plasma membrane	Gai3	-0.500816	Semaglutide					pancreatic carcinoma	254	755.979651102869
	4	Emax_plasma membrane_Gai3	Emax	plasma membrane	Gai3	-0.20214	Danuglipron_GLP-1 (1-37)_Glucagon					pancreatic carcinoma metastatic	70	227.72046398506063
	1	Emax_plasma membrane_GaoA	Emax	plasma membrane	GaoA	1.00143	Exenatide_GLP-1 (7-36)_Liraglutide					pancreatitis	1629	4669.715983780188
	2	Emax_plasma membrane_GaoA	Emax	plasma membrane	GaoA	0.199695	Lixisenatide					pancreatitis acute	561	1319.6570785211152
	3	Emax_plasma membrane_GaoA	Emax	plasma membrane	GaoA	-0.443407	Semaglutide					vomiting	787	330.4350681921642
	4	Emax_plasma membrane_GaoA	Emax	plasma membrane	GaoA	-0.920191	Danuglipron_GLP-1 (1-37)_Glucagon				General disorders and administration site conditions	injection site rash	139	164.68959333901876
	1	Emax_plasma membrane_GaoB	Emax	plasma membrane	GaoB	0.831953	Exenatide_GLP-1 (7-36)_Liraglutide					injection site urticaria	109	133.1807670856506
	2	Emax_plasma membrane_GaoB	Emax	plasma membrane	GaoB	0.321316	Lixisenatide				Hepatobiliary disorders	cholelithiasis	138	163.99766863363038
	3	Emax_plasma membrane_GaoB	Emax	plasma membrane	GaoB	-0.136114	Semaglutide				Investigations	amylase increased	58	114.41610018535721
	4	Emax_plasma membrane_GaoB	Emax	plasma membrane	GaoB	-0.893687	Danuglipron_GLP-1 (1-37)_Glucagon					blood glucose decreased	94	112.10055920050945
	1	Emax_plasma membrane_Gaz	Emax	plasma membrane	Gaz	0.66903	Exenatide_GLP-1 (7-36)_Liraglutide					blood glucose increased	326	351.2722378401377
	2	Emax_plasma membrane_Gaz	Emax	plasma membrane	Gaz	0.0671569	Lixisenatide					glycosylated haemoglobin increased	110	164.15046001205337
	3	Emax_plasma membrane_Gaz	Emax	plasma membrane	Gaz	-0.453986	Semaglutide					lipase increased	222	538.8441640224119
	4	Emax_plasma membrane_Gaz	Emax	plasma membrane	Gaz	-0.540087	Danuglipron_GLP-1 (1-37)_Glucagon					weight decreased	430	249.09503951257648
	1	Emax_plasma membrane_Ga13	Emax	plasma membrane	Ga13	0.892335	Exenatide_GLP-1 (7-36)_Liraglutide			LIXISENATIDE	Endocrine disorders	diabetes mellitus inadequate control	9	18.6685417481076
	2	Emax_plasma membrane_Ga13	Emax	plasma membrane	Ga13	0.314507	Lixisenatide					diabetic ketoacidosis	6	6.071214779622096
	3	Emax_plasma membrane_Ga13	Emax	plasma membrane	Ga13	0.53996	Semaglutide					hypoglycaemia	28	53.49556978943383
	4	Emax_plasma membrane_Ga13	Emax	plasma membrane	Ga13	-1.17716	Danuglipron_GLP-1 (1-37)_Glucagon				Gastrointestinal disorders	gastrointestinal disorder	10	9.429099307558317
	1	Emax_plasma membrane_GRK/Gbg	Emax	plasma membrane	GRK/Gbg	0.32104	Exenatide_GLP-1 (7-36)_Liraglutide					nausea	46	13.376832362260757
	2	Emax_plasma membrane_GRK/Gbg	Emax	plasma membrane	GRK/Gbg	0.936774	Lixisenatide					pancreatic carcinoma	4	7.713914015532282
	3	Emax_plasma membrane_GRK/Gbg	Emax	plasma membrane	GRK/Gbg	0.938457	Semaglutide					pancreatitis	22	35.86855597247995
	4	Emax_plasma membrane_GRK/Gbg	Emax	plasma membrane	GRK/Gbg	-0.946117	Danuglipron_GLP-1 (1-37)_Glucagon					pancreatitis acute	7	7.859199399888894
	1	Emax_plasma membrane_bARR	Emax	plasma membrane	bARR	0.495441	Exenatide_GLP-1 (7-36)_Liraglutide					tongue discomfort	3	8.791910205330169
	2	Emax_plasma membrane_bARR	Emax	plasma membrane	bARR	0.933839	Lixisenatide				General disorders and administration site conditions	fatigue	5	6.3307283012172775
	3	Emax_plasma membrane_bARR	Emax	plasma membrane	bARR	1.00504	Semaglutide					injection site reaction	11	8.51236618031544
	4	Emax_plasma membrane_bARR	Emax	plasma membrane	bARR	-1.14173	Danuglipron_GLP-1 (1-37)_Glucagon				Injury, poisoning and procedural complications	device operational issue	9	41.92410777526038
	1	Emax_early endosomes_Gas	Emax	early endosomes	Gas	0.5841	Exenatide_GLP-1 (7-36)_Liraglutide				Investigations	blood glucose abnormal	5	9.837201763541998
	2	Emax_early endosomes_Gas	Emax	early endosomes	Gas	0.702001	Lixisenatide					blood glucose decreased	12	25.627189391031607
	3	Emax_early endosomes_Gas	Emax	early endosomes	Gas	1.00854	Semaglutide					blood glucose increased	35	65.05964316081008
	4	Emax_early endosomes_Gas	Emax	early endosomes	Gas	-1.15428	Danuglipron_GLP-1 (1-37)_Glucagon					glycosylated haemoglobin abnormal	2	8.577270097152905
	1	Emax_early endosomes_Gaq	Emax	early endosomes	Gaq	0.589256	Exenatide_GLP-1 (7-36)_Liraglutide					glycosylated haemoglobin increased	22	63.92704015124582
	2	Emax_early endosomes_Gaq	Emax	early endosomes	Gaq	-0.353553	Lixisenatide					lipase increased	4	6.125561709540307
	3	Emax_early endosomes_Gaq	Emax	early endosomes	Gaq	-0.353553	Semaglutide					model for end stage liver disease score abnormal	1	6.201988796810838
	4	Emax_early endosomes_Gaq	Emax	early endosomes	Gaq	-0.353553	Danuglipron_GLP-1 (1-37)_Glucagon				Metabolism and nutrition disorders	non-proliferative retinopathy	1	7.587724521215023
	1	Emax_early endosomes_Ga14	Emax	early endosomes	Ga14	0.197811	Exenatide_GLP-1 (7-36)_Liraglutide				Product issues	product contamination with body fluid	2	11.217941808183241
	2	Emax_early endosomes_Ga14	Emax	early endosomes	Ga14	-0.53984	Lixisenatide					product odour abnormal	3	7.2214432920882246
	3	Emax_early endosomes_Ga14	Emax	early endosomes	Ga14	-0.53984	Semaglutide			SEMAGLUTIDE	Endocrine disorders	diabetic ketoacidosis	70	101.56169963764842
	4	Emax_early endosomes_Ga14	Emax	early endosomes	Ga14	0.162082	Danuglipron_GLP-1 (1-37)_Glucagon					diabetic retinopathy	28	83.00504984568761
	1	Emax_early endosomes_Ga15	Emax	early endosomes	Ga15	0.273313	Exenatide_GLP-1 (7-36)_Liraglutide				Gastrointestinal disorders	abdominal pain	155	80.5404001907591
	2	Emax_early endosomes_Ga15	Emax	early endosomes	Ga15	-0.911923	Lixisenatide					diarrhoea	284	91.39969784287314
	3	Emax_early endosomes_Ga15	Emax	early endosomes	Ga15	1.02798	Semaglutide					eructation	35	76.22316772733393
	4	Emax_early endosomes_Ga15	Emax	early endosomes	Ga15	-0.311999	Danuglipron_GLP-1 (1-37)_Glucagon					gastrointestinal disorder	71	66.93022168513926
	1	Emax_early endosomes_GaoA	Emax	early endosomes	GaoA	-0.678721	Exenatide_GLP-1 (7-36)_Liraglutide					nausea	538	350.9521545988646
	2	Emax_early endosomes_GaoA	Emax	early endosomes	GaoA	1.16973	Lixisenatide					pancreatic carcinoma	22	37.145423747471796
	3	Emax_early endosomes_GaoA	Emax	early endosomes	GaoA	1.76601	Semaglutide					pancreatitis	275	599.5721915745235
	4	Emax_early endosomes_GaoA	Emax	early endosomes	GaoA	-0.299857	Danuglipron_GLP-1 (1-37)_Glucagon					pancreatitis acute	49	54.39923583425116
	1	Emax_early endosomes_GaoB	Emax	early endosomes	GaoB	0.584663	Exenatide_GLP-1 (7-36)_Liraglutide					vomiting	419	332.7737150834728
	2	Emax_early endosomes_GaoB	Emax	early endosomes	GaoB	-1.47763	Lixisenatide				General disorders and administration site conditions	decreased appetite	100	42.19072903720371
	3	Emax_early endosomes_GaoB	Emax	early endosomes	GaoB	0.109624	Semaglutide				Investigations	blood glucose increased	65	43.38648225763973
	4	Emax_early endosomes_GaoB	Emax	early endosomes	GaoB	-0.128661	Danuglipron_GLP-1 (1-37)_Glucagon					glycosylated haemoglobin increased	39	60.95415360104744
	1	Emax_early endosomes_Gaz	Emax	early endosomes	Gaz	-0.180856	Exenatide_GLP-1 (7-36)_Liraglutide					heart sounds	9	49.273652202457015
	2	Emax_early endosomes_Gaz	Emax	early endosomes	Gaz	-0.507706	Lixisenatide					lipase increased	31	49.96659304318382
	3	Emax_early endosomes_Gaz	Emax	early endosomes	Gaz	0.235341	Semaglutide					weight decreased	170	122.89388916866301
	4	Emax_early endosomes_Gaz	Emax	early endosomes	Gaz	0.271645	Danuglipron_GLP-1 (1-37)_Glucagon				Metabolism and nutrition disorders	dehydration	98	53.4245018148722
	1	Emax_early endosomes_Ga12	Emax	early endosomes	Ga12	-0.0881395	Exenatide_GLP-1 (7-36)_Liraglutide					euglycaemic diabetic ketoacidosis	29	71.83504799711227
	2	Emax_early endosomes_Ga12	Emax	early endosomes	Ga12	-0.493728	Lixisenatide					retinopathy	37	95.3835675711016
	3	Emax_early endosomes_Ga12	Emax	early endosomes	Ga12	-0.493728	Semaglutide				Renal and urinary disorders	acute kidney injury	94	39.07238024789331
	4	Emax_early endosomes_Ga12	Emax	early endosomes	Ga12	0.417292	Danuglipron_GLP-1 (1-37)_Glucagon				Respiratory disorders	prolonged expiration	9	36.94576182621313
	1	Emax_early endosomes_Ga13	Emax	early endosomes	Ga13	-0.353553	Exenatide_GLP-1 (7-36)_Liraglutide
	2	Emax_early endosomes_Ga13	Emax	early endosomes	Ga13	-0.353553	Lixisenatide
	3	Emax_early endosomes_Ga13	Emax	early endosomes	Ga13	2.47487	Semaglutide
	4	Emax_early endosomes_Ga13	Emax	early endosomes	Ga13	-0.353553	Danuglipron_GLP-1 (1-37)_Glucagon
	1	Emax_early endosomes_GRK/Gbg	Emax	early endosomes	GRK/Gbg	0.804235	Exenatide_GLP-1 (7-36)_Liraglutide
	2	Emax_early endosomes_GRK/Gbg	Emax	early endosomes	GRK/Gbg	-0.183928	Lixisenatide
	3	Emax_early endosomes_GRK/Gbg	Emax	early endosomes	GRK/Gbg	0.248844	Semaglutide
	4	Emax_early endosomes_GRK/Gbg	Emax	early endosomes	GRK/Gbg	-0.825874	Danuglipron_GLP-1 (1-37)_Glucagon
	1	Emax_early endosomes_bARR	Emax	early endosomes	bARR	0.618058	Exenatide_GLP-1 (7-36)_Liraglutide
	2	Emax_early endosomes_bARR	Emax	early endosomes	bARR	0.278236	Lixisenatide
	3	Emax_early endosomes_bARR	Emax	early endosomes	bARR	0.593003	Semaglutide
	4	Emax_early endosomes_bARR	Emax	early endosomes	bARR	-0.90847	Danuglipron_GLP-1 (1-37)_Glucagon
	1	Emax_Golgi apparatus_Gas	Emax	Golgi apparatus	Gas	0.473951	Exenatide_GLP-1 (7-36)_Liraglutide
	2	Emax_Golgi apparatus_Gas	Emax	Golgi apparatus	Gas	0.478627	Lixisenatide
	3	Emax_Golgi apparatus_Gas	Emax	Golgi apparatus	Gas	0.709823	Semaglutide
	4	Emax_Golgi apparatus_Gas	Emax	Golgi apparatus	Gas	-0.870101	Danuglipron_GLP-1 (1-37)_Glucagon
	1	Emax_Golgi apparatus_Gaq	Emax	Golgi apparatus	Gaq	0.589256	Exenatide_GLP-1 (7-36)_Liraglutide
	2	Emax_Golgi apparatus_Gaq	Emax	Golgi apparatus	Gaq	-0.353553	Lixisenatide
	3	Emax_Golgi apparatus_Gaq	Emax	Golgi apparatus	Gaq	-0.353553	Semaglutide
	4	Emax_Golgi apparatus_Gaq	Emax	Golgi apparatus	Gaq	-0.353553	Danuglipron_GLP-1 (1-37)_Glucagon
	1	Emax_Golgi apparatus_Gai2	Emax	Golgi apparatus	Gai2	-0.353553	Exenatide_GLP-1 (7-36)_Liraglutide
	2	Emax_Golgi apparatus_Gai2	Emax	Golgi apparatus	Gai2	-0.353553	Lixisenatide
	3	Emax_Golgi apparatus_Gai2	Emax	Golgi apparatus	Gai2	2.47487	Semaglutide
	4	Emax_Golgi apparatus_Gai2	Emax	Golgi apparatus	Gai2	-0.353553	Danuglipron_GLP-1 (1-37)_Glucagon
	1	Emax_Golgi apparatus_GaoB	Emax	Golgi apparatus	GaoB	-0.353553	Exenatide_GLP-1 (7-36)_Liraglutide
	2	Emax_Golgi apparatus_GaoB	Emax	Golgi apparatus	GaoB	-0.353553	Lixisenatide
	3	Emax_Golgi apparatus_GaoB	Emax	Golgi apparatus	GaoB	-0.353553	Semaglutide
	4	Emax_Golgi apparatus_GaoB	Emax	Golgi apparatus	GaoB	0.589256	Danuglipron_GLP-1 (1-37)_Glucagon
	1	Emax_Golgi apparatus_Gaz	Emax	Golgi apparatus	Gaz	-0.521838	Exenatide_GLP-1 (7-36)_Liraglutide
	2	Emax_Golgi apparatus_Gaz	Emax	Golgi apparatus	Gaz	-0.521838	Lixisenatide
	3	Emax_Golgi apparatus_Gaz	Emax	Golgi apparatus	Gaz	1.08361	Semaglutide
	4	Emax_Golgi apparatus_Gaz	Emax	Golgi apparatus	Gaz	0.334579	Danuglipron_GLP-1 (1-37)_Glucagon
	1	Emax_Golgi apparatus_GRK/Gbg	Emax	Golgi apparatus	GRK/Gbg	1.1803	Exenatide_GLP-1 (7-36)_Liraglutide
	2	Emax_Golgi apparatus_GRK/Gbg	Emax	Golgi apparatus	GRK/Gbg	-0.708177	Lixisenatide
	3	Emax_Golgi apparatus_GRK/Gbg	Emax	Golgi apparatus	GRK/Gbg	-0.708177	Semaglutide
	4	Emax_Golgi apparatus_GRK/Gbg	Emax	Golgi apparatus	GRK/Gbg	-0.708177	Danuglipron_GLP-1 (1-37)_Glucagon
	1	Emax_Golgi apparatus_bARR	Emax	Golgi apparatus	bARR	0.518619	Exenatide_GLP-1 (7-36)_Liraglutide
	2	Emax_Golgi apparatus_bARR	Emax	Golgi apparatus	bARR	0.603664	Lixisenatide
	3	Emax_Golgi apparatus_bARR	Emax	Golgi apparatus	bARR	0.531342	Semaglutide
	4	Emax_Golgi apparatus_bARR	Emax	Golgi apparatus	bARR	-0.896954	Danuglipron_GLP-1 (1-37)_Glucagon
	1	Emax_endoplasmic reticulum_Gas	Emax	endoplasmic reticulum	Gas	-0.353553	Exenatide_GLP-1 (7-36)_Liraglutide
	2	Emax_endoplasmic reticulum_Gas	Emax	endoplasmic reticulum	Gas	-0.353553	Lixisenatide
	3	Emax_endoplasmic reticulum_Gas	Emax	endoplasmic reticulum	Gas	-0.353553	Semaglutide
	4	Emax_endoplasmic reticulum_Gas	Emax	endoplasmic reticulum	Gas	0.589256	Danuglipron_GLP-1 (1-37)_Glucagon
	1	Emax_endoplasmic reticulum_Ga15	Emax	endoplasmic reticulum	Ga15	-0.353553	Exenatide_GLP-1 (7-36)_Liraglutide
	2	Emax_endoplasmic reticulum_Ga15	Emax	endoplasmic reticulum	Ga15	2.47487	Lixisenatide
	3	Emax_endoplasmic reticulum_Ga15	Emax	endoplasmic reticulum	Ga15	-0.353553	Semaglutide
	4	Emax_endoplasmic reticulum_Ga15	Emax	endoplasmic reticulum	Ga15	-0.353553	Danuglipron_GLP-1 (1-37)_Glucagon
	1	Emax_endoplasmic reticulum_GaoA	Emax	endoplasmic reticulum	GaoA	0.589256	Exenatide_GLP-1 (7-36)_Liraglutide
	2	Emax_endoplasmic reticulum_GaoA	Emax	endoplasmic reticulum	GaoA	-0.353553	Lixisenatide
	3	Emax_endoplasmic reticulum_GaoA	Emax	endoplasmic reticulum	GaoA	-0.353553	Semaglutide
	4	Emax_endoplasmic reticulum_GaoA	Emax	endoplasmic reticulum	GaoA	-0.353553	Danuglipron_GLP-1 (1-37)_Glucagon
	1	Emax_endoplasmic reticulum_GaoB	Emax	endoplasmic reticulum	GaoB	0.572795	Exenatide_GLP-1 (7-36)_Liraglutide
	2	Emax_endoplasmic reticulum_GaoB	Emax	endoplasmic reticulum	GaoB	-0.700553	Lixisenatide
	3	Emax_endoplasmic reticulum_GaoB	Emax	endoplasmic reticulum	GaoB	1.08383	Semaglutide
	4	Emax_endoplasmic reticulum_GaoB	Emax	endoplasmic reticulum	GaoB	-0.700553	Danuglipron_GLP-1 (1-37)_Glucagon
	1	Emax_endoplasmic reticulum_Gaz	Emax	endoplasmic reticulum	Gaz	0.400372	Exenatide_GLP-1 (7-36)_Liraglutide
	2	Emax_endoplasmic reticulum_Gaz	Emax	endoplasmic reticulum	Gaz	-0.500795	Lixisenatide
	3	Emax_endoplasmic reticulum_Gaz	Emax	endoplasmic reticulum	Gaz	-0.500795	Semaglutide
	4	Emax_endoplasmic reticulum_Gaz	Emax	endoplasmic reticulum	Gaz	-0.066509	Danuglipron_GLP-1 (1-37)_Glucagon
	1	Emax_endoplasmic reticulum_Ga13	Emax	endoplasmic reticulum	Ga13	-0.539996	Exenatide_GLP-1 (7-36)_Liraglutide
	2	Emax_endoplasmic reticulum_Ga13	Emax	endoplasmic reticulum	Ga13	-0.539996	Lixisenatide
	3	Emax_endoplasmic reticulum_Ga13	Emax	endoplasmic reticulum	Ga13	1.59088	Semaglutide
	4	Emax_endoplasmic reticulum_Ga13	Emax	endoplasmic reticulum	Ga13	0.189703	Danuglipron_GLP-1 (1-37)_Glucagon
	1	Emax_endoplasmic reticulum_GRK/Gbg	Emax	endoplasmic reticulum	GRK/Gbg	0.734389	Exenatide_GLP-1 (7-36)_Liraglutide
	2	Emax_endoplasmic reticulum_GRK/Gbg	Emax	endoplasmic reticulum	GRK/Gbg	0.339086	Lixisenatide
	3	Emax_endoplasmic reticulum_GRK/Gbg	Emax	endoplasmic reticulum	GRK/Gbg	0.581309	Semaglutide
	4	Emax_endoplasmic reticulum_GRK/Gbg	Emax	endoplasmic reticulum	GRK/Gbg	-1.04119	Danuglipron_GLP-1 (1-37)_Glucagon
	1	Emax_endoplasmic reticulum_bARR	Emax	endoplasmic reticulum	bARR	0.566651	Exenatide_GLP-1 (7-36)_Liraglutide
	2	Emax_endoplasmic reticulum_bARR	Emax	endoplasmic reticulum	bARR	0.969255	Lixisenatide
	3	Emax_endoplasmic reticulum_bARR	Emax	endoplasmic reticulum	bARR	0.701046	Semaglutide
	4	Emax_endoplasmic reticulum_bARR	Emax	endoplasmic reticulum	bARR	-1.12342	Danuglipron_GLP-1 (1-37)_Glucagon
	1	EC50_plasma membrane_Gas	EC50	plasma membrane	Gas	-0.532355	Exenatide_GLP-1 (7-36)_Liraglutide
	2	EC50_plasma membrane_Gas	EC50	plasma membrane	Gas	1.29826	Lixisenatide
	3	EC50_plasma membrane_Gas	EC50	plasma membrane	Gas	1.87891	Semaglutide
	4	EC50_plasma membrane_Gas	EC50	plasma membrane	Gas	-0.526703	Danuglipron_GLP-1 (1-37)_Glucagon
	1	EC50_plasma membrane_Gaq	EC50	plasma membrane	Gaq	0.470668	Exenatide_GLP-1 (7-36)_Liraglutide
	2	EC50_plasma membrane_Gaq	EC50	plasma membrane	Gaq	-0.0904891	Lixisenatide
	3	EC50_plasma membrane_Gaq	EC50	plasma membrane	Gaq	1.55879	Semaglutide
	4	EC50_plasma membrane_Gaq	EC50	plasma membrane	Gaq	-0.960103	Danuglipron_GLP-1 (1-37)_Glucagon
	1	EC50_plasma membrane_Ga11	EC50	plasma membrane	Ga11	-0.267552	Exenatide_GLP-1 (7-36)_Liraglutide
	2	EC50_plasma membrane_Ga11	EC50	plasma membrane	Ga11	-0.410999	Lixisenatide
	3	EC50_plasma membrane_Ga11	EC50	plasma membrane	Ga11	2.44665	Semaglutide
	4	EC50_plasma membrane_Ga11	EC50	plasma membrane	Ga11	-0.410999	Danuglipron_GLP-1 (1-37)_Glucagon
	1	EC50_plasma membrane_Ga14	EC50	plasma membrane	Ga14	-0.353553	Exenatide_GLP-1 (7-36)_Liraglutide
	2	EC50_plasma membrane_Ga14	EC50	plasma membrane	Ga14	-0.353553	Lixisenatide
	3	EC50_plasma membrane_Ga14	EC50	plasma membrane	Ga14	-0.353553	Semaglutide
	4	EC50_plasma membrane_Ga14	EC50	plasma membrane	Ga14	0.589256	Danuglipron_GLP-1 (1-37)_Glucagon
	1	EC50_plasma membrane_Ga15	EC50	plasma membrane	Ga15	-0.403862	Exenatide_GLP-1 (7-36)_Liraglutide
	2	EC50_plasma membrane_Ga15	EC50	plasma membrane	Ga15	2.3961	Lixisenatide
	3	EC50_plasma membrane_Ga15	EC50	plasma membrane	Ga15	0.249028	Semaglutide
	4	EC50_plasma membrane_Ga15	EC50	plasma membrane	Ga15	-0.477847	Danuglipron_GLP-1 (1-37)_Glucagon
	1	EC50_plasma membrane_Gai1	EC50	plasma membrane	Gai1	1.1229	Exenatide_GLP-1 (7-36)_Liraglutide
	2	EC50_plasma membrane_Gai1	EC50	plasma membrane	Gai1	-0.870642	Lixisenatide
	3	EC50_plasma membrane_Gai1	EC50	plasma membrane	Gai1	-0.870642	Semaglutide
	4	EC50_plasma membrane_Gai1	EC50	plasma membrane	Gai1	-0.542477	Danuglipron_GLP-1 (1-37)_Glucagon
	1	EC50_plasma membrane_Gai2	EC50	plasma membrane	Gai2	0.283552	Exenatide_GLP-1 (7-36)_Liraglutide
	2	EC50_plasma membrane_Gai2	EC50	plasma membrane	Gai2	-0.732596	Lixisenatide
	3	EC50_plasma membrane_Gai2	EC50	plasma membrane	Gai2	2.03127	Semaglutide
	4	EC50_plasma membrane_Gai2	EC50	plasma membrane	Gai2	-0.716443	Danuglipron_GLP-1 (1-37)_Glucagon
	1	EC50_plasma membrane_Gai3	EC50	plasma membrane	Gai3	-0.274612	Exenatide_GLP-1 (7-36)_Liraglutide
	2	EC50_plasma membrane_Gai3	EC50	plasma membrane	Gai3	-0.420926	Lixisenatide
	3	EC50_plasma membrane_Gai3	EC50	plasma membrane	Gai3	2.46713	Semaglutide
	4	EC50_plasma membrane_Gai3	EC50	plasma membrane	Gai3	-0.407457	Danuglipron_GLP-1 (1-37)_Glucagon
	1	EC50_plasma membrane_GaoA	EC50	plasma membrane	GaoA	-0.338597	Exenatide_GLP-1 (7-36)_Liraglutide
	2	EC50_plasma membrane_GaoA	EC50	plasma membrane	GaoA	-0.335141	Lixisenatide
	3	EC50_plasma membrane_GaoA	EC50	plasma membrane	GaoA	2.47439	Semaglutide
	4	EC50_plasma membrane_GaoA	EC50	plasma membrane	GaoA	-0.374484	Danuglipron_GLP-1 (1-37)_Glucagon
	1	EC50_plasma membrane_GaoB	EC50	plasma membrane	GaoB	-0.328681	Exenatide_GLP-1 (7-36)_Liraglutide
	2	EC50_plasma membrane_GaoB	EC50	plasma membrane	GaoB	-0.260466	Lixisenatide
	3	EC50_plasma membrane_GaoB	EC50	plasma membrane	GaoB	2.46999	Semaglutide
	4	EC50_plasma membrane_GaoB	EC50	plasma membrane	GaoB	-0.407825	Danuglipron_GLP-1 (1-37)_Glucagon
	1	EC50_plasma membrane_Gaz	EC50	plasma membrane	Gaz	-0.414237	Exenatide_GLP-1 (7-36)_Liraglutide
	2	EC50_plasma membrane_Gaz	EC50	plasma membrane	Gaz	2.44222	Lixisenatide
	3	EC50_plasma membrane_Gaz	EC50	plasma membrane	Gaz	0.0477194	Semaglutide
	4	EC50_plasma membrane_Gaz	EC50	plasma membrane	Gaz	-0.415742	Danuglipron_GLP-1 (1-37)_Glucagon
	1	EC50_plasma membrane_Ga13	EC50	plasma membrane	Ga13	-0.424215	Exenatide_GLP-1 (7-36)_Liraglutide
	2	EC50_plasma membrane_Ga13	EC50	plasma membrane	Ga13	2.01933	Lixisenatide
	3	EC50_plasma membrane_Ga13	EC50	plasma membrane	Ga13	1.10822	Semaglutide
	4	EC50_plasma membrane_Ga13	EC50	plasma membrane	Ga13	-0.618301	Danuglipron_GLP-1 (1-37)_Glucagon
	1	EC50_plasma membrane_GRK/Gbg	EC50	plasma membrane	GRK/Gbg	-0.302524	Exenatide_GLP-1 (7-36)_Liraglutide
	2	EC50_plasma membrane_GRK/Gbg	EC50	plasma membrane	GRK/Gbg	0.566227	Lixisenatide
	3	EC50_plasma membrane_GRK/Gbg	EC50	plasma membrane	GRK/Gbg	2.18903	Semaglutide
	4	EC50_plasma membrane_GRK/Gbg	EC50	plasma membrane	GRK/Gbg	-0.615895	Danuglipron_GLP-1 (1-37)_Glucagon
	1	EC50_plasma membrane_bARR	EC50	plasma membrane	bARR	-0.20262	Exenatide_GLP-1 (7-36)_Liraglutide
	2	EC50_plasma membrane_bARR	EC50	plasma membrane	bARR	0.460079	Lixisenatide
	3	EC50_plasma membrane_bARR	EC50	plasma membrane	bARR	2.22428	Semaglutide
	4	EC50_plasma membrane_bARR	EC50	plasma membrane	bARR	-0.692168	Danuglipron_GLP-1 (1-37)_Glucagon
	1	EC50_early endosomes_Gas	EC50	early endosomes	Gas	-0.497218	Exenatide_GLP-1 (7-36)_Liraglutide
	2	EC50_early endosomes_Gas	EC50	early endosomes	Gas	0.715066	Lixisenatide
	3	EC50_early endosomes_Gas	EC50	early endosomes	Gas	2.2419	Semaglutide
	4	EC50_early endosomes_Gas	EC50	early endosomes	Gas	-0.488437	Danuglipron_GLP-1 (1-37)_Glucagon
	1	EC50_early endosomes_Gaq	EC50	early endosomes	Gaq	0.589256	Exenatide_GLP-1 (7-36)_Liraglutide
	2	EC50_early endosomes_Gaq	EC50	early endosomes	Gaq	-0.353553	Lixisenatide
	3	EC50_early endosomes_Gaq	EC50	early endosomes	Gaq	-0.353553	Semaglutide
	4	EC50_early endosomes_Gaq	EC50	early endosomes	Gaq	-0.353553	Danuglipron_GLP-1 (1-37)_Glucagon
	1	EC50_early endosomes_Ga14	EC50	early endosomes	Ga14	-0.333859	Exenatide_GLP-1 (7-36)_Liraglutide
	2	EC50_early endosomes_Ga14	EC50	early endosomes	Ga14	-0.367929	Lixisenatide
	3	EC50_early endosomes_Ga14	EC50	early endosomes	Ga14	-0.367929	Semaglutide
	4	EC50_early endosomes_Ga14	EC50	early endosomes	Ga14	0.579144	Danuglipron_GLP-1 (1-37)_Glucagon
	1	EC50_early endosomes_Ga15	EC50	early endosomes	Ga15	-0.024056	Exenatide_GLP-1 (7-36)_Liraglutide
	2	EC50_early endosomes_Ga15	EC50	early endosomes	Ga15	-0.533924	Lixisenatide
	3	EC50_early endosomes_Ga15	EC50	early endosomes	Ga15	2.18083	Semaglutide
	4	EC50_early endosomes_Ga15	EC50	early endosomes	Ga15	-0.524913	Danuglipron_GLP-1 (1-37)_Glucagon
	1	EC50_early endosomes_GaoA	EC50	early endosomes	GaoA	-0.361163	Exenatide_GLP-1 (7-36)_Liraglutide
	2	EC50_early endosomes_GaoA	EC50	early endosomes	GaoA	2.47469	Lixisenatide
	3	EC50_early endosomes_GaoA	EC50	early endosomes	GaoA	-0.338377	Semaglutide
	4	EC50_early endosomes_GaoA	EC50	early endosomes	GaoA	-0.350941	Danuglipron_GLP-1 (1-37)_Glucagon
	1	EC50_early endosomes_GaoB	EC50	early endosomes	GaoB	-0.226698	Exenatide_GLP-1 (7-36)_Liraglutide
	2	EC50_early endosomes_GaoB	EC50	early endosomes	GaoB	-0.440035	Lixisenatide
	3	EC50_early endosomes_GaoB	EC50	early endosomes	GaoB	2.43691	Semaglutide
	4	EC50_early endosomes_GaoB	EC50	early endosomes	GaoB	-0.438926	Danuglipron_GLP-1 (1-37)_Glucagon
	1	EC50_early endosomes_Gaz	EC50	early endosomes	Gaz	-0.335741	Exenatide_GLP-1 (7-36)_Liraglutide
	2	EC50_early endosomes_Gaz	EC50	early endosomes	Gaz	2.47276	Lixisenatide
	3	EC50_early endosomes_Gaz	EC50	early endosomes	Gaz	-0.330526	Semaglutide
	4	EC50_early endosomes_Gaz	EC50	early endosomes	Gaz	-0.378338	Danuglipron_GLP-1 (1-37)_Glucagon
	1	EC50_early endosomes_Ga12	EC50	early endosomes	Ga12	0.588526	Exenatide_GLP-1 (7-36)_Liraglutide
	2	EC50_early endosomes_Ga12	EC50	early endosomes	Ga12	-0.354643	Lixisenatide
	3	EC50_early endosomes_Ga12	EC50	early endosomes	Ga12	-0.354643	Semaglutide
	4	EC50_early endosomes_Ga12	EC50	early endosomes	Ga12	-0.352097	Danuglipron_GLP-1 (1-37)_Glucagon
	1	EC50_early endosomes_Ga13	EC50	early endosomes	Ga13	-0.353553	Exenatide_GLP-1 (7-36)_Liraglutide
	2	EC50_early endosomes_Ga13	EC50	early endosomes	Ga13	-0.353553	Lixisenatide
	3	EC50_early endosomes_Ga13	EC50	early endosomes	Ga13	2.47487	Semaglutide
	4	EC50_early endosomes_Ga13	EC50	early endosomes	Ga13	-0.353553	Danuglipron_GLP-1 (1-37)_Glucagon
	1	EC50_early endosomes_GRK/Gbg	EC50	early endosomes	GRK/Gbg	-0.496769	Exenatide_GLP-1 (7-36)_Liraglutide
	2	EC50_early endosomes_GRK/Gbg	EC50	early endosomes	GRK/Gbg	1.19325	Lixisenatide
	3	EC50_early endosomes_GRK/Gbg	EC50	early endosomes	GRK/Gbg	1.96913	Semaglutide
	4	EC50_early endosomes_GRK/Gbg	EC50	early endosomes	GRK/Gbg	-0.557357	Danuglipron_GLP-1 (1-37)_Glucagon
	1	EC50_early endosomes_bARR	EC50	early endosomes	bARR	-0.452956	Exenatide_GLP-1 (7-36)_Liraglutide
	2	EC50_early endosomes_bARR	EC50	early endosomes	bARR	0.684299	Lixisenatide
	3	EC50_early endosomes_bARR	EC50	early endosomes	bARR	2.25241	Semaglutide
	4	EC50_early endosomes_bARR	EC50	early endosomes	bARR	-0.525946	Danuglipron_GLP-1 (1-37)_Glucagon
	1	EC50_Golgi apparatus_Gas	EC50	Golgi apparatus	Gas	-0.55698	Exenatide_GLP-1 (7-36)_Liraglutide
	2	EC50_Golgi apparatus_Gas	EC50	Golgi apparatus	Gas	1.49011	Lixisenatide
	3	EC50_Golgi apparatus_Gas	EC50	Golgi apparatus	Gas	1.74027	Semaglutide
	4	EC50_Golgi apparatus_Gas	EC50	Golgi apparatus	Gas	-0.519815	Danuglipron_GLP-1 (1-37)_Glucagon
	1	EC50_Golgi apparatus_Gaq	EC50	Golgi apparatus	Gaq	0.589256	Exenatide_GLP-1 (7-36)_Liraglutide
	2	EC50_Golgi apparatus_Gaq	EC50	Golgi apparatus	Gaq	-0.353553	Lixisenatide
	3	EC50_Golgi apparatus_Gaq	EC50	Golgi apparatus	Gaq	-0.353553	Semaglutide
	4	EC50_Golgi apparatus_Gaq	EC50	Golgi apparatus	Gaq	-0.353553	Danuglipron_GLP-1 (1-37)_Glucagon
	1	EC50_Golgi apparatus_Gai2	EC50	Golgi apparatus	Gai2	-0.353553	Exenatide_GLP-1 (7-36)_Liraglutide
	2	EC50_Golgi apparatus_Gai2	EC50	Golgi apparatus	Gai2	-0.353553	Lixisenatide
	3	EC50_Golgi apparatus_Gai2	EC50	Golgi apparatus	Gai2	2.47487	Semaglutide
	4	EC50_Golgi apparatus_Gai2	EC50	Golgi apparatus	Gai2	-0.353553	Danuglipron_GLP-1 (1-37)_Glucagon
	1	EC50_Golgi apparatus_GaoB	EC50	Golgi apparatus	GaoB	-0.353553	Exenatide_GLP-1 (7-36)_Liraglutide
	2	EC50_Golgi apparatus_GaoB	EC50	Golgi apparatus	GaoB	-0.353553	Lixisenatide
	3	EC50_Golgi apparatus_GaoB	EC50	Golgi apparatus	GaoB	-0.353553	Semaglutide
	4	EC50_Golgi apparatus_GaoB	EC50	Golgi apparatus	GaoB	0.589256	Danuglipron_GLP-1 (1-37)_Glucagon
	1	EC50_Golgi apparatus_Gaz	EC50	Golgi apparatus	Gaz	-0.490698	Exenatide_GLP-1 (7-36)_Liraglutide
	2	EC50_Golgi apparatus_Gaz	EC50	Golgi apparatus	Gaz	-0.490698	Lixisenatide
	3	EC50_Golgi apparatus_Gaz	EC50	Golgi apparatus	Gaz	2.25349	Semaglutide
	4	EC50_Golgi apparatus_Gaz	EC50	Golgi apparatus	Gaz	-0.0968992	Danuglipron_GLP-1 (1-37)_Glucagon
	1	EC50_Golgi apparatus_GRK/Gbg	EC50	Golgi apparatus	GRK/Gbg	1.18929	Exenatide_GLP-1 (7-36)_Liraglutide
	2	EC50_Golgi apparatus_GRK/Gbg	EC50	Golgi apparatus	GRK/Gbg	-0.713573	Lixisenatide
	3	EC50_Golgi apparatus_GRK/Gbg	EC50	Golgi apparatus	GRK/Gbg	-0.713573	Semaglutide
	4	EC50_Golgi apparatus_GRK/Gbg	EC50	Golgi apparatus	GRK/Gbg	-0.713573	Danuglipron_GLP-1 (1-37)_Glucagon
	1	EC50_Golgi apparatus_bARR	EC50	Golgi apparatus	bARR	-0.462137	Exenatide_GLP-1 (7-36)_Liraglutide
	2	EC50_Golgi apparatus_bARR	EC50	Golgi apparatus	bARR	0.697326	Lixisenatide
	3	EC50_Golgi apparatus_bARR	EC50	Golgi apparatus	bARR	2.24921	Semaglutide
	4	EC50_Golgi apparatus_bARR	EC50	Golgi apparatus	bARR	-0.52004	Danuglipron_GLP-1 (1-37)_Glucagon
	1	EC50_endoplasmic reticulum_Gas	EC50	endoplasmic reticulum	Gas	-0.353553	Exenatide_GLP-1 (7-36)_Liraglutide
	2	EC50_endoplasmic reticulum_Gas	EC50	endoplasmic reticulum	Gas	-0.353553	Lixisenatide
	3	EC50_endoplasmic reticulum_Gas	EC50	endoplasmic reticulum	Gas	-0.353553	Semaglutide
	4	EC50_endoplasmic reticulum_Gas	EC50	endoplasmic reticulum	Gas	0.589256	Danuglipron_GLP-1 (1-37)_Glucagon
	1	EC50_endoplasmic reticulum_Ga15	EC50	endoplasmic reticulum	Ga15	-0.353553	Exenatide_GLP-1 (7-36)_Liraglutide
	2	EC50_endoplasmic reticulum_Ga15	EC50	endoplasmic reticulum	Ga15	2.47487	Lixisenatide
	3	EC50_endoplasmic reticulum_Ga15	EC50	endoplasmic reticulum	Ga15	-0.353553	Semaglutide
	4	EC50_endoplasmic reticulum_Ga15	EC50	endoplasmic reticulum	Ga15	-0.353553	Danuglipron_GLP-1 (1-37)_Glucagon
	1	EC50_endoplasmic reticulum_GaoA	EC50	endoplasmic reticulum	GaoA	0.589256	Exenatide_GLP-1 (7-36)_Liraglutide
	2	EC50_endoplasmic reticulum_GaoA	EC50	endoplasmic reticulum	GaoA	-0.353553	Lixisenatide
	3	EC50_endoplasmic reticulum_GaoA	EC50	endoplasmic reticulum	GaoA	-0.353553	Semaglutide
	4	EC50_endoplasmic reticulum_GaoA	EC50	endoplasmic reticulum	GaoA	-0.353553	Danuglipron_GLP-1 (1-37)_Glucagon
	1	EC50_endoplasmic reticulum_GaoB	EC50	endoplasmic reticulum	GaoB	0.313123	Exenatide_GLP-1 (7-36)_Liraglutide
	2	EC50_endoplasmic reticulum_GaoB	EC50	endoplasmic reticulum	GaoB	-0.544169	Lixisenatide
	3	EC50_endoplasmic reticulum_GaoB	EC50	endoplasmic reticulum	GaoB	1.23731	Semaglutide
	4	EC50_endoplasmic reticulum_GaoB	EC50	endoplasmic reticulum	GaoB	-0.544169	Danuglipron_GLP-1 (1-37)_Glucagon
	1	EC50_endoplasmic reticulum_Gaz	EC50	endoplasmic reticulum	Gaz	-0.343144	Exenatide_GLP-1 (7-36)_Liraglutide
	2	EC50_endoplasmic reticulum_Gaz	EC50	endoplasmic reticulum	Gaz	-0.361249	Lixisenatide
	3	EC50_endoplasmic reticulum_Gaz	EC50	endoplasmic reticulum	Gaz	-0.361249	Semaglutide
	4	EC50_endoplasmic reticulum_Gaz	EC50	endoplasmic reticulum	Gaz	0.583977	Danuglipron_GLP-1 (1-37)_Glucagon
	1	EC50_endoplasmic reticulum_Ga13	EC50	endoplasmic reticulum	Ga13	-0.369079	Exenatide_GLP-1 (7-36)_Liraglutide
	2	EC50_endoplasmic reticulum_Ga13	EC50	endoplasmic reticulum	Ga13	-0.369079	Lixisenatide
	3	EC50_endoplasmic reticulum_Ga13	EC50	endoplasmic reticulum	Ga13	2.47302	Semaglutide
	4	EC50_endoplasmic reticulum_Ga13	EC50	endoplasmic reticulum	Ga13	-0.332235	Danuglipron_GLP-1 (1-37)_Glucagon
	1	EC50_endoplasmic reticulum_GRK/Gbg	EC50	endoplasmic reticulum	GRK/Gbg	-0.514153	Exenatide_GLP-1 (7-36)_Liraglutide
	2	EC50_endoplasmic reticulum_GRK/Gbg	EC50	endoplasmic reticulum	GRK/Gbg	1.92384	Lixisenatide
	3	EC50_endoplasmic reticulum_GRK/Gbg	EC50	endoplasmic reticulum	GRK/Gbg	1.26345	Semaglutide
	4	EC50_endoplasmic reticulum_GRK/Gbg	EC50	endoplasmic reticulum	GRK/Gbg	-0.548277	Danuglipron_GLP-1 (1-37)_Glucagon
	1	EC50_endoplasmic reticulum_bARR	EC50	endoplasmic reticulum	bARR	-0.501912	Exenatide_GLP-1 (7-36)_Liraglutide
	2	EC50_endoplasmic reticulum_bARR	EC50	endoplasmic reticulum	bARR	2.00164	Lixisenatide
	3	EC50_endoplasmic reticulum_bARR	EC50	endoplasmic reticulum	bARR	1.14916	Semaglutide
	4	EC50_endoplasmic reticulum_bARR	EC50	endoplasmic reticulum	bARR	-0.548355	Danuglipron_GLP-1 (1-37)_Glucagon

## Sheet: Supplementary Fig. 3
Supplementary Fig. 3a	Efficacy (normalized)																	Supplementary Fig. 3b	Potency (logEC50)
	drug	Gαs	Gαq	Gα11	Gα14	Gα15	Gα12	Gα13	Gαi1	Gαi2	Gαi3	GαoA	GαoB	Gαz	GRK2/Gβγ	βARR2			drug	Gαs	Gαq	Gα11	Gα14	Gα15	Gα12	Gα13	Gαi1	Gαi2	Gαi3	GαoA	GαoB	Gαz	GRK2/Gβγ	βARR2
	Glucagon	0.669895	0	0	1	0		0	0.581081	0.809697	0.627346	0.385123	0.572119	0	0	0			Glucagon	0.263875	0	0	0.278125	0	0	0	0.285	0.24075	0.28575	0.31625	0.290125	0	0	0
	GLP-1 (1-37)	0	0	0	0	0		0	0	0	0	0	0	0	0	0			GLP-1 (1-37)	0	0	0	0	0	0	0	0	0	0	0	0	0	0	0
	GLP-1 (7-36)	0.882526	0.602373	0.522147	0	1		0.914442	0.950222	0.699798	0.812298	0.750824	0.951277	0.448636	0.9112	0.881135			GLP-1 (7-36)	0.3995	0.330125	0.311125	0	0.31975	0	0.340375	0.383	0.368125	0.346375	0.4005	0.387625	0.487	0.2955	0.296875
	Exenatide	0.922105	0.680949	0	0	0.916547		0.841785	0.807048	0.54303	0.579935	0.685966	0.852312	1	0.592232	0.66227			Exenatide	0.38925	0.31125	0	0	0.299375	0	0.323625	0.360375	0.4325	0.401	0.364375	0.390375	0.321125	0.345875	0.37925
	Liraglutide	0.797895	0.606131	0	0	0.775945		1	1	1	1	1	1	0.442573	0.741559	0.814417			Liraglutide	0.507625	0.365625	0	0	0.457875	0	0.305875	0.39175	0.414375	0.367625	0.380625	0.452125	0.478125	0.403875	0.406375
	Semaglutide	1	0.933421	1	0	0.830225		0.762307	0	0.343354	0.315372	0.298058	0.628986	0.2548	1	1			Semaglutide	0.633125	0.371125	0.41375	0	0.529	0	0.443625	0	0.465375	0.53825	0.615875	0.608875	0.77125	0.466625	0.47275
	Lixisenatide	0.914947	1	0	0	0.571736		0.662218	0	0	0	0.526933	0.773361	0.429101	0.999314	0.970092			Lixisenatide	0.618875	0.3135	0	0	0.603625	0	0.466625	0	0	0	0.388375	0.45025	0.87	0.42325	0.422625
	Danuglipron	0.771368	0	0	0	0		0	0.372905	0.930909	0.644498	0	0.597516	0.678006	0.695443	0.294709			Danuglipron	0.522125	0	0	0	0	0	0	0.31825	0.126625	0.245375	0	0.326	0.339125	0.362375	0.223375

## Sheet: Supplementary Fig. 4
	mGs translocation to Golgi
Supplementary Fig. 4	Time (sec)	Colocalization
	-30	0.5	0.444444	0.4	0.25	0.222222	0
	-20	0.333333	0.222222	0.244444	0.5	0	0.166667
	-10	0.166667	0	0.111111	0.25	0.111111	0.25
	0	0.166667	0	0.0444444	0.25	0	0.0833333
	10	0	0.111111	0.0222222	0.25	0.111111	0.0833333
	20	0	0	0.0222222	0.25	0.111111	0.166667
	30	0	0	0	0.25	0.111111	0.0833333
	40	0	0	0	0.25	0	0.166667
	50	0	0	0	0.25	0.111111	0.166667
	60	0	0.111111	0	0.25	0.111111	0.416667
	70	0	0	0	0.25	0	0.333333
	80	0	0.111111	0	0.25	0.111111	0.333333
	90	0	0.111111	0	0	0	0.416667
	100	0	0.111111	0	0.25	0.111111	0.25
	110	0	0.111111	0.0222222	0.25	0.111111	0.333333
	120	0	0.111111	0.0222222	0.5	0.222222	0.416667
	130	0.166667	0.111111	0.0222222	0.25	0.222222	0.333333
	140	0.166667	0.111111	0.0222222	0.25	0.111111	0.416667
	150	0	0.111111	0.0444444	0.25	0.222222	0.416667
	160	0	0.111111	0.0444444	0.25	0.333333	0.416667
	170	0	0.111111	0.0666667	0.25	0.222222	0.5
	180	0	0.111111	0.0444444	0	0.333333	0.583333
	190	0	0.111111	0.0444444	0.25	0.333333	0.5
	200	0	0.111111	0.0444444	0.25	0.333333	0.5
	210	0	0.111111	0.0444444	0.25	0.333333	0.583333
	220	0	0	0.0444444	0.25	0.444444	0.5
	230	0.166667	0.111111	0.0444444	0.25	0.555556	0.416667
	240	0	0.111111	0.0444444	0.25	0.555556	0.583333
	250	0	0.111111	0.0444444	0.25	0.333333	0.583333
	260	0	0.111111	0.0444444	0.25	0.333333	0.333333
	270	0	0.111111	0.0444444	0	0.555556	0.5
	280	0	0.111111	0.0444444	0	0.555556	0.583333
	290	0	0.111111	0.0444444	0.25	0.555556	0.5
	300	0	0.111111	0.0444444	0.25	0.444444	0.583333
	310	0.166667	0.111111	0.0222222	0.25	0.666667	0.666667
	320	0	0.111111	0.0444444	0	0.444444	0.666667
	330	0	0.111111	0.0444444	0.25	0.444444	0.666667
	340	0	0.111111	0.0444444	0.25	0.666667	0.5
	350	0	0.111111	0.0444444	0.25	0.555556	0.5
	360	0	0.111111	0.0444444	0.25	0.444444	0.5
	370	0	0.222222	0.0666667	0	0.444444	0.583333
	380	0	0.111111	0.0666667	0.25	0.555556	0.666667
	390	0	0.222222	0.0444444	0.25	0.333333	0.666667
	400	0.166667	0.111111	0.0444444	0.25	0.444444	0.583333
	410	0	0.111111	0.0444444	0.25	0.555556	0.5
	420	0	0.111111	0.0444444	0.25	0.555556	0.583333
	430	0	0.222222	0.0666667	0	0.444444	0.583333
	440	0	0.111111	0.0666667	0	0.555556	0.666667
	450	0	0.111111	0.0666667	0.25	0.555556	0.583333
	460	0	0.111111	0.0666667	0.25	0.555556	0.666667
	470	0	0.111111	0.0444444	0.25	0.444444	0.5
	480	0	0.111111	0.0666667	0.25	0.444444	0.583333
	490	0	0.111111	0.0666667	0.25	0.666667	0.666667
	500	0	0.111111	0.0666667	0.25	0.444444	0.666667
	510	0	0.111111	0.0888889	0.25	0.444444	0.583333
	520	0	0.222222	0.0888889	0.25	0.555556	0.583333
	530	0	0.222222	0.0888889	0.25	0.555556	0.583333
	540	0.166667	0.111111	0.0888889	0.25	0.666667	0.583333
	550	0	0.111111	0.0888889	0.25	0.555556	0.75
	560	0.166667	0.222222	0.0888889	0.25	0.555556	0.583333
	570	0	0.222222	0.111111	0.25	0.555556	0.666667
	580	0	0.222222	0.111111	0	0.666667	0.583333
	590	0.166667	0.222222	0.111111	0.25	0.555556	0.666667
	600	0.166667	0.222222	0.133333	0.5	0.555556	0.666667
	610	0.166667	0.222222	0.133333	0.25	0.555556	0.583333
	620	0.166667	0.222222	0.133333	0.25	0.666667	0.5
	630	0.166667	0.222222	0.133333	0.25	0.666667	0.583333
	640	0.166667	0.222222	0.155556	0.25	0.666667	0.75
	650	0	0.222222	0.155556	0.25	0.555556	0.666667
	660	0.166667	0.222222	0.155556	0.25	0.777778	0.583333
	670	0.166667	0.333333	0.177778	0.25	0.555556	0.666667
	680	0	0.333333	0.155556	0.25	0.666667	0.583333
	690	0.166667	0.222222	0.177778	0.25	0.555556	0.75
	700	0.166667	0.222222	0.177778	0	0.555556	0.75
	710	0.166667	0.333333	0.177778	0.25	0.555556	0.666667
	720	0.166667	0.333333	0.177778	0.25	0.666667	0.666667
	730	0.166667	0.333333	0.222222	0.25	0.666667	0.666667
	740	0.166667	0.333333	0.2	0.25	0.444444	0.583333
	750	0.166667	0.333333	0.244444	0.25	0.666667	0.666667
	760	0.166667	0.333333	0.222222	0.25	0.666667	0.666667
	770	0.166667	0.333333	0.244444	0.25	0.555556	0.666667
	780	0.166667	0.333333	0.244444	0.25	0.555556	0.583333
	790	0.166667	0.333333	0.266667	0.25	0.666667	0.666667
	800	0.166667	0.333333	0.266667	0.25	0.555556	0.666667
	810	0.166667	0.333333	0.266667	0.25	0.666667	0.583333
	820	0.166667	0.333333	0.288889	0.25	0.555556	0.75
	830	0.333333	0.333333	0.266667	0.25	0.666667	0.75
	840	0.333333	0.333333	0.311111	0.25	0.444444	0.666667
	850	0.333333	0.333333	0.311111	0.25	0.555556	0.583333
	860	0.333333	0.333333	0.311111	0.25	0.555556	0.75
	870	0.166667	0.333333	0.311111	0.25	0.555556	0.75
	880	0.333333	0.333333	0.355556	0.25	0.666667	0.75
	890	0.166667	0.333333	0.311111	0.25	0.777778	0.666667
	900	0.333333	0.333333	0.333333	0.25	0.777778	0.666667
	910	0.333333	0.444444	0.333333	0.25	0.666667	0.75
	920	0.333333	0.444444	0.311111	0.25	0.666667	0.583333
	930	0.166667	0.444444	0.288889	0.5	0.777778	0.833333
	940	0.333333	0.333333	0.311111	0.25	0.555556	0.666667
	950	0.166667	0.333333	0.355556	0.25	0.777778	0.666667
	960	0.333333	0.444444	0.333333	0.25	0.666667	0.75
	970	0.333333	0.444444	0.355556	0.25	0.666667	0.666667
	980	0.166667	0.444444	0.333333	0.5	0.777778	0.666667
	990	0.333333	0.444444	0.377778	0.5	0.666667	0.75
	1000	0.333333	0.444444	0.4	0.25	0.666667	0.666667
	1010	0.333333	0.444444	0.4	0.25	0.888889	0.666667
	1020	0.333333	0.444444	0.377778	0.25	0.666667	0.666667
	1030	0.333333	0.444444	0.377778	0.5	0.777778	0.75
	1040	0.333333	0.444444	0.4	0.5	0.555556	0.75
	1050	0.333333	0.555556	0.377778	0.5	0.888889	0.75
	1060	0.333333	0.444444	0.4	0.5	0.666667	0.833333
	1070	0.333333	0.444444	0.4	0.25	0.777778	0.833333
	1080	0.5	0.555556	0.422222	0.5	0.666667	0.666667
	1090	0.333333	0.444444	0.444444	0.5	0.666667	0.75
	1100	0.333333	0.555556	0.444444	0.25	0.666667	0.75
	1110	0.333333	0.555556	0.466667	0.5	0.666667	0.833333
	1120	0.5	0.555556	0.444444	0.25	0.666667	0.75
	1130	0.333333	0.444444	0.422222	0.5	0.555556	0.833333
	1140	0.333333	0.555556	0.466667	0.5	0.555556	0.583333
	1150	0.333333	0.444444	0.466667	0.5	0.555556	0.75
	1160	0.5	0.444444	0.511111	0.5	0.666667	0.75
	1170	0.333333	0.555556	0.511111	0.5	0.666667	0.75
	1180	0.333333	0.666667	0.511111	0.5	0.555556	0.75
	1190	0.333333	0.666667	0.511111	0.25	0.666667	0.666667
	1200	0.333333	0.555556	0.511111	0.25	0.666667	0.833333
	1210	0.5	0.666667	0.511111	0.5	0.666667	0.75
	1220	0.5	0.555556	0.533333	0.25	0.555556	0.75
	1230	0.5	0.666667	0.533333	0.5	0.777778	0.75
	1240	0.333333	0.666667	0.511111	0.5	0.666667	0.833333
	1250	0.333333	0.555556	0.6	0.25	0.666667	0.833333
	1260	0.5	0.666667	0.555556	0.5	0.666667	0.833333
	1270	0.5	0.555556	0.577778	0.25	0.444444	0.833333
	1280	0.5	0.666667	0.6	0.5	0.666667	0.833333
	1290	0.5	0.666667	0.6	0.25	0.888889	0.833333
	1300	0.5	0.666667	0.6	0.5	0.777778	0.666667
	1310	0.5	0.666667	0.6	0.5	0.666667	0.75
	1320	0.5	0.666667	0.6	0.25	0.666667	0.833333
	1330	0.5	0.666667	0.622222	0.5	0.666667	0.666667
	1340	0.5	0.666667	0.644444	0.25	0.777778	0.75
	1350	0.5	0.666667	0.644444	0.5	0.666667	0.833333
	1360	0.5	0.777778	0.666667	0.25	1	0.833333
	1370	0.5	0.666667	0.666667	0.5	0.666667	0.916667
	1380	0.5	0.666667	0.688889	0.5	0.666667	0.833333
	1390	0.5	0.666667	0.688889	0.25	0.666667	0.75
	1400	0.666667	0.666667	0.688889	0.25	0.555556	0.833333
	1410	0.666667	0.666667	0.688889	0.25	0.666667	0.75
	1420	0.666667	0.666667	0.688889	0.25	0.888889	0.75
	1430	0.5	0.666667	0.711111	0.25	0.666667	0.666667
	1440	0.666667	0.777778	0.688889	0.25	0.777778	0.833333
	1450	0.666667	0.666667	0.688889	0.5	0.777778	0.75
	1460	0.666667	0.666667	0.733333	0.5	0.666667	0.75
	1470	0.666667	0.777778	0.733333	0.5	0.666667	0.666667
	1480	0.666667	0.666667	0.733333	0.5	0.666667	0.916667
	1490	0.5	0.777778	0.711111	0.5	0.777778	0.916667
	1500	0.666667	0.777778	0.733333	0.5	0.777778	0.666667
	1510	0.5	0.777778	0.755556	0.5	0.777778	0.833333
	1520	0.666667	0.888889	0.755556	0.5	0.777778	0.833333
	1530	0.666667	0.777778	0.755556	0.5	0.777778	0.916667
	1540	0.666667	0.777778	0.8	0.5	0.777778	0.833333
	1550	0.666667	0.777778	0.777778	0.5	0.777778	0.833333
	1560	0.666667	0.888889	0.777778	0.5	0.666667	0.75
	1570	0.833333	0.888889	0.777778	0.25	0.666667	0.75
	1580	0.666667	0.777778	0.777778	0.5	1	0.833333
	1590	0.666667	0.888889	0.844444	0.5	1	0.75
	1600	0.666667	0.777778	0.822222	0.5	0.888889	0.833333
	1610	0.666667	0.777778	0.822222	0.75	0.555556	0.833333
	1620	0.833333	0.777778	0.822222	0.5	0.666667	0.916667
	1630	0.666667	0.888889	0.844444	0.5	0.666667	0.916667
	1640	0.833333	0.777778	0.866667	0.5	0.888889	0.916667
	1650	0.833333	0.888889	0.866667	0.75	0.888889	0.833333
	1660	0.833333	0.777778	0.866667	0.5	0.777778	0.833333
	1670	0.666667	0.888889	0.888889	0.75	0.888889	0.916667
	1680	0.833333	0.888889	0.888889	1	0.666667	0.916667
	1690	0.666667	0.888889	0.888889	0.75	0.777778	0.833333
	1700	0.833333	0.888889	0.888889	0.75	0.777778	0.833333
	1710	0.666667	0.888889	0.911111	0.5	0.777778	0.916667
	1720	0.833333	0.888889	0.888889	0.75	0.777778	0.916667
	1730	0.833333	0.888889	0.933333	0.75	0.777778	0.916667
	1740	0.833333	1	0.911111	0.5	0.777778	0.916667
	1750	0.833333	1	0.911111	0.75	0.777778	1
	1760	0.833333	1	0.977778	0.75	1	0.916667
	1770	1	0.888889	0.955556	0.75	0.888889	0.916667
	1780	1	0.888889	1	1	0.888889	1

## Sheet: Supplementary Fig. 5
		netBRET							ΔBRET
Supplementary Fig. 5a		Plasma membrane	Early endosomes	Golgi apparatus	Endoplasmic reticulum		Supplementary Fig. 5b	log[Semaglutide] M	Plasma membrane			Early endosomes			Golgi apparatus			Endoplasmic reticulum
	exp1	5.91378	2.16833	3.66464	3.64949			-5	-1.8065	-1.562	-1.7393	1.39325	1.2092	1.15655	0.23745	0.0908	0.4057	-1.3166	-1.0913	-1.10805
	exp2	5.18782	2.06358	3.14098	3.39364			-6	-1.78965	-1.6066	-1.7744	1.34515	1.1377	1.1677	0.1958	0.0724	0.1961	-1.37465	-1.11215	-0.9389
	exp3	5.42998	2.03407	3.26722	3.64612			-7	-1.86675	-1.66375	-1.75385	1.2461	1.13875	1.01915	0.2911	0.1662	0.2212	-1.3536	-1.18575	-1.10875
								-8	-1.59075	-1.1875	-0.69065	1.10575	0.89975	0.53485	-0.0585	0.21795	0.22385	-0.52485	-0.9573	-0.94765
								-9	-0.08675	0.0016	-0.10145	0.062	0.11405	-0.0221	0.0049	0.10645	0.11325	-0.243	-0.3242	-0.15695
								-10	-0.0936	-0.01225	-0.0587	0.05905	0.03935	-0.0918	-0.04715	0.0254	-0.0598	-0.24085	-0.0895	0.09095
								-11	-0.0479	-0.06135	0.01125	-0.01145	-0.00495	-0.0576	-0.02245	-0.0228	0.09125	-0.25145	-0.22285	0.0587
								-12	0.18395	-0.0355	-0.0189	-0.0051	-0.00245	-0.06625	0.04265		0.1363	-0.0783	-0.17765	-0.01285
								-13	0.04805	0.06265	-0.06385	0.0025	0.01515	-0.01825	-0.0492	-0.10485	0.0929	-0.08395	-0.15055	-0.06295
								-14	0.1346	0.1063	-0.07325	-0.0095	0.0093	-0.00525	-0.058	-0.0007	-0.1311	-0.2105	-0.05005	0.0565
								vehicle	0	0	0	0	0	0	0	0	0	0	0	0

## Sheet: Supplementary Fig. 7 
		Normalized BRET
Supplementary Fig. 7		Glucagon
	log[Glucagon], M	Early endosomes			Golgi apparatus			Endoplasmic reticulum			Plasma membrane
	-4.5	27.8054	33.3154	29.3454	22.2088	30.1219	23.6704				67.3977	72.7726	66.0863
	-5.5	-2.044	0.799276	2.58175	40.317	57.2078	37.3514	-74.2144	-6.65538	0.42958	59.0511	70.3939	62.5671
	-6.5	-2.23128	-1.67607	4.87325	29.549	42.8865	16.6691	-68.8727	20.4845	8.11512	16.008	12.6598	7.8885
	-7.5	-3.80498	-4.68879	-0.562222	3.81824	7.95615	-3.92284	-61.1386	63.0599	-5.81863	-0.828357	8.96896	5.52782
	-8.5	-8.75476	0.653156	0.47022	-8.4446	3.15339	-9.97242	-51.3462	33.6878	-11.2052	-1.89129	9.84315	-3.39548
	-9.5	-7.74518	-0.310228	1.01377	-4.49667	0.605139	-10.6499	-26.9066	41.04	-20.8656	-1.64302	5.7079	0.0589066
	-10.5	-0.273641	-6.5385	-4.9218	-11.1894	-3.22803	-13.4493	-64.8159	27.0876	-9.9758	-3.31092	9.85014	-4.00417
	-11.5							-61.7367	44.9598	-12.0453
	vehicle	0.412367	-11.4338	-7.32603	0.198547	0.876918	-12.6293	-45.5533	35.3505		-3.68129	-9.90195	2.07686
		GLP-1 (1-37)
	log[GLP-1 (1-37)], M	Early endosomes			Golgi apparatus			Endoplasmic reticulum			Plasma membrane
	-6	8.12058	4.71867	6.28665	47.1155	42.3147	41.4671	-74.2721	16.4938	-5.71238	-2.60323	3.66192	3.16714	-6.39331
	-7	6.59421	-1.65709	4.82934	-1.81291	2.39651	2.28636	-39.8742	47.3285	34.9363	-2.93605	4.3673	1.267	-7.74549
	-8	7.69594	-1.28413	2.90418	-6.4088	-3.39711	-4.00826	-56.8793	52.9782	-17.5754	-4.63991	3.75676	3.39544	-7.96496
	-9	2.50172	-2.43845	1.13771	-10.1398	-4.07924	-6.23358	-70.2664	30.4981	-4.77145	-1.70602	5.65652	5.30925	-10.6931
	-10	-7.33792	-5.06975	-5.86141	-6.61398	1.19993	4.88324	-63.8609	58.3664	-7.19993	-5.41763	3.38952	2.83624	-6.99245
	-11	1.14479	-8.17279	-5.58472	-8.27015	0.245559	-7.06182	-55.227	31.9873	-23.9054	-1.72552	2.45752	0.921271	-8.77306
	-12	0.0705064	-7.06947	-5.64806	-7.83352	-2.76521	0.959343				-4.2608	6.06781	1.86378	-8.19428
	vehicle	-1.63125	-10.1288	-2.80753	-3.46786	-1.39694	-1.54274	-57.5372	45.5127	-21.3972	-3.76649	6.16553	3.84483	-7.73169
		GLP-1 (7-36)
	log[GLP-1 (7-36)], M	Early endosomes			Golgi apparatus			Endoplasmic reticulum			Plasma membrane
	-5							-74.1331	31.7437	3.64956
	-6	59.8008	69.4371	56.9561	55.1636	80.3308	57.2971	-57.7991	48.3578	-22.9948	67.6502	93.046	88.1241	70.4284
	-7	59.0446	62.9971	73.9092	73.6026	92.9485	49.0916	-64.3241	53.4933	-24.5479	56.2543	49.8278	36.283	61.5797
	-8	47.4743	39.9001	43.79	48.6939	72.1592	18.4294	-48.494	22.2639	-16.6627	12.1532	8.20624	1.14293	26.4181
	-9	9.97852	6.20342	8.07142	41.8735	10.9313	-1.49235	-70.4935	19.5984	-11.707	-1.69779	2.30837	4.43137	-7.57624
	-10	-0.666724	2.62611	5.77969	-1.63807	-0.170483	-4.23042	-74.0509	35.0865	4.1937	-4.91299	0.924485	-0.562217	-5.69847
	-11	9.4551	-2.29576	0.244752	-8.35112	-1.36261	-5.1944	-65.8088	48.0316	8.31974	-2.34493	3.20965	-1.1941	-8.35221
	-12	-0.153361	-2.69342	-1.98637	-2.26175	-6.35549	-4.35048				-3.12518	-0.218891	2.49343	-9.47056
	vehicle	-3.54338	-5.04414	-0.675642	-6.04899	-2.74047	-9.1355	-67.9695	22.2041	-4.65275	-4.22746	-0.252877	-0.811643	-7.95497
		Exenatide
	log[Exenatide], M	Early endosomes			Golgi apparatus			Endoplasmic reticulum			Plasma membrane
	-5							-79.6309	9.47234	-44.5037
	-6	85.4145	34.215	57.547	93.9323	67.144	43.3087	-78.6248	16.3763	-38.2214	80.481	81.8975	93.239	63.1993
	-7	80.1786	52.7079	53.9269	88.7411	58.8364	44.7403	-58.2245	26.4962	-24.8642	57.8343	39.5565	39.6024	58.3571
	-8	49.6147	47.1483	33.7691	55.294	49.5117	16.7039	-86.3614	0.952547	-32.602	23.3873	8.07493	5.81166	15.5922
	-9	26.2362	8.29597	9.40776	19.8802	12.1444	-2.50127	-60.5177	0.240731	3.40095	3.44725	2.30182	-0.8284	-2.3406
	-10	11.4701	2.7265	2.93162	-0.972453	-0.527989	-10.8074	-26.2608	23.712	10.9732	-2.52141	0.812543	-1.64332	-9.46293
	-11	5.97521	4.58215	3.65947	-2.80999	-2.19246	-7.38506	-53.4485	54.8177	10.8794	-3.43645	-0.779715	-3.09522	-7.47596
	-12	0.816883	-5.52732	-1.81624	-5.95097	-1.16972	-5.5476				-4.64925	0.259091	-1.92755	-6.07969
	vehicle	0.0750798	-3.23354	-5.2831	-1.94058	-3.20076	-11.2573	-40.0912	18.3586	-15.723	-1.46529	3.1383	-0.0884778	-5.38361
		Liraglutide
	log[Liraglutide], M	Early endosomes			Golgi apparatus			Endoplasmic reticulum			Plasma membrane
	-5							-60.1703	59.2032	-13.2987
	-6	114.225	64.8795	103.138	77.5977	88.7129	99.319	-59.7062	64.4092	-9.69108	76.6459	78.5505	93.4705	62.5063
	-7	123.336	68.5309	76.763	77.0509	100.953	72.7278	-64.774	42.142	-34.3344	71.368	73.1779	74.0943	67.1968
	-8	48.829	51.9803	58.0942	72.8484	83.9828	65.3849	-60.6193	19.4647	-4.14929	53.4968	43.2354	37.2168	29.1166
	-9	17.0003	20.6302	7.13639	45.5044	22.0664	6.34491	-37.0061	37.0111	-12.8417	12.5559	7.42389	4.44337	2.12765
	-10	3.19367	0.328217	0.321357	8.56416	5.64503	6.0093	-31.4324	21.3454	-11.6925	-1.16765	0.619559	0.164891	-5.9071
	-11	1.5596	-2.33555	-2.09042	-3.17856	-1.35147	-4.62257	-34.8483	28.2506	-19.4847	-1.40002	4.82942	-0.583088	-8.33472
	-12	-2.77894	-5.47244	-0.0559478	-5.4313	-0.737777	-7.70701				-4.31287	3.36621	-2.16489	-7.04443
	vehicle	-0.541413	-6.22522	2.87514	-6.28889	-1.88588	-2.99351	-48.7816	23.3169	-35.7037	-2.8284	0.49026	-2.03345	-9.3119
		Semaglutide
	log[Semaglutide], M	Early endosomes			Golgi apparatus			Endoplasmic reticulum			Plasma membrane
	-6	90.4962	105.3	104.204	102.78	90.4056	106.814	-56.8382	56.2293	-17.9415	89.1299	120.519	94.2055	96.1459
	-7	85.3086	85.7344	98.3176	102.729	80.5869	81.7784	-67.022	20.0977	-16.0123	87.6481	118.774	106.694	91.4135
	-8	108.985	79.1224	89.2788	75.8611	104.536	66.7561	-59.7527	64.6611	-5.46085	95.3325	116.869	76.3593	79.335
	-9	89.4011	85.2924	85.7337	101.996	92.879	73.6059	-66.1288	31.3963	-9.43125	77.2597	92.3961	23.8211	16.0757
	-10	75.4413	73.9257	56.8621	84.5146	85.2239	99.7672	-65.2389	46.2261	-22.2967	28.4622	36.1213	-0.37609	10.796
	-11	20.3891	24.0321	22.4842	62.7534	60.7647	51.8832	-65.1326	42.1154	-5.53473	7.1601	10.1871	-4.91599	1.48561
	-12	4.76692	6.01568	7.08311	34.8672	32.5798	22.2906	-34.3759	31.5054	19.681	-2.09992	12.4047	-2.21263	-3.75578
	vehicle	-1.47461	0.607879	0.866733	-0.865447	-3.99666	4.86211	-41.5012	21.7691	8.03584	0.22952	8.82642	-2.70673	-6.34921
		Lixisenatide
	log[Lixisenatide], M	Early endosomes			Golgi apparatus			Endoplasmic reticulum			Plasma membrane
	-6	93.2402	72.6559	84.6315	79.9314	89.0855	56.5408	-71.1853	23.7406	-20.9569	69.6131	109.03	85.7166	96.1706
	-7	79.247	91.9114	80.0824	94.2805	83.2181	66.6524	-55.8487	38.8934	-6.80355	76.5601	80.4991	87.1417	79.4646
	-8	79.4204	54.6671	74.8532	83.6504	93.5982	52.3049	-64.73	42.7687	-10.7142	79.2491	76.4251	44.0713	60.8185
	-9	79.4759	63.8969	90.4475	90.4645	115.223	64.431	-55.7425	18.2105	-32.1288	35.763	38.8467	73.1646	34.1585
	-10	24.0563	50.2378	58.0325	90.759	88.339	77.6786	-48.6019	11.0931	-6.61553	32.798	8.31218	0.29779	12.1245
	-11	8.4709	4.98598	16.172	57.2404	57.7411	43.4415	-34.9238	62.4091	10.8209	-3.39406	0.28639	-4.72053	-3.67006
	-12	2.44158	2.30644	4.36995	32.9373	19.6321	12.6208	-41.2679	29.6709	0.654539	-2.67497	9.39354	-2.97325	-8.13994
	vehicle	-1.47507	2.53899	1.82783	-1.15858	0.917093	3.5268	-56.6207	84.6115	-0.833427	-4.42691	4.8518	0.764458	-6.32667
		Danuglipron
	log[log[Danuglipron], M], M	Early endosomes			Golgi apparatus			Endoplasmic reticulum			Plasma membrane
	-5							49.6922	172.772	77.5357
	-6	25.989	23.1565	28.5563	96.6391	93.3023	88.7755	34.1668	110.386	68.512	64.1136	76.3316	78.2401	79.0755
	-7	-0.216931	5.83732	3.65215	94.929	83.7217	71.2531	-0.396376	51.6368	25.4415	64.5483	63.4895	82.3134	72.7671
	-8	-8.846	-2.12106	1.49283	69.5992	68.7281	54.9975	-54.8198	75.7406	-9.154	46.403	26.8603	28.1168	71.2992
	-9	2.06862	-6.85612	0.122186	82.5542	74.9455	67.8277	-40.9213	25.0912	15.8301	10.7924	2.53667	7.04302	31.7668
	-10	0.813453	-8.76962	1.04144	57.6092	47.6333	32.2136	-33.3466	45.738	17.2176	-1.44262	-2.38243	1.29468	13.9634
	-11	11.4864	-6.0528	1.40182	26.6111	24.2282	17.6083	-49.6528	46.6856	7.85696	-3.45634	-0.270919	-1.53605	-3.09852
	-12	-3.9511	-4.65014	-1.7513	11.3764	5.13066	6.49831				-0.849014	-1.79512	0.622859	-5.16949
	vehicle	2.9897	-4.02107	-0.0607498	4.69834	1.91249	1.58317	-38.1658	57.2379	-5.79124	-2.09426	1.21947	0.948528	-5.96123

## Sheet: Supplementary Fig. 8
Supplementary Fig. 8	Modified.+B1:I121sequence	Phospho.site	Protein.Ids	Genes	treatment	time	replicate	norm.value
	RQGS(UniMod:21)DAAVPSTGDQGVDQSPK	S271	O15085	ARHGEF11	PF	5min	repA	0.188175
	APS(UniMod:21)VANVGSHC(UniMod:4)DLSLK	S2152	P21333	FLNA	PF	5min	repA	0.783244
	AKS(UniMod:21)TQDLSEGISR	S178	P24588	AKAP5	PF	5min	repA	-0.517686
	LQNNNVY(UniMod:21)TIAKRNVEGQDM(UniMod:35)LYQSLK	Y874	P63010	AP2B1	PF	5min	repA	0.743774
	RQGS(UniMod:21)DAAVPSTGDQGVDQSPK	S271	O15085	ARHGEF11	PF	5min	repB	0.766793
	APS(UniMod:21)VANVGSHC(UniMod:4)DLSLK	S2152	P21333	FLNA	PF	5min	repB	0.608688
	AKS(UniMod:21)TQDLSEGISR	S178	P24588	AKAP5	PF	5min	repB	-0.546507
	LQNNNVY(UniMod:21)TIAKRNVEGQDM(UniMod:35)LYQSLK	Y874	P63010	AP2B1	PF	5min	repB	0.289167
	RQGS(UniMod:21)DAAVPSTGDQGVDQSPK	S271	O15085	ARHGEF11	PF	5min	repC	-0.742371
	APS(UniMod:21)VANVGSHC(UniMod:4)DLSLK	S2152	P21333	FLNA	PF	5min	repC	0.42069
	AKS(UniMod:21)TQDLSEGISR	S178	P24588	AKAP5	PF	5min	repC	-0.340861
	LQNNNVY(UniMod:21)TIAKRNVEGQDM(UniMod:35)LYQSLK	Y874	P63010	AP2B1	PF	5min	repC	0.295494
	RQGS(UniMod:21)DAAVPSTGDQGVDQSPK	S271	O15085	ARHGEF11	Sema	5min	repA	-0.500265
	APS(UniMod:21)VANVGSHC(UniMod:4)DLSLK	S2152	P21333	FLNA	Sema	5min	repA	0.448286
	AKS(UniMod:21)TQDLSEGISR	S178	P24588	AKAP5	Sema	5min	repA	-0.651088
	LQNNNVY(UniMod:21)TIAKRNVEGQDM(UniMod:35)LYQSLK	Y874	P63010	AP2B1	Sema	5min	repA	0.802907
	RQGS(UniMod:21)DAAVPSTGDQGVDQSPK	S271	O15085	ARHGEF11	Sema	5min	repB	-0.347206
	APS(UniMod:21)VANVGSHC(UniMod:4)DLSLK	S2152	P21333	FLNA	Sema	5min	repB	0.264789
	AKS(UniMod:21)TQDLSEGISR	S178	P24588	AKAP5	Sema	5min	repB	-0.969811
	LQNNNVY(UniMod:21)TIAKRNVEGQDM(UniMod:35)LYQSLK	Y874	P63010	AP2B1	Sema	5min	repB	0.358145
	RQGS(UniMod:21)DAAVPSTGDQGVDQSPK	S271	O15085	ARHGEF11	Sema	5min	repC	-0.71531
	APS(UniMod:21)VANVGSHC(UniMod:4)DLSLK	S2152	P21333	FLNA	Sema	5min	repC	0.155106
	AKS(UniMod:21)TQDLSEGISR	S178	P24588	AKAP5	Sema	5min	repC	-0.506395
	LQNNNVY(UniMod:21)TIAKRNVEGQDM(UniMod:35)LYQSLK	Y874	P63010	AP2B1	Sema	5min	repC	0.832191
	RQGS(UniMod:21)DAAVPSTGDQGVDQSPK	S271	O15085	ARHGEF11	Vehicle	5min	repA	-0.0632792
	APS(UniMod:21)VANVGSHC(UniMod:4)DLSLK	S2152	P21333	FLNA	Vehicle	5min	repA	-0.00129627
	AKS(UniMod:21)TQDLSEGISR	S178	P24588	AKAP5	Vehicle	5min	repA	0.362354
	LQNNNVY(UniMod:21)TIAKRNVEGQDM(UniMod:35)LYQSLK	Y874	P63010	AP2B1	Vehicle	5min	repA	0.154991
	RQGS(UniMod:21)DAAVPSTGDQGVDQSPK	S271	O15085	ARHGEF11	Vehicle	5min	repB	0.178057
	APS(UniMod:21)VANVGSHC(UniMod:4)DLSLK	S2152	P21333	FLNA	Vehicle	5min	repB	0.0398521
	AKS(UniMod:21)TQDLSEGISR	S178	P24588	AKAP5	Vehicle	5min	repB	-0.0957758
	LQNNNVY(UniMod:21)TIAKRNVEGQDM(UniMod:35)LYQSLK	Y874	P63010	AP2B1	Vehicle	5min	repB	-0.0813924
	RQGS(UniMod:21)DAAVPSTGDQGVDQSPK	S271	O15085	ARHGEF11	Vehicle	5min	repC	-0.114777
	APS(UniMod:21)VANVGSHC(UniMod:4)DLSLK	S2152	P21333	FLNA	Vehicle	5min	repC	-0.0385558
	AKS(UniMod:21)TQDLSEGISR	S178	P24588	AKAP5	Vehicle	5min	repC	-0.266578
	LQNNNVY(UniMod:21)TIAKRNVEGQDM(UniMod:35)LYQSLK	Y874	P63010	AP2B1	Vehicle	5min	repC	-0.0735988
	APS(UniMod:21)VANVGSHC(UniMod:4)DLSLK	S2152	P21333	FLNA	PF	15min	repA	1.13761
	M(UniMod:35)SGGGPSGGGPGGSGRARTS(UniMod:21)S(UniMod:21)FAEPGGGGGGGGGGPGGSASGPGGTGGGK	S20;S21	P49840	GSK3A	PF	15min	repA	1.32916
	IPSFFPSPEEPPS(UniMod:21)PSAPSIAK	S2709	Q12802	AKAP13	PF	15min	repA	1.41093
	GYTS(UniMod:21)DSEVYTDHGRPGK	S1318	Q92538	GBF1	PF	15min	repA	0.720002
	APS(UniMod:21)VANVGSHC(UniMod:4)DLSLK	S2152	P21333	FLNA	PF	15min	repB	0.939997
	M(UniMod:35)SGGGPSGGGPGGSGRARTS(UniMod:21)S(UniMod:21)FAEPGGGGGGGGGGPGGSASGPGGTGGGK	S20;S21	P49840	GSK3A	PF	15min	repB	1.06018
	IPSFFPSPEEPPS(UniMod:21)PSAPSIAK	S2709	Q12802	AKAP13	PF	15min	repB	0.572027
	GYTS(UniMod:21)DSEVYTDHGRPGK	S1318	Q92538	GBF1	PF	15min	repB	0.0664174
	APS(UniMod:21)VANVGSHC(UniMod:4)DLSLK	S2152	P21333	FLNA	PF	15min	repC	1.06748
	M(UniMod:35)SGGGPSGGGPGGSGRARTS(UniMod:21)S(UniMod:21)FAEPGGGGGGGGGGPGGSASGPGGTGGGK	S20;S21	P49840	GSK3A	PF	15min	repC	1.11654
	IPSFFPSPEEPPS(UniMod:21)PSAPSIAK	S2709	Q12802	AKAP13	PF	15min	repC	-1.14697
	GYTS(UniMod:21)DSEVYTDHGRPGK	S1318	Q92538	GBF1	PF	15min	repC	-0.096428
	APS(UniMod:21)VANVGSHC(UniMod:4)DLSLK	S2152	P21333	FLNA	Sema	15min	repA	1.06527
	M(UniMod:35)SGGGPSGGGPGGSGRARTS(UniMod:21)S(UniMod:21)FAEPGGGGGGGGGGPGGSASGPGGTGGGK	S20;S21	P49840	GSK3A	Sema	15min	repA	1.84134
	IPSFFPSPEEPPS(UniMod:21)PSAPSIAK	S2709	Q12802	AKAP13	Sema	15min	repA	1.2826
	GYTS(UniMod:21)DSEVYTDHGRPGK	S1318	Q92538	GBF1	Sema	15min	repA	0.729132
	APS(UniMod:21)VANVGSHC(UniMod:4)DLSLK	S2152	P21333	FLNA	Sema	15min	repB	1.21919
	M(UniMod:35)SGGGPSGGGPGGSGRARTS(UniMod:21)S(UniMod:21)FAEPGGGGGGGGGGPGGSASGPGGTGGGK	S20;S21	P49840	GSK3A	Sema	15min	repB	1.38354
	IPSFFPSPEEPPS(UniMod:21)PSAPSIAK	S2709	Q12802	AKAP13	Sema	15min	repB	1.67491
	GYTS(UniMod:21)DSEVYTDHGRPGK	S1318	Q92538	GBF1	Sema	15min	repB	0.915361
	APS(UniMod:21)VANVGSHC(UniMod:4)DLSLK	S2152	P21333	FLNA	Sema	15min	repC	0.919942
	M(UniMod:35)SGGGPSGGGPGGSGRARTS(UniMod:21)S(UniMod:21)FAEPGGGGGGGGGGPGGSASGPGGTGGGK	S20;S21	P49840	GSK3A	Sema	15min	repC	1.1128
	IPSFFPSPEEPPS(UniMod:21)PSAPSIAK	S2709	Q12802	AKAP13	Sema	15min	repC	1.24888
	GYTS(UniMod:21)DSEVYTDHGRPGK	S1318	Q92538	GBF1	Sema	15min	repC	0.761403
	APS(UniMod:21)VANVGSHC(UniMod:4)DLSLK	S2152	P21333	FLNA	Vehicle	15min	repA	-0.115083
	M(UniMod:35)SGGGPSGGGPGGSGRARTS(UniMod:21)S(UniMod:21)FAEPGGGGGGGGGGPGGSASGPGGTGGGK	S20;S21	P49840	GSK3A	Vehicle	15min	repA	-0.601949
	IPSFFPSPEEPPS(UniMod:21)PSAPSIAK	S2709	Q12802	AKAP13	Vehicle	15min	repA	-0.62442
	GYTS(UniMod:21)DSEVYTDHGRPGK	S1318	Q92538	GBF1	Vehicle	15min	repA	0.079938
	APS(UniMod:21)VANVGSHC(UniMod:4)DLSLK	S2152	P21333	FLNA	Vehicle	15min	repB	-0.00808408
	M(UniMod:35)SGGGPSGGGPGGSGRARTS(UniMod:21)S(UniMod:21)FAEPGGGGGGGGGGPGGSASGPGGTGGGK	S20;S21	P49840	GSK3A	Vehicle	15min	repB	0.560593
	IPSFFPSPEEPPS(UniMod:21)PSAPSIAK	S2709	Q12802	AKAP13	Vehicle	15min	repB	0.915946
	GYTS(UniMod:21)DSEVYTDHGRPGK	S1318	Q92538	GBF1	Vehicle	15min	repB	0.177635
	APS(UniMod:21)VANVGSHC(UniMod:4)DLSLK	S2152	P21333	FLNA	Vehicle	15min	repC	0.123167
	M(UniMod:35)SGGGPSGGGPGGSGRARTS(UniMod:21)S(UniMod:21)FAEPGGGGGGGGGGPGGSASGPGGTGGGK	S20;S21	P49840	GSK3A	Vehicle	15min	repC	0.041356
	IPSFFPSPEEPPS(UniMod:21)PSAPSIAK	S2709	Q12802	AKAP13	Vehicle	15min	repC	-0.291526
	GYTS(UniMod:21)DSEVYTDHGRPGK	S1318	Q92538	GBF1	Vehicle	15min	repC	-0.257573
	RQGS(UniMod:21)DAAVPSTGDQGVDQSPK	S271	O15085	ARHGEF11	PF	30min	repA	-0.681235
	APS(UniMod:21)VANVGSHC(UniMod:4)DLSLK	S2152	P21333	FLNA	PF	30min	repA	1.42525
	(UniMod:27)EQVT(UniMod:21)NVGGAVVTGVTAVAQK	T64	P37840	SNCA	PF	30min	repA	0.314402
	(UniMod:27)EFADS(UniMod:21)LGIPFLETSAK	S142	Q9H0U4	RAB1B	PF	30min	repA	-0.319201
	RQGS(UniMod:21)DAAVPSTGDQGVDQSPK	S271	O15085	ARHGEF11	PF	30min	repB	-0.647474
	APS(UniMod:21)VANVGSHC(UniMod:4)DLSLK	S2152	P21333	FLNA	PF	30min	repB	1.11669
	(UniMod:27)EQVT(UniMod:21)NVGGAVVTGVTAVAQK	T64	P37840	SNCA	PF	30min	repB	0.323126
	(UniMod:27)EFADS(UniMod:21)LGIPFLETSAK	S142	Q9H0U4	RAB1B	PF	30min	repB	-0.783204
	RQGS(UniMod:21)DAAVPSTGDQGVDQSPK	S271	O15085	ARHGEF11	PF	30min	repC	-0.556757
	APS(UniMod:21)VANVGSHC(UniMod:4)DLSLK	S2152	P21333	FLNA	PF	30min	repC	1.45282
	(UniMod:27)EQVT(UniMod:21)NVGGAVVTGVTAVAQK	T64	P37840	SNCA	PF	30min	repC	0.110759
	(UniMod:27)EFADS(UniMod:21)LGIPFLETSAK	S142	Q9H0U4	RAB1B	PF	30min	repC	-0.839546
	RQGS(UniMod:21)DAAVPSTGDQGVDQSPK	S271	O15085	ARHGEF11	Sema	30min	repA	-0.0649614
	APS(UniMod:21)VANVGSHC(UniMod:4)DLSLK	S2152	P21333	FLNA	Sema	30min	repA	1.67767
	(UniMod:27)EQVT(UniMod:21)NVGGAVVTGVTAVAQK	T64	P37840	SNCA	Sema	30min	repA	-0.0593666
	(UniMod:27)EFADS(UniMod:21)LGIPFLETSAK	S142	Q9H0U4	RAB1B	Sema	30min	repA	-0.649889
	RQGS(UniMod:21)DAAVPSTGDQGVDQSPK	S271	O15085	ARHGEF11	Sema	30min	repB	1.06586
	APS(UniMod:21)VANVGSHC(UniMod:4)DLSLK	S2152	P21333	FLNA	Sema	30min	repB	1.36741
	(UniMod:27)EQVT(UniMod:21)NVGGAVVTGVTAVAQK	T64	P37840	SNCA	Sema	30min	repB	0.0169024
	(UniMod:27)EFADS(UniMod:21)LGIPFLETSAK	S142	Q9H0U4	RAB1B	Sema	30min	repB	0.95683
	RQGS(UniMod:21)DAAVPSTGDQGVDQSPK	S271	O15085	ARHGEF11	Sema	30min	repC	-0.485545
	APS(UniMod:21)VANVGSHC(UniMod:4)DLSLK	S2152	P21333	FLNA	Sema	30min	repC	1.72163
	(UniMod:27)EQVT(UniMod:21)NVGGAVVTGVTAVAQK	T64	P37840	SNCA	Sema	30min	repC	0.107649
	(UniMod:27)EFADS(UniMod:21)LGIPFLETSAK	S142	Q9H0U4	RAB1B	Sema	30min	repC	-0.599903
	RQGS(UniMod:21)DAAVPSTGDQGVDQSPK	S271	O15085	ARHGEF11	Vehicle	30min	repA	0.142514
	APS(UniMod:21)VANVGSHC(UniMod:4)DLSLK	S2152	P21333	FLNA	Vehicle	30min	repA	0.0589987
	(UniMod:27)EQVT(UniMod:21)NVGGAVVTGVTAVAQK	T64	P37840	SNCA	Vehicle	30min	repA	0.0777405
	(UniMod:27)EFADS(UniMod:21)LGIPFLETSAK	S142	Q9H0U4	RAB1B	Vehicle	30min	repA	-0.254728
	RQGS(UniMod:21)DAAVPSTGDQGVDQSPK	S271	O15085	ARHGEF11	Vehicle	30min	repB	-0.0375204
	APS(UniMod:21)VANVGSHC(UniMod:4)DLSLK	S2152	P21333	FLNA	Vehicle	30min	repB	-0.0666603
	(UniMod:27)EQVT(UniMod:21)NVGGAVVTGVTAVAQK	T64	P37840	SNCA	Vehicle	30min	repB	0.012344
	(UniMod:27)EFADS(UniMod:21)LGIPFLETSAK	S142	Q9H0U4	RAB1B	Vehicle	30min	repB	-0.0413
	RQGS(UniMod:21)DAAVPSTGDQGVDQSPK	S271	O15085	ARHGEF11	Vehicle	30min	repC	-0.104994
	APS(UniMod:21)VANVGSHC(UniMod:4)DLSLK	S2152	P21333	FLNA	Vehicle	30min	repC	0.00766161
	(UniMod:27)EQVT(UniMod:21)NVGGAVVTGVTAVAQK	T64	P37840	SNCA	Vehicle	30min	repC	-0.0900845
	(UniMod:27)EFADS(UniMod:21)LGIPFLETSAK	S142	Q9H0U4	RAB1B	Vehicle	30min	repC	0.296028
	RQGS(UniMod:21)DAAVPSTGDQGVDQSPK	S271	O15085	ARHGEF11	PF	60min	repA	0.180354
	APS(UniMod:21)VANVGSHC(UniMod:4)DLSLK	S2152	P21333	FLNA	PF	60min	repA	2.25937
	GYTS(UniMod:21)DSEVYTDHGRPGK	S1318	Q92538	GBF1	PF	60min	repA	0.596499
	QT(UniMod:21)IDNSQGAYQEAFDISK	T141	P27348	YWHAQ	PF	60min	repA	0.611111
	RQGS(UniMod:21)DAAVPSTGDQGVDQSPK	S271	O15085	ARHGEF11	PF	60min	repB	-0.843656
	APS(UniMod:21)VANVGSHC(UniMod:4)DLSLK	S2152	P21333	FLNA	PF	60min	repB	1.80705
	GYTS(UniMod:21)DSEVYTDHGRPGK	S1318	Q92538	GBF1	PF	60min	repB	-1.34138
	QT(UniMod:21)IDNSQGAYQEAFDISK	T141	P27348	YWHAQ	PF	60min	repB	0.0600616
	RQGS(UniMod:21)DAAVPSTGDQGVDQSPK	S271	O15085	ARHGEF11	PF	60min	repC	-1.58723
	APS(UniMod:21)VANVGSHC(UniMod:4)DLSLK	S2152	P21333	FLNA	PF	60min	repC	1.47239
	GYTS(UniMod:21)DSEVYTDHGRPGK	S1318	Q92538	GBF1	PF	60min	repC	-1.30751
	QT(UniMod:21)IDNSQGAYQEAFDISK	T141	P27348	YWHAQ	PF	60min	repC	0.0138233
	RQGS(UniMod:21)DAAVPSTGDQGVDQSPK	S271	O15085	ARHGEF11	Sema	60min	repA	-1.24503
	APS(UniMod:21)VANVGSHC(UniMod:4)DLSLK	S2152	P21333	FLNA	Sema	60min	repA	1.69387
	GYTS(UniMod:21)DSEVYTDHGRPGK	S1318	Q92538	GBF1	Sema	60min	repA	-1.04237
	QT(UniMod:21)IDNSQGAYQEAFDISK	T141	P27348	YWHAQ	Sema	60min	repA	0.560888
	RQGS(UniMod:21)DAAVPSTGDQGVDQSPK	S271	O15085	ARHGEF11	Sema	60min	repB	-1.04064
	APS(UniMod:21)VANVGSHC(UniMod:4)DLSLK	S2152	P21333	FLNA	Sema	60min	repB	1.94264
	GYTS(UniMod:21)DSEVYTDHGRPGK	S1318	Q92538	GBF1	Sema	60min	repB	-0.506943
	QT(UniMod:21)IDNSQGAYQEAFDISK	T141	P27348	YWHAQ	Sema	60min	repB	0.365446
	RQGS(UniMod:21)DAAVPSTGDQGVDQSPK	S271	O15085	ARHGEF11	Sema	60min	repC	-1.04384
	APS(UniMod:21)VANVGSHC(UniMod:4)DLSLK	S2152	P21333	FLNA	Sema	60min	repC	1.59734
	GYTS(UniMod:21)DSEVYTDHGRPGK	S1318	Q92538	GBF1	Sema	60min	repC	-0.850284
	QT(UniMod:21)IDNSQGAYQEAFDISK	T141	P27348	YWHAQ	Sema	60min	repC	0.403062
	RQGS(UniMod:21)DAAVPSTGDQGVDQSPK	S271	O15085	ARHGEF11	Vehicle	60min	repA	0.355851
	APS(UniMod:21)VANVGSHC(UniMod:4)DLSLK	S2152	P21333	FLNA	Vehicle	60min	repA	0.164781
	GYTS(UniMod:21)DSEVYTDHGRPGK	S1318	Q92538	GBF1	Vehicle	60min	repA	-0.102797
	QT(UniMod:21)IDNSQGAYQEAFDISK	T141	P27348	YWHAQ	Vehicle	60min	repA	-0.261259
	RQGS(UniMod:21)DAAVPSTGDQGVDQSPK	S271	O15085	ARHGEF11	Vehicle	60min	repB	0.334494
	APS(UniMod:21)VANVGSHC(UniMod:4)DLSLK	S2152	P21333	FLNA	Vehicle	60min	repB	0.0628125
	GYTS(UniMod:21)DSEVYTDHGRPGK	S1318	Q92538	GBF1	Vehicle	60min	repB	-0.103183
	QT(UniMod:21)IDNSQGAYQEAFDISK	T141	P27348	YWHAQ	Vehicle	60min	repB	0.132444
	RQGS(UniMod:21)DAAVPSTGDQGVDQSPK	S271	O15085	ARHGEF11	Vehicle	60min	repC	-0.690346
	APS(UniMod:21)VANVGSHC(UniMod:4)DLSLK	S2152	P21333	FLNA	Vehicle	60min	repC	-0.227593
	GYTS(UniMod:21)DSEVYTDHGRPGK	S1318	Q92538	GBF1	Vehicle	60min	repC	0.205981
	QT(UniMod:21)IDNSQGAYQEAFDISK	T141	P27348	YWHAQ	Vehicle	60min	repC	0.128816

[truncated: 11 more sheets: Supplementary Fig. 9, Supplementary Fig. 11, Supplementary Fig. 12, Supplementary Fig. 14, Supplementary Fig. 15,  Supplementary Fig. 17, Supplementary Fig. 18, Supplementary Fig. 19, Supplementary Fig. 20, Supplementary Fig. 21, Supplementary Fig. 22]
